# Supplementary material for: Dissecting the heterogeneity and tumorigenesis of BRCA1 deficient mammary tumors via single cell RNA sequencing
Source: Theranostics. 2021 Oct 25;11(20):9967–87. doi: 10.7150/thno.63995 (PMC8581428; doi:10.7150/thno.63995)
Supplement: Supplementary file 2 — Supplementary table 1. [file thnov11p9967s2.xlsx]

## Sheet: Sheet1
Primers for sgRNA targeting	Forward primer (5' to 3')	Reverse primer (5' to 3')
Sg-Control	CACCGGCGAGGTATTCGGCTCCGCG	AAACCGCGGAGCCGAATACCTCGCC
Sg-mAcsl1	CACCGCAGTGGGTGATCGTCGAGCA	AAACTGCTCGACGATCACCCACTGC
Sg-mAebp1	CACCGTAACCGATCCAGCGTTTCCA	AAACTGGAAACGCTGGATCGGTTAC
Sg-mAnk1	CACCGTAATGTCCACTCCATTGCGC	AAACGCGCAATGGAGTGGACATTAC
Sg-mAtp1a2	CACCGATATCTAGGTATCGTGCTAG	AAACCTAGCACGATACCTAGATATC
Sg-mCd36	CACCGCAGAGTTCGTTATCTAGCCA	AAACTGGCTAGATAACGAACTCTGC
Sg-mChrdl2	CACCGACGCAGTATATCGTGCCTTG	AAACCAAGGCACGATATACTGCGTC
Sg-mCol2a1	CACCGGCTGACGCTGCTCATCGCCG	AAACCGGCGATGAGCAGCGTCAGCC
Sg-mCol6a2	CACCGAGTCAACGTGTATTTCGTGT	AAACACACGAAATACACGTTGACTC
Sg-mComp	CACCGCCCGCGCACCTCATTAACGT	AAACACGTTAATGAGGTGCGCGGGC
Sg-mCpe	CACCGTACGGTTCAGATCTATTCCC	AAACGGGAATAGATCTGAACCGTAC
Sg-mCrabp1	CACCGCGGCTTAGACGCAGCCGCCA	AAACTGGCGGCTGCGTCTAAGCCGC
Sg-mCxcl5	CACCGCATCTCGCCATTCATGCGGA	AAACGTCCGCATGAATGGCGAGATGC
Sg-mFabp3	CACCGAGTTGACGGGAAACTCATCC	AAACGGATGAGTTTCCCGTCAACTC
Sg-mFn1	CACCGCCAGGTCTCCCCCACGACGT	AAACACGTCGTGGGGGAGACCTGGC
Sg-mFscn1	CACCGCGGGTTCATTGGCTGCCGCA	AAACTGCGGCAGCCAATGAACCCGC
Sg-mHmga2	CACCGCACCTTCTGGGCTGCTTTAG	AAACCTAAAGCAGCCCAGAAGGTGC
Sg-mLoxl3	CACCGACAGGCTCGTGTGCGTCTAA	AAACTTAGACGCACACGAGCCTGTC
Sg-mMrc2-1	CACCGCGATGGCAGTGTCGTACACT	AAACAGTGTACGACACTGCCATCGC
Sg-mMrc2-2	CACCGCCACTGGTTGTCGTATTTGA	AAACTCAAATACGACAACCAGTGGC
Sg-mNkd2	CACCGGGAAGAAACGGACCGGCGCG	AAACCGCGCCGGTCCGTTTCTTCCC
Sg-mOlah	CACCGCAAGCATCTCATCGAAGACC	AAACGGTCTTCGATGAGATGCTTGC
Sg-mPlod2	CACCGACGCCCGGGCGCATCCCTGC	AAACGCAGGGATGCGCCCGGGCGTC
Sg-mSectm1a	CACCGCGCGAAGAGCTCTCCAATAG	AAACCTATTGGAGAGCTCTTCGCGC
Sg-mSema3b	CACCGGCCCGATGCCTTGGGTCATA	AAACTATGACCCAAGGCATCGGGCC
Sg-mSlc28a3	CACCGCAGGCAGATCACGATTGAAC	AAACGTTCAATCGTGATCTGCCTGC
Sg-mSlc34a2	CACCGCATAAGCGCCACGATCGTGT	AAACACACGATCGTGGCGCTTATGC
Sg-mThrsp	CACCGGGCTGGCAACGAAACCAGCG	AAACCGCTGGTTTCGTTGCCAGCCC
Sg-mTmc5	CACCGCCAATTCTACAATCCGACAT	AAACATGTCGGATTGTAGAATTGGC
Primers for realtime PCR	Forward primer (5' to 3')	Reverse primer (5' to 3')
RT-hACTB	CATGTACGTTGCTATCCAGGC	CTCCTTAATGTCACGCACGAT
RT-hCCND1	CAATGACCCCGCACGATTTC	CATGGAGGGCGGATTGGAA
RT-hMKI67	AGAAGAAGTGGTGCTTCGGAA	AGTTTGCGTGGCCTGTACTAA
RT-hMRC2-1	CCGAAACCGGCTATTCAACCT	CGGTCACACTCATACATGCCC
RT-hMRC2-2	CGAGGAGGACCTATGTGCTCT	CGCTCGTCTTTGCCGTAGT
RT-mActb	GGCTGTATTCCCCTCCATCG	CCAGTTGGTAACAATGCCATGT
RT-mCcnd1	GCGTACCCTGACACCAATCTC	CTCCTCTTCGCACTTCTGCTC
RT-mMki67	ATCATTGACCGCTCCTTTAGGT	GCTCGCCTTGATGGTTCCT
RT-mMrc2-1	ATCCAGGGAAACTCACACGGA	GCGCTCATCTTTGCCGTAGT
RT-mMrc2-2	TCTCCCGGAACCGACTCTTC	AACTGGTCCCCTAGTGTACGA
