# Supplementary material for: Dissecting the heterogeneity and tumorigenesis of BRCA1 deficient mammary tumors via single cell RNA sequencing
Source: Theranostics. 2021 Oct 25;11(20):9967–87. doi: 10.7150/thno.63995 (PMC8581428; doi:10.7150/thno.63995)
Supplement: Supplementary file 3 — Supplementary table 2. [file thnov11p9967s3.xlsx]

## Sheet: Sheet1
Target	Sense (5'-3')	Antisense (5'-3')
si-Control	UUCUCCGAACGUGUCACGUTT	ACGUGACACGUUCGGAGAATT
si-hMRC2-1	CCCGAAACCGGCUAUUCAATT	UUGAAUAGCCGGUUUCGGGTT
si-hMRC2-2	GCACCAGCAACAUAUCCAATT	UUGGAUAUGUUGCUGGUGCTT
si-mMrc2-1	GUGCAGACUUGCUGAGUAUTT	AUACUCAGCAAGUCUGCACTT
si-mMrc2-2	CCGACAUGAUGACGAUGAUTT	AUCAUCGUCAUCAUGUCGGTT
