# Supplementary material for: Dissecting the heterogeneity and tumorigenesis of BRCA1 deficient mammary tumors via single cell RNA sequencing
Source: Theranostics. 2021 Oct 25;11(20):9967–87. doi: 10.7150/thno.63995 (PMC8581428; doi:10.7150/thno.63995)
Supplement: Supplementary file 4 — Supplementary table 3. [file thnov11p9967s4.xlsx]

## Sheet: samples
Sample ID	BRCA1 Mutation status	BRCA1 Mutation type	TP53 Mutation type	Subtype (PAM50)	Reference
TCGA-AO-A124-01	Germline	Frameshift	Truncating Mutation	Basal	PMID: 33067557
TCGA-AR-A24Q-01	Germline	Frameshift	Missense Mutation	Basal	PMID: 33067557
TCGA-E2-A14N-01	Germline	Frameshift	Truncating Mutation	Basal	PMID: 33067557
TCGA-E9-A22E-01	Germline	Frameshift	Missense Mutation	Lum B	PMID: 33067557
TCGA-E9-A22G-01	Germline	Frameshift	Deep Deletion	Basal	PMID: 33067557
TCGA-E9-A244-01	Germline	Frameshift	Missense Mutation	Basal	PMID: 33067557
TCGA-EW-A1P4-01	Germline	Frameshift	Missense Mutation	Basal	PMID: 33067557
TCGA-A1-A0SH-01	Germline	Missense SNV	Deep Deletion	Lum A	PMID: 33067557
TCGA-BH-A0BL-01	Germline	Missense SNV	Missense Mutation	Basal	PMID: 33067557
TCGA-C8-A12K-01	Germline	Missense SNV	Missense Mutation	Basal	PMID: 33067557
TCGA-D8-A147-01	Germline	Missense SNV	Missense Mutation	Basal	PMID: 33067557
TCGA-D8-A1XQ-01	Germline	Missense SNV	Truncating Mutation	Basal	PMID: 33067557
TCGA-E2-A1IJ-01	Germline	Missense SNV	Deep Deletion	Lum A	PMID: 33067557
TCGA-A7-A4SE-01	Germline	Nonsense SNV	Truncating Mutation	Basal	PMID: 33067557
TCGA-D8-A1XK-01	Germline	Nonsense SNV	Deep Deletion	Basal	PMID: 33067557
TCGA-E2-A14Z-01	Germline	Splice site mutation	Missense Mutation	Lum A	PMID: 33067557
TCGA-A2-A25B-01	Somatic	Truncating Mutation	No alteration	Lum B	this study/cBioPortal
TCGA-AN-A0XU-01	Somatic	Missense Mutation	No alteration	Basal	this study/cBioPortal
TCGA-AO-A0JL-01	Somatic	Deep Deletion	Truncating Mutation	Basal	this study/cBioPortal
TCGA-BH-A0AW-01	Somatic	Deep Deletion	Missense Mutation	Her2	this study/cBioPortal
TCGA-BH-A0C0-01	Somatic	Deep Deletion	Truncating Mutation	Lum B	this study/cBioPortal
TCGA-BH-A0WA-01	Somatic	Truncating Mutation	Missense Mutation	Basal	this study/cBioPortal
TCGA-BH-A18R-01	Somatic	Deep Deletion	No alteration	Her2	this study/cBioPortal
TCGA-BH-A1FU-01	Somatic	Deep Deletion	Missense Mutation	Normal	this study/cBioPortal
TCGA-C8-A12L-01	Somatic	Deep Deletion	Missense Mutation	Her2	this study/cBioPortal
TCGA-D8-A27M-01	Somatic	Truncating Mutation	Truncating Mutation	Basal	this study/cBioPortal
TCGA-E2-A1L7-01	Somatic	Deep Deletion	Missense Mutation	Lum B	this study/cBioPortal
TCGA-E9-A1NC-01	Somatic	Truncating Mutation	No alteration	Basal	this study/cBioPortal
TCGA-EW-A1OX-01	Somatic	Deep Deletion	No alteration	Lum B	this study/cBioPortal
