# Supplementary material for: Dissecting the heterogeneity and tumorigenesis of BRCA1 deficient mammary tumors via single cell RNA sequencing
Source: Theranostics. 2021 Oct 25;11(20):9967–87. doi: 10.7150/thno.63995 (PMC8581428; doi:10.7150/thno.63995)
Supplement: Supplementary file 5 — Supplementary table 4. [file thnov11p9967s5.xlsx]

## Sheet: Overview
Overview of RNAseq data of 23 Brca1-deficient mammary tumors.
Sample information
Group infor	Mesenchymal like	Mesenchymal like	Mesenchymal like	Mesenchymal like	Lum I	Lum I	Lum I	Lum I	Lum I	Lum I	Mixed	Mixed	Mixed	Mixed	Mixed	Mixed	Mixed	Lum II	Lum II	Lum II	Lum II	Lum II	Lum II
Sample ID	X520T	X738T	X9387T	X92T	X606T	X493T1	X493T2	X2265T	X437T	X4351T	X1310T2	X154T	X1418T	X149T1	X153T	X1515T	X731T	X149T2	X370T	X147T	X1310T1	X1463T2	X1463T1
Genotype	BrT	BrT	BrT	BrT	BrT	BrT	BrT	BrT	Br53T	Br53T	Br53T	Br53T	Br53T	Br53T	BrT	Br53T	Br53T	Br53T	Br53T	BrT	Br53T	Br53T	Br53T
PAM50	LumB	LumB	LumB	Basal	Her2	Basal	Normal	LumB	Basal	Her2	Basal	Basal	Normal	Basal	Basal	Normal	LumA	Basal	Basal	Basal	Basal	Basal	Normal
ER (IHC)	Neg	Neg	Neg	Pos	Neg	Neg	Pos	Neg	Neg	Neg	Neg	Neg	Neg	Neg	Neg	Neg	Neg	Pos	Neg	Neg	Neg	Pos	Pos
PR (IHC)	Neg	Neg	Neg	Neg	Neg	Neg	Neg	Neg	Neg	Neg	Neg	Neg	Neg	Neg	Neg	Neg	Neg	Pos	Neg	Neg	Neg	Pos	Pos
ERBB2 (IHC)	Detectable	Neg	Detectable	Detectable	Detectable	Detectable	Neg	Detectable	Detectable	Detectable	Detectable	Neg	Neg	Neg	Detectable	Detectable	Neg	Detectable	Neg	Neg	Neg	Detectable	Detectable
Tumor free time (days)	357	367	467	440	401	367	367	561	252	195	228	230	176	222	360	182	228	222	279	587	228	198	198
Gene expression matrix
The gene expression matrix were in log2 transformed FPKM format, and the genes with no expression in any sample were removed .
Marker genes for each subgroup
To identify the marker genes, the gene expression levels of each sub-group was compared with the other three groups, for example, 4 Mesenchymal like tumors vs the other 19 samples .
Marker genes ( q value <0.1 and |m.value|>2 ) were called by using DESeq2.
Marker genes labeled with red and blue colors indicated upregulated and downregulated differentially expressed genes (DEGs),respectively.
Gene_sets for boxplots
Basal and luminal markers were identified by comparasion of single basal cells with luminal cells transcriptome from our previous study (Heng Sun, et al, JBC, 2018). Top 50 DEGs of the comparasion were selected as marker genes.
Mammary stem cells (MaSCs) markers were identified in our previous study (Heng Sun, et al, JBC, 2018).
Mesenchymal, Epithelial, DNA repaire pathway markers were from Georgina Pen˜alosa-Ruiz et al's publication (Stem cell Reports, 2019).
Other pathways marker genes were summarized in cBioPortal database (https://www.cbioportal.org/) or Mouse Genome Informatics database (http://www.informatics.jax.org/vocab/gene_ontology/) .

## Sheet: Gene expression matrix
	X520T	X738T	X9387T	X92T	X606T	X493T1	X493T2	X2265T	X437T	X4351T	X1310T2	X154T	X1418T	X149T1	X153T	X1515T	X731T	X149T2	X370T	X147T	X1310T1	X1463T2	X1463T1
0610007P14Rik	4.14549	4.45968	3.78639	2.98478	4.5195	4.05179	4.75182	4.34559	4.42015	4.83845	2.83474	4.70783	2.40064	3.45969	3.03296	2.44934	3.31629	3.86044	2.71525	3.53654	3.25285	3.16465	4.26036
0610009B22Rik	3.07693	4.04992	2.8363	2.82948	3.30734	4.12978	4.09779	3.56574	3.63044	3.721	1.87592	3.69029	2.26919	2.44511	2.59164	2.8456	2.84135	3.49713	2.71321	3.74279	3.98732	3.04236	3.30501
0610009L18Rik	1.93309	1.69735	1.27535	1.75827	2.54668	3.46136	3.82971	1.85831	3.25367	2.27665	1.14701	0.497086	1.43106	3.27297	0	1.68381	1.70882	2.15661	2.0585	0	2.10573	1.50009	1.26888
0610009O20Rik	4.25214	4.26161	3.6521	3.38583	3.44479	4.75632	5.12817	4.36266	3.84461	4.59489	2.42683	3.06209	2.95444	4.01218	3.32668	2.44286	3.79162	4.02803	3.92412	4.12672	2.57566	3.47874	3.02768
0610010B08Rik	0	0.319098	0.174956	0.337152	0	1.92777	0.637221	0.670777	1.41208	0.945608	0.630666	0.650057	0.198632	0.655901	1.02995	0.0922886	0.682232	2.26005	0.279495	0.406983	1.41892	2.63255	0.664901
0610010F05Rik	1.16624	0.774764	3.07762	2.7871	0	0.58675	1.48632	2.18133	3.15479	2.07709	2.01544	1.46646	1.4911	2.50448	1.68233	1.2603	2.22408	1.39475	1.34741	2.72617	2.14997	2.67639	2.47693
0610010K14Rik	5.75909	5.79096	4.99391	5.2477	4.64566	5.27481	5.3892	4.93118	4.96931	4.54213	4.66732	5.04923	4.34711	4.8441	4.30903	4.59387	4.7984	4.90132	3.66085	4.07655	3.80714	4.30526	4.28235
0610011F06Rik	2.94041	2.61815	2.91144	2.47989	4.83261	5.68999	5.82267	3.44164	4.48645	5.0512	3.31414	2.67888	3.18594	4.46278	2.79771	3.65446	4.28469	4.25804	4.22188	4.21793	3.83437	3.86936	4.31555
0610012G03Rik	5.13565	5.38953	4.10831	4.29597	5.27188	4.79502	4.91017	4.80841	5.13036	4.85944	4.12319	5.05608	3.54343	5.1297	4.71964	3.53967	3.75903	4.20929	3.91784	3.90486	4.59932	3.47396	4.18164
0610030E20Rik	2.48915	2.48101	1.03515	1.99794	2.91954	3.82234	3.60792	3.13854	2.12842	3.01361	2.38108	2.22383	2.50828	2.27748	2.93268	2.69949	2.41418	2.58386	3.01609	2.73222	2.56428	2.72145	3.04801
0610037L13Rik	3.63998	3.23382	2.42079	3.17839	2.9708	3.73059	3.09861	2.49727	2.98824	3.28744	2.72828	2.50941	1.98015	2.63064	2.55123	2.70365	3.19404	3.09906	1.9359	2.87261	3.04273	3.24057	2.34543
0610038B21Rik	2.19892	1.83817	2.34322	2.4148	1.41085	1.39562	0.605684	1.08408	0.362408	0.442036	1.56094	1.37317	0	1.05438	1.2021	0.817852	1.27272	2.08369	1.25807	0.566981	0.659769	1.00645	0.127105
0610039K10Rik	0.26841	1.59562	0.81004	0.522829	0.165983	0.551944	0	0	0	1.24985	1.74046	0	0.39058	0	0.093479	0.709264	1.55547	0.224917	0.79442	0.281669	1.07802	3.86014	0.297708
0610040B10Rik	0.16319	0	0	0	0.904457	1.64268	1.21281	0.706084	0.201508	0	0	0	0.796996	0	0	1.02659	0	0.640001	0.3014	1.38609	1.29619	2.00019	1.30648
0610040J01Rik	0.135548	0.168129	0	0	5.85587	5.59238	4.94072	5.61164	5.25949	4.31001	1.02106	0	3.54251	4.24625	4.88203	3.85608	3.61537	2.20976	4.8172	3.35202	4.65651	3.43257	3.79401
1110001J03Rik	4.1274	4.69864	4.41138	4.4615	5.43854	5.92057	6.2993	3.96209	5.27823	5.18109	3.25435	4.49865	3.78434	4.10168	4.28613	3.59972	4.7344	5.23005	5.39242	5.89813	4.84585	5.07135	5.49166
1110002L01Rik	1.84108	1.87035	1.66893	0.554805	2.0238	2.49158	2.21348	1.80425	1.26701	3.01763	0.386491	1.19244	2.90117	0.0462116	0.40462	1.7639	1.18945	0.726413	2.03841	1.21122	0.162081	0.573394	1.54889
1110004E09Rik	3.92852	3.64366	3.53913	3.97118	4.43138	3.65671	3.31517	5.33469	4.95236	4.22202	4.21735	4.87121	3.93896	4.18801	4.74115	2.90441	4.31548	4.28568	3.84002	3.87598	2.47878	3.05136	3.94131
1110004F10Rik	5.79424	5.89096	5.60861	5.58478	5.79698	5.69693	5.48398	5.81178	6.30253	5.59421	5.56014	5.69401	5.00345	5.64957	5.20221	5.33583	5.30727	6.29922	5.23842	5.73739	5.80358	5.86159	4.97404
1110006O24Rik	0.977602	1.9909	0	0	2.02256	2.98789	2.46128	0	1.12537	1.4213	0	2.03403	0.639269	1.58312	0	0.598203	0.600308	1.39838	0.618436	1.27193	0	0.196947	1.51643
1110007C09Rik	6.32574	6.06813	4.90743	5.31947	5.25983	4.36439	5.22787	5.42284	6.20724	4.93389	6.48661	5.7604	6.60473	6.21302	5.99755	5.80144	4.54689	4.99589	5.50434	4.00623	5.50662	4.63231	5.88805
1110008F13Rik	5.92077	6.39745	5.16594	4.38243	6.14326	6.05742	6.54109	5.72025	5.97335	5.94616	5.46802	5.11949	5.11364	5.25304	4.8071	4.67618	4.94486	5.22695	5.26264	5.39527	5.40924	5.61346	4.70722
1110008L16Rik	0.85595	1.11557	1.74986	0.0914494	2.57301	2.01562	2.49652	1.95584	1.78162	2.15519	0.747018	1.41736	0.400888	1.59085	1.08885	1.23466	2.50248	1.56131	1.14557	1.38614	2.63122	1.78421	2.42262
1110008P14Rik	5.49449	7.35949	4.79793	4.53928	7.55633	6.67563	5.99244	6.29445	7.60228	7.46678	5.85543	5.7401	6.56125	6.71792	5.94818	5.56269	5.65646	4.61385	7.41417	6.28233	6.18743	7.57398	6.45368
1110012L19Rik	4.24082	4.02753	3.50099	3.17428	4.3206	3.56409	3.9163	3.57337	3.71015	3.25903	2.49034	2.88186	2.35294	3.03803	2.51478	2.32022	2.78462	3.87393	2.28472	3.4232	3.46961	4.08098	3.30329
1110017D15Rik	0	0	0	0	0	0	0	0	0	0	0	0	0.569229	0	0.275913	0	0	0	0	0	0	0	0
1110019D14Rik	0.194554	0.182082	0.56662	0	0	0	0	0	0	1.09007	0	0	0	0	0	0	0	0	0	1.13906	0	0.138959	0
1110020A21Rik	0	0	0	0	0	0	1.55376	0	0.352318	0.512965	0	0	0.708655	1.02542	0	0	0	0	1.28556	1.0434	2.27265	0.891855	0.325145
1110032A03Rik	2.36149	1.75216	1.87802	0.590559	2.20302	2.47462	3.72685	2.37647	1.1067	2.73838	0.336398	0.997755	0.598965	2.15734	0.609424	1.45564	1.6709	1.8012	2.0697	1.76349	2.30912	1.67303	2.21726
1110032F04Rik	0	0	0	0	0	0	0	0.738145	0	0	0	0	0	0	0	0	0	0	0	0	0	0	0
1110034G24Rik	1.07282	1.36227	0.104739	0	2.08338	1.8332	2.40876	1.73624	0.680324	1.9412	0	0.312433	0	0	0.202437	0	0.747576	1.4066	0	1.00986	1.834	1.01072	1.17761
1110037F02Rik	3.6679	2.80227	3.12877	2.80771	2.95657	3.26401	1.9445	3.44619	3.05576	2.43091	2.36471	2.82076	2.90609	2.32701	2.85589	2.77241	2.92383	4.49107	3.03442	2.40441	2.38802	3.38736	3.05171
1110038B12Rik	6.60444	6.12684	5.93482	5.42018	6.50518	7.1426	7.19477	7.09726	6.66639	6.87294	6.76633	6.07593	5.8745	6.69485	6.0493	6.06238	6.19283	6.21292	6.13212	6.86461	7.70835	6.91773	6.92582
1110038F14Rik	4.9698	5.1041	4.47227	3.22184	5.2555	4.7349	5.87703	4.73212	4.88998	4.83851	3.51022	5.09145	3.74801	4.43357	3.55125	3.55942	3.73428	4.92065	4.06843	3.87806	4.52901	4.18484	4.37982
1110046J04Rik	3.66036	2.96729	2.88711	1.85995	1.11084	0.177726	1.10327	1.79606	1.01366	0.774081	0.654005	1.49331	0.986644	1.68596	1.35085	0.251907	0	0	0.322482	0	1.10172	0.0935061	0.676087
1110051M20Rik	2.95282	3.02258	2.33418	2.81798	3.85228	3.22817	2.02311	0.889575	1.38964	1.9558	0	1.31006	2.13272	2.37964	0	0.667193	2.19471	2.3928	1.75969	2.59811	1.89782	3.62437	1.2804
1110059E24Rik	2.96303	3.15639	3.63484	2.97911	2.65525	3.81926	3.22477	4.722	4.13294	4.36989	3.2745	3.40091	2.78561	4.06036	3.41105	2.62574	3.09846	4.18855	3.90173	4.31484	3.62506	4.09693	3.40316
1110059G10Rik	0.772249	1.17166	1.21735	0.46999	0.853014	1.00234	0.997039	1.40053	1.26706	1.51188	0.432168	1.04455	0.23482	0.829208	0.236107	0.671909	0.816321	1.7956	0.58502	1.15288	1.96492	1.3488	1.06342
1110065P20Rik	5.4514	5.25215	4.39623	4.71854	5.71292	5.6109	5.05324	3.87461	4.6037	4.33633	3.77041	4.15568	4.44232	4.17978	3.37848	3.63065	3.67529	4.1816	3.43324	3.57236	3.73702	4.44757	3.48192
1190002F15Rik	4.07959	4.03334	3.19072	3.31557	3.7716	3.99215	4.88477	4.55659	4.07266	2.68793	3.37919	3.48575	0.655755	3.56834	3.56293	2.35585	2.67751	5.0329	3.05531	5.29474	3.08164	3.20703	3.06886
1190002N15Rik	2.18148	0	1.92314	3.79309	0.118785	0	0	1.03948	0.610161	0.814862	1.59357	0.946035	2.54128	1.12557	0.926796	1.88288	2.59326	4.31506	0	1.30438	1.53249	0.622359	0.24919
1190005I06Rik	0	0	1.07933	0.781578	3.00549	2.89855	2.88406	2.38655	3.37564	4.22319	1.87685	0	0.651389	2.43734	2.3576	2.51948	0.62952	2.00674	2.16861	0	0	0.586424	0.0499374
1190007I07Rik	2.79247	1.78695	2.14108	0	2.96563	3.19616	2.99237	2.1425	1.98704	2.44915	1.15911	1.31999	0.496738	2.43629	1.80172	1.12502	2.11148	2.2212	2.79352	1.72473	1.44053	0.98205	0.501546
1200014J11Rik	2.21008	1.95755	1.82104	2.38388	1.23257	1.95963	2.24398	1.98439	2.05201	2.09844	1.68251	1.79861	1.47644	1.73343	1.5067	2.27802	2.16911	2.38067	0.955075	1.61064	1.49133	2.69236	1.97535
1300002E11Rik	2.4999	2.39971	2.08264	2.25417	2.51304	2.83255	2.76731	3.41913	3.61716	2.86652	2.91601	1.99759	2.52745	2.77443	2.00024	2.26946	2.66388	2.96658	2.77381	2.34796	2.71188	2.00229	3.91074
1500004A13Rik	0.360645	1.35679	1.26243	0.966748	0	2.28949	2.08384	0	0	0	0	0	0	0.379288	0	0.901595	0.150053	0	0	0.336706	0	0	0
1500009C09Rik	0	0	0	0	0	0	0	0	0	0	0	0.76517	0	0	0.744144	0	0	0	0	0	0	0	0
1500009L16Rik	0.121586	0	0.896853	1.35481	0	0.620005	0	0	0.394393	0	0	0	1.7015	0.307032	0	0.444211	1.09569	2.55788	0	0	0	0	0.426458
1500011B03Rik	3.75195	4.09013	3.02841	1.87064	3.79235	4.90779	4.72442	2.75773	3.32731	4.68007	2.48151	2.02442	3.53895	3.42612	1.68832	3.40587	3.00008	4.70837	3.67235	3.70898	3.86085	3.39532	3.41885
1500011K16Rik	4.13949	4.53738	4.00558	2.31697	4.39467	3.89278	5.30168	3.27615	4.71731	4.65159	3.72881	4.1124	2.49504	3.71245	3.60418	1.84997	3.66803	4.37582	3.20429	3.44909	3.52267	3.13554	4.17029
1500012F01Rik	6.32234	5.72755	5.12123	4.13906	5.45643	6.9345	6.79102	6.87413	6.28566	6.81943	6.32871	5.77714	5.1248	6.65062	6.04773	5.52519	5.98108	6.62442	5.37993	6.32614	7.60338	7.77387	5.14321
1500015A07Rik	2.27004	0.824572	1.38792	0	2.05821	2.71407	2.98436	2.58869	2.39724	2.64323	2.25093	2.17863	1.77967	2.56817	2.297	3.07812	1.62742	2.52693	3.00093	2.40832	2.68003	2.13656	1.34121
1500015L24Rik	0	0	0	0	0	0.231408	0	0	0	0.503064	0.118745	0	0	0.425739	0.211124	0	0.110163	0	0.331946	0	0	0	0
1500015O10Rik	2.3133	4.91026	2.45087	7.00205	6.10594	4.82469	4.43769	5.5927	3.17286	3.54703	4.47726	3.70067	6.14834	2.96687	2.48312	3.59351	3.86605	7.22945	6.5643	6.45034	6.74717	7.36668	3.74829
1500017E21Rik	0	0.124963	2.16242	1.01522	0	1.21871	0.1385	0	1.23503	1.62319	0	0	1.9851	0.737626	0.244412	0	0.32269	1.86641	1.98367	2.55642	1.40622	2.75327	1.3042
1500026H17Rik	0	0	0	0	0	0	0	0	0	0	0	0	0	0	0	0	0	0	0.0943172	0	0.323082	0	0
1600002H07Rik	2.12035	2.43315	2.00587	1.7609	2.88891	3.22681	3.22024	1.71238	2.65926	2.09044	1.0024	1.68629	1.52384	1.8866	0.937133	0.682142	1.74425	2.35878	1.49722	1.87484	1.28719	2.04401	2.0932
1600002K03Rik	2.6442	3.09958	3.28547	2.50094	3.16143	3.47441	3.79623	3.10814	3.64253	3.72844	2.777	3.02163	2.87485	3.32077	3.32826	2.87069	3.00307	3.38976	2.85586	2.02609	2.6793	2.98136	2.3637
1600010M07Rik	0.0948306	0.318404	0	0	0	0	0	0	0	0.26944	0	0.0961944	0	0	0	0	0	0	0	0	0	0	0.284881
1600012H06Rik	3.65361	3.83109	3.09383	3.40314	3.9535	4.05108	3.83341	3.42747	3.85189	4.43297	3.14059	3.12023	3.29561	3.26612	3.30372	3.05578	3.08648	3.80902	3.80462	3.36114	2.72834	3.91136	3.76594
1600014C10Rik	3.68618	3.5943	2.74871	1.63027	2.86493	2.66521	2.70287	3.17906	3.27209	3.51661	2.29104	2.18179	1.35628	1.30454	2.319	1.75905	1.78444	2.93776	0.850335	1.79598	1.86192	2.74651	3.19684
1600020E01Rik	2.10544	1.98264	1.2989	2.00403	2.36439	3.45558	4.57992	2.90436	2.32758	2.73076	2.74134	2.79452	2.80281	2.03068	3.12419	2.59957	2.34147	3.37723	2.85201	2.93057	3.87696	3.00578	2.97586
1600029O15Rik	0	0	0	0	0	0	0.374978	0	0	0	0.405252	0.188654	0.177982	0	0	0.340163	0	0.44193	0	0	0.734976	0	0.0368339
1700001G17Rik	0	0	0	0	0.865531	0.370053	1.22817	0	0	0.317362	0	0	0	0	0	0	0	0.859334	0	0.819611	0	0	0
1700001J03Rik	0	0	0	0	0.199588	0	0.0518175	0	0	0	0	0	0	0	0	0	0.0349341	0	0	1.23112	1.01597	0	0
1700001L05Rik	0	0	0	0	0	0	0	0	0	0	0	0	0.481237	0	0	0	0	0.397365	0	0	0	0	0
1700001L19Rik	0	0	0	0	0	0	0	0.525107	0	0	0	0	0	0	0	0	0	0	0	0	0.104712	0	0
1700001O22Rik	0	1.39764	0	0	3.29864	3.19891	3.07916	1.53679	2.77515	3.00121	0.536431	0	1.61223	1.29904	0	0.308687	1.5615	0.970257	2.37429	1.36047	0	0	1.27074
1700003F12Rik	1.91091	1.80942	0	0	0.91666	2.09514	0	0	0	0	0	0	0.726456	0.225497	0	0	0	0.90736	0	0	0	0	0.19901
1700007J10Rik	1.66555	0.744824	0.0409485	1.54846	0.432136	0.856356	0.538687	0	0.349467	0	1.13026	0.991013	0.166317	0.993377	0.67587	1.56671	1.21255	0.172846	0.604859	0.362655	1.30943	1.167	0.616621
1700007L15Rik	0	1.08109	0	0	0.120976	2.32678	0	0.0552928	0.568314	0.212146	0	0.100278	0	0	0	0	0.484107	0.196834	0.0927622	1.32737	1.14843	0	0
1700010I02Rik	0.022105	1.12481	0	0.0841868	0	0.389236	0.546077	0	1.06405	1.59081	1.85457	1.36575	0	1.53558	0.367729	0.957744	0.294571	0.34409	0.418244	0	2.22704	1.49365	0.926812
1700010I14Rik	0	0	0	0	0	0.742972	0.513137	0	0.890493	0	0	0	0.496974	0.709943	0	0	0.53668	1.11023	0	0.52086	0	0	0.148934
1700011A15Rik	0	0	0	0	0.616584	0	0	0	0.712296	0	0.712789	0	0	0	0	0.07249	0.302021	0	0.309153	0	0.794811	0	0
1700012B07Rik	0	0.970721	0	0	1.63148	3.31541	1.76884	2.38147	3.39314	2.71288	0	0	0	1.56496	1.11005	0.581313	0.816059	0	1.45228	0	1.6696	2.12508	0
1700012D01Rik	0	0	0	0	0	0.65194	0	0	0	0	0	0.567925	0	0	0	0	0	0	0	0.630788	0.294724	1.57141	0
1700015E13Rik	0	0	0	0	0	1.21567	0	0	0	0	0	0	0	0	0	0.523181	0	0	0.987801	0.258724	0	0.115766	0
1700016C15Rik	0	0	0	0	0	0	0	2.52395	0.996786	2.27986	3.14898	2.83821	0	2.17247	2.86073	0	0.647793	0	0	0	0	0	0
1700016K19Rik	0	0	0	0	0.581525	0	0	0	0	0	0	0	0	0	0.152313	0	0.098177	0	0	0	0	0	0.641528
1700017B05Rik	5.02149	4.94989	4.0314	4.80038	4.21339	3.42703	4.90176	4.70665	3.69349	3.99964	3.63921	3.94616	3.72481	3.81565	4.35966	3.67213	4.56095	1.36967	4.01944	3.89681	3.70258	2.50369	3.42511
1700018L02Rik	0.551472	0.0350467	0.227729	0	1.69008	1.8122	2.3053	1.57501	0.954516	1.473	0	0	1.10457	1.92354	0.481588	0.494457	0.885395	0.52096	1.52976	0.791464	1.36251	1.95248	0.557778
1700019D03Rik	0	0	0	0	0	0	0	0	0	0	0	0	0	0	0	0	0.734248	1.46201	0	0.267835	0	0	0
1700019G17Rik	0	0	0	0	2.56755	3.28115	2.99856	1.58224	0.338008	1.85339	0	0	0	0	0	0	0.927889	0.650038	1.29903	0.0308163	1.27143	1.27833	1.10695
1700019L03Rik	0	0	0	0	0	0	0	0	0	0	0.784722	0	0.564134	0	0	0	0	0	0	0	0	0	0
1700020I14Rik	2.85235	2.90634	3.20141	2.61837	2.42083	2.56481	2.25344	3.5415	4.17685	3.81222	3.50804	3.60805	3.71482	3.63516	4.05544	3.76075	3.98926	3.85023	3.86591	4.54022	4.02514	4.46123	4.39208
1700020L24Rik	0.392878	1.45333	0	0	0	0.287212	0	0	0	0.169771	0	0.664638	0	0	0	0	0	0	0	0	0.588632	0	0
1700021F05Rik	3.4692	4.22002	3.90225	2.7565	3.77914	3.86141	3.23776	4.45572	3.63752	3.50634	3.08919	3.31038	3.39856	3.4008	2.51096	3.04038	3.13208	4.38177	2.67936	3.5749	3.68524	4.06901	2.77561
1700021K19Rik	3.2629	2.66075	3.20208	3.462	4.31806	3.09344	3.3743	4.05557	3.26343	3.71639	2.44312	2.98031	2.93065	3.38851	3.19704	3.32457	2.79813	2.939	3.39793	2.61654	2.22173	1.43076	2.68389
1700023F06Rik	0	0.549541	0	0	0.951879	2.73633	2.91382	0	1.53325	2.29707	0	0	0.338875	1.93561	0	0	0.800587	1.32131	0.669199	0.859667	0	0	0.525488
1700024P16Rik	0	0	0	0	0	0	0	0	0	0	0	0	0	0	0	0	0.373442	0	0	0	0	0.623043	0
1700025G04Rik	1.77352	2.09727	1.99793	1.90014	3.98082	4.50073	4.52818	4.79849	3.70402	4.23966	2.46255	0.824312	3.77067	3.66961	4.19852	3.03302	3.30177	3.06087	4.80235	3.13061	3.91871	3.89573	3.60243
1700025N23Rik	0	0	0	0	0	0	0	0	0	0	0.339776	0	0	0	0.022517	0	0	0	0.311212	0	0.970066	0	0.0576097
1700026L06Rik	0.243425	0	0	0	0	0	0	0	0.277009	0	0.403333	0	0	0	0.188591	0	0	0	0	0	0	0	0
1700029I15Rik	0	0.292688	0	0	0	0	1.02528	0	0	0.981283	0	0	0	0.980735	0	0	0	0	0	0	0	0	0.818695
1700029J07Rik	0	0	0	0	0	0	0	0	0	0.0464212	0	0	0	0	0	0	0	0.290306	0	0	0.45876	0.147085	0
1700030C10Rik	0.320554	0	0.173511	1.34764	0.260929	0.496411	0.872986	2.99803	1.00843	2.90403	1.03195	0	0	1.05333	1.03903	0	2.12811	0.886222	0.966357	0.315879	1.54431	0.553066	1.1878
1700030K09Rik	2.40024	2.14663	1.86387	1.80073	2.88536	2.87945	2.55257	2.20231	1.66226	1.90232	1.00146	1.23847	0	0.772029	1.24593	0	1.06949	1.42757	0.571085	1.85847	2.49186	1.26477	0.613645
1700034P13Rik	1.19261	0.527681	1.66714	2.43664	0.447431	0.365838	0	0.810098	1.81214	0.809349	2.28804	1.21363	3.12232	2.19838	2.43499	2.55035	2.83341	1.4331	2.49974	2.02191	2.05775	1.78206	2.73269
1700037C18Rik	1.65411	1.12685	0.408005	0.303085	1.27186	1.19004	1.04246	0.968843	1.82256	0.996432	0	0.684145	0.268422	1.15273	0.0577483	0	0.180415	1.24251	0.368578	1.13135	0.131181	0.0756832	0
1700037H04Rik	5.25056	5.44764	4.70411	3.14934	5.47164	4.92346	5.86447	4.1495	5.12746	4.67905	4.58345	5.06531	4.66722	4.67947	4.08708	3.68998	4.41935	4.78022	4.20766	4.14987	5.00939	4.55909	4.44759
1700040L02Rik	0	0	0	0	0.361128	1.94275	2.58004	0.308349	0	0	0	0	0.645333	1.23805	0	0	0	0.121612	0.477315	0	0	1.06512	0
1700047E10Rik	0	0	0	0	0	0	0	0	0	0	1.39713	0	0	0	0.148934	0.695299	1.86326	0	1.54029	0	2.80187	0	2.94894
1700047I17Rik2	2.66482	3.32343	3.07613	1.98183	2.36257	2.4623	3.81259	2.75734	3.16876	3.04298	2.80195	2.94615	3.40539	3.78407	3.74974	3.71042	3.39832	2.32541	3.62542	2.20113	2.91077	1.62179	3.29817
1700048O20Rik	0	0	0	0	0	0	0	0	0	0	0	0	0.0704855	0	0	0	0	2.92453	0.874183	0.830539	0	0	0.687294
1700049G17Rik	0	0	0	0	0	0	0	0	0.742515	0.484633	0	0	0	0	0	0	0	0.138461	0	0.126471	0	0	0.174291
1700052K11Rik	0.728756	1.32989	0.226656	0	0.754905	1.81467	1.534	0.599984	1.27416	0.2296	0	0.741161	0.0642483	0.597851	0	0.610454	0.428175	0.441961	0	0	0.230584	0	0
1700056E22Rik	1.04106	0.973068	0	0	0	0	0	0	0	0	1.21504	0.182095	0	0.148218	0.0630887	0	0	0	0.403726	0	0	0	0
1700063D05Rik	0	0	0	0	0	0.764244	0	0	0.284147	0	0.87666	0.663017	0.278484	1.6783	0.395348	0.611871	0	0	0	0	0	0.784529	0
1700066M21Rik	0.89507	1.0768	1.32406	0.827762	0	0.347019	0.558855	1.55037	1.23964	1.8345	0.141119	0.602837	0.420951	0.600707	0.592656	0.53103	0.0424342	1.61658	0.711618	1.62656	0.197538	0.801482	0.48552
1700071M16Rik	0.488967	0	0.416926	1.53826	1.67069	0	0	0	1.89471	2.23867	2.76697	0	2.01421	0	1.13323	1.01665	0	1.75823	1.27995	0	1.20064	3.27093	1.87678
1700084E18Rik	0	0.164542	0	0	0.745616	1.85653	2.05078	0.464992	2.0336	1.40787	0	0.965522	1.09118	1.03664	2.00988	1.38298	0	0.0953033	0	0.429279	3.32625	0.167769	0.758798
1700086L19Rik	0	0	0	0.509361	0	0	0	0	0	0	0	0	0	0	0	0.475043	0	0	0	0	0	0	0
1700086O06Rik	1.61187	1.03759	0	0.933195	2.02564	1.85439	1.29301	2.39462	0.872947	1.95336	0	0	0.269404	0.549748	0	0.17779	0.72554	1.58388	1.96689	1.56601	1.57385	1.67115	1.4049
1700088E04Rik	3.36121	3.43865	2.09242	2.94164	4.18839	4.06815	3.73594	3.78603	3.29628	3.82626	3.21244	2.70448	3.96256	3.62149	3.48052	4.01081	3.50877	3.08929	3.76904	3.51299	3.21279	3.53803	3.07755
1700091H14Rik	0	0	0	0	0	0	0	0	0	0	0.731122	0	0	0	0	0	0.143785	0	0	0	0	0	0
1700094D03Rik	0.795543	0.433793	0.0478175	0.695014	0.835682	1.37742	0.888461	1.94578	0.565753	0.879964	0.674822	0.480917	0.956629	0.853876	1.09518	0.555296	0.66185	0	0.912742	0.456627	2.02053	0.697285	1.81268
1700096K18Rik	0.40511	0	0	0	0.884715	1.19032	0.885067	0.681233	0	0	0.0680929	0	0	0.671022	0	0	0	0.926986	0.0678865	0	0.654656	0.981129	0
1700099I09Rik	0	0	0.987619	0.191234	0	0	0	0	0	0	0.999798	0	0	0	0	1.05442	0	0	0	0	0	0	0
1700109H08Rik	0	0	0	0	0	0	0	0	0	0	0.0186769	0	0	0	0	0	0	0	0.180237	0	0	0	0
1700109K24Rik	0	0	1.1853	1.03394	0	0	0	0	0	0	0	0	0	0	0	0	0	0	1.18249	0.0348918	0	0.08658	0
1700112E06Rik	0	3.22537	2.21872	1.90996	0.339765	1.98558	1.72288	1.9724	0	0.653271	1.04292	1.02564	0	0	0	0	0.506876	2.44095	2.15865	1.23079	1.77462	2.94967	1.3682
1700112J16Rik	0	0	0	0	0	0	0	0	0	0	0	0	0	0	0.21976	0	0	0	0	0	0.155348	0	0
1700113A16Rik	3.10615	3.62598	2.57472	2.30427	3.67143	4.10563	4.26327	3.68884	2.27316	3.32839	2.09552	2.76541	2.4191	3.0047	2.9906	2.84387	2.29282	1.99246	2.84274	2.79554	3.14593	2.60526	2.81238
1700120C14Rik	0.160352	0	0	0	0	0.387142	0.853884	0	0	0.215405	0	0	0	0	0	0	0	0	0	0	0	0.855974	0.639751
1700120K04Rik	1.16032	0	0	0	2.74731	0	1.63897	0.415423	0	0	0.259965	0.385795	0	0	0	0.838024	0	0.132735	0.360611	0.441058	0.0741766	0.398197	0
1700123O20Rik	3.8554	4.01449	3.84729	3.22597	3.93968	4.11424	4.43098	3.93693	3.92958	4.03926	3.51472	3.08567	3.22148	3.46548	3.04793	3.54156	3.25871	4.31367	4.25289	4.46193	3.39475	4.01109	4.35816
1700124L16Rik	0	0.0211386	0	0	0	2.46588	2.4269	0.158776	0	0	0	0	0	1.73216	0	0	0	0	2.01122	0.131642	0	0	0.967847
1700128F08Rik	0	0	0	0	0	0	0	0	0	0	0	0	0	0	0	0	0	0	0	0	0.749903	0	0
1810008I18Rik	0	0	0	0	0	0	0	0	0	0	0	0	0	0	0.128307	0	0	0	0	0	0	0	1.30825
1810009A15Rik	5.70946	5.95412	5.32901	4.64746	5.85068	5.58441	5.44101	5.60729	6.29898	5.41365	4.59091	5.29585	4.75496	5.03317	4.70083	4.39616	4.58318	5.49559	4.09467	5.62121	4.67727	5.48152	4.20883
1810010D01Rik	0	0	0	0	0	0.832153	0	0	0	0	0	0	0	0	0	0	0.071241	0	0	0	0	0	0.32694
1810010H24Rik	0	0	0	0	0	2.04838	4.69278	0	0	0	0	0	1.06752	0.621843	0	0	0.589121	0.158712	0	0	0	0	1.5639
1810011H11Rik	2.59897	2.09972	2.4786	0	1.99794	1.36047	2.02883	2.63527	3.11761	3.0016	0.221308	0.434711	0.277449	0.749672	1.43392	0	0.712384	0.899678	0	0	1.97946	0	1.95032
1810011O10Rik	5.08913	4.1804	7.88072	8.48317	5.68695	5.88105	6.76784	7.54588	6.81968	6.29942	8.89299	8.05957	6.78581	7.2512	8.88467	7.41825	7.04661	8.75311	8.60763	7.76235	8.66017	8.60162	7.98101
1810013L24Rik	3.46161	3.51833	3.89276	4.55683	2.97913	2.35668	2.22172	3.79211	3.47279	3.53041	4.71126	4.30845	4.70039	3.92245	4.30041	4.56705	4.28893	3.60962	4.11422	3.6647	3.66627	2.96506	3.90445
1810014B01Rik	0	0.291827	0.0820213	0	0	1.71709	0.904935	0	0.47099	0.0226732	0.0497005	0	0	0.485107	0	0	0	0.322378	0	0.427435	0	0	0
1810019D21Rik	0	0	0	0	3.12427	3.36599	3.22998	2.70411	3.16561	4.48934	0.608166	1.75184	0.543417	1.54675	1.67016	0.98456	2.3453	1.18834	2.95988	1.93684	2.00864	2.54734	3.00565
1810021B22Rik	0.143315	0	0	0	1.57064	1.25491	1.15694	0	0	0	0	0	0	0	0	0	0	0	0	0	0.0963158	0.0212807	0.162867
1810022K09Rik	6.29972	6.28342	6.76397	5.6358	5.24415	5.67436	5.8047	7.27238	7.0725	6.9607	6.04827	6.61661	5.7269	6.97602	5.82826	5.51883	5.75306	7.66735	5.97538	7.72825	7.50759	6.94907	7.17051
1810026B05Rik	1.29301	1.40315	0.929874	1.24834	0.69756	1.34479	1.33693	2.22386	1.71128	1.04635	2.57787	1.9672	1.84146	1.42438	2.63583	2.46123	1.96322	2.86516	2.13996	2.82122	2.73245	2.94286	2.6401
1810026J23Rik	4.85941	4.68587	4.46637	3.66229	4.4415	4.03021	5.00127	4.75755	4.10621	4.70669	3.47568	3.03248	5.15712	4.01574	3.65231	3.85562	3.85033	4.13698	4.01004	3.81754	2.87292	2.29089	2.73325
1810030O07Rik	3.96031	3.89413	4.06161	3.62618	3.6497	3.66869	3.67286	4.17267	3.93293	4.63298	4.03245	3.44796	3.63336	3.52263	3.44114	2.53244	3.32544	3.83951	3.16514	3.6101	4.26548	3.66861	3.7961
1810032O08Rik	4.77305	3.9878	3.78505	4.97122	5.09866	5.18882	5.33458	4.18997	4.71334	4.456	4.54578	4.72776	4.27178	6.21987	4.22079	4.41047	4.17839	5.24788	3.9693	5.11395	4.84692	3.81124	4.21061
1810037I17Rik	6.22445	6.23358	5.8037	5.54255	6.01534	5.5384	5.96658	5.98594	6.2272	5.75044	5.57276	6.11035	5.36656	5.38	5.62746	5.05279	5.69518	6.20048	5.67722	5.68138	4.74257	5.49409	5.87904
1810041H14Rik	0	0	0	0	0.495777	0.0177509	0	0.527461	0	1.21731	0	0.666566	0	0	0.40646	0.979703	0	0.692552	0.55816	1.06655	0	0	0
1810043G02Rik	3.00218	2.8392	2.7324	1.78208	5.10399	4.94895	4.54672	3.53809	3.29601	4.49858	1.90295	2.38704	2.77162	2.80893	2.68615	1.51877	2.49243	3.31949	2.8642	2.78841	2.63752	3.78689	2.70256
1810043H04Rik	4.98292	5.5812	4.69952	5.49203	6.3729	6.54274	6.19359	4.85545	6.2727	5.30783	3.91994	5.3646	4.10882	5.94747	4.15225	4.05221	4.3912	5.21569	4.74672	4.74915	4.44504	4.29413	4.48114
1810044D09Rik	0	1.37804	0.297767	0	1.91796	3.90441	2.43518	1.21493	0.378645	1.94413	0	1.65604	1.94175	0.736839	0.501567	1.09764	1.46556	2.12065	0.626234	2.12086	3.12159	2.70208	2.06275
1810055G02Rik	5.147	5.03478	4.41298	4.69077	4.46224	4.28914	4.03963	4.05192	5.7755	4.21205	2.9125	4.49315	4.15874	3.60571	3.62923	3.27218	3.57761	3.76673	3.93717	3.78448	2.6811	2.49761	1.96623
1810058I24Rik	4.57737	5.27978	5.18794	5.2848	5.37267	5.48989	6.218	4.5315	5.17134	5.54994	4.46748	5.36502	4.38377	4.53455	5.0152	4.21809	4.50566	5.35003	4.8593	5.27047	5.83881	5.19259	5.44898
1810062G17Rik	2.31361	1.36693	0.901433	0.913799	1.85169	1.75489	0.429696	1.08742	0	0.448235	0	0	0	0.795626	0	0	0.867185	0	1.60762	1.93889	1.36099	2.0686	1.3682
1810065E05Rik	0	0	0	0	0	0	0	0	0	0	0	0	0	0	0	1.89262	0.177089	0	0	0	0	0	0
2010001A14Rik	1.67767	1.14113	0	0.894767	1.07219	2.43836	2.40252	0.676755	1.38792	1.1195	1.14639	0.374155	0	1.45653	0.507627	0.387506	0.919538	0.634807	1.04141	0.700333	2.10201	1.85016	1.3683
2010005H15Rik	0	3.67884	0	0.591871	0	0	0	0.419895	1.58906	0	3.69429	3.83218	0	0.571677	0.523241	0	0	1.06516	0	0	1.05141	2.10588	2.70119
2010010A06Rik	0	0.436674	0	0	0	0	0	0	0	0	0	0	0	0	0	0	0	0.341109	0	0	0	0	0.19083
2010012O05Rik	1.63903	2.00218	2.16644	1.72423	2.11111	2.04052	2.43591	2.07083	1.68638	3.09214	1.33141	0.892989	0.770871	1.18439	1.77095	0.517245	1.36644	1.54172	1.60353	1.52633	2.03313	2.27712	1.88359
2010107E04Rik	6.88283	7.55655	6.91449	6.24537	7.56224	6.84427	7.29239	7.39338	7.26097	7.4152	6.55011	7.66593	6.13711	7.35688	6.37199	6.93377	6.4056	7.53137	7.33384	7.49378	7.59367	6.9746	7.66682
2010107G23Rik	0	0	0	0	2.34311	2.15186	2.62462	2.95412	1.7322	1.85972	0.846618	1.09944	0	0.993848	1.16744	0.81872	1.55795	0.557562	1.3936	1.93332	2.28786	1.6043	1.52863
2010109I03Rik	0	0	0	0	0.856237	0.20808	0	0	0	0	4.4039	5.32039	0	0	0	1.93216	1.53261	0.0993625	0.142492	0	0	0.586606	0
2010111I01Rik	5.00416	4.60167	4.66216	4.6552	5.48992	3.40173	5.90803	6.124	5.25176	5.15282	3.53225	3.93377	4.91613	4.1222	4.30608	4.8113	4.20446	4.01756	5.37628	4.62158	5.79677	4.86923	5.09321
2010204K13Rik	2.53102	1.71903	1.86066	2.30366	1.89969	2.05419	2.31507	3.12242	3.69422	1.79233	4.39855	4.61917	2.47493	1.99531	2.2995	0.49334	1.65081	2.5785	0.362307	3.3383	2.97705	1.20605	1.82517
2010300C02Rik	0	0	0	0	3.74023	4.96917	4.99476	2.47559	1.84701	3.28045	0.0759159	0	2.05457	1.74134	0.928488	2.37913	2.75737	0.196053	3.29741	1.60792	2.62815	1.4079	2.68015
2010315B03Rik	0.664419	0.888874	0.89476	0.352691	0.191841	1.43698	0.613258	2.1482	1.28077	2.30216	0.571978	1.25401	0.200944	0.665675	0.929579	0.740625	0.925156	1.48374	1.17016	0.575545	1.47544	0.994123	0.900668
2010320M18Rik	3.6261	3.41629	2.30035	1.3885	4.6922	4.35002	3.58298	3.58892	3.53275	2.96474	1.85495	3.13826	1.89255	2.43071	2.772	1.54628	2.33973	4.22587	2.25748	2.68291	6.43635	3.07961	2.32768
2200002D01Rik	4.00626	4.32916	4.01226	1.98605	5.18702	4.5477	3.87868	4.47078	6.52267	4.62059	6.08704	5.77888	5.5449	5.95585	5.4469	4.59866	4.57128	3.69494	5.45149	4.36961	4.4882	6.56685	6.06159
2210013O21Rik	5.10518	5.14401	4.61148	5.01777	5.05372	4.17426	4.9298	4.85529	4.2774	4.92702	3.64712	3.51777	3.91678	4.53595	3.80154	3.35631	4.21315	5.35545	4.63426	5.03382	4.8761	4.81439	4.9296
2210015D19Rik	1.62863	0.759889	2.18225	1.87442	1.29281	2.33662	2.42097	1.05488	2.20395	1.41347	0.748899	1.17556	0.473122	1.03102	0	0.17163	0.540255	0.986331	0.0797024	1.63619	0.354441	1.64664	0.864707
2210016F16Rik	3.99299	3.77909	3.44689	2.81435	2.60362	3.06255	3.677	3.54597	2.55916	2.57747	2.87757	2.96722	1.86824	2.77962	3.04536	2.4294	2.79827	1.83457	2.07166	1.99565	1.54157	2.12842	2.64947
2210016L21Rik	4.55278	3.80805	3.9025	3.45766	5.22644	5.13796	5.72538	4.04591	4.2378	4.79007	2.69471	3.68606	2.7187	3.91609	3.06541	2.61171	3.46384	4.17822	3.60552	4.64718	3.81348	3.58848	3.63337
2210018M11Rik	1.19393	1.54258	2.51839	2.52445	1.54952	1.72857	1.34505	1.48159	2.9076	1.95227	2.0811	2.28891	2.8397	2.21303	2.56014	2.91892	2.81342	2.52304	2.18148	2.79764	2.18645	2.8234	2.02834
2210039B01Rik	1.4951	0.415997	0.0496586	0	0.277842	2.44895	1.75812	3.154	1.26484	1.19221	1.3824	0.95538	0.331247	1.11533	1.9812	1.86264	2.78976	1.14267	0.43502	2.7911	1.28086	1.58185	1.56291
2210404O09Rik	0	0	1.25643	1.46395	0	0.302465	0	0.790388	0.664392	1.97863	1.18288	0.0512329	0.108143	0.942135	0	0.120219	0.428496	1.37561	0.929321	0.401314	1.12102	1.74161	1.51891
2210407C18Rik	0	0	0	0	1.57795	0	0	0.414482	0.636191	1.87313	0.305294	0	0	2.55804	0.97106	0.702658	4.32494	0	2.52059	0	2.83779	3.13096	1.78588
2210408F21Rik	2.81129	2.34192	3.51324	3.72588	3.28576	2.16761	0.125968	0.478848	2.62148	4.2013	1.75526	0	2.7527	1.16201	1.95599	1.39735	1.61359	0.169245	3.73443	2.97962	0.108625	3.40233	2.79601
2210408I21Rik	0	0	0	0	0	0	0	0	0	0	0	0	0	0	0	0	0	0	0	0	0	0.0774755	0.679036
2210417A02Rik	1.2319	0.886698	0	0	0	0.810501	0	0.312479	0.424105	0	0	0	0	0	0.208218	0	0	0	0	0	0	0.371247	0
2300009A05Rik	4.37181	4.28995	3.26872	2.75439	3.31085	3.53268	4.37046	3.14154	3.58764	3.21087	2.62933	3.05803	1.60718	4.37642	3.63302	1.88282	3.31166	3.22897	3.40496	3.14869	3.22334	2.11571	2.71586
2310001H17Rik	0.892741	1.18718	1.45844	0.793372	2.27956	2.30831	2.97174	2.14206	1.75786	2.65026	1.71785	1.25154	0	1.57715	1.93622	0	0.869232	2.10301	1.95881	1.56663	2.88803	2.7522	1.4436
2310002F09Rik	0	0	0	0	0	0	0	0	0	0	1.28325	0	0	0	0	0.441611	0	0	0.217876	0	0	0	0
2310007B03Rik	0	0	0	0	1.418	0	1.74645	1.84542	1.84678	1.40176	4.87072	2.98537	4.70104	2.65504	3.39532	3.22349	1.67956	0.690489	1.55873	0	0	0	3.56299
2310009A05Rik	2.88931	3.70847	3.12553	3.28363	3.49791	4.6161	4.4377	3.70488	4.10832	4.17494	2.99426	3.84318	2.21324	3.9709	2.3383	1.91296	3.07418	5.57974	2.32615	4.08727	4.12602	3.56669	2.97097
2310009B15Rik	4.90477	5.03553	3.5546	3.86435	4.43687	4.46842	5.55151	4.37294	4.70515	4.44073	3.38874	3.25719	2.8463	4.53483	4.71571	3.25459	3.52433	3.70818	4.14158	4.25255	4.49584	3.98286	5.22067
2310010G23Rik	0.283626	0.10013	0.326468	0.574944	0	0	0.49775	0	0.686756	0	0.178721	0.0524994	0.23853	0.555473	0	0	0	0.25917	0	0.990686	0.922898	1.01253	0
2310010J17Rik	1.38552	1.17871	0.233986	1.02171	1.27653	0	1.59112	0.750812	0	0.0213234	0.136165	0	0.845719	0	0	0	0	1.05059	0.725628	0	2.36537	0.916553	0.70442
2310011J03Rik	4.23758	4.47599	3.84992	2.71112	4.50469	4.49911	4.69424	3.98864	4.18117	4.21041	2.86713	3.16469	3.1158	3.24415	3.27334	3.51986	3.12873	3.31909	2.84245	2.20922	3.02482	2.54752	3.16797
2310015A10Rik	0.238677	0	0	0	1.13564	1.37185	2.22812	1.32184	0.163602	1.97913	0	0	0	0	0.153429	0	0.631114	0.112086	0.476776	0.2943	0.498292	1.1471	0.187869
2310022A10Rik	3.56319	3.68948	2.81393	2.97194	3.56685	3.60579	3.85271	3.2287	3.41714	3.38419	2.98021	2.9562	2.86037	3.35792	3.51314	3.49348	2.88605	2.97351	2.91072	2.73008	1.77565	2.21718	2.98328
2310022B05Rik	5.52309	5.37179	4.71697	4.34703	4.90275	5.1604	4.71085	4.31712	3.93649	4.28865	3.75286	5.32561	5.08329	4.40545	3.90071	3.98568	4.24627	3.97616	3.56834	3.71588	2.86993	3.70451	2.76288
2310030G06Rik	1.0857	2.06858	0.389446	0	2.73266	2.897	3.91553	4.07576	2.55268	4.35488	3.27312	2.42083	2.10794	2.78298	3.24908	1.81711	2.53072	2.60761	3.5157	2.25256	2.66146	2.31349	2.48336
2310033P09Rik	4.18366	4.57285	3.09042	2.8334	4.13035	4.52837	4.94657	2.98495	4.13736	4.22209	2.62111	3.28537	3.29644	4.25083	2.54617	3.55259	3.07331	2.74371	2.81527	2.76326	4.16385	3.73134	3.36491
2310034G01Rik	0	0	0	0	1.49813	2.98821	3.07334	1.98196	0.627056	1.40667	0.675301	0	0	0	1.17994	0	0	0	0	0	0	0	0.0611955
2310035C23Rik	1.47189	1.65342	2.23578	2.56762	2.23167	2.79573	1.57128	2.7209	2.71884	3.18868	2.2257	1.90406	2.13064	2.67936	2.87043	3.15319	2.77985	3.41622	2.92727	2.39111	2.8741	3.07005	3.07709
2310036O22Rik	7.89611	7.51474	6.93537	7.1646	7.87131	7.59345	7.32737	7.11786	7.18726	7.21951	6.77075	7.42684	5.97984	6.87171	6.80653	6.23478	6.409	6.83618	6.92792	6.72997	6.3728	6.87534	6.09558
2310039H08Rik	4.43116	4.02783	2.70178	3.16163	4.61688	5.53395	4.89719	2.52192	4.31362	4.24135	2.91999	3.92527	3.13048	3.86178	2.47692	2.72502	3.49725	4.73835	3.26065	4.1283	4.09501	4.474	3.08563
2310039L15Rik	1.35849	1.4273	1.66946	2.0361	1.54561	1.70778	0.803384	0	1.82867	1.45465	2.85172	3.01626	2.79886	2.40419	2.66917	2.80099	2.46693	1.71821	2.69152	1.86381	2.3867	2.65527	3.16421
2310040G24Rik	0	0	0	0	1.4338	0.869903	0.609802	0	1.15812	0.504681	0	0	0	0	0	0	0	0	0	0	1.1502	0	0.564505
2310045N01Rik	4.99001	4.70444	3.98938	3.2771	5.30601	5.38089	4.73659	4.72675	4.68424	4.9655	3.75643	4.02679	2.46895	4.26973	3.9749	3.35907	3.79252	4.05048	3.44961	3.89304	6.7451	4.37034	2.92578
2310047M10Rik	4.3573	3.41451	2.15419	2.81687	3.21404	3.26396	3.91872	2.60453	2.49834	3.3607	2.50217	3.33725	3.33738	3.91248	2.9046	3.80767	3.32559	2.4026	2.83896	2.64658	3.46047	3.16998	2.41015
2310057J18Rik	0	0	1.35314	0	5.54623	0	0	0	4.22753	1.83245	0	0	0	0.830604	0	0	0	0	3.97921	0	0	0	5.76303
2310057M21Rik	2.18889	2.11405	1.53819	2.65668	2.38739	1.81553	1.29285	1.69666	2.55195	1.5418	1.91967	2.23838	2.20208	1.31594	1.6227	3.35783	2.51293	2.1353	1.85977	2.15568	1.17698	1.59953	1.38209
2310061I04Rik	4.17363	4.40151	3.93171	3.78167	4.03833	4.04676	4.78302	3.23068	4.36262	4.30389	3.49802	3.20321	3.43057	4.10031	3.15244	2.71844	3.85158	3.34639	2.50229	3.39254	2.1198	2.14989	3.09527
2310067B10Rik	4.07596	3.3129	3.77616	3.78665	5.11046	5.11774	5.51371	4.11808	3.89473	3.98869	2.27157	3.52185	2.20112	4.15971	3.75968	2.98181	3.38451	3.49674	2.94975	2.9788	3.67809	1.64322	2.39605
2410002F23Rik	4.66869	4.41568	3.7658	3.77535	4.64654	5.28385	5.1549	4.11616	5.51731	4.38186	3.87628	4.2492	3.79456	3.46736	4.09945	4.19627	4.79124	5.67282	3.8852	4.80324	3.58904	4.21897	4.82274
2410004B18Rik	4.94384	4.76666	4.62494	4.04845	3.84886	4.06615	4.25644	4.56016	4.05858	4.28691	3.9841	4.63029	4.03692	3.87089	4.06471	3.96339	3.95496	4.00455	3.8932	3.06659	3.45661	3.91157	3.96579
2410006H16Rik	8.21038	5.7952	6.32392	5.79186	5.68815	6.68977	7.07847	6.36941	5.99733	6.73022	6.51051	6.5551	5.32383	7.76855	5.56385	7.00325	6.31957	6.91502	5.79607	6.98277	7.99829	7.68417	5.83925
2410015M20Rik	5.43256	6.66477	5.27381	5.02821	6.80056	6.89428	6.80454	5.14485	6.11807	6.18174	5.1926	5.59674	5.50021	5.7029	4.50647	4.72211	5.43716	5.88596	5.17726	5.44344	6.65758	6.45623	5.77806
2410016O06Rik	3.11882	3.16009	1.52185	2.23617	2.76847	3.07821	3.61246	2.28071	2.51636	2.84288	1.15336	2.99748	2.58817	1.93218	1.67648	2.37454	3.16533	1.18246	1.58808	1.58446	0.274339	0.869721	2.28837
2410018L13Rik	3.17088	2.51104	2.99272	1.26266	3.59672	3.81453	3.75847	0	3.35346	4.24175	3.55936	4.0283	3.41029	4.26406	3.96447	3.36414	4.57626	4.33031	4.18823	4.07355	3.6838	3.67489	3.94281
2410089E03Rik	2.00452	2.08945	3.09842	2.74667	1.73939	2.31851	1.5564	1.46935	1.72416	0.860287	1.99675	1.7953	2.05837	1.74435	1.97973	1.41826	2.22863	2.09095	1.75771	1.71236	2.05145	2.02385	1.83972
2410127L17Rik	3.80783	3.92684	4.21481	4.31176	2.89748	2.8011	2.39909	4.35941	3.73581	4.08131	3.71762	3.78333	3.73921	3.73983	3.23071	3.12263	3.41487	4.11611	3.029	4.26034	2.95799	3.64344	2.80556
2410131K14Rik	4.10178	3.32208	3.06585	2.76152	3.37433	3.36425	3.43189	3.17815	2.88597	3.19562	2.21147	2.02556	3.60286	2.80431	2.6772	2.35045	3.16999	3.18927	2.76036	4.01094	2.71477	2.74034	2.68008
2410141K09Rik	0	0	0.0483059	0	0	0	0	0	0	1.34654	0	0	0	0	0	0	0	0	0	0	1.53213	0	0.194377
2500002B13Rik	0.809719	2.94813	0	1.04699	1.30608	1.09813	0.689022	1.90333	2.31381	1.4143	2.43386	1.27961	0	1.1705	0.159048	1.1537	1.25366	2.37267	0.669281	2.19295	2.26725	1.40152	0.118519
2500004C02Rik	0.719245	1.14476	0.366409	0.273576	0.766875	1.66593	1.32352	1.14122	1.62799	1.75828	1.48755	0.795576	1.29138	1.01538	0.596907	0.524776	0.818172	1.45456	1.11819	0.772544	0.603625	1.9272	1.15207
2510002D24Rik	2.60005	2.8321	2.3963	2.07495	3.52105	3.72087	4.1604	3.86786	3.23782	3.91833	2.79396	3.22098	2.38717	3.41441	2.86281	2.75891	3.17013	3.88483	3.31574	3.50887	3.32723	3.03727	3.70775
2510009E07Rik	1.86881	1.96092	2.99267	2.99422	2.04156	1.00468	0.132853	1.99737	1.5221	2.73155	1.07246	0.362823	1.43086	1.71735	2.23378	2.0414	1.5746	1.51885	1.81339	1.92527	1.72417	1.50852	2.09698
2510039O18Rik	6.14548	5.50905	4.83866	4.33514	6.68263	6.27757	5.95569	5.79004	5.30395	5.60126	4.33208	5.23806	4.27539	5.15353	5.04381	4.7838	5.07762	5.44089	4.69232	4.02338	4.20568	3.57369	4.94441
2610001J05Rik	3.96307	4.05262	4.12602	4.20498	4.21825	3.85411	4.07283	3.39668	3.7532	4.65189	3.23387	2.80787	2.60851	4.67511	2.52576	2.77875	2.63703	4.08055	3.13047	3.91808	3.18474	3.30473	3.04447
2610002M06Rik	1.30791	1.0757	3.03987	1.46499	1.24271	1.06151	1.01155	2.54417	1.02086	1.48852	0.751284	1.14059	0.109922	0.989844	0.90401	0.50783	1.55695	2.15793	0.459232	1.13519	1.51893	1.45636	0.658454
2610005L07Rik	3.80005	2.6159	4.34297	5.94237	3.47566	3.91659	3.44034	5.07023	4.62913	5.07669	5.58417	3.85875	4.03939	4.42736	5.62155	5.10339	4.93016	5.35184	4.65941	5.57912	5.57536	5.10388	5.24165
2610008E11Rik	0	0	0.868813	0.553911	0	0.46155	0	0.4755	0.507769	1.22727	0	0	0	0.479965	0	0.252815	0.81478	0.98927	0	0.675771	1.89944	1.00272	1.38544
2610015P09Rik	0.437132	0.239031	0.970243	1.22932	1.55469	1.44929	1.20912	2.23342	1.60592	1.0319	0.446838	1.46131	0.551541	1.70168	1.59632	0.281384	1.35001	1.19233	1.02919	0.998809	2.23835	0.965138	2.18471
2610020C07Rik	0	0	0.835059	0.495102	0	0	0	0.620202	0.506602	0	1.25326	0.974045	0	0.227482	0.287508	0.813287	0.900065	1.45595	1.13914	1.65014	0.766443	0.689764	1.27559
2610020H08Rik	0	1.26734	0.815149	0.597107	0.768731	1.13994	0.541128	1.21623	2.6388	1.37292	0.236952	0.302594	1.19638	0.894775	1.56263	0.227347	0.77714	2.06066	1.85982	1.54529	2.54944	2.04722	1.18511
2610035D17Rik	0	0	0.144125	1.48784	4.58714	3.84376	4.86235	3.29027	4.19695	2.58295	1.62255	0.992449	3.60101	4.73788	4.63984	4.72518	2.76873	4.63847	4.02176	2.03239	2.87999	0.414644	2.78831
2610042L04Rik	0	0	0	0	0	0	0	0	0	0	0	0	0	0	0	0.502443	1.7328	3.75141	0	0.662014	0	0	0
2610044O15Rik8	0.737254	0.786613	0.364337	0.0631025	0.700324	2.19719	1.4306	1.4442	2.08244	2.24363	0.832785	0.705624	0.774604	1.46061	0.819104	0.180071	0.758022	2.42616	1.03764	1.69391	0.71381	2.75961	1.84123
2610203C22Rik	0	0	0	0.514107	0	0	0	0	0	0.241779	0	0	0	0	0	0	0	0	0	0	0	0	0
2610206C17Rik	0	0.36727	0	0.419582	0	0.371146	0	0	1.69651	0.613428	1.34677	0.679054	1.6484	1.14401	1.15281	0.864137	0.528891	0.210925	0.811767	0.795127	0.898634	1.00508	0.123825
2610301B20Rik	2.85143	0.779991	1.76258	1.07925	2.07832	2.38785	1.52676	2.79919	2.97419	2.63673	1.28123	0.641971	2.36707	1.95516	2.29693	0.620371	2.17859	4.58859	1.06835	1.53093	0.43422	2.80596	2.0995
2610305D13Rik	0	0	0	0	0	0.787616	0	0	0	0.480906	0	0	0	0	0	0.219698	0	0	0	0.973428	0	0	0
2610306M01Rik	1.02256	1.14426	0	0	3.28711	3.18298	3.52891	0.624316	1.63671	1.32175	0	0.279911	0.484313	1.55755	0.353707	0.559041	1.3437	2.38602	1.27671	1.23756	1.61866	0.850159	0.972928
2610307P16Rik	0	0.795626	1.89887	0	2.28519	1.12203	1.35124	2.92195	2.46618	0.791572	2.51646	2.35799	3.17574	2.42539	3.6685	1.91411	2.85324	2.11601	2.79376	2.25668	2.87027	1.54346	3.26337
2610318N02Rik	0.357462	0.402384	0	0	0	0	1.47477	0	0	0	0	0.112687	0	0.0146838	0	0	0	0.994688	0	0	0	0	0
2610507B11Rik	5.45026	4.90586	5.76501	5.25675	4.9236	5.08975	5.18946	5.01945	5.09924	4.91224	3.79848	4.30041	4.34823	4.30416	5.15404	5.12912	5.28067	4.53362	4.56935	4.5577	3.64519	4.52394	4.37789
2610507I01Rik	0.298083	0	0	1.66927	0	1.06067	0.844699	0	0.494805	0	0.478547	0.0380568	0.406134	0	0	0.499098	0.441866	0.164619	0.814468	0	1.43851	0.826038	0.96913
2610524H06Rik	4.2419	4.29671	3.65124	3.24847	5.1385	5.42719	4.85311	4.12301	3.94688	4.86062	3.09298	3.43825	3.19027	4.18692	3.16167	2.87928	3.77523	6.3223	4.4698	5.38224	4.50343	5.66471	3.43743
2610528A11Rik	0	0	0	0	3.36446	1.16451	0	0.739839	0.0472173	1.00297	0	1.23843	0	0	0	2.67232	2.05422	1.0158	1.06221	4.05917	2.55426	4.40714	2.5441
2610528J11Rik	0	0	0	0	4.9877	4.67912	4.17086	3.69745	4.1669	3.28522	2.31099	2.21497	3.82253	3.68704	2.02945	3.45066	3.55709	1.87227	3.64315	2.66612	3.39608	2.26978	3.35603
2700029M09Rik	4.54913	3.44827	4.93428	4.06006	4.12279	4.19546	2.93661	5.36263	4.63354	4.68498	4.40682	4.58534	3.42677	3.94191	3.88575	3.71921	3.90366	5.28872	3.47337	4.63077	3.66101	4.7967	3.56523
2700038G22Rik	3.08843	2.28074	2.35252	2.51643	3.27611	3.90876	3.20169	3.75113	3.56311	3.3215	2.52723	2.86668	2.06387	2.6591	2.96211	2.36532	2.19005	2.45348	2.04898	1.99446	2.30863	2.91953	1.5092
2700049A03Rik	0.36353	0.464376	1.53587	0.345135	0.529211	0.666702	0.96146	0.643625	0.856237	0.647987	0	0.739088	0	0.48871	0.314151	0.0556122	1.14154	0.613701	0.14419	1.1103	1.0817	0.415575	1.39463
2700054A10Rik	0	0	0	0	0	1.0941	0.640204	0	0	0.152819	0	0	0	0	0.351583	0	0.185156	0	0	0	0	0	0
2700060E02Rik	5.74708	5.41471	5.61735	5.83322	6.27457	4.80741	5.14113	5.66912	4.94375	5.56567	5.55573	5.02875	5.0775	5.02677	4.0883	4.68432	4.64533	6.42302	4.14758	7.08436	5.18129	5.71395	5.06251
2700062C07Rik	3.26319	3.1963	2.85504	3.05667	2.01248	3.74067	3.71788	3.64156	3.38975	3.3838	2.62323	2.78818	1.95055	2.95035	1.93461	1.93497	2.5639	1.96158	2.5568	3.48999	2.51299	3.58817	3.31029
2700081O15Rik	4.16229	4.39464	4.00939	4.65172	4.26266	4.60542	3.32239	3.87877	3.49257	4.02431	3.15517	3.39284	3.84814	2.9367	3.87527	2.67976	3.41984	2.9966	3.23571	3.64619	2.05949	2.68396	0.824491
2700094K13Rik	6.61566	6.36811	6.29833	5.46237	5.76301	4.31517	6.57542	5.79057	6.62017	5.506	5.28259	6.58324	4.76515	6.24163	5.78963	3.93486	5.13357	6.47551	4.95427	6.15825	5.37444	4.67661	5.40615
2700097O09Rik	0.548506	1.99116	1.91148	0.548141	1.64539	1.44042	2.39816	1.71964	2.14115	1.98094	1.63005	2.72314	1.06755	1.99983	2.00809	1.9423	1.53547	2.55098	2.48513	1.91127	1.53103	1.68312	2.82356
2700099C18Rik	0.566396	0.500812	2.03444	1.2343	0	0.228554	1.08117	1.52467	2.78144	1.93836	2.26004	1.91519	0.873152	2.05862	1.66917	0.983933	0.729757	2.99817	2.05175	1.57946	1.50872	2.3126	2.39183
2810001G20Rik	2.1894	2.60589	0.88355	1.95552	2.19922	3.81791	3.9872	2.73778	2.56789	4.39114	0	0.726352	2.66231	3.76341	0	0.488176	0.887088	4.35072	3.49928	4.31031	5.59301	4.82687	3.55389
2810002D19Rik	1.14947	0.953355	0.732851	0.177191	0.601573	0.570278	0.596019	1.31272	1.29496	1.4206	0.211349	1.41908	0	1.32153	0.314523	0	0.233753	1.63848	0.548624	1.6621	1.31442	0.768519	0.88294
2810004N23Rik	4.88417	5.24934	4.1666	3.07583	4.96952	5.02833	4.18694	4.46429	4.40259	4.57875	4.07794	4.77478	3.54151	3.19332	3.19486	2.87599	3.79766	4.55249	3.2615	4.45637	3.34039	4.1976	3.27656
2810006K23Rik	2.93505	3.29521	2.82494	2.20919	3.11678	3.23866	3.42434	2.46376	2.3725	2.76242	1.98155	2.1043	2.11739	1.98367	2.09163	1.68944	2.34795	2.24728	2.08255	2.48048	2.09626	2.38304	2.40034
2810013P06Rik	2.02032	2.6997	0.0737928	0.754246	2.03996	3.55265	2.58541	2.52686	1.83261	2.55998	2.08182	2.33565	2.17512	2.14684	1.23224	1.932	1.36333	3.0307	1.06311	1.61983	1.33821	2.77927	2.24793
2810021J22Rik	0.485045	0.368333	0	0	0	1.13447	0.922974	0.81428	0.210439	1.37295	0	0	0	0.862828	0	0.0986217	0.155827	0.465745	0	0	1.07838	1.27442	1.1635
2810025M15Rik	4.68426	5.76542	3.80244	3.86064	4.64553	3.58669	3.9822	4.63582	4.03875	3.72156	3.78817	4.37267	3.62633	4.32946	3.68828	2.59125	3.39241	3.30608	2.9647	3.48481	4.02774	4.12004	3.88614
2810029C07Rik	0	0	0.902853	0	0	0	0	0	0	0	0.858618	1.18439	0	0.285958	0	1.77387	0.610332	0.583625	1.38914	0	0	0	1.11854
2810047C21Rik1	0	0	0	0	1.63093	0	0	0	0.899261	0	0	0	0	0	0	0	0.950416	0	0	0	0	0.462649	0.621918
2810403A07Rik	4.5276	4.25316	3.92043	4.53818	4.14073	5.07779	4.8484	5.29433	4.67623	4.84912	4.64099	4.58295	5.12182	4.63715	5.25467	5.4669	4.80317	4.40599	5.06819	4.89523	4.75822	5.07071	4.96314
2810403D21Rik	0	0	0	0	0	0	0	0	0	0	0	0	0	0	0	0	0	0	0	0	1.08616	0.986462	0
2810408A11Rik	0.667066	0	0	0	1.75597	2.303	2.86949	0.519391	1.3771	1.26697	0	0.221951	0.56509	0.975212	0	0.806407	1.74481	0.443182	0.453702	0	2.26946	2.34531	0
2810408I11Rik	2.15125	2.55453	2.33058	2.60845	1.96546	1.01497	0.642692	2.51631	2.08783	1.37928	0.865753	2.7698	2.09566	1.27581	1.75568	0.262156	0.893479	2.20585	1.87752	1.83562	1.08733	1.1091	1.9811
2810410L24Rik	0	0.0780086	0	0.20838	3.26507	0	1.44277	0.164349	1.75469	1.52229	0	0	0	0.399095	0	0	0.473143	0	0.31574	0	0	0.540781	0
2810417H13Rik	3.67786	3.38222	4.25878	3.76768	3.43059	3.53189	3.76717	5.05488	4.43663	4.18284	3.29569	3.54445	2.82582	4.33959	3.78099	1.43444	3.52331	5.3417	3.24661	4.53867	2.56085	3.25356	3.61764
2810428I15Rik	6.75701	6.15902	5.61911	4.81285	6.49482	6.81183	6.24708	5.54377	5.61723	5.94066	4.9375	5.8076	3.71652	5.31239	5.47773	4.55483	4.52696	6.23534	5.15039	5.44066	7.72819	6.07715	4.51977
2810429I04Rik	0	0	0.63076	0	0	0	0	0	0.826095	0.085751	0	0	0	0	0	0	0.434113	0	0	0	0	0.243633	0
2810459M11Rik	0	0	0	0	0.985996	0.646421	0	0.351764	0	1.27236	0	0	0	0	0	0	0	0	0	0	0	0.927639	0
2810468N07Rik	0	0	0	0	5.13649	4.62932	4.54586	1.8201	4.43938	5.56199	0.366152	0	3.09275	4.02676	3.08798	0.100561	1.74955	3.66332	4.77266	3.69287	2.12558	4.58175	3.52069
2810474O19Rik	2.76187	2.00333	5.52934	5.80649	0.928852	2.45912	2.41832	3.76777	4.19077	3.9132	5.01462	3.4424	5.07419	4.33565	4.19319	3.86184	4.4944	4.34506	4.08109	4.86615	4.42101	5.07968	4.93223
2900005J15Rik	0.329204	0.371124	0	0	2.55507	2.66405	2.16537	0.518233	0.586232	1.58288	0	0	0	0	0	0	0.198695	0	0	0.488587	0.539104	0	0
2900009J06Rik	1.16704	1.99687	0	0.957372	1.23753	0.781066	1.54453	0.38691	0.654995	0.854522	0	0	0.354068	1.26948	0.0374385	0	0	0	0.162597	0.830685	3.08751	0.423718	0
2900026A02Rik	2.99752	2.64763	3.40776	1.47423	4.31155	4.45171	5.02525	4.29224	3.31461	4.71729	3.82435	3.22606	4.17058	3.91362	3.92007	3.50935	4.48517	3.71219	4.50358	3.52713	2.71935	2.04217	3.89203
2900041M22Rik	0	0	0.428196	0	2.32589	1.25927	1.60693	0	0	0.458067	0	0	0	0	0	0	0	0.394097	0.337072	0.250865	1.58312	0	0.693311
2900060B14Rik	0	0	0.956391	1.628	0	0	0	0.521423	0	0	0.0594383	0.166124	0	0	0.756588	0	0	0	0.147359	0	1.08529	0.875741	0.0309434
2900076A07Rik	1.50034	0.351854	0	0.316621	0	1.43767	1.48459	1.09739	2.39293	1.5895	1.0539	0.637258	0.581814	0.244644	1.02547	0	0.403202	2.85454	1.28333	0.222471	1.47913	1.5085	1.40434
2900097C17Rik	5.58875	6.67996	5.30411	5.02451	5.89048	6.34153	5.8676	6.15316	5.8411	6.4149	5.69386	5.60045	5.59578	5.44494	5.9828	5.73125	5.86535	5.60855	6.11646	5.56288	5.33639	5.86562	5.13741
3000002C10Rik	4.23102	4.24556	3.7131	4.21538	4.78597	4.0496	4.45871	1.8825	5.12688	3.9207	4.11087	4.76261	4.19701	5.37142	4.71145	3.80033	3.82069	5.08298	3.99993	4.51707	4.91723	4.26973	4.4524
3010026O09Rik	1.30283	1.7108	1.63888	0.412294	1.39316	1.79026	1.82144	0.955246	0.924792	0.929624	0.428775	1.09835	0.522638	0.556905	0	0.236927	0	1.54579	0.110002	0.948227	0.384238	0.271187	0
3110001I22Rik	0	0	0.708125	1.25555	0	0	0	1.5927	1.40539	0.545168	0.962556	1.03203	1.32346	0.960949	1.33947	1.60287	0.94566	1.0262	0.171437	1.81147	1.83262	0.359858	1.80338
3110002H16Rik	4.13885	3.64468	3.64727	3.87499	3.41796	3.32812	3.30559	3.52464	3.69575	3.14509	4.12138	3.26697	3.37069	3.50959	3.0345	3.90136	3.24716	3.37678	3.51387	3.40757	2.66911	3.44542	3.30661
3110009E18Rik	1.72133	2.00126	2.20292	2.35461	2.01644	2.88243	2.13228	2.82346	1.55451	2.79446	0.460805	3.12251	0	2.11703	2.37622	1.53204	0.517931	2.35902	1.67345	2.23901	1.7315	2.65375	1.89003
3110021A11Rik	0	0	0	0	0.421361	1.58572	2.18979	0	0	0.0256525	0	0	0	0	0	0	0	0	0	0	0	0	0
3110021N24Rik	0	0	0.290236	0.399795	0.735124	0.799974	0	0	0.473995	0	0	0.312874	1.30856	0.301775	0.0998203	1.52965	1.01346	0.561175	1.03661	0	0.460764	1.2033	0
3110039I08Rik	3.26991	3.29607	2.81418	1.90263	1.2889	2.06723	0.342691	6.13507	3.46828	4.72234	5.05819	3.11487	4.26309	2.25011	2.77429	3.14023	0.993167	4.81562	4.18736	2.75511	2.32985	1.19737	3.01441
3110040N11Rik	3.03114	3.21015	2.49958	2.36358	3.47533	2.81621	2.89719	2.79005	3.40501	3.02193	2.55195	3.27472	1.50377	1.90758	2.4473	1.82336	2.32727	3.27194	1.98485	2.92768	2.81055	2.76222	2.59271
3110043O21Rik	2.24816	3.81545	3.13986	3.96371	3.25044	1.96016	1.2032	3.26523	3.14601	2.72973	3.30454	3.34713	3.14987	2.3494	3.5335	3.34886	3.06138	2.36538	2.86692	2.04703	3.27399	3.76574	3.72243
3110045C21Rik	0.13014	0	0	0	0	0	0	0.433771	0	0	0	1.54497	0	0	0	0	0	0	0	0.374745	0	0	0
3110052M02Rik	0	0	0	0	0	0.100857	0.334957	0.497515	1.01435	1.20801	0	0	0	0	0	0	0.326192	0.477781	0.114487	0.116538	0	0.493944	1.11771
3110056K07Rik	1.05381	0.979725	0.268901	0.378944	1.39222	1.81168	2.41236	2.67121	2.09948	2.71101	1.28389	1.69189	1.20702	0.740513	1.78915	1.80119	1.54123	2.05602	1.74217	2.81862	1.9367	2.10137	1.74198
3110057O12Rik	0.266829	0.211012	0.513774	0	0	0	0.10829	0	0	0	0	0	0	0.349818	0	0	0	1.06941	0.205092	1.10895	1.43436	1.50993	0.866259
3110062M04Rik	2.50734	3.87544	1.99657	1.78953	2.43019	2.63893	2.88225	2.21307	2.4066	2.45899	1.29241	3.11037	1.31249	1.39117	2.2881	1.63412	1.66577	0.963556	1.18706	0.133656	1.72219	1.88338	2.48266
3110079O15Rik	0	0	0	0.319907	8.17847	8.24423	6.56616	0.398055	4.04925	4.02801	0	0	5.55266	6.19991	0.367561	0	0.0904876	6.35556	5.71569	2.42162	1.17665	3.37847	6.4347
3110082I17Rik	4.52289	4.98475	4.30869	4.35685	4.98863	4.80843	4.69003	3.8358	4.38851	4.61269	3.40734	4.16129	4.48205	4.08452	3.16015	1.86566	4.51905	3.6223	4.05887	4.67609	3.33865	3.06052	3.64061
3300002I08Rik	0	0	0	0.229379	0	0.419884	0	0	0.960415	0.537187	0	0	0.502269	0	0	0	0.0380147	0.939219	0.352781	1.36684	1.84946	1.93057	0.587317
3300005D01Rik	4.40278	3.54555	3.39527	1.90826	0	0	0	0	0	0.279174	3.75218	2.73845	0.324776	1.65984	0	0	0	0	1.04509	0	0	0	0.220231
3632451O06Rik	0	0	0	2.47451	0	0	0	0	0	0	0	0.0886301	0	0	0	0	0	2.62262	0	1.15866	0	0.554392	0
3830406C13Rik	1.10622	2.17495	2.64937	2.51005	3.75357	1.46411	1.85015	3.4059	2.45785	3.62918	1.5097	1.75221	1.26466	2.12255	1.13554	1.78633	1.76327	2.5332	1.86887	2.99883	2.05512	2.535	2.34107
3830417A13Rik	0	0	0	0	5.25169	0	0	0	0.274065	0	0	0	0	0	0	0	3.66729	0.787516	0	3.32562	0	1.46052	0
4631405J19Rik	0	0	0	0	0	0	0	0	0	0	0	0	0.188831	0.0630611	0	0	0	0	0	0	0	1.59336	0.480782
4632404H12Rik	0.15117	0.205393	0	0	0	1.4784	1.23343	0.987488	0.221296	0.429257	0	0.788636	0	0.240852	0.492171	0	0	0.0682305	0	0.808863	0.0385486	0.668591	0.94807
4632415L05Rik	2.16572	2.32531	2.06223	1.19088	2.15292	2.38966	3.04629	3.50332	1.92655	1.87055	1.65037	2.11287	1.37231	1.72653	2.67708	0.637629	1.54205	2.13575	1.24788	2.5073	2.11175	1.70262	1.93412
4632427E13Rik	0	0	0	0	0.180352	0	0	0	0.863891	0	1.14184	0.328722	0.169296	0	0	0	0.506785	0.416829	1.11861	0.71027	0.852374	1.73238	0
4632428N05Rik	4.94873	4.75247	4.34388	3.00458	4.08022	3.86226	3.4302	3.3712	3.68233	4.34499	2.93617	2.325	3.42763	2.73573	3.06613	2.51399	2.29522	1.82522	1.77304	1.2881	2.04924	3.80513	3.98333
4732456N10Rik	0	0	0	0	0	0	0	0	0	0	0	0	0	0	0	4.55884	0	0.732452	0	0	0	0	0
4732471J01Rik	0	0	0	0	0	0	0	0	0	0	0	0	0	0.309607	0.530261	0	0	0	1.38235	0	0	1.62803	0
4732490B19Rik	0	0	0	0	0.505098	0	0.650553	0	1.14459	0	0	0	0	0.509848	0.559286	0	0.258929	0	0.12622	0	0	0	0.416418
4833417C18Rik	0.0331587	0.339605	0	0	0.158919	1.47059	0.528321	0	0	0	0.806984	0.368388	0.182845	0.832736	0	0.253154	0.0702519	0.393548	0	0.0540288	0.325029	0.371548	0.0863218
4833418N02Rik	0	0.652987	0	0	0.196456	0	0.304943	0	0.0859685	0	0	0	0.518465	0	0	0	0.395743	0	0.256491	0.559335	0	2.18759	1.72955
4833419F23Rik	0	0	0	0	0	0.755862	0.694764	0.671447	0	0.0607115	0.469792	0	0	0	0	0.338407	0	0.144347	0	1.00572	0.519763	1.65337	0.961816
4833420G17Rik	3.52315	2.06574	2.25328	2.99706	2.66804	3.87803	3.38275	3.37074	3.85244	2.36736	2.9284	2.67099	3.09974	3.69782	3.59039	2.43344	2.57761	3.21827	3.25928	2.71063	3.52398	2.96452	3.91867
4833422C13Rik	0	0.821669	0.507059	1.39675	0	0	0	0	0	0	0	1.87827	1.25188	0	0.36595	0.725977	0	0.164658	0	0	0.149402	0	0.0373682
4833427F10Rik	0	0	0	0	0	0	0	0	0.334751	0	0	0	0	0	0	0	0	0	0	0	1.31298	0.837273	0
4833439L19Rik	5.42251	4.75282	4.8044	4.99645	4.5841	5.02859	6.01695	5.60913	5.05452	4.89666	4.5029	4.42881	5.05952	4.75393	4.88477	5.27045	4.69259	4.85973	4.39921	3.7596	4.69715	3.58914	4.32968
4921507P07Rik	0	0	0	0	0.33835	0.317941	0.300909	0	0	0	0	0	0.101381	0	0	0	0	0	1.10626	0	1.09432	0	1.35461
4921524J17Rik	3.347	4.17839	3.45755	4.18072	3.02324	3.30294	2.01746	3.73879	3.19935	3.67021	4.02816	4.51372	3.05085	3.15938	3.63004	3.23977	3.06502	3.82925	3.4506	3.54715	3.39162	4.78721	2.97815
4921531C22Rik	0	0.995456	0	0	0.655846	0.945301	0.193343	0.0247026	0	0	0	0	0	0	0	0	0	0	0	0.200605	0.458414	0.698779	0
4921536K21Rik	0	0	0	0	0.558963	0	0	1.29298	0	0	0	0	0	0	0	0	0	0	0.261061	0	0	0	0
4930402H24Rik	2.62377	3.57416	3.15376	1.74846	3.15252	2.12053	3.28572	2.4087	2.65933	3.01347	2.42071	2.60877	3.00898	3.10651	2.94557	1.8699	2.7093	2.57391	2.86539	1.79182	3.26202	3.65375	2.62731
4930404I05Rik	0	0	0	0.153572	0	0	0	0.822192	0.3789	0.0148837	1.27709	1.15476	0.466204	0.984013	1.53596	0.338989	0	2.00168	0.574383	1.54478	1.84809	0.122659	0.658682
4930404N11Rik	3.6615	5.20628	1.49703	2.6805	3.66609	3.58253	3.05814	2.75532	2.82226	3.01145	2.13352	1.56305	2.50004	0.915513	2.35394	1.44439	2.04355	0	1.55235	0	0	0.745108	1.87984
4930412O13Rik	1.87675	1.42614	0.339901	0	2.02532	2.05231	0	0.218211	0.0853159	2.48592	0.386038	0	0	0	0	1.27883	2.23442	0.454555	2.46206	0	0	3.55937	1.24253
4930413F20Rik	0	0	0	0	2.18814	1.85806	2.77032	0	1.36623	1.14029	0	0	0.490652	1.4527	0.0593553	0.717623	1.98998	0	1.27186	0.605371	2.16714	1.33227	0.871252
4930413G21Rik	2.26614	2.78929	2.56139	3.4751	3.29204	4.46889	3.74673	1.79401	3.7171	2.51029	3.05492	2.90232	3.75211	3.44508	3.42743	3.88096	3.98936	3.77222	3.533	3.6488	2.89205	4.23526	2.14742
4930415O20Rik	0	0	0	0	0.9282	1.4827	0.648226	0	0	1.01363	0	0	0	0	0	0	0	0	0.677919	0.344851	0	0	0.143877
4930427A07Rik	2.12946	2.16437	1.89899	1.1486	3.57105	2.93514	3.30744	2.56335	3.3268	2.74917	1.13442	1.98159	1.62532	1.93466	2.20826	0.534042	1.61188	3.13627	1.86265	1.59293	1.20905	0.805392	1.79397
4930430F08Rik	0.790605	0.922647	1.91164	0.238004	0.407603	0.570463	0.5732	2.28386	1.49929	1.20702	0.70342	0.737245	0.64549	1.37841	0.257168	0.82388	0.579943	1.65438	0	1.35839	1.63404	0.955841	0.661567
4930431F12Rik	1.11199	0.807272	1.99162	2.86989	1.02401	1.13437	1.20009	0	2.3997	1.37528	2.35117	2.14009	1.48528	2.36703	2.82057	2.00021	1.30937	0.785341	1.35783	1.05958	2.75391	1.9281	2.26701
4930444P10Rik	0	0	0	0	0	0	0	0	0	0	0.168398	0	0	0.425577	0	0	0	0	0	0	0	0	1.49113
4930451G09Rik	0	0	0	0	1.98131	2.05805	1.18903	0	0	1.59965	0	0	0	0	0	0	0.181815	0	0.664592	0	0	0	0
4930452B06Rik	0	0	2.07447	1.68443	1.94724	0	0.37519	0	0	0	0	0	0	0	0	0	0.596258	0.779016	0	0	0	0	0
4930453N24Rik	3.65849	3.67627	3.42295	3.91344	3.44305	2.99713	2.73839	4.52088	4.05695	4.32027	3.9888	4.33503	3.57519	3.80791	3.54484	3.93859	3.78002	4.36989	3.15119	4.16306	3.73088	3.54414	4.22504
4930455C13Rik	0.671991	2.05817	1.64096	1.03901	1.7566	1.49692	1.23155	2.19201	2.73039	1.37833	1.84506	0.503054	2.36147	1.58949	1.83759	2.65337	2.84224	1.93308	1.40751	0.0365385	1.64961	1.4629	1.80813
4930455G09Rik	0.633013	0	0	0	0.452216	0	0	0	0.405916	0	0.271653	1.04326	0	0	0.643755	0	0	0	1.02749	0	0	0	0.723891
4930470H14Rik	1.80989	1.57637	3.36049	4.55327	1.43031	1.87998	1.50626	1.90632	3.15454	2.69757	4.60896	3.36857	3.7334	3.95352	4.04731	3.66681	3.7016	2.64251	3.29363	3.08869	6.17964	4.10787	4.29168
4930473A02Rik	0	0.748066	0.0216929	0	0	0	0	0	0	0	0	0	0	0	0	0	0	0	0	0.458109	0.403377	0.238567	0.353639
4930480K23Rik	0	0	0	0	0	0	0.906367	0	0	0	0	0	0	0	0	0	0	0	0.736284	0	0	0	0.45567
4930486L24Rik	0.391339	0.829914	0.0649656	1.30931	0.314383	0	0	0.157121	1.15458	0.78256	1.78908	1.74458	1.74095	1.0601	0	0.071035	0.263924	0	0.1503	0	0	0	0.29779
4930487H11Rik	0	0	0.214747	0.463549	0	0	0	0	0	0	1.17398	0	0	0	0.617242	0	0	0	0.32572	0	0	0	0
4930503B20Rik	0	0	0	0	0	0	0	0	0	0	0	0	0	0	1.38323	0	0	0	0.508926	0	0	0	0
4930503L19Rik	2.27175	2.06995	3.26314	2.97583	0	0	0	0.401532	2.23641	2.17442	1.94388	2.36533	2.29616	2.02214	1.74135	0.90912	0.984619	4.39643	2.30187	2.40325	1.7445	2.83792	5.06432
4930504C09Rik	0	0	0	0.108772	0	0	0	0	0	0	0.726378	0.265593	0	0.258724	0.762094	0	0	0	0	0	0.993341	0.0454849	1.07174
4930511M06Rik	1.14485	0.803706	0.954211	1.64178	0.940498	1.32299	1.62068	0	1.26802	1.41372	1.84672	1.11193	1.41116	1.34472	1.22807	1.56768	1.55376	1.06782	0.826583	2.26566	2.57818	1.96062	1.89732
4930512M02Rik	0	0	0.922715	1.7811	0	0	0	0	0.116258	0.0565419	2.50536	2.53158	1.51555	1.26591	0.188717	1.56118	1.26818	0	0	0.79447	2.66134	1.92189	0.867936
4930519F09Rik	1.13762	0.531718	0	0	0.146942	1.33905	1.23001	0	0.867351	1.04196	0.746399	0.626953	0.811808	1.0171	1.18969	1.33244	0.825199	0.965507	0.902236	0.50401	1.86005	1.32372	1.02693
4930519G04Rik	0	0.164876	0.121599	0.282345	0	0.957105	0.788001	0	0.0159257	0.225941	0.734283	0.262481	0.978518	0.224386	0.388002	0.593143	0.372127	0	0.287307	0.509037	0.631626	0.610152	0.698387
4930520O04Rik	0	0	0	0	1.04999	1.85836	0.227914	2.02909	0	0.845438	0	0	0	0	0	0.124381	0	0	0	1.28418	0.304359	0	0
4930523C07Rik	1.68754	1.91261	3.28517	3.37252	2.47536	1.77051	1.96096	3.78514	3.30244	3.00539	4.16725	3.53546	5.38589	4.78969	4.62966	3.35588	5.44313	2.98406	5.16808	3.98547	3.593	3.91276	4.76849
4930526I15Rik	2.87052	3.087	2.38351	2.8103	3.71073	3.56389	3.72843	1.77797	2.51917	2.78067	2.07713	1.98574	2.00132	1.95095	2.22709	2.49068	3.19261	2.40765	2.35886	1.72137	2.44871	1.49942	1.99641
4930533N22Rik	0.445536	0.684935	1.81965	2.30255	0.728478	1.03126	1.13819	0	1.76381	2.03646	2.67366	2.32901	2.05541	1.95151	2.27325	2.01763	1.92896	1.14519	1.98169	1.81839	3.4334	2.42648	2.46465
4930539J05Rik	2.62318	1.68023	0	2.0769	0.936613	1.14043	1.37829	0.204566	0.318658	0	1.61114	1.00589	1.50577	1.66593	0.849383	1.29607	1.12617	0	0	0.0647725	0	1.25471	2.00128
4930549G23Rik	0.218471	0	0	0.317837	0.105611	0	0	0	0.448066	0	0	0	0	0.725741	0	0	0.315659	0	0	0.289303	0	1.10382	0.0917608
4930550C14Rik	0	0	0	0	0	0	0	0	0	0.81908	0	0	0	0	0	0	0	0	0.740012	0.0336802	0	0	0
4930555G01Rik	0.696386	0	0	0	0	0	0	0	0	0	0	0	0	0	0	0	0.357631	2.22571	0	0	0	0	0
4930556M19Rik	0	0.11695	0	0	0.222458	1.25793	1.19404	0	0.260784	0.0554595	0.335014	0	0.243364	0.208205	0	0	0	0	0	0	0	0	0
4930557K07Rik	0	0	0	0	0.404467	0	0	0	0.129956	0	0	0	0	0	0	0	0	1.60128	0	0	0	0.0450095	0
4930562F07Rik	1.84709	1.34942	2.3392	2.95237	1.80563	0.824149	1.5855	2.675	2.36948	1.90664	3.69867	3.10309	4.77952	4.09628	3.56114	2.76322	4.90736	2.22655	3.88174	2.5171	2.83825	3.51128	3.87662
4930565N06Rik	0	0	0	0.796108	0	0	0	0	0	0	0.441154	0	0.219835	0.842778	1.64073	1.24945	0.117216	0.789779	0.215281	0	0.675554	0.21955	0.437228
4930577N17Rik	1.06159	1.76185	0.384459	0.847059	0.63913	0.43808	0.479189	0.222743	0.462188	0.609802	0	1.24266	1.04795	0.662898	0.872183	0.689389	0.775354	0	1.42287	0	1.14194	0.467697	0.83019
4930579G18Rik	0	0	0.5889	0	0	0.656679	0	0	0	0	0.177663	0	0	0.31027	0	0.492622	0.678198	0	0	0.865404	0	1.062	0.566494
4930579G24Rik	3.57128	2.72459	2.87302	2.65726	2.20344	2.05794	2.31076	2.00303	1.89151	1.6925	1.52568	2.2005	1.75726	2.09405	1.79296	0.733875	1.89741	2.36416	1.74852	1.64205	2.04083	1.70209	1.81503
4930581F22Rik	1.60228	0.122182	1.49288	1.29512	0	0	1.31068	0	1.4878	0.794561	1.3243	0.0532921	0	1.42687	1.39915	0	0	1.03053	0.456985	0.215927	0	0	0.832056
4930592A05Rik	1.48384	1.76024	1.99153	0.515349	1.89379	1.05676	2.27321	0	0.459568	0.95732	0	0	0.637981	0.420973	0	0	0.793288	0.483509	0.523211	1.17244	1.52319	1.64945	0
4930594C11Rik	0	0	0	0	0	0	0	0	0	0	0.444593	0	0	0	0	0	0	0	0	0	0.059286	0	0
4930599N23Rik	0.407015	0	0	0.261687	0	0	0	0.548871	0	0	0	0	0	0	0	0	0	0	0	0	0	0	0
4931406C07Rik	3.49262	3.68306	3.48652	2.90399	5.9227	4.23869	5.05611	6.33025	5.54856	6.86909	2.68097	1.79397	5.51979	5.70459	3.79091	2.91969	2.84602	6.03252	5.89755	4.95845	5.46871	6.46936	5.08903
4931406P16Rik	2.71321	2.98783	3.71346	3.56267	3.04365	3.6782	3.09802	3.83004	4.05731	3.20194	3.31027	3.05115	4.18221	3.68358	4.31487	3.97299	3.40866	2.697	3.65763	2.89328	2.58408	2.8921	3.19305
4931414P19Rik	1.53674	1.66235	0.660773	0	1.81611	2.06884	1.79944	1.3821	0.710376	0.775539	0	0.838169	0	0.120976	0	0	0.367897	0.27391	0	0.533703	0.373498	0	0
4931428F04Rik	2.62291	2.33789	2.1558	1.3981	1.32919	3.19857	2.12695	2.15459	1.7244	1.62883	1.75425	2.33306	0	1.47897	1.36907	1.23625	1.74089	1.0703	1.29932	1.1425	1.43366	1.67748	1.75344
4931440P22Rik	0	0	1.94042	1.98985	0	0	0	0	0	0	1.67177	0.782249	1.09463	1.72205	0.87567	1.69914	0.906837	0	0.643524	0	1.63611	1.57605	1.5109
4932416H05Rik	0	0.246408	0	0	0.671556	0.907375	0.842021	0	0.168321	0	0	0	0	0	0	0	0	0	0	0	0	0.1928	0
4932438A13Rik	0.94599	0.262156	2.84343	2.77865	0	0.633134	0.439219	1.57348	1.94085	1.39336	1.97409	1.7398	2.32705	2.56008	2.44277	2.64077	2.43746	2.0136	2.47967	2.36649	2.89021	3.01606	2.6238
4933402N22Rik	0	0	0	0	0	0	0	0	2.01649	0	0	0	0	0	2.32711	0	0	0	0	0	0	0	0
4933404O12Rik	0	1.86793	1.60511	1.23899	0.128544	1.19811	2.12874	0.920789	0.835463	1.96067	0	0.51077	0.849103	0.746992	0.540732	0	1.17817	1.18573	0.494641	2.35106	0.162945	0	0
4933405D12Rik	0	0	0	0	0	0	0	0	0	0	0	0.264957	0	0	0	0	0	0	0	0	0.0275504	0	0.087585
4933407K13Rik	1.08169	0.695076	0.8552	1.13429	0	0.53449	0.181993	1.05368	1.40352	0.303588	1.84298	1.35551	0.276115	0.728417	1.7914	0.678162	1.19043	1.49187	0	1.0886	1.25738	0.994978	1.61708
4933408B17Rik	0	0	0	0	0	0	0	0.421738	0	0	0	0	0	0	0	0	0	0	0	0	0.623661	0.547953	0
4933412E12Rik	2.23041	2.89798	2.44879	2.02344	1.62015	1.84423	0	1.85273	0.640686	2.23519	0.890945	2.06371	1.42881	1.41975	1.23353	0	1.77907	0.313652	1.09963	0.816796	0	0.856643	1.08276
4933413J09Rik	0	0	0	0	0	0	0	0	0	0	0	0	0	0	0	0	0	0	0.529161	0.589543	0	0	0.781058
4933416M07Rik	1.07909	0.314662	0.918722	3.60918	2.2679	2.10146	0.105906	1.88024	0.847837	2.13836	2.87535	1.6973	1.65487	0.697089	1.00468	2.71694	3.15793	0	2.90633	0.0440583	1.52561	2.05656	2.48224
4933421O10Rik	1.45239	0.10829	0	0.741773	0.915238	2.00553	1.07285	1.9952	1.19289	0.353606	0.388333	0.0200292	1.10518	0	0.921581	0.622124	1.13203	0.456985	0	0.097449	0.466486	1.37	0.721346
4933427D14Rik	1.55071	1.32104	1.15288	1.62061	1.06839	2.15635	1.71743	2.07174	2.15452	1.63417	1.4205	1.37896	1.04504	1.01212	1.68681	2.23479	1.87969	2.15826	1.68731	1.68414	1.45734	2.49436	1.34926
4933428G20Rik	2.06441	1.20104	0.157522	1.4775	0.524465	0.509959	0	0	0	0.242231	0.78663	0.490601	1.59473	0.323324	0	0.145273	1.09374	0	0	0	0	0	0.514208
4933431E20Rik	2.02935	1.27557	1.63322	1.59332	3.94581	4.17556	4.79318	3.21872	1.964	3.7458	0	0	1.96597	2.50446	1.59022	0.602637	2.06046	3.11322	2.6288	3.13426	2.81153	2.73165	3.34174
4933434E20Rik	5.06724	5.03213	4.63025	3.84497	5.04706	5.07592	5.46121	4.97419	4.59271	4.93941	4.33723	3.36446	4.35249	4.41502	4.40643	3.49713	4.33854	3.97802	4.1345	4.6238	4.60858	4.46439	4.7626
4933439C10Rik	1.6755	1.65636	0.982546	2.67587	2.19123	2.46309	3.25354	2.64495	2.39408	2.13095	1.89448	0.693034	1.2196	2.74365	2.68838	1.71595	2.43326	1.86508	1.0993	1.60385	3.22522	3.33259	2.57655
5031414D18Rik	0.17163	0	0	0	0	0	0	0.378989	0	0.413421	0.17779	0	0	0	0	0.144803	0	0	0	0	0	0	0.241743
5031425E22Rik	3.08906	2.33283	2.56683	2.65372	3.68572	4.03149	3.63664	2.05643	3.5286	2.52498	3.92486	2.56431	3.6184	3.32168	2.7274	3.20052	2.35422	3.27933	3.43948	2.85894	2.66328	3.35006	2.33338
5031434O11Rik	0	0	0	0.14603	0	0.489964	1.86493	0	0	0.722291	0	0	0	0.267488	0	0	0.0238657	0	0.171809	1.04662	0.492171	0	0
5031439G07Rik	5.01758	5.14432	4.01727	4.80397	5.63319	4.04384	4.50772	5.4721	4.47957	5.50876	4.4604	5.22218	4.77971	4.29472	4.94755	4.68798	4.27354	4.03356	5.28963	3.12378	4.21584	3.19422	4.32621
5033406O09Rik	1.69558	0.494518	0	0	0.743075	0	0	0	0	0	0	0.749577	0	0	0.06132	0	0	0	1.5418	0	0	0	0
5330417C22Rik	0	0	0	0	2.89359	1.93902	0.506277	1.67163	0	1.63083	0	0	0.0419578	0	0	0	0.964399	0.879494	1.85485	2.91362	2.53193	4.80332	2.31382
5330426P16Rik	1.08385	1.8208	1.06661	2.30468	0.944296	0	0.376035	1.92933	1.17258	1.64122	1.27723	1.35477	1.20448	1.1171	1.38869	1.63624	0.341303	1.59095	1.31646	1.03293	1.6745	0.443182	1.72561
5430405H02Rik	2.89026	2.51414	1.84101	2.52544	3.4405	3.60443	4.32819	4.02	2.99037	2.6217	3.12215	3.39171	4.42622	2.88499	3.48792	2.39615	3.64806	3.74861	3.60069	3.27328	3.33848	3.66835	2.21963
5430416N02Rik	3.64949	2.58336	3.79782	3.28471	3.03793	3.72762	4.08991	3.89416	3.7866	3.45872	4.50272	4.41672	4.25806	4.16184	3.99617	3.86233	3.86875	4.89553	4.09044	4.94905	3.95451	3.92267	4.00601
5430416O09Rik	0	0	0	0	0.908244	1.35263	1.66779	0	0.448203	0.452142	0	0	0	0	0	0	0	0	0.490632	0	1.93011	0	0.860907
5430421F17Rik	0	0	0	1.03276	0	0	0	0	0	0	0	0.339206	0	0	0	0	0	0.406624	0	0	0	0	0
5430431A17Rik	0	0	0	0	0	0	0	0	0	0	0	0	0	0	0	0	0	0	0	0.360679	0.709855	0	0
5430437J10Rik	0	0	0	0	0	0.0921668	0	1.48432	0.52316	3.0118	0	0	0	0	1.18798	0	0	0	0	0	0.606783	0	0.161307
5530601H04Rik	0	0	0.0374385	0	0	0.0827162	0	1.10154	1.18026	0.794087	0	0	0.412706	0.415856	1.09055	0	0.510162	1.82703	0	0.649726	1.01601	1.11147	0.81203
5730408K05Rik	3.38576	2.94702	0.195171	1.78978	3.40749	4.86393	3.83777	4.19197	4.69582	4.10771	2.67437	1.74392	2.12885	2.61329	3.00632	1.39992	1.28923	3.42165	3.13816	3.94857	3.02833	4.399	2.53602
5730409E04Rik	2.27162	2.85693	2.1305	1.37388	2.89198	3.44082	3.07243	1.60353	1.73374	2.53116	0.877642	0.299737	1.3437	1.24616	0.528631	0.61205	1.51166	1.19206	1.19656	1.21491	1.94451	2.22586	1.80692
5730455P16Rik	1.96173	0.991289	2.32656	1.41357	0.733519	1.88013	1.34015	1.75785	1.12279	1.47032	0.974375	1.32381	0.829931	1.49785	1.42993	1.33787	1.14925	1.89377	0.456312	1.20294	1.51383	1.27934	1.499
5730480H06Rik	0	0	0	0	0	1.04755	0	1.20595	0.604366	0	0	0	0	0.756878	0.170105	0	0	0.194062	0	0	1.00151	0	0.0148552
5730507C01Rik	1.96566	1.41392	3.99648	2.71153	2.3811	2.80924	1.72411	2.12697	3.52329	5.27104	4.24871	4.62662	3.78252	3.66684	3.68975	3.01353	4.42779	2.86866	4.3308	4.19201	3.95659	4.12943	3.38238
5730508B09Rik	2.41782	3.15454	1.75483	2.43481	1.71652	1.9799	1.80636	2.82276	1.82873	1.48147	2.51327	3.02045	2.53468	2.37962	2.29051	1.80309	2.0369	2.38914	1.29824	2.3287	1.84073	1.69812	1.75028
5730559C18Rik	3.60644	5.25861	4.3972	3.41332	5.4009	4.2882	3.55699	5.6854	5.58572	5.12528	4.21023	5.39274	5.2323	4.66087	6.1261	4.59048	4.92448	3.27654	4.99706	3.66883	1.48655	3.9828	4.43673
5830415F09Rik	1.79634	1.38757	0	1.04006	2.44382	3.19881	2.11131	2.06005	2.17652	1.39934	0.489574	1.5044	0.345851	0.023596	1.44704	1.05458	1.27851	0.729418	0	0.153676	0.344556	0.254509	0.862027
5830416P10Rik	0	0	0	0	0	0	0	0	0.252767	0.107219	2.95966	0.251592	1.06923	0	0.661102	0.0495889	0	0	0.390161	0	1.02876	0	0.112326
5830417I10Rik	1.19891	1.88666	2.26281	2.01301	0.541763	2.63751	2.47232	0.883355	0.674985	0.181255	0.357822	0.614569	0.485911	0.987408	1.10383	1.26044	1.07796	0.018862	0.58084	0.860319	0.748865	0.693355	0.983349
5830428M24Rik	0	0	0	0	0	0	0.416851	0.817828	0	0	0.0218777	0	0	0	0	0	0	0	0	0	0	0	0.15365
5830454E08Rik	0	0	0	0	0	0.784596	0.688977	0	0.491658	0	0	0	0	0	0	0	0	1.68469	0	0	0.165198	0.0381974	0
5930430L01Rik	0.487548	1.60032	0.80149	0.449514	1.11118	1.50814	0.465348	0.434166	0.895256	0	0	0.446616	0.172436	0.380873	0.0340889	0	0	0.0552651	0	0	0	1.04541	0
6030419C18Rik	3.73668	2.62831	3.56761	3.9873	0.441037	1.39012	0.26301	0	0	0.0917743	0.454681	1.27488	0.718649	0	0.520769	1.89681	2.04581	0.0509962	0	0.121347	0	0	0
6030440G07Rik	0	0	0	0	0	0	0.598441	0	0	0	0.649468	0.362027	0	0.0965048	0	0.425696	0	0	0.0697709	0	0.314151	0	0.0747931
6030458C11Rik	2.68349	3.05411	2.39163	2.21512	2.99026	3.79632	3.82911	3.30585	3.27693	2.72979	2.14888	2.41837	2.21623	2.44488	2.73997	1.91126	2.78105	2.57733	1.8278	2.63118	2.97279	2.25949	2.98194
6230400D17Rik	0	0	0	0	0.291863	0.173371	0.66288	0.226669	0	0.383972	0	0	0.282452	0	0	0	0	0.871828	0	1.14604	0	0	0
6330408A02Rik	1.62917	1.40065	0.340312	0	1.47681	1.60959	1.42893	1.39682	1.81855	1.2492	0	0	0.359285	1.11611	0.428024	0	0.545642	0	0.355614	0.89096	0	0.49058	0.976664
6330416G13Rik	2.67547	3.02671	2.15346	1.53637	2.51333	3.20014	3.60568	2.68406	2.42714	2.37632	0.57689	1.52975	1.38597	2.05134	1.8746	0.750641	1.55633	1.2646	0.510486	0.612239	1.39167	2.168	1.8379
6330418K02Rik	0.312979	0.0333137	0	0	0	0	0	0.233311	0.305609	0.386932	0	0	0	0	0	0	0	0	0	0	0	0	0
6430548M08Rik	2.1132	1.93717	2.01459	3.34525	2.44876	0.840371	0.162855	0.654509	1.62684	1.03673	1.39818	0.715489	1.83938	0.107366	0.992159	3.68164	1.03401	0.286526	2.09754	0.46069	0	1.41062	0.896063
6430562O15Rik	1.19272	0.11514	0	0	0.16981	0.682591	0	0	0.524876	0	0	0	0	0.271163	0	0	0	0	0	0	0	0	0.50924
6430573F11Rik	0	0	0	0	0	0.455144	0.367315	0	0	0	0	0	0	0	0	0	0.795044	1.72249	0.750872	0.474753	0	0.716359	0.415131
6430706D22Rik	3.98429	4.07434	2.95704	3.12739	4.33426	4.46887	4.71182	4.64152	4.38968	3.89774	3.40338	3.8491	2.49179	3.79231	4.01351	2.07615	3.34078	4.78058	3.61685	3.99794	3.55397	3.72027	3.84024
6530402F18Rik	1.47794	1.84835	0.30541	0	0	0	0	0	0	0	0.139627	0	0	0	0	1.45092	0	0	0	0.0580255	0	0	0
6530403H02Rik	0.696323	0.131892	1.64896	1.96545	0.0439044	0.766358	0.472488	0.0673083	1.42721	1.62882	2.1236	1.62935	1.39894	1.84385	1.80116	1.93994	1.41442	1.02698	1.23551	1.21861	3.18523	2.07795	2.01423
6720489N17Rik	0	0	0.566591	0.49173	0	0	0	1.00066	0.726884	0.17765	0.0559592	0.195789	0	0.371971	0	0	0	0.685285	0.170694	0	1.30648	0.0549457	0.627504
6820431F20Rik	4.99953	3.93765	5.90682	7.05999	3.55415	5.19623	4.68876	6.79932	5.95642	6.50477	6.89992	5.5816	5.35451	5.87143	6.78739	6.46019	6.08075	7.00016	5.86841	6.81088	6.91499	6.37911	6.64262
8030462N17Rik	2.10577	1.89882	3.09346	3.15016	2.091	2.13741	1.97641	2.55971	2.34516	2.27447	2.81061	2.25924	3.19405	1.59051	2.80538	3.2866	2.76866	2.15496	2.87342	1.83673	2.32437	2.66222	2.8845
8430408G22Rik	2.44096	1.83532	3.31693	4.25955	2.02123	3.36387	3.63916	1.58219	1.65878	1.43669	4.83292	5.13057	5.85787	5.39869	6.00422	6.08814	5.14414	4.38159	3.83381	4.38193	5.96117	4.92093	6.58258
8430419L09Rik	2.52879	2.55123	2.80189	1.01135	4.70012	4.3579	5.13809	1.59344	3.81032	3.62176	0.674054	0.136664	0.817206	3.05698	1.91709	2.9755	2.64733	2.49951	2.36009	2.54475	2.26961	2.02327	1.64408
8430429K09Rik	0.68698	1.37363	0.87911	0.964827	0.891404	2.32955	1.30626	2.20938	0.834727	0.631793	0	0.875434	1.11542	0.89271	0	0	0.882134	0	0.327089	1.68836	0.150495	1.06669	1.15031
9030025P20Rik	2.39756	2.39525	1.2294	0.926311	3.02245	2.56158	2.95459	2.43105	2.72868	2.55223	2.06412	1.74333	2.02532	2.37572	1.98783	1.94008	2.22676	3.58978	2.11403	1.79469	1.59333	3.11318	1.93453
9030617O03Rik	1.12666	2.18781	0.597355	0.426769	0	0	0	0.763701	0	1.27544	0.260303	0.793688	0	0	0	0	0	0	0	0	0	0	0
9030624G23Rik	2.35743	2.01025	2.69026	1.11069	3.27461	2.95961	2.84749	1.45801	3.34066	3.89745	3.44532	3.80534	2.86262	3.43727	2.69505	3.28328	4.11	3.48247	3.77884	2.52403	2.53012	3.878	3.35497
9030624J02Rik	4.14101	4.07283	3.91624	4.15811	4.14273	3.48223	3.99145	3.41919	3.68127	3.86215	3.1153	3.40323	2.83444	3.1174	3.15026	2.76918	3.40237	3.48705	3.26343	3.48602	3.20363	3.62222	3.12297
9130008F23Rik	0.459505	0.25313	0	0.787407	1.65228	0	0	1.44864	1.42161	1.61767	2.41763	3.0187	1.15741	1.55882	2.93827	2.18848	0.999452	1.61189	1.58583	0.61712	0	0.107099	1.87706
9130011E15Rik	2.38845	2.39	3.02986	1.7346	2.27124	2.63808	2.95143	2.93856	2.26761	2.60618	1.79149	1.85754	1.40113	2.25475	1.79532	1.39828	2.03368	1.52078	1.85263	1.97581	2.51074	1.92372	1.74897
9130019O22Rik	0.590636	0.377213	0	0	1.24805	1.20013	1.17995	0.273015	0.757296	0.0224033	0	0	0.301962	0	0.182374	1.21021	0.182616	0	0.0716803	0	0	0	0
9130023H24Rik	0	0	0	0	1.13493	0.113914	0.241181	0.244802	0.0226164	0	0	0	0	0	0	0.348867	0	0	0	0	0	0	0
9130221H12Rik	3.62501	3.60268	2.48478	2.81611	4.02396	4.40423	4.57317	2.99346	4.18532	3.78748	3.41506	3.04891	3.39009	3.99716	2.76223	3.42514	3.41281	3.66703	3.54132	3.15953	2.16069	2.72846	3.55409
9130401M01Rik	4.69561	5.21691	5.15436	4.62405	5.03477	4.9541	5.22	5.27244	5.12394	5.05574	4.32792	4.99719	4.08236	4.82348	4.50006	3.47704	4.03053	5.26667	3.84555	4.38292	4.47547	4.07283	4.4188
9230102O04Rik	1.12565	0	0	0	1.90254	0.538707	0	0	0	0.320057	0.221172	0	0	0	0	0	1.38781	0	0.921177	0	0	2.50139	0
9230110C19Rik	2.42044	2.69383	1.44033	3.218	3.33062	2.12266	2.6175	1.88252	0.681971	2.40908	0	0.180466	2.20438	1.45249	0.515551	0	1.26434	2.62596	2.27638	3.1063	1.59008	2.16747	0.998492
9230117E06Rik	0	0	0	0	0	0	0	0	0	0.295112	0	0	0	0	0	0	0	0.318704	0	0	0.986156	0	0
9330133O14Rik	0.818662	1.24058	0	0	1.84524	2.1765	1.10666	1.09542	0.72076	0.482239	0.505098	1.37954	0	0	0.285071	0.717719	1.29136	0.616188	0.897217	0.403497	1.05805	1.21708	0.0403173
9330136K24Rik	0	0	0.187755	0.0925999	0.352939	0.658509	1.45384	0	0.377424	1.1354	0.446669	0.497239	0.29079	0.394108	0.867912	0.563988	0.601582	0.206393	0.258157	0	1.11183	0.759156	0.790905
9330151L19Rik	1.24705	0.937397	0	0.685303	2.34981	2.30449	2.87817	2.46164	2.76291	3.15096	0.491802	0.417434	1.26909	2.02494	1.17092	0.552643	0.980215	1.93585	0.999394	1.38714	1.36247	2.05301	2.40065
9330159F19Rik	0	0	0	0	0	0	0	0	0	0	0	0	0	0	0	0	0	0	0	0	0	0	1.32256
9330159M07Rik	0.0665646	0.41644	0	0	0	0.616706	0.166266	0.122606	0	0	1.25575	0	0	0	0	0	0.0210106	0	0	0	0	0	0
9330162012Rik	0	0	0	0	1.0071	0	1.85977	0	0	0.20538	0	0	0	0	0	0.220367	0.249288	0.122421	0	0	0.540712	0	0
9330182L06Rik	0	0	0	1.6258	0	0	0	0	0.794803	0	0	0	0	0.456238	0	0	0	0	0	2.25688	0	0	0
9330188P03Rik	1.55797	0.347983	4.51704	4.01672	2.21022	3.94551	2.30094	4.11081	2.41539	4.18074	3.65251	0.198054	4.67293	2.99589	2.96328	1.73587	3.51474	3.26223	5.01898	4.55813	4.154	4.93406	5.16233
9430015G10Rik	3.76819	2.94093	2.96657	1.88653	3.42817	3.20155	2.9901	3.5579	2.77602	2.81059	1.9405	2.45927	1.4093	2.15864	3.27692	2.00888	3.19288	3.78274	1.70092	2.58433	1.87679	1.21238	3.20267
9430016H08Rik	3.68587	3.8964	3.68723	3.35266	4.33212	4.30528	4.29593	4.50733	4.26073	3.94128	3.49775	3.26962	3.74607	4.11505	3.52344	3.25651	3.53144	4.18938	4.13736	3.69423	4.03415	4.33473	4.18303
9430020K01Rik	3.09601	3.3466	3.16106	3.37558	1.35764	1.04588	0.542545	0	0.748556	0.0455548	1.93028	1.84166	2.52361	1.44919	1.32274	2.71592	2.39808	0.669281	0.949109	1.86764	0.847412	1.71499	0.734968
9430037G07Rik	0	0	0	0.409386	0	0.123852	0	0.609415	0	0	1.84444	0	0	0	0	0	0.681404	0.176399	0	0	0	0.319098	0
9430038I01Rik	1.75046	2.96132	1.72078	1.38434	2.04208	2.52964	2.8056	2.14675	2.67041	1.6378	1.75901	2.11861	0.957647	1.40617	0.372896	1.36891	2.50681	2.42921	1.56543	2.9048	2.13632	2.09538	1.52338
9430083A17Rik	0	0	0	0	0	0.617261	1.07696	0.106241	0.118147	0	0	0	0	0	0	0	0	0	0	0	0	0	0.459641
9430091E24Rik	0	0	0	0	0	0.977353	0.0156117	0.813615	0	0.443861	0	0	0	0	0.217007	0	0	0	0	0	0	0	0
9530026F06Rik	0	0	0.262397	0	0	0	0	0	0.132103	0.332462	0.263756	0	0	0	0.465901	0	0	0	0.140975	0.621778	1.19369	0.72636	0.268734
9530026P05Rik	0	0	0	0.343567	0	0	0	0	0.0878158	0	0	0	0	0.632333	0.879353	0	0.129586	1.03056	0.131352	0	0	0.824246	0
9530027J09Rik	0.774949	1.14454	0.522809	0.890454	0.678982	0.513966	0.274924	1.55842	1.15207	1.34623	1.88702	1.08096	0.49459	0.527471	0.143367	1.10324	0.725383	0.433494	0	1.79521	1.3175	1.1232	1.67297
9530052E02Rik	0	0	0	2.72948	0	0.0597429	0.127858	0	0	0	1.05297	0	0.373754	0	0.341861	1.25435	1.82664	0	0	0	0.698476	0	0
9530053A07Rik	0	0	0	0	0	0	0	1.21673	0	0.604214	0	0	0	0.703012	1.33279	0	0.408918	0	2.3385	0	0	0	0.271892
9530062K07Rik	0	0	0	0	0.416321	0	0	0	0	0	0	0	0	0	0	0	0	0	0	0	0.0608221	0	0
9530068E07Rik	6.61481	6.64956	6.47362	6.49011	6.44312	6.55169	6.54527	6.35853	6.17274	6.49678	5.12519	6.08687	5.68111	6.04097	6.14619	5.4218	5.92165	5.97418	5.84593	5.68692	5.47639	6.12317	5.57036
9530082P21Rik	3.50306	3.31481	2.90035	2.11402	3.79152	3.75959	4.0991	2.55365	2.62073	2.67027	1.47418	1.81541	2.35256	1.81013	2.42301	2.03511	2.85985	3.2347	2.73355	2.28143	1.35538	2.99226	2.89133
9530091C08Rik	0	0	0	0	0	0	0	0	0	0	0.19638	0	0	0	0	0	0	0	0	0	0.166548	0.0877072	0
9830147E19Rik	0	0	0	0	0	0.110056	0	0.218298	1.9283	0.146212	0	0	0.326618	0.462492	0.185613	0	0	0.68767	0.435671	1.25962	0.047315	1.15823	1.81933
9830166K06Rik	0	0	0	0	0.0561534	0	0	0	0	0.844225	0	0	0	0	0	0	0	0	1.13655	0.501159	0.493483	0	0.547894
9930012K11Rik	0.042168	1.76333	1.721	0	0.344431	0.390117	0.512854	0	0	0.711698	0	0	0.565344	0	0	0	0	0.920499	1.00847	0	0	0	0.745513
9930014A18Rik	2.5017	0	0	1.14951	2.24901	3.05279	1.72551	1.99753	1.62259	2.04398	1.1256	0	1.96349	1.75366	1.64396	1.84802	1.80004	1.81389	1.90356	1.72098	2.30669	0.748513	2.12766
9930021J03Rik	1.37533	1.55367	2.8718	2.77699	1.25367	1.72466	1.69615	2.8886	3.22739	2.95766	2.27037	2.41794	3.1185	2.70709	3.11443	2.5848	2.61699	1.36962	2.69076	2.96514	2.70117	2.89235	2.10794
9930104L06Rik	1.57578	1.40435	0.238995	0	1.85364	2.813	0.958412	1.19949	1.49766	1.14093	0.292723	1.05116	1.51739	0.651435	0	0.575409	0.647996	0.953995	0.352883	0	0.550369	1.2372	0.518958
9930111J21Rik1	0	0	0.405404	0	0	0	0	0	0	0	0	0.0923563	0.0796751	0	0.703136	0.445547	0.161501	0	0	0	0.588075	0	1.09488
9930111J21Rik2	0	0	0	0	0	0	0	0	0	0	0	0	0	0	0.260724	0	0	0	0	0	0	0	0.431077
A130010J15Rik	0.764754	1.24092	0.542387	0.183442	2.10112	2.73407	2.14334	2.14021	1.81612	1.99071	0.924708	1.13895	1.15007	0.934456	1.35765	2.42547	1.32173	0.777712	1.92907	1.48827	1.94827	2.24169	1.95744
A130077B15Rik	3.12467	2.74645	3.75231	4.1049	2.90335	3.64944	3.11335	2.77955	3.45308	4.02817	4.38928	3.88825	3.84476	3.61449	3.96529	4.06669	3.78845	3.45905	3.58483	3.37244	5.2766	4.35824	4.22179
A230020J21Rik	1.61489	1.50759	1.62117	1.96848	1.40117	1.05581	0	1.14591	1.99061	0.454176	2.8626	0.827648	3.32695	2.27141	2.73235	2.10627	3.47318	0.787516	2.79196	2.15377	2.36651	2.66514	2.48258
A230046K03Rik	2.58521	2.48096	3.37814	3.28266	0.862432	2.13008	1.86935	2.78469	2.64913	2.89149	3.39853	2.60925	3.55817	2.66528	2.95702	3.2969	2.99466	3.54551	2.71907	2.64978	2.73361	3.37311	3.06642
A230050P20Rik	4.60341	4.48111	1.93797	1.90696	3.42877	3.80726	4.47806	4.01363	2.91665	3.69682	2.46145	2.73055	2.80946	3.15976	3.65762	2.0644	3.67816	4.05761	3.3965	3.26186	1.36654	2.95435	2.14963
A230065H16Rik	0	0	0	0	0	1.37648	0	0	0	0.379798	0	0	0.204429	0	0	0	0	4.05302	4.43075	1.01011	0	3.90584	0
A230072C01Rik	1.48083	1.37525	1.54595	1.36228	1.70199	1.98269	2.2853	1.90641	2.14285	2.24696	2.15045	0.878615	1.64133	1.40263	1.71924	1.46175	1.99204	1.86637	1.933	1.91976	2.90012	2.43632	1.70069
A230103J11Rik	2.90154	2.00842	1.6507	2.15654	2.09493	2.66381	1.4476	1.04532	1.50482	1.90059	1.57579	1.57356	0.569131	1.36684	1.42744	1.62183	1.69797	1.96777	0.311515	1.57141	0.860391	1.2048	0.51003
A2m	0	0	0	0	1.47223	0	0	0	0	0	0	0	2.1572	0	0	0	0	5.16314	0	2.78539	0	3.63247	1.13488
A330032B11Rik	0	0	0	0.365625	0	0	0.455008	0	0	0	1.01938	0.926402	0.804235	0.528691	0.284905	0.088223	0.0160113	0	0	0	0.906729	0.525638	0.0844045
A330048O09Rik	0	0	0	0	0	0	0.89683	0	0.518001	0	0	0	1.04374	0.420272	0	0	0	0.103706	0	0	0.376113	0	0
A330049N07Rik	0	0	0	0	0	0	0	0	0	0	0	0	0	0	0	1.19882	0	0	2.09982	0	0	2.8208	0
A330069E16Rik	1.97433	2.03728	0.211212	2.19246	1.96896	1.40338	1.95214	0.677314	0.903254	1.64202	2.75261	2.12321	2.80181	2.51971	1.50116	1.09139	1.30694	2.87386	2.15218	1.77911	1.40975	2.73863	2.34724
A330074K22Rik	1.36382	0	0	1.35076	1.02244	0	0	2.60485	0	0	0	0	0	0	0	0	0	0	0	0	0	0	0
A430005L14Rik	4.9926	4.45921	4.05196	2.66075	4.73849	3.84182	4.47425	4.68302	3.88359	4.00874	2.96745	3.94713	2.7397	3.49146	3.74005	2.95046	3.29248	5.12005	2.88288	3.87809	3.73373	2.91186	4.39419
A430033K04Rik	0.976869	1.87651	0.779848	0.227606	1.99143	2.33919	2.14468	2.23916	1.69099	2.27384	0.932054	1.40716	1.33099	1.06774	1.9127	1.27327	1.95758	1.26179	1.90077	1.28972	1.79219	2.03389	1.94776
A430046D13Rik	0.733675	0.31993	0.489307	0.779016	0.763743	1.02772	0.556631	0.0921262	0.395107	0.885574	1.43171	0.401172	1.15938	1.20938	0.777308	0.958791	0.998737	1.52467	0.165533	1.71662	1.40063	2.47932	1.56636
A430078G23Rik	1.62159	1.21459	0	1.31528	1.48734	2.19401	1.68802	1.24778	1.34056	1.62685	1.18438	0.321293	0.887822	0.709829	1.08125	1.47584	0.865357	1.16015	0.788452	0.198482	1.6418	1.37891	1.13284
A430088P11Rik	0	0	0	0	0.48905	0	0.742446	1.12027	0.344454	0.196204	0.587058	0.665356	0.158518	0	0.295558	0	0.10083	0	0.522417	0	0	0	0.489471
A430105I19Rik	2.63597	3.65911	1.09586	1.12813	0.434508	0	0.618568	0	1.50723	0.620202	2.4291	2.49911	0.789178	0.747422	1.87691	0	0.611626	0.116152	0	0.544673	0	0	0.800446
A4galt	4.46852	3.91299	1.21054	2.51549	2.12642	1.16833	1.79309	0.188591	0.910479	1.59118	1.72414	4.47329	2.27028	0.388476	1.76234	2.82466	1.73518	0.786739	0.056084	1.26388	1.25261	1.81984	2.00399
A530032D15Rik	1.43314	0.268051	0.84839	0.0917608	0.0645932	0	0	2.23435	0	1.57437	1.16205	0	0	0.102739	1.25367	2.61752	0.712032	0	0.480472	0.923096	0.719043	0.919004	1.15171
A530064D06Rik	0.566747	0.0302937	0	0	0	0	0	1.13406	0	0	1.71961	0	0	0	0	0	0	0	0	0	0	0	0.413432
A630001G21Rik	1.67148	2.66526	2.06623	0.896977	1.33724	1.66283	0.324096	2.73374	0.676078	2.76179	0	0	0.273516	0.492017	0.609916	0	0.5719	1.7554	0.799203	2.4413	0.0945874	0	2.12997
A630023A22Rik	0	0	0	0	0	1.92664	0	0	0.620633	0	0	0	0	0	0.990643	0.119343	0	0	0.349728	0	0	1.32255	0
A630033H20Rik	0.939648	0	0.369204	1.26878	0	0	0	0.549028	0	0.0695922	0	0.0735049	0	0	0	0	0	0	0	0	0	0	0
A630066F11Rik	0	0	0	0	0.274482	0	0.758525	0	0	0	0.144268	0	0	0	0	0	0	0.388167	0	0	0	0	0
A630072M18Rik	0.668201	0.51784	0	0.72725	0.634798	1.87837	1.81719	0.77419	1.22423	0.524796	1.07555	0.637082	1.29549	0.83632	1.08275	0.773574	0.997661	0.830612	0.671665	0.0550568	1.03863	0.789554	0.890703
A630077J23Rik	0	0	0	0	2.46574	1.72783	3.21701	0.619066	2.16705	3.06698	0	0	0.379554	0	0	0	0	0	0.614012	0	2.11763	0.572366	1.86236
A630089N07Rik	1.80276	1.46251	3.63659	4.24528	1.49892	2.10584	1.58668	1.77538	3.50815	3.23326	4.34152	3.66907	3.81229	3.66642	4.09577	3.50785	3.32421	2.71759	3.08732	3.34975	4.88695	3.7799	4.40995
A730008H23Rik	2.33263	0.636664	1.38334	2.72581	1.65519	1.87712	1.43529	1.14558	1.82844	0	2.40335	0.967464	0.086281	1.51714	0.426254	0.658115	2.08488	1.71898	1.23247	2.48171	2.09654	1.85029	0.988826
A730017L22Rik	1.50069	1.99652	1.39982	1.08923	2.80228	2.15999	2.4689	1.37236	2.2301	2.61987	2.28331	2.28525	1.59791	2.03823	1.64136	1.51641	1.46199	1.85032	1.90324	1.49375	2.94563	2.3132	1.8529
A730090H04Rik	0	1.32715	0	0	0	3.13462	2.6778	0	0	1.62542	0	0	0	0	1.28722	0	0	2.61561	0.824735	0	0	0	0
A830010M20Rik	0	0	0.0945469	0.105718	0	0	0	0	0	0	0	0	0	0	0	0	0	0	0	0	0.0850303	0	0
A830080D01Rik	1.56055	0.744979	2.64488	2.6697	0.0455548	0.566036	0.733198	2.56792	2.74372	2.38822	2.57539	1.80122	2.30957	2.12044	2.55103	2.31712	2.5641	2.28688	2.55352	2.76155	2.86805	2.55093	2.84414
A830082K12Rik	0	0	1.03831	0.25911	0	0	0	0	0	0	0	0	0	0	0	0	0	0	0	0	0	0	0
A930004D18Rik	0.306344	0.730583	0	0	1.16965	0.303237	0.691838	1.14903	0	1.72711	0	0.795592	0	0	0	0	0	0	0.192232	1.02019	0	0	0
A930005H10Rik	2.21481	1.80249	2.63383	1.86577	3.29807	3.28076	4.12943	2.7179	1.76054	2.82696	1.23668	1.52373	1.68876	1.74864	1.15285	1.28844	2.06909	2.95366	2.25618	2.22902	1.7434	2.81526	2.59396
A930012L18Rik	0	0	0	0.301295	0	0	0.0946685	0	0	0	0	0	0	0.934479	0.777805	0.154039	0	0	0.85989	1.60543	0	0	0.398569
A930013F10Rik	0.579315	0	1.31506	2.21089	0.432671	1.62905	1.29525	1.38261	0.796623	1.4629	2.50597	1.70041	0.642914	0.942473	1.60279	2.14535	2.0221	0.714602	0.916454	1.59688	0.471812	1.78267	1.97913
A930015D03Rik	2.78877	2.32698	1.89021	1.04041	3.44134	3.75033	3.6177	3.37637	1.39364	2.72381	2.9261	3.04754	2.69621	2.17272	3.32321	3.02232	3.27042	1.72058	2.15901	1.32106	1.82488	2.07941	2.14898
A930016O22Rik	0	0.418114	0.329858	0	1.19841	0.923104	0.451984	0	0	0	0.522156	0	0.345692	0	0	0.44508	0.275532	0.349592	1.02891	0	0	0.0320444	0.193784
A930024E05Rik	0	0	0	0	0.297368	1.02401	0	0.193683	0	0	0	0	0	0	0	0	0	0.33253	0	0	0	0	0.357653
AA388235	0.0964238	0	0	0	0	2.01773	1.95887	0	0.779344	0	0.23099	0	1.2791	0.89344	0.7292	2.00456	1.72927	1.02737	1.01226	0	1.39821	2.01038	0.848285
AA414768	1.76891	2.8425	1.93138	2.22547	0	0	0	0.191487	0	1.15018	0.0689872	1.128	0.738716	0.196947	0	0	0	0.150924	0	0.301026	0.642434	0	0.452564
AA415398	0.0633373	0	0	0.859461	0	0.354982	0	0	0	0	0	0	0.237808	0	0	0	0	0	0	0	0	0	0
AA465934	5.04622	5.15607	5.22467	5.29161	4.43138	5.9391	6.12452	4.94871	5.80784	4.94173	4.57629	5.05689	4.16343	4.67123	5.65687	4.35768	5.26615	6.13694	5.02984	4.94522	5.22064	5.10724	4.99309
AA467197	6.72627	6.72701	7.16084	4.60543	3.78658	1.85835	3.19524	6.53996	5.6112	4.5982	6.46866	8.06784	3.46732	5.27986	5.79933	4.45385	3.75666	2.34879	2.98504	1.47944	3.74259	3.68319	6.10115
AA474331	0.214137	0.997863	0.777662	0	0.982598	1.66228	1.75111	2.1114	1.10295	0.514046	0.111539	0	0.744841	0	1.09826	0	1.30973	1.90157	1.1131	0.48797	2.02243	1.62336	0.658417
AA986860	0	0	1.58183	0	1.95665	2.21844	1.87777	1.91946	0.665575	2.59271	3.47709	1.9118	0.918394	2.40793	3.06244	3.65315	3.19827	0	3.36293	0.411264	0.404434	1.17796	2.02335
AB124611	1.88875	3.07753	2.96077	1.64676	1.80375	2.15988	2.36379	2.3225	1.90568	3.13505	1.52722	1.13791	1.46812	0.675861	1.63597	1.28425	0	0.922852	0	0	1.54537	1.08333	3.1238
AF251705	4.79839	4.17288	4.20444	3.40199	3.80632	3.47975	3.61512	4.02892	3.52106	4.91082	3.04252	2.86773	2.41294	1.8202	2.94442	2.33213	1.60587	0.316957	0	0	2.43623	2.581	4.05944
AI118078	0	0	0	0	1.30107	0.851127	2.31437	1.46259	0	0	0	0	0	0	0	0	0	0	0	0.515137	0	0	0
AI314180	3.20124	3.26609	4.20276	4.42772	3.34849	3.68199	2.3572	4.01924	3.28192	3.54977	3.59278	4.03737	5.24461	4.12058	4.21805	4.10278	4.10733	3.55123	3.43808	4.52516	3.61658	4.66493	3.33591
AI413582	5.40652	6.26929	4.98997	4.71921	5.07216	4.85271	5.22901	3.91726	5.30698	4.94267	5.63564	5.11037	4.05256	4.55333	4.47599	3.71496	4.03665	5.2197	3.93281	4.82478	3.86532	4.70354	5.25718
AI414108	2.02209	0	1.455	0.558699	1.2556	0.670315	0	2.39668	0	0.709732	0	0	0	0	0	0	0.82963	0.483199	0	0	0	0	0
AI427809	0.917768	0.542724	0.583827	0	0.452321	0	0	0.555512	0.382225	0.743877	0	0	0	0	0	0	0.180237	0	0	0	0	0	0.107674
AI429214	0.416634	0	0	0	2.72247	2.86581	1.46338	2.15704	2.26128	1.71747	1.20647	0	0.863161	1.22631	2.14535	0	1.74008	1.85397	1.77603	1.30606	1.58801	2.96928	1.90333
AI450353	0.362419	0.0404717	0	0	0	0.459169	0.605011	0.628634	0	0.117176	0	0	0	0.0327356	0.399827	0	0.239923	1.14864	0	0.485396	0.540732	0.190198	0.415683
AI463170	0	0	0	0	0.614437	2.84419	3.06304	0	0	1.65163	0	0	0	1.21173	0.250319	1.11229	0.729479	0	0	0	1.95085	2.08049	2.04466
AI464131	0.707578	0.656249	0.484014	0	1.89489	2.17046	1.1176	0.301166	0.989052	0.805243	0	0.983357	0.463602	0	0.225583	0.249943	1.79198	0	0	0.189957	0	0.218459	0.184255
AI467606	2.48537	2.21316	1.20962	0	1.65674	3.51315	2.65161	1.31588	1.29785	1.82368	0	2.79532	1.71139	0.826973	2.86544	0	0	0.131682	1.41908	0	0	0	0.641879
AI504432	0	0	1.02001	0.591363	0	0	0	0.350429	0	0.98367	0	0	0	0	0	0	0	0	0	0	0	0	0
AI506816	2.05276	1.40811	3.16982	4.07446	0.100157	1.78452	0.818082	0.863709	1.48793	1.37747	3.39687	3.16697	2.48404	3.73924	3.98383	2.96138	3.94924	4.21301	3.09008	3.44808	2.65792	4.26538	3.10127
AI507597	0	0	0	0	0.229563	1.45804	0	0	0	0	0	0	0	0	0	0	0.300147	0	0.391801	0	0.143615	0	0.882674
AI597479	2.36874	2.7057	2.60404	1.64504	3.10074	3.24254	3.50423	3.34837	2.51643	3.01758	1.55333	2.29368	1.86616	2.69976	2.34816	2.09838	1.90765	2.67481	2.39734	2.89911	2.74052	2.19653	2.58574
AI607873	3.14138	1.62389	4.3892	4.13994	0.543427	0	0	3.22487	2.0517	2.58142	3.65058	2.87242	1.80447	1.53857	3.65815	3.30407	1.77812	0.610587	0	1.04114	2.61088	2.47911	3.63638
AI661453	0	0	0	0	3.87452	4.17196	4.19867	2.73268	3.15878	3.93621	3.49374	3.32155	3.74457	3.56339	3.8452	4.39419	3.93471	2.10686	4.30623	1.74994	2.76073	1.43526	2.70864
AI662270	2.72537	4.22967	3.10982	2.77094	1.43642	0.875505	0.932182	2.76129	2.64828	3.60758	2.64846	1.09252	1.38695	1.71506	1.80829	2.28083	0.0662752	0.430778	0	0	1.45333	1.49561	2.39354
AI837181	5.33348	5.1494	4.49465	4.89069	5.26627	5.4881	5.75931	4.65359	4.65509	5.02639	4.82871	4.50738	4.99489	4.52038	4.40169	5.03715	4.46555	4.10013	4.68977	3.82627	4.6723	3.73528	3.77352
AI839979	0	0.838686	0.0638894	0	0	0	0	0	0	0	0.792397	0	0	0	0.131497	0	0	0	0	0	0	0	0.217615
AI846148	4.08129	3.88629	3.76886	3.95427	4.61101	4.27425	3.98418	4.12853	4.1817	4.11049	4.06618	3.52179	4.67703	4.22977	4.59288	4.53152	4.37788	4.45293	4.88431	4.13882	4.83728	3.94924	3.06998
AI987944	0.307918	0	0.336775	0	0	0.212868	0.36567	1.30016	1.7504	2.05851	0.170374	0.682376	0.446584	0	0.713001	0	0.531998	1.35521	0.741963	0.213291	0.906791	1.3088	1.62421
AK010878	2.87178	3.21098	2.54912	2.27445	2.66081	2.73998	3.14768	3.83546	2.92108	2.96103	3.09784	3.24718	2.77387	3.18644	2.97093	2.32315	2.39547	2.68645	2.33392	2.75504	2.86052	2.4326	3.99941
AU018091	0	0.52314	0	0	0.762468	1.2122	0.4262	0.910825	0.778116	0.8276	3.6971	1.66076	3.14631	1.62665	0.444466	0.382302	1.47568	0	2.17743	0.617891	1.18976	1.96066	2.25877
AU019823	2.68953	2.32593	2.68436	2.53467	2.03035	2.47623	3.24161	3.64908	2.33448	3.47111	2.89681	1.93087	2.47941	3.01788	2.74707	3.08783	3.03137	3.76822	3.19527	2.96882	2.74686	2.69228	2.53903
AU021092	0.392548	0	0	0	1.45218	0.918348	0.546788	0.15835	2.56677	1.86993	0	0.430339	3.77975	3.0104	2.99962	0.332989	0.360578	2.19266	3.34501	0	0	0	3.61033
AU022252	2.75641	2.20399	2.06133	1.53014	3.13383	2.80577	2.36066	1.18357	2.11459	1.83115	0.549955	1.73463	1.12419	1.50005	0.868742	1.40371	1.4055	1.21546	1.36984	0.77671	1.447	1.52716	1.19116
AU022754	0	0	0	0	0	0	0	0	0	0	0	0	0	0	0	0	0	0	0.31545	0	0	0	0
AU022793	0.223929	0.333492	0	0	0	0	0	0.310689	0	0.141197	0.778965	0	0	0	0	0	0	0	0	0	0	0	0.308139
AU040320	4.12532	3.72709	3.4802	2.9932	4.75226	4.85714	4.21132	3.20773	3.25935	3.38692	2.28476	3.07712	2.93299	3.23492	3.01763	2.90806	3.78612	2.56088	3.05709	2.84633	2.34988	2.89866	2.80486
AV051173	0	0	0	0.540811	0	0	0	0	0	0	0	0.0677351	0	0	0	1.01729	0.164773	0	0	0	0	1.24392	0
AW011738	1.77348	0.279174	0	0.393482	1.35021	2.0864	0.823032	2.03922	0.446923	0.525287	1.32323	2.02217	1.13779	0.46004	2.50868	1.12709	1.49646	3.34656	2.25698	0.559639	2.0716	2.02591	2.82953
AW046200	0.881625	0	0	0	0.830523	1.3095	1.12296	0.864778	0	0.134944	0	0	0	0	0	0	0	0	0	0	0	0	0
AW112010	3.86101	2.8046	1.71234	2.38024	2.76316	1.57518	2.37567	6.02254	2.82942	4.39909	2.53026	1.47685	0.998802	1.10745	2.74441	3.74197	4.35852	0.79859	0	0	2.99913	2.78837	3.40229
AW146154	0	0	0	0	0	0	0.144294	0.772409	1.36959	1.52185	0	0	0	0	0	0	0	0.941587	0.11913	0	0.918547	0.729714	1.49839
AW209491	1.95369	2.0943	2.03638	0.569588	2.8856	2.46106	3.30096	3.35437	2.70158	2.36552	1.67788	1.59509	1.64325	1.20489	1.22424	1.25921	1.3195	1.05565	1.64202	1.16585	2.82131	1.30731	2.21805
AW549877	2.73126	2.29601	3.91825	3.56395	2.16096	3.1068	2.42283	3.90317	3.46435	2.65706	3.76071	3.27275	3.24351	3.55266	3.29573	3.1346	3.42943	3.72782	3.80693	4.0556	4.48621	4.07949	3.52187
AW554918	0.248037	0.475158	1.29492	0.545721	0	0.936335	1.01227	1.42115	1.02266	0.718789	0.557268	0.141223	0.102981	0.668555	0.668918	0	1.30161	1.70881	0.359948	0.979784	0.528221	0.68594	0.513753
AY074887	0.408625	0	0	0	0	0	0.445589	0	0	0	0	0	0	0.645093	0	0	0	0	0	0	0	0.130456	0
AY512931	0	0	0	0	0	0	0.333366	0	0.481196	0.307487	0.222038	0.185968	0.0898642	0	0	0.327296	0	0	0	0.163293	0.925627	0.6545	0.250962
Aaas	4.6226	3.79528	4.31293	3.38254	5.14652	4.44025	3.86597	4.67445	3.90321	4.43453	2.9576	3.32457	2.80762	3.84437	3.68717	2.66773	3.20033	4.42981	4.16854	3.9415	3.79351	3.63717	3.59097
Aacs	5.19082	5.00881	4.11077	4.57566	4.4644	3.95621	3.93896	4.14538	3.57858	4.90369	3.12583	4.29022	3.33815	3.17783	3.39616	2.84695	3.4824	3.57649	3.29356	3.67044	1.18959	2.16074	2.56495
Aadac	0	0	0	0	0	0	0	3.98452	0	0	0	0	0	0	0	0	0	0	0	1.04789	0	0	0
Aaed1	4.13422	3.83934	4.9988	4.23271	2.9947	3.3506	4.30409	4.05528	4.16709	4.44969	4.14639	3.55326	4.37413	4.44817	4.08499	2.92557	3.97188	4.18636	4.47142	4.41315	4.70712	4.25478	4.71275
Aagab	4.27885	3.99105	3.58759	2.72889	3.50517	3.59339	4.11427	3.19409	3.29987	3.66697	3.43265	2.47126	2.1252	2.99018	3.27874	2.97122	3.28477	3.37457	2.9537	2.50139	2.95925	2.21808	2.42082
Aak1	1.78429	2.1577	2.29919	2.75916	2.77606	2.80946	2.43278	2.1547	2.5082	2.11632	2.05126	1.66902	3.59709	2.37365	3.26151	2.33056	2.33787	2.42483	3.38939	3.45206	2.58351	3.08727	3.00732
Aamdc	2.92607	3.35564	2.86607	2.87612	4.05165	3.94477	3.72193	2.60426	3.85511	2.90633	1.94816	3.3083	1.40425	3.27221	2.41723	1.99023	2.53707	3.38433	2.96026	3.84737	4.17773	3.15475	2.46633
Aamp	6.74739	6.85154	6.14973	6.25565	7.69995	7.41238	7.59343	6.42449	6.78367	7.1363	5.85308	6.34548	6.3358	6.97888	5.98673	5.85672	6.05006	7.22524	6.54468	6.25451	6.0638	6.07387	6.42207
Aar2	3.29462	3.15396	2.35982	1.37235	3.57826	4.38185	4.89514	3.51196	3.4047	3.80383	2.80096	2.36573	2.66039	2.94588	2.20611	2.7655	2.82019	2.26849	2.78554	2.05815	2.38646	2.44293	2.03673
Aars	7.03123	6.25942	5.54808	5.75465	5.52207	5.41156	5.03909	5.79555	5.13579	5.24252	5.18705	5.27919	4.77967	5.04508	4.83955	5.72037	4.94314	5.37644	4.33818	5.22306	3.51113	3.99938	3.76908
Aars2	2.24007	3.01725	2.11724	0.846225	2.92053	3.23021	3.87305	1.85957	3.00804	2.57277	1.50239	2.42906	1.38549	2.19015	1.92839	1.33885	2.51069	2.09576	1.15767	1.24725	1.27938	1.02943	1.60587
Aarsd1	5.1294	4.31319	4.91056	3.37812	4.34494	5.03459	5.37679	4.39656	4.85879	3.8082	3.37628	4.30362	2.57391	3.87303	3.78697	3.56792	3.69234	3.95253	2.63475	2.96735	2.14556	2.66133	3.25768
Aasdh	0.877485	1.04971	1.08021	0.528771	1.57662	1.97019	1.5568	1.45537	1.23034	1.36755	0.253215	1.25734	0.477563	1.20069	0.859445	0.128241	1.03808	1.05247	0.605106	0.316331	1.30489	0.362969	0.281918
Aasdhppt	3.01905	3.31628	2.91373	2.71992	2.60614	1.87052	2.71646	3.40942	3.45704	3.40949	2.5491	2.50312	2.17932	2.80681	2.75033	2.21866	2.37805	3.63378	2.18775	3.46892	2.06539	2.18424	1.98386
Aass	0	0.538757	0	0.253832	2.26056	2.26828	1.74071	0	0	1.7813	0	0	0	0	0	0	0	0.405023	1.63581	0.80962	0.902537	0	0.443787
Aatf	4.26102	3.98647	4.83462	3.66575	3.16797	3.35659	3.35359	3.62322	3.43583	3.18211	3.24158	3.96512	2.68904	3.24584	3.71067	3.44869	3.64204	3.87743	2.78571	3.82894	3.40091	3.00085	3.05273
Aatk	0.10904	0	0	0	3.76885	3.8391	1.29937	0	0	2.43981	0	0	0.955715	0.527331	0	0.0921804	0.85693	3.58733	2.38499	1.89279	0	0	1.59766
Abat	0	0	0	1.7909	0	0	1.33338	0	0	0	0	0	0	0	0	0	1.35921	1.00046	0.0198584	0.246201	0	1.325	0
Abca1	2.538	2.10194	4.43378	4.00256	1.74284	2.25066	0.643348	3.2597	3.2768	3.23018	3.66159	2.88353	4.48099	2.67045	3.77482	4.00729	4.54021	2.53168	2.85749	2.28239	2.54594	3.46582	4.23172
Abca2	2.8458	3.05666	2.81923	3.25271	3.94367	4.27362	3.78407	3.35668	3.25321	3.10792	2.0781	2.26356	2.93239	2.67925	3.4844	2.2277	3.49769	2.20574	2.61344	2.93395	2.29549	1.46223	2.86334
Abca3	2.74736	2.26683	3.64567	1.22371	4.28607	4.44047	4.36434	3.23941	3.86565	4.05529	3.09896	1.77925	3.3073	3.32465	2.63943	3.11942	3.80564	2.63687	4.67989	3.32626	3.09469	2.62829	3.87505
Abca5	1.31099	1.58982	1.54435	2.74462	0	0	0	0	0	0.491535	0.667674	0.704739	0.63437	0.222162	0	1.29015	1.27359	1.12624	0	0.494313	0.879659	1.31879	0
Abca7	3.06141	3.14415	2.21611	1.55507	2.64825	2.97087	2.9692	2.16502	1.74876	2.21073	1.66107	2.64531	2.57062	2.05481	2.60033	2.02724	2.04797	0.682295	1.46057	0.311991	1.45506	0.343885	1.53939
Abca8a	0	0	0	0.0344975	0	0	0	0	0	0	0	0	0	0.0424622	0	0	1.35323	0	0	1.06095	0	0	0
Abca8b	0	0	1.37409	0.95117	0	0	0	0	0	0	0	0	0	0	0	0	0	0	0	1.20472	0	0	0
Abca9	0.391878	0	2.17612	2.14811	0	0	0	0	0	0.921848	0	0	0	0	0.0577899	0	0.0737928	0	0	0	0	0	0.131168
Abcb10	3.23402	3.38235	2.12141	1.54522	3.04127	3.64341	2.80927	3.05488	2.68175	3.25971	2.11078	2.72926	2.54931	2.03068	1.8446	1.86265	2.47854	1.92427	1.80079	2.48242	1.24747	2.28636	1.61569
Abcb1a	2.43925	4.57277	0.483488	3.8661	0	0	0	0	0	0	0.720856	0.916798	0.0944388	0	0	2.05661	0	0	0	0	0	0	0
Abcb1b	4.60422	6.59475	2.28921	5.32916	0	0	0	0	0	0	0.266493	1.20563	0.45172	0.426555	0	1.695	0.176935	0	0	1.04593	0	0	0.0236386
Abcb6	2.4261	2.35308	1.65885	0.640223	3.51812	3.72365	4.52594	2.18524	2.84459	2.50581	0.709494	1.28575	2.10536	2.46902	1.58072	1.91132	2.48583	2.98665	2.80959	2.55996	2.46797	2.93563	2.5161
Abcb7	1.33832	0.732547	2.40216	1.80242	0.614616	1.01343	0.687921	3.31078	3.16478	2.29728	1.47015	1.8536	1.46681	1.97787	2.40236	1.62313	2.32613	2.77502	2.0223	2.96147	2.22574	3.07256	2.648
Abcb8	3.16393	3.29429	2.59057	2.82808	4.20987	4.34474	4.05343	2.79362	3.40123	3.22275	1.98075	2.92308	1.79173	2.90823	2.55119	2.0998	3.01189	3.42218	2.85867	1.67381	1.98225	1.88712	1.69271
Abcb9	1.86931	1.77056	0	0	2.0359	1.6474	2.47036	1.9825	2.22944	0.410981	0.735228	0.536401	0.332702	1.58307	0	1.97952	1.3768	0.355693	2.3012	1.19549	2.2716	1.23601	0.169181
Abcc1	5.05783	5.01598	4.72713	4.55634	3.8252	3.6703	3.59047	3.70126	4.06261	3.94755	4.4478	4.74199	3.34945	3.69576	3.77795	4.49639	3.73343	3.89462	3.54462	4.02861	2.5413	2.20287	3.52691
Abcc10	1.7002	1.33028	1.25612	0.578282	2.45778	2.68533	2.44504	0.705491	0.508155	1.42707	0.0629092	1.21439	0.899369	0.786755	0.385917	1.52359	2.12006	2.13386	1.28052	0.470178	1.32141	0.897736	2.23892
Abcc3	3.18589	3.19933	3.05812	1.5356	1.94845	2.42875	2.22447	2.55872	2.07188	2.77603	1.69289	2.8167	1.85714	0.339457	2.90693	0.630266	2.54293	0.467186	0	0.0449256	0.849591	1.2643	2.24582
Abcc4	2.53181	3.29774	1.82664	0.730853	0	0	0.115673	0.447145	2.5605	0	0.584366	2.30285	0.254207	2.2388	3.0702	1.4507	0.518334	2.7238	0.493207	0.586933	0.140556	0.678405	1.68841
Abcc5	3.25427	4.34457	3.62432	4.42394	1.00916	1.66829	1.54116	0.176029	1.08972	1.65196	1.96012	2.42333	0.827047	1.27526	1.14284	1.86557	2.37033	2.42731	0.0348637	2.5697	0.185321	1.40233	1.49044
Abcc9	1.22486	1.98452	1.31561	0.811101	2.16375	0.514592	0	0	2.03775	0.740781	0.171425	0.0602826	2.14169	1.54646	2.02082	1.42991	0.852111	2.06573	0	1.61906	2.80401	3.10409	1.13187
Abcd1	3.54994	3.65222	3.00116	2.55035	3.78874	3.18329	3.42942	3.51704	2.70129	3.28233	1.54583	2.306	2.35933	2.77541	2.46183	1.17618	2.3088	2.01787	2.53764	1.33419	1.97179	2.25776	2.46729
Abcd2	0.134655	0	0	0	0	0	0	0	0	0	0	0	0	0	0	0	0	0	0	1.9332	0	1.23638	0
Abcd3	3.70885	4.32516	4.41451	3.90033	4.85909	4.69536	4.28153	4.75741	4.20721	4.73904	3.60709	2.9742	3.88056	3.6453	3.13713	4.1674	4.39094	4.72682	5.01199	4.60849	4.40055	5.08641	4.35291
Abcd4	3.61344	3.25291	1.79322	1.71884	2.67932	2.23662	3.45153	1.24225	1.30592	2.19217	1.73682	2.62523	1.13056	1.99179	1.53834	2.16196	2.10707	1.07564	1.0217	0.710199	1.60265	1.23695	2.73183
Abce1	5.05676	4.32379	5.74677	6.01856	2.53894	3.92772	3.05501	5.34545	5.07306	5.08511	5.26107	5.34418	4.18191	4.54958	4.40117	4.56635	4.72961	5.22041	4.11661	5.73834	5.03492	5.08513	3.79014
Abcf1	5.5957	5.8094	5.32611	4.93174	6.17725	6.1428	6.26177	5.21923	5.67961	5.96652	5.0217	5.64245	5.4241	5.47363	5.01149	5.31069	5.58665	4.98239	5.41205	5.12275	4.47979	5.07317	5.40706
Abcf2	6.18001	5.09569	4.98017	5.53028	5.44939	5.59567	5.2916	5.29361	5.38404	5.35611	4.82705	5.23732	4.8748	5.11861	4.72768	4.3161	4.65395	4.61082	4.68132	4.38809	4.16961	4.43622	3.74621
Abcf3	4.18307	3.94466	3.29342	3.53828	4.22881	3.99927	3.9127	3.41466	3.973	3.85438	2.74991	3.588	3.21686	3.65226	2.50292	3.36275	3.11895	3.78461	3.24577	3.59838	3.06332	2.59767	3.35828
Abcg1	3.07136	2.37986	1.56569	1.68225	4.24825	3.65956	4.73528	3.52448	3.91825	4.71019	3.02615	1.94166	4.18127	3.75522	3.10549	2.95324	4.27479	2.32544	3.68952	3.24078	2.77386	2.21131	3.77685
Abcg2	2.7706	2.07278	2.36699	3.90369	2.44123	1.99902	2.58435	0.123534	3.08996	2.32176	2.13446	1.91624	3.65223	2.58875	0.586981	1.79617	2.15452	3.47009	3.56023	4.77326	1.82467	3.40102	3.59176
Abhd1	0.783842	1.28278	0.106389	0.11816	0.791164	1.00459	0.557062	0	0	0	0	0	0	0	0	1.01158	0.128399	0.0450375	0.458497	0	0	0.562465	0.0980287
Abhd10	1.746	2.30077	2.21309	2.32907	2.25368	2.32173	1.8457	2.26228	2.92905	1.97161	1.94634	2.47774	1.36282	1.90897	1.88763	0.148505	1.65423	2.22282	1.20757	2.80564	2.38558	1.1929	2.18582
Abhd11	4.99331	5.26124	4.6428	4.01633	5.75159	6.2566	6.15415	5.03289	5.92622	5.57055	4.71998	5.46949	5.91534	5.08902	5.11763	4.8671	6.06289	5.14907	5.72909	5.70797	5.17852	5.23508	4.97137
Abhd11os	0	0	0	0	3.12789	2.18693	2.66596	2.51152	2.1883	2.99026	2.34166	1.00082	2.2648	3.07311	2.29884	3.98674	3.59421	0	3.42233	0.640158	1.47409	0.837281	2.73218
Abhd12	5.7047	5.80302	4.95512	4.75972	5.52581	5.32663	5.59325	4.75414	4.7327	5.4731	4.00018	3.93071	3.75825	4.53874	4.33573	3.61307	4.466	5.27728	3.99587	4.17114	4.19939	4.62715	4.4394
Abhd13	2.5966	2.68524	3.17202	3.71631	2.74621	3.16838	3.51709	3.77954	3.24999	3.51239	3.37203	2.74932	1.99057	2.61421	3.1743	2.85681	2.83242	3.35664	3.18314	2.96885	3.52194	3.29511	3.31513
Abhd14a	2.88156	3.02961	2.65935	2.10069	3.46392	4.11042	4.42741	2.59393	3.20236	3.31074	1.91943	2.493	1.87214	2.52467	1.86132	1.86722	2.83089	3.11934	3.09896	4.03238	2.97454	2.30225	2.33214
Abhd14b	2.44029	3.20659	1.83878	1.74536	4.02274	4.63978	4.67898	3.77164	3.43066	4.69367	3.03041	2.83875	2.28729	4.11216	2.8364	3.26039	3.49549	2.87252	3.78979	3.48178	4.07355	2.65589	2.42814
Abhd15	0.854642	0.618098	0	0	0.742058	0.514158	0.487332	0.649919	0	1.28421	0	0	0	0	0	0	0	0	0	0	0	0	0
Abhd16a	4.19999	4.65927	4.11532	3.96891	5.22161	5.48019	5.84027	3.70928	4.47305	5.09272	3.49928	3.83588	3.82966	4.49165	3.80343	3.52116	4.44406	4.33953	4.52099	3.66444	3.48089	4.39204	4.30285
Abhd17a	6.13138	6.32237	5.17467	4.75192	6.34954	6.64753	6.25485	4.94428	5.58424	5.67765	4.68749	5.53283	5.26852	5.03743	5.03235	4.81747	4.91076	4.43257	4.88242	4.42929	4.61206	4.57347	4.68411
Abhd17b	3.28188	3.51672	3.94599	3.41082	3.23711	4.14149	3.04743	4.54937	3.97173	4.44365	3.53838	3.47698	3.70259	3.99652	4.01206	3.83062	3.77232	3.52198	3.87824	4.18839	4.18793	4.37295	3.34436
Abhd17c	3.7989	4.95162	3.09414	4.0635	4.56762	5.12432	4.21225	4.99644	5.10453	4.85593	4.06075	4.85176	3.70631	3.50719	4.12124	4.79384	4.20477	3.90865	4.44299	4.15989	4.67262	3.45572	3.25087
Abhd2	5.18931	3.98954	6.19763	5.3228	6.23609	4.37152	4.39417	5.20585	6.63732	4.59081	5.56765	4.26165	6.47331	5.40306	5.85828	6.24294	6.10253	4.64849	6.44583	5.64706	5.19552	4.70081	5.38907
Abhd3	0	0	0	0	1.23085	0.532327	0.929223	0	0.0186342	0.264008	0.259483	0	0	0	0	0.392076	0.814157	2.12379	0.358261	0.420703	0.866948	2.2251	0
Abhd4	4.8832	4.77239	5.70606	4.36985	5.44992	5.44763	5.35304	4.61246	3.82665	4.60555	3.88623	4.06732	3.61704	3.96486	3.98225	4.67962	5.18424	5.84652	5.13574	4.9035	3.82267	5.14579	4.86361
Abhd5	3.49787	3.7578	3.43913	4.14095	3.94192	2.06685	3.82002	3.85662	3.8013	3.76899	3.2401	3.50526	3.15902	3.44199	3.11376	5.38996	3.46254	3.14164	3.14131	3.79194	4.5995	2.91055	2.86614
Abhd6	1.17744	0.287177	2.32507	1.56915	3.40104	1.83839	2.61988	1.16492	1.43883	2.95742	1.65197	0.576058	1.51027	1.66707	0.863471	2.93801	2.22252	2.84621	2.03565	2.12551	0.28974	1.8321	1.71341
Abhd8	5.25648	4.77143	4.65007	4.68312	5.0925	4.67348	3.95105	3.70347	4.00226	3.96944	3.87968	4.32884	2.3594	3.4649	3.37912	1.91486	2.80212	3.95821	3.43638	3.41095	5.14865	2.74609	2.09014
Abi1	4.61023	5.0682	4.86492	4.6765	4.28191	3.74981	4.03	5.2482	5.31419	5.45323	5.45994	5.15119	5.27979	5.33233	5.39391	5.51402	4.65713	4.93831	5.63981	4.7886	5.20595	4.5159	5.29507
Abi2	2.00537	2.13382	2.92572	3.12932	1.7052	2.37823	2.36573	2.3973	2.31677	3.28659	2.11902	2.10916	2.95469	2.3633	2.4938	2.06122	2.43171	3.29562	2.89654	3.33588	2.83724	2.7544	2.40665
Abi3	3.69524	4.20553	2.06282	2.12419	2.53005	2.98478	2.07484	2.1298	1.9524	2.77483	1.7953	3.29785	1.71842	0.567409	1.46443	1.27778	0.875426	0.898603	0	0.162996	0.987284	0.574615	2.41789
Abi3bp	1.61943	0.331648	0.400571	3.60367	0.451509	0	0	0.225966	0	2.31157	0.778461	3.60539	1.31882	0.682205	2.09551	0.820436	1.01107	0.693489	0	0.846794	0	1.26058	0.939287
Abl1	5.12597	5.06949	4.5661	4.20294	5.14534	5.12248	5.39655	4.68869	4.62511	4.86658	3.96926	4.73754	4.36707	4.40794	4.70198	4.29544	4.78585	3.42892	4.74965	4.70649	3.9873	3.26119	4.32861
Abl2	2.85654	2.95127	4.80512	5.08791	2.59074	2.42963	2.15695	3.59138	3.48394	3.05316	4.31918	3.90052	5.2365	4.67594	5.15561	4.64331	4.40917	2.26358	4.18755	3.59571	3.40958	3.14722	4.63575
Ablim1	1.4188	2.00317	2.29603	2.35938	1.64011	1.16841	1.02177	3.39591	2.07181	1.86705	3.36671	2.49423	3.41339	3.37753	3.22816	3.56487	2.79291	1.92528	2.50514	0	0.789379	0.888297	2.35812
Abr	4.67209	5.12458	4.36506	4.68307	3.40798	3.68169	3.47114	4.11547	3.44093	4.36083	3.6105	3.97608	2.99592	2.83593	4.34167	4.05904	3.45761	3.46031	2.86228	1.86411	2.55316	3.43661	3.6029
Abracl	4.25662	5.45575	5.45654	5.02765	4.50571	4.11616	4.01063	6.07873	5.92945	5.35013	5.87323	5.8902	4.82456	5.35354	4.9883	4.78744	4.78043	6.95073	4.63455	4.40082	5.74817	5.07303	6.09347
Abt1	2.99924	2.24722	2.75673	2.83608	3.13378	2.70473	3.34352	2.71997	3.20571	2.26369	3.26369	3.19142	2.96248	3.30636	2.91452	2.95153	2.97788	2.39083	2.67431	2.78648	3.37071	2.91455	3.37231
Abtb1	3.57038	3.62707	2.08567	2.5591	4.55315	5.42394	5.75698	2.40803	3.18178	3.46724	2.68008	3.34187	3.03427	2.88894	3.17309	2.83385	3.34199	3.63731	3.50265	3.27871	4.28256	4.20239	4.51177
Abtb2	2.89478	0.886363	2.53677	3.2725	4.30468	3.47512	4.12979	3.06001	3.2708	4.04971	3.98331	3.84047	4.9278	3.94833	4.44168	4.69536	3.99011	4.55936	5.02859	4.04658	3.4193	2.98429	3.53828
Acaa1a	5.2529	5.57677	4.33206	4.74887	5.93389	5.62972	5.72229	4.91933	4.97496	5.4583	3.94488	4.85547	3.72462	4.81463	4.3094	4.36274	5.10155	4.72309	4.46794	5.24661	5.53115	4.30947	4.35455
Acaa1b	3.00516	3.20866	2.5358	2.71217	3.71823	3.43614	3.54542	1.73326	2.89578	3.58136	2.05863	3.02933	1.41243	3.11886	2.67587	2.85289	3.16729	2.71575	2.73387	3.53209	3.67344	2.58507	2.71082
Acaa2	5.8502	6.72185	4.87573	5.64136	6.11938	6.13581	6.3702	4.35195	4.81721	5.78401	4.72969	5.29651	4.72253	4.51104	5.1819	4.7373	4.96378	6.08561	5.35756	4.44523	4.09687	5.85903	5.3626
Acaca	2.88639	2.39179	3.95179	3.50177	2.50544	3.52423	3.19074	3.13369	2.63485	2.88766	1.34833	2.47161	2.01483	2.71962	3.18825	2.86045	3.59713	2.99618	2.82312	2.96539	0.638445	1.91413	1.86656
Acacb	0	0	0	0	0.494969	0.504976	1.21366	0	0	0	0	0	0	0	0	0	0	0.808196	0.702099	0.141812	0	0	0
Acad10	1.2406	2.63348	0.25227	0.151729	2.88981	3.47038	3.42507	1.00041	0	1.57971	0	0.140347	0.777923	0.366286	0.416407	0.290554	1.12457	0.398887	1.31728	2.35663	0.29935	0.86792	1.99629
Acad11	1.74298	2.94194	1.86627	1.99979	2.81762	2.35576	2.16884	2.09306	1.78665	2.21339	1.01945	1.22657	1.0852	1.75116	0.817787	1.36124	2.41846	2.14856	1.49626	2.49514	2.91406	1.61962	1.73918
Acad12	1.23477	1.86741	0.624185	0	1.71917	2.8628	2.66243	0.236217	0	0.990577	0	0.0257092	0	0.253626	0	0	0.637221	0	0	0.697409	0	0	0.668909
Acad8	3.05608	2.06981	2.68761	2.25568	2.98289	2.78127	3.51623	3.149	2.55888	2.92103	1.59772	1.76662	0.779613	2.61689	1.87208	0.917256	2.01871	3.23136	2.28919	2.50046	1.97265	1.5754	2.20036
Acad9	4.03642	3.56807	3.50691	2.96297	4.22935	4.04513	4.29637	4.2456	3.58054	4.58694	2.99082	2.90811	2.86568	3.57111	2.64202	2.89839	4.01823	2.97366	4.05833	3.78844	3.87476	3.92953	3.77126
Acadl	5.80983	6.20937	5.83256	5.36722	7.28566	6.14356	6.4589	7.27923	6.74701	6.79897	6.35928	6.17353	6.36406	6.69705	6.34418	6.06548	6.26363	6.53216	6.43178	5.89454	6.81184	7.54515	6.87252
Acadm	4.48527	5.23001	4.98005	4.21324	5.10254	4.95349	5.21451	4.9619	4.9971	4.8222	4.12587	5.32558	4.22776	4.13552	4.55702	3.69191	4.42641	4.73985	4.51199	3.72694	4.46665	4.76912	4.83403
Acads	4.96517	4.42666	4.14525	3.39184	5.5899	5.53122	5.6611	4.69735	4.46948	5.12029	3.25385	4.43728	3.55585	4.82404	3.95323	3.53076	4.46776	4.02152	3.84722	4.71794	4.95806	4.49137	4.39133
Acadsb	2.32128	3.23755	2.99764	4.02037	4.21942	3.0434	2.08253	3.13498	3.62478	4.42886	3.07868	3.0915	3.07267	3.47064	2.1842	3.7132	3.17749	3.99707	4.35463	4.61794	4.40518	5.35206	2.51616
Acadvl	5.67132	5.50212	4.576	5.05744	5.54721	6.07305	5.77707	4.4869	4.57165	5.13784	3.7656	4.2113	4.55407	4.99589	3.56323	5.11936	5.00594	4.51733	4.52923	4.92667	4.47926	5.72208	4.79474
Acan	3.15191	0	5.06207	3.84064	0	0	0	0	0	0	3.15521	0.386049	3.28747	4.32485	0.86826	0	0	0.929276	4.83319	0.956466	0.470459	0	1.08706
Acap1	4.84087	2.94358	0.143524	0	2.25859	1.77032	0.323508	3.05795	2.6835	3.21628	3.70761	5.90277	2.5505	2.7012	4.69051	1.50832	0.860033	1.01864	2.71889	0.121904	3.01245	4.86416	3.12111
Acap2	2.52395	3.81956	3.92184	4.40166	2.76503	2.68614	1.84156	3.829	3.70821	3.49426	3.5117	3.21829	3.74467	3.70217	3.19438	4.27415	3.60391	3.50989	4.00023	3.67069	3.21934	2.82616	4.06918
Acap3	4.07805	3.1025	3.01903	3.28589	4.20581	3.12596	3.54332	3.5189	3.57211	3.40069	2.67227	3.68053	3.44379	3.73948	3.60973	4.00888	3.17825	3.78017	3.39998	3.21249	3.38809	2.25645	3.69048
Acat1	4.37438	4.0798	3.71208	3.72452	3.73474	4.606	5.22452	4.1808	3.16903	3.80927	2.97242	3.08004	2.28109	4.05408	2.62733	2.62408	4.01711	4.02091	4.35909	5.47232	4.49383	3.79817	3.39228
Acat2	3.76091	3.44765	3.16437	3.55282	4.04404	3.56808	4.46608	3.45512	3.83887	4.47147	3.02922	4.05378	3.03025	3.7261	2.535	1.92798	2.4527	4.24192	3.0627	3.27495	2.31692	3.2249	3.09767
Acat3	4.28258	4.15335	3.81158	3.92272	4.318	4.0528	3.99216	3.68889	4.33007	4.63902	3.90354	4.19796	3.61959	3.94376	3.04886	3.09614	3.29028	4.55019	3.38265	3.84749	2.99129	4.57627	3.75313
Acbd3	4.70467	4.47864	4.36096	5.03868	3.80864	4.22692	3.28519	4.8836	4.23337	4.59178	4.97862	4.48456	4.99528	4.56687	4.92584	4.76524	4.68904	4.03508	4.74602	4.52015	4.27656	4.24022	4.92441
Acbd4	3.57952	3.15135	3.2165	1.53702	4.88296	5.04456	5.10087	2.13595	3.22464	4.03695	1.78248	2.8893	2.66331	3.44706	2.05231	2.97863	3.41811	2.77327	2.96046	3.36128	2.31377	2.59309	3.31521
Acbd5	2.60835	2.10715	3.52498	3.11074	1.09176	2.04787	1.60079	3.5656	3.47773	4.41926	3.45942	3.27451	3.21787	3.46689	3.40317	2.90551	3.33013	3.90444	3.69757	3.67013	3.97979	3.14552	3.36859
Acbd6	5.40031	5.58083	4.46815	4.76432	5.50588	6.09945	5.61472	5.13895	5.42779	5.59089	4.39144	5.33237	4.63672	6.13672	5.3811	4.65461	5.52061	4.83018	4.86083	5.16496	5.36464	5.20709	5.1398
Accs	0.971781	1.13042	0.831229	0.15641	1.62976	1.19135	1.19946	1.17359	0.904634	1.65569	0	0	0.0280882	1.27558	0.967515	0.117908	1.2366	1.88038	0.865911	0.997675	1.86373	1.83098	1.58649
Acd	5.3504	5.16601	4.23276	4.0152	3.64056	5.18881	4.39006	4.47766	4.29798	4.54349	3.52366	4.28839	3.0543	4.18043	3.78493	3.45541	3.70388	3.22454	3.36515	3.32795	3.13427	3.37901	4.00247
Ace	4.32087	3.61319	3.90074	5.28157	4.4886	3.25644	2.87264	2.12907	1.05061	3.92865	2.84737	4.24566	4.41198	4.00062	3.86857	3.5744	4.05464	4.6076	4.72191	3.62755	5.2906	3.56819	3.98091
Acer1	0	0	0	0	0	0	0.130773	0	0	0	0	0	0	0	0	0.40523	0.175505	0	0	0	0	0	0
Acer2	0.0641379	0.443755	0	0.336877	3.89949	3.65923	2.92088	2.82944	2.45613	2.77578	1.87874	0.447262	1.75294	1.52597	2.05183	1.86298	2.55233	2.71895	1.65986	1.42731	2.92785	3.24989	2.61852
Acer3	1.36346	2.58513	2.37837	1.48501	1.59498	0.98012	0.729792	2.51013	3.47873	2.86288	2.87162	2.19388	3.11067	1.9848	2.3928	2.74483	2.61348	3.06309	2.52149	1.75871	1.77292	2.97827	2.1768
Ache	0	0	0	0	0	0	0	0	0	0	0	0	0	0	4.26284	0	1.90415	0	0	0	0	0	0
Acin1	6.00609	5.96384	5.73935	5.30308	5.95536	6.4569	6.65667	5.83226	5.4979	5.46294	5.54817	5.6115	5.0641	5.35053	5.42741	5.49261	5.85235	6.37039	5.98962	6.48643	5.02105	5.52958	5.91668
Ackr1	0	0	0	0	0	0	0	0	0	0.744755	2.45261	2.95862	2.30985	1.74597	1.66895	2.35211	0.819382	0	0	0	0	0	1.81639
Ackr3	5.91201	6.25377	6.56581	4.16361	2.59681	4.80116	1.3802	3.04178	3.97767	2.07919	5.62912	6.90265	3.32717	4.60523	4.89115	3.97173	4.53023	2.04067	3.98812	2.98345	3.09073	5.15271	3.74486
Acly	6.18168	5.41429	6.63852	4.87384	6.1464	7.05672	5.51938	5.57477	5.95229	5.8258	5.16508	6.10521	5.78244	5.44613	5.48076	6.04532	5.99159	4.29361	4.7515	4.91643	4.02862	4.21346	5.20039
Aco1	4.34887	4.18441	3.60117	3.74846	5.32075	5.09396	3.80228	5.5467	4.57575	4.39186	3.35712	3.94668	3.69964	3.6969	4.15475	3.15108	3.93099	3.18741	3.78033	3.22922	3.27577	4.49981	3.74267
Aco2	6.66703	6.99715	5.57227	5.87043	7.001	6.8762	6.96566	6.60963	6.57901	6.59783	5.7238	6.14571	5.84802	6.69275	5.62495	5.27602	5.96002	6.10004	5.91593	6.41959	5.88284	5.62763	6.01134
Acot1	0.516943	1.43583	1.1406	0.527901	5.05498	6.02343	7.22337	3.83886	4.36249	3.72779	3.80484	2.4076	3.12258	4.3393	3.83222	5.84081	6.35804	3.871	3.81144	2.95253	3.87595	4.53063	3.38509
Acot11	0	0	0	0.675012	0.716455	1.06955	0.269883	0	0	1.1947	0	0	0	0	0	0	0.817599	0	0.518434	0.0623152	0	0.201006	0.125254
Acot13	5.26695	4.53245	4.6234	3.66158	5.77554	4.62626	5.25493	5.16907	4.76619	4.56233	4.67104	4.81885	3.8635	5.07849	4.98222	3.76205	4.24755	4.74752	4.18392	4.18548	5.49496	3.80223	5.47369
Acot2	1.69451	1.47212	0.897055	1.03964	2.17928	3.26611	4.20792	0.963223	1.44595	1.71101	1.58967	0.829541	1.92021	2.26292	0.773811	3.03601	4.26628	1.65245	1.63199	1.15208	1.61536	2.04979	1.55125
Acot4	0	0	0	0	0	0	0	0	0	0	0	0	0	0	0	0.847829	0.79078	0	0	0	0	0.194856	0
Acot5	0	0	0	0	0.598451	2.30465	3.38564	0	0.475002	0.0772703	0.101045	0	0	1.35869	0.182565	2.54107	3.06821	0.278258	0.678784	0.0348355	0.311782	1.9921	0.352781
Acot6	0	0	0	0	0.971825	1.24713	2.22337	0	0	0.918371	0	0	0	0.120843	0	1.52559	1.88846	0	0.468323	0	0	1.98541	0.776795
Acot7	6.9075	6.12881	5.85548	5.50629	6.85825	5.14376	5.26407	6.28399	5.75522	5.82812	5.60698	6.23265	5.58804	5.69828	6.57345	4.98231	5.00755	4.97968	5.48247	4.65373	4.24451	4.95054	5.72377
Acot8	3.98996	4.01805	2.77411	1.81775	4.1592	4.55071	4.56942	3.27901	4.10569	3.99724	3.54568	2.89841	3.08288	3.70105	3.28227	2.59491	3.32312	4.00803	3.93145	3.27098	2.91919	3.85853	2.73473
Acot9	5.37638	5.03408	5.57993	5.00864	3.83479	2.27622	2.76518	4.9509	4.69558	4.39763	5.00683	4.91558	4.72143	4.7785	4.46912	4.87283	4.17514	4.55356	5.01853	4.25231	4.49701	4.84007	4.05204
Acox1	5.49424	4.98343	6.36902	5.49189	5.9522	5.28568	5.09508	5.82522	4.69466	5.28826	4.62982	4.25118	5.22892	5.74069	4.43427	5.41917	4.92918	4.06692	5.21801	4.60259	4.45145	3.78127	4.71139
Acox2	0	0	0	0	4.12694	0.480937	1.43069	2.47009	0.440803	3.53712	0.456985	0	1.25309	1.50348	0	0	0	0.832841	1.88608	1.79019	0	2.65913	1.43529
Acox3	3.39976	2.95413	2.5988	2.1769	3.06329	3.20612	3.24949	3.04231	3.19414	3.32363	1.39643	2.26678	1.87798	2.27162	2.54816	1.43685	2.29837	2.57748	1.2419	0.481671	1.87705	1.8371	2.15154
Acp1	3.98666	3.82425	4.56359	3.43727	3.98317	3.21522	3.53575	4.03675	3.98752	4.86356	3.47844	4.32629	3.09696	3.9483	2.95215	3.12821	3.58652	4.35039	4.23034	4.35773	4.19871	4.30023	4.62253
Acp2	3.64865	4.27794	3.59515	2.67199	3.55513	3.30555	3.52487	3.33865	3.06637	3.82487	1.79297	2.3947	2.35311	2.86182	2.29505	1.66852	2.56456	1.86948	1.81879	2.61959	2.78138	2.85195	3.08204
Acp5	6.60918	11.2143	5.58386	8.42117	6.06604	5.89598	5.87319	6.04348	5.27372	6.64723	5.33616	5.43035	5.33496	5.11945	5.97134	4.93961	4.84827	5.3392	5.06595	3.33307	4.10523	3.87646	5.42333
Acp6	4.73552	4.28363	4.63825	1.99491	5.26891	4.74414	5.24572	4.31312	4.21044	4.78373	2.65644	1.97541	3.15252	4.30001	3.52581	4.34338	3.76658	4.29768	3.69792	4.52206	5.14515	3.64247	4.08622
Acpp	0.610502	2.10936	4.81927	3.18654	2.43039	1.01345	0	2.13229	1.38419	2.61911	3.08323	2.53924	1.66519	2.75399	1.82179	1.9018	3.70272	1.39558	1.65993	2.27763	0	4.57832	0.847925
Acrbp	2.87418	2.22558	0.720217	1.80841	4.40845	4.09315	4.2736	3.37815	3.34569	3.08275	1.81551	2.1762	2.19067	3.13996	3.77917	1.7607	2.37235	3.28735	2.63989	3.11866	3.53222	1.98048	3.29145
Acsbg1	3.74499	3.50262	2.57312	0.515147	0.563187	0	0.943104	1.04849	2.16779	0.767426	4.95265	4.60351	0.990512	2.79367	3.73682	1.75509	4.131	0.100735	2.02099	0	0	0	1.89427
Acsf2	3.54171	3.46582	2.71431	3.11599	5.11033	5.35489	4.73268	4.17595	2.9869	4.12174	1.9149	3.83561	3.34469	4.21438	4.01995	2.88169	3.66912	3.06601	2.34644	3.54725	2.65503	2.27241	3.8353
Acsf3	3.70638	3.31387	2.31874	1.66395	3.94742	4.36756	3.53417	3.45271	2.61773	3.22318	1.60116	2.6196	1.99453	2.87269	1.16238	2.19254	2.59482	2.41625	2.36114	2.27595	2.36695	2.31687	1.88295
Acsl1	3.1434	3.3751	2.39595	1.91082	3.99374	4.70839	2.24009	3.42342	2.85342	3.69636	2.67768	2.7152	1.73948	2.2457	2.70279	3.0526	3.3139	2.50091	2.89887	1.87667	1.61681	2.67125	1.43647
Acsl3	2.84359	3.25843	3.26022	4.17804	4.07908	4.76926	4.05468	4.15525	4.29293	4.76648	3.93105	4.1805	5.12778	4.83862	4.82339	4.8254	4.55339	5.1588	4.98691	4.78408	4.35504	5.31335	4.1779
Acsl4	5.4574	4.43166	5.72153	5.12753	3.78605	3.01765	2.5747	5.00989	6.32888	5.90748	5.26967	4.1083	5.2373	5.15918	5.55193	4.86274	5.07223	4.74179	5.64422	6.1018	6.23818	6.29803	5.56987
Acsl5	4.92985	5.80198	4.93627	3.94783	4.8825	3.93426	5.27002	5.99089	5.27862	5.7236	4.93676	5.44382	4.17412	4.58224	5.14411	3.95996	4.13407	3.84157	5.14849	5.38174	5.89663	4.41401	4.83884
Acsl6	0	1.37668	1.87381	0.443999	0	0	0	0	0	0	0.0979748	0	0	0	0	0	0	0	0	0	0	0	0
Acss1	1.3888	0.119502	1.30012	0	3.40011	3.44813	5.01297	2.43046	2.84423	4.1193	1.53297	0	1.58504	2.16997	1.88981	2.2714	2.81104	1.70686	2.78776	2.17145	3.84309	3.19263	2.96822
Acss2	0.970441	3.14218	0	0	1.7416	2.9852	2.38563	0	1.25511	1.8938	0.796407	1.24492	1.23765	1.09286	0.441165	0.747473	1.65151	1.21659	1.12394	1.38577	1.4147	3.05946	1.15859
Acta1	4.62486	5.2371	1.20453	2.1657	6.89592	6.24974	3.76036	3.71849	2.32146	1.36462	3.01399	1.87089	2.02654	1.71469	1.11801	1.857	2.33819	0	0.58601	0.498976	2.97598	1.22484	2.46727
Acta2	4.69776	4.17945	3.34362	6.07918	6.08613	4.87063	5.74726	3.55661	6.24535	5.31528	5.12106	6.00047	4.74817	5.41252	5.15664	6.57638	8.33302	6.3237	2.98537	3.73197	5.00579	6.49814	5.67924
Actb	11.0942	10.9004	10.356	10.2117	10.6751	10.3221	10.8274	10.7662	10.399	10.5812	10.5822	10.5844	10.4911	10.1529	10.0947	10.0701	10.4149	10.6391	11.1051	10.6304	11.2217	9.73488	10.4283
Actg1	11.2402	10.4218	10.9725	11.4326	11.3959	10.6108	10.5826	11.3017	11.1679	10.9672	10.9437	10.7038	10.3797	12.3801	10.2437	11.5371	10.6685	11.3709	11.2238	11.2816	12.3649	9.40214	10.3121
Actg2	1.63282	0.737133	0	0	4.23727	2.13178	3.79927	1.29877	4.54275	3.18641	1.59511	3.52641	1.41508	2.5891	3.00968	1.77614	4.21908	4.39043	1.95161	0.814903	6.92409	2.86198	3.21091
Actl6a	5.46568	5.06544	5.08854	4.46565	5.08795	5.15411	5.32891	5.72362	5.95593	4.70664	3.77183	4.70754	4.02948	5.05467	4.73961	3.9315	4.67051	4.35989	3.86946	4.81388	4.89916	4.63492	4.30034
Actn1	6.65348	7.19242	7.28344	6.72372	5.63769	4.40722	5.59441	5.75362	5.43037	6.03644	6.70228	7.05517	5.93395	6.54052	5.9556	7.24062	6.60042	5.66819	5.53159	4.33579	4.97039	4.30942	6.00736
Actn4	7.20774	7.00619	6.68309	7.15018	8.5918	8.48523	8.70078	8.03087	8.95925	8.85266	7.5994	7.0819	8.53107	9.18205	8.17698	8.35528	7.81882	7.9454	8.79151	8.04031	7.89022	7.73766	7.35174
Actr10	3.92199	3.84273	4.09032	3.08049	3.83919	3.47163	3.76816	3.63476	3.33771	3.66818	3.30329	3.69497	3.13826	3.6716	2.90202	3.07823	3.13511	3.84197	3.09069	3.48211	3.48001	3.49812	4.04619
Actr1a	6.22785	6.07239	6.13888	5.37137	6.34381	6.54249	6.83385	6.58098	6.11089	6.25798	5.13888	5.65892	5.27617	5.97638	5.6216	5.51025	5.28517	4.90662	5.58467	5.15601	5.65373	5.42019	5.24205
Actr1b	6.08628	6.00058	5.45667	5.58099	6.32088	6.37135	6.51008	5.93976	5.70896	5.88248	4.91604	5.39374	5.51591	5.71936	5.12293	4.975	5.24645	5.37655	5.71614	5.08301	4.76314	4.69849	5.00778
Actr2	5.23301	5.59351	6.80156	6.39679	4.50646	5.35342	4.69233	6.36662	6.86038	6.36797	6.37289	5.80156	5.63937	6.4181	5.705	6.24815	5.73203	5.40034	5.49684	5.68019	5.39947	5.45354	6.29096
Actr3	7.12498	7.48399	7.25233	7.20541	6.76561	6.69939	6.3966	7.95752	6.958	7.5622	6.87755	6.82029	6.89261	6.98471	7.08611	7.11364	6.43205	7.2289	6.73262	6.19341	7.06103	6.88388	6.66957
Actr3b	0.0860772	0	0	2.25397	0.456943	1.20682	1.46491	0.0205129	0	0.0953033	0	0.766773	0	0	0	0	0.873451	1.15813	0	0.374878	0	2.25445	0
Actr5	2.55973	2.67762	1.14357	1.0598	2.56935	3.39682	3.53348	1.91708	2.31411	2.49911	1.81846	1.86725	1.87893	2.17824	2.06275	1.9132	2.62105	2.51638	1.88193	1.42335	2.00281	2.05712	1.43064
Actr6	1.34441	0.85366	1.91617	0.6826	1.20564	1.59479	1.22067	1.75727	1.79899	2.06742	1.25801	1.06245	1.3061	1.45171	0.954211	1.08497	1.23621	1.90015	1.07382	1.53397	1.43035	1.44262	1.1746
Actr8	3.91769	3.37219	3.61973	3.39003	4.57737	3.88275	3.79089	3.68702	3.35609	3.2601	2.50266	2.64979	2.2263	2.746	2.60996	2.52609	3.08336	3.96427	3.30858	4.78234	2.9135	3.72929	3.24109
Acvr1	4.802	4.91609	4.40297	4.4573	4.24372	4.15517	4.16664	3.91829	4.04018	4.54841	3.97253	4.43136	5.1391	4.15972	4.9355	5.02872	4.38556	4.01276	4.63876	4.19852	2.94136	4.40567	3.76771
Acvr1b	1.90988	3.39675	2.20448	2.33485	4.54225	3.99353	4.07157	4.15195	3.7967	3.63749	3.46591	2.06431	3.45779	3.17581	4.2181	4.19354	4.04887	3.81896	4.45933	3.31174	2.71223	3.81535	3.4541
Acvr2a	0.656634	0.54893	1.49188	1.70608	0	1.29695	0.115326	1.80856	2.1738	1.98884	2.21234	1.5414	2.68064	2.53147	2.21149	2.39664	2.53305	1.63716	1.79483	2.69827	2.73352	2.51718	2.07524
Acvr2b	0.373175	0.0836287	0	0	0.287129	1.10311	0.839782	0	0.183887	0	0	0.310166	0.20508	0.290295	0.087843	0.780377	1.57058	0.50402	0.526389	1.20278	1.3424	0.195511	0
Acvrl1	3.11512	2.57525	1.838	1.50263	3.08269	3.11441	3.31643	2.57571	1.57773	2.83323	1.53813	2.17194	2.4546	1.86802	1.77496	2.76366	1.8289	1.60449	2.04022	0.367818	1.39226	1.30711	2.17599
Acy1	2.83954	4.26926	2.63403	2.36925	3.94561	4.57173	3.90396	2.56003	3.97556	4.09263	2.92814	2.98078	3.23345	3.62782	1.76586	1.65743	3.49506	5.07825	3.92706	4.43169	4.1838	3.479	2.77105
Acy3	2.48617	1.92888	0	2.05713	3.77343	3.57336	3.90092	2.2433	3.63465	2.55526	0.40645	0.592483	1.9794	2.68408	1.1519	0.365054	1.97543	3.20987	3.16794	2.69218	2.7476	3.02949	2.18647
Acyp1	3.00288	3.38496	2.60225	1.96606	3.71974	3.06662	3.77191	2.62308	3.24317	3.20593	1.34245	3.2944	2.16086	3.28012	0.580734	1.82796	3.50934	4.12818	3.01745	3.09304	3.19051	2.40642	3.01845
Acyp2	2.23426	2.56337	1.91821	2.11193	3.48494	1.45439	3.29378	2.04633	3.60014	2.08395	1.51292	1.48588	0.744187	2.85819	0.507982	2.63857	2.38649	2.78046	2.62263	2.28304	1.73579	2.5441	2.17167
Ada	5.17374	5.55593	2.2964	3.9302	2.19102	2.38757	2.09087	1.53274	3.09238	2.06059	3.13315	3.24343	1.47336	2.01897	1.53573	1.55448	2.76471	2.99312	1.36993	1.67745	1.63508	2.68689	0.657018
Adal	1.24609	1.48896	0.794703	0.667175	1.26144	1.82634	1.82565	1.94406	1.91091	1.62279	0.0286823	0.494272	0.665757	1.02584	1.34841	0.934901	0.854411	0	0.426769	0.42094	1.51138	1.05543	0.658737
Adam10	4.10406	4.628	5.47832	4.63825	3.38942	3.8598	3.31535	4.8281	5.16351	4.90317	4.62709	4.67342	4.511	5.67276	5.08772	4.90641	5.96941	5.42301	4.36321	5.27809	4.70179	4.10698	4.93518
Adam12	1.34429	3.67219	2.42011	6.17354	1.94454	0.697018	1.37233	0	1.62561	2.06303	2.77078	4.05768	2.27259	2.04904	2.41842	1.99208	0.7628	1.29593	0.506835	1.47077	0.91562	1.7228	1.46664
Adam15	6.27224	5.72977	5.97188	5.15273	5.73517	5.98193	5.70145	5.19407	5.24711	6.19327	4.03244	4.8046	5.02589	5.22809	5.33415	4.34108	5.30202	4.13307	4.8461	5.30519	4.14736	4.0358	4.81112
Adam17	4.14641	4.44712	4.77093	4.26777	3.88645	3.51919	3.49036	4.36399	3.78422	4.96614	3.8677	3.61911	3.70665	3.40301	3.79934	4.59652	3.92246	3.50908	4.48048	2.92544	3.12836	3.40887	4.44045
Adam19	2.66138	2.76391	1.94349	3.38445	2.49666	1.74447	2.26128	1.47445	1.67348	3.02645	2.38886	2.42252	2.54711	1.55121	2.77857	2.79633	1.68512	0.885309	0	1.08483	1.31885	1.82489	2.53309
Adam1a	1.05793	0	0	0	0.727302	0.5763	1.37197	1.42567	0.719385	0.0483059	0	0	0.719148	0	0	0	0.0240501	0	0.195839	0.612768	0	0	1.21297
Adam22	0	0.116791	2.29513	0	0	0	0	0	0	0	0	0	0	0	0	0	0	0.345726	0	0	0	0	0
Adam23	0	0	0	0.558336	0	0	0	0	0	0	0	0.0942631	0.652262	0	0	0.0186769	0.0410186	3.22713	0	0	0	0	0.392372
Adam33	0	0	0	0	0	0	0.06067	0	0	0.0217498	0	0	0.598556	0	0	0	0	0	0	1.47809	0	0	0
Adam8	5.13994	5.90536	4.18653	3.59425	3.57327	1.71213	1.37769	4.47224	4.51721	3.41547	6.27988	5.51858	4.01925	3.95895	3.69428	4.9903	4.52897	2.74615	3.03413	0.30562	2.91639	2.92401	4.37243
Adam9	5.08943	4.53827	5.17501	6.96817	3.96258	3.39647	2.51092	5.1412	4.87029	4.77909	5.02725	4.92377	4.20406	4.34544	4.1497	4.11837	4.47735	3.98492	4.63701	4.75432	3.44411	4.90708	6.17494
Adamdec1	0	0	0	0	0	0	0	0	0	0	1.20284	0	0	0	0.0293469	0	0	0	0	0	0	0	0
Adamts1	3.8239	2.73006	6.19634	6.34547	2.98194	2.77427	1.17875	3.41772	3.55503	2.25109	5.31784	6.25268	7.78522	6.22994	5.57593	5.43899	6.829	6.76115	5.15483	7.28845	5.1802	3.68483	5.33623
Adamts10	3.42972	4.47422	3.20589	3.63542	4.13927	4.829	5.1485	2.28091	3.25422	3.50818	2.48067	1.61998	3.44589	3.24422	2.61788	1.70845	3.26605	4.21111	3.37723	3.95421	3.80201	4.12168	4.30539
Adamts12	0	0.755922	2.10902	3.28481	0	0	0	0	0.762374	0.625364	0.519985	1.58194	2.91147	1.7988	2.17376	1.75191	2.07292	1.83799	0.489471	1.69407	1.17127	1.67182	1.80963
Adamts13	3.36881	2.30436	1.44362	2.34876	3.92685	5.51291	6.01819	3.8413	4.63982	3.77835	3.43075	3.75399	4.28502	4.2365	3.73561	4.76772	4.44504	5.27739	4.48672	3.68811	4.55179	5.1202	4.69623
Adamts14	2.36011	2.97811	4.94834	1.4497	0.706314	0	0.0855742	0	2.32219	0.578755	1.80328	2.13909	0.806126	2.78386	2.51426	0	0.0543067	1.62749	0.801904	2.41251	2.49608	0.452089	0.275079
Adamts15	0	0.893354	0	0.0515252	1.89159	4.0096	4.26828	1.12423	3.08739	2.58469	0	0.705713	1.14518	2.67804	2.05556	1.21544	2.68702	3.72343	2.89764	1.35181	2.79813	1.54609	0.764091
Adamts16	1.2526	0.806209	0	1.06949	0.425921	0	0.459253	0	0	0	0	0.923857	0	0	0	0	0	0	0	0	0	0	0
Adamts18	0	0	0	0	1.41457	2.39749	0.751078	0	0	0	0	0	0	0	0	0	2.74459	1.7552	0	2.02934	0.820494	1.50961	0
Adamts2	4.07827	3.58926	3.0281	2.61093	3.15561	2.8645	3.49854	1.36759	2.61461	3.90457	2.62535	4.7062	4.49099	3.54005	3.86499	3.48032	3.7035	2.90757	1.01469	2.37828	2.83099	2.21009	2.6744
Adamts20	0	0	0	0	0	0	0	0	0	0	0	0	0	0	0	0	0.253808	0	0	0	0	0	0
Adamts3	0	0	0	0	0	0	0	0	0	1.13982	0	0	0.606376	0	0	0	0.453154	0.144503	2.37469	0.750864	0	1.00816	0.504305
Adamts4	5.13942	4.49949	3.67119	3.74887	4.89583	3.47689	3.21376	3.93366	5.46077	4.45427	3.89677	5.32473	6.1031	4.91493	6.22973	4.68781	3.99233	3.28162	4.25978	3.81841	3.25595	3.52745	4.55845
Adamts5	0	1.66278	0	1.79178	0	2.2293	0	0	0.0297002	0.0678177	2.72025	2.59857	2.45126	0.907829	1.2124	1.38952	1.63665	0.971442	0	0.684361	0	0	0
Adamts6	0	0.22158	2.24728	0.248073	0	0	0	0	0.0585105	0	0.0592999	0.699925	0.739114	0	1.73687	0	0	0	1.05474	1.21789	0	0.461141	1.02477
Adamts7	4.33221	5.30484	3.50896	2.47435	3.214	2.48086	2.96052	2.64535	2.89028	2.30565	1.5441	2.65534	5.10181	1.6918	3.1223	2.03204	2.46364	4.93949	1.9595	2.20467	2.55912	1.81078	1.61736
Adamts8	0.757945	0	3.53368	0	2.00541	0	0	1.9851	0	0.796066	0.123971	0	0	0.892531	0	0.199236	1.64307	0.353956	2.58435	0	0	0	0
Adamts9	1.36281	2.80746	2.66204	2.30038	1.58334	2.27605	0	2.18285	2.20091	0.62614	1.9366	0.936742	2.53715	0.960208	3.57101	2.85038	2.83516	2.17176	2.14782	2.02989	1.30774	1.91366	1.18102
Adamtsl1	0	0	0	0.750538	0	0	0	0	0	0	0	0	0	0	0	0.808772	0	0	0	0	0	0	0
Adamtsl2	0	0	0	0	0.673638	1.35948	0	0	0.11023	0.318415	0	0	0	0	0.72348	0	0	0	0	2.14251	0	0	0
Adamtsl3	0	0	2.4926	0	0	0	0	0	0	0	0	0.443957	0.60447	0	2.01031	0	0	0	0	3.12616	0	2.33467	0
Adamtsl4	4.05586	4.70561	4.63133	3.99535	1.57129	2.08061	1.03137	2.57117	2.00938	2.4172	2.49504	4.07922	2.6802	3.07608	4.17609	1.84335	2.9415	0.878255	1.00392	0.275579	0.970405	0.915284	2.04532
Adamtsl5	0.251313	1.59002	1.07648	0	0	0	0.348255	0	0	0.511326	0.483333	1.04197	1.22611	0.0395034	0	1.82228	1.21927	0.746132	0.263756	0	0	0	0
Adap1	2.35399	2.69227	1.71881	0.966962	1.41503	1.35307	1.80761	2.55998	1.21638	2.81478	0.716315	0.444264	0.801837	0	0.851127	1.19265	3.67681	0	1.27154	0	0	0	1.62703
Adap2	2.86263	2.01202	2.51102	2.0207	1.58362	1.38218	1.44167	2.1233	1.45334	3.04608	1.76503	0.299737	1.69473	0.508743	2.05624	2.15887	1.15119	0.10833	0	0	1.57759	1.29061	2.29759
Adar	4.59233	3.29824	3.01699	3.26647	3.5154	3.39028	3.50265	5.08052	3.34672	3.49895	2.44302	3.29458	2.57889	3.07954	3.63571	3.40501	3.79828	2.28303	2.68746	1.85762	2.04507	2.47635	3.40076
Adarb1	2.9834	3.08339	3.08878	2.98849	1.67402	0.985894	1.57785	1.26626	1.32793	1.56004	2.37718	2.95767	2.3574	1.37421	2.77331	2.89743	1.89957	0.520437	1.4977	1.20472	0.564798	1.40902	0.962964
Adarb2	1.50039	1.54606	1.2608	0.54495	0.731088	2.39141	2.01421	1.07846	3.34378	1.67522	2.5983	1.73985	1.2833	1.34015	1.32593	1.33143	1.76211	3.37223	0.952095	4.39805	2.11873	1.83998	2.20221
Adat1	1.51304	1.1335	0	0	1.30458	2.14291	1.50457	1.49787	1.18644	0.97654	0	0.427949	0	0.0433445	0.273659	0	0.680819	0.140857	0	0.783339	0	0.37839	0
Adat2	2.24893	1.86271	2.11521	0.997914	2.72464	2.80897	1.56723	2.34296	1.47442	2.46628	2.91787	1.39129	1.49098	1.60543	1.88429	1.85358	2.08463	3.25331	0.581612	1.11261	2.03672	1.31903	1.0915
Adat3	2.10881	2.04845	1.55443	1.86653	2.60579	2.86607	2.80184	2.03779	2.69579	2.36859	1.28598	2.30741	1.93037	1.71145	2.7569	1.941	2.16115	1.96764	1.68041	1.08002	1.01869	0.848654	1.60772
Adck1	1.6852	3.00241	2.80902	2.50727	2.56235	2.57413	3.26089	2.02987	1.95001	2.39735	0.408266	2.5347	0	1.5261	1.33638	0.92688	1.77523	1.28884	0.591498	1.49421	1.10916	1.35742	2.17292
Adck2	1.71243	1.78693	2.04744	1.51068	2.94694	3.79462	3.84861	1.38005	1.96142	2.24199	0.741273	1.39417	0.834711	1.15344	1.62219	1.1397	2.10203	1.81168	1.74147	1.21908	2.34636	1.34837	1.66876
Adck3	0.931517	4.40883	3.2597	2.15039	2.81433	3.84686	3.01193	0.990715	0.195385	1.38391	0	0	0	1.13491	0.468656	0.594042	1.48746	0.689165	0.755341	0.995007	1.62885	2.04113	1.99495
Adck4	3.32871	3.45107	2.1273	3.48336	3.92225	3.50354	3.36959	2.64359	3.64002	3.17992	2.86311	3.03394	3.55045	3.792	3.11586	4.5357	3.47932	3.91341	2.95747	2.65756	2.39047	3.45864	3.01772
Adck5	3.68429	3.56047	2.54585	2.2404	4.74646	4.13351	5.2031	3.86692	3.93522	3.92712	2.0371	2.80233	2.55858	3.31019	2.35155	2.45079	3.274	3.4133	2.90733	3.38293	3.95649	3.17472	3.86941
Adcy3	2.82915	4.40359	3.40179	3.02227	1.75423	2.45319	1.82411	0.535386	0.440134	0.962897	2.00762	2.82662	3.81787	1.40472	1.16523	1.37909	2.1652	1.82406	1.10243	1.26763	0	0.0663166	0.697285
Adcy4	1.76035	1.79562	0	1.41996	1.11738	0.632231	1.11239	0	0.801482	1.1693	0.707719	0.754947	1.21343	0.692525	0.988092	1.20301	0.813574	0	0	0	0.62966	0	0.0990393
Adcy6	4.29509	3.52871	4.23194	3.89736	4.61379	4.96664	4.527	4.49928	4.55109	4.16512	3.83097	4.11278	4.4282	4.2153	4.72698	4.09582	4.24919	4.00566	4.72747	4.25673	3.84571	3.11226	3.78332
Adcy7	4.11662	4.50465	4.9021	4.46825	3.47625	1.82891	2.49748	3.20092	3.44001	4.57065	2.6206	3.84101	3.38204	3.28149	3.11109	2.22977	2.38789	3.04144	3.83932	3.25419	2.36924	2.92276	2.87943
Adcy8	0	0	0	0	1.48182	2.00078	2.27069	1.47499	2.03691	0.081026	0	0	1.92286	3.20978	0.0464771	0	0	1.23221	0	2.37993	2.98416	0	0
Adcy9	1.03045	1.18573	0.292417	0.522166	1.93932	1.29544	2.16005	1.79053	2.00195	1.28977	0	0.376157	1.47932	2.31647	2.73641	1.22814	1.54325	0.827998	2.06006	1.93957	2.24229	0.132077	1.33893
Add1	6.22852	5.80909	5.67663	5.34769	5.93919	6.18003	5.6089	5.55198	5.40161	5.22097	5.12452	5.51073	4.97429	5.4888	5.12677	4.52552	5.16035	4.92891	5.3016	4.26303	4.5176	4.50415	4.1634
Add2	0	1.11609	0.841667	0	0	0	0	0	0	0	1.67686	4.08199	0	0	0	0	0	0	0	0	0	0	0
Add3	1.97497	2.95998	2.70124	1.7479	3.932	2.08174	3.78136	5.14887	4.5307	4.5639	2.11648	2.84358	5.04316	5.173	4.99997	3.48132	4.15695	3.00898	4.31161	5.40536	6.14987	3.81689	5.36727
Adgra2	3.29494	3.49238	2.78256	3.55647	4.65588	3.53856	3.5643	3.55751	4.25362	3.46807	1.71455	0.916721	3.71797	3.83712	3.66258	3.25867	4.53913	5.33148	3.48379	4.07638	3.95196	3.38066	3.16297
Adgra3	5.5235	2.9229	3.79235	5.19526	1.88136	2.93862	1.54245	0	0.713018	2.13741	1.15298	2.96665	2.40188	1.59139	1.89251	1.34214	1.79986	0.964273	0	1.16747	0.619441	2.15674	0.839839
Adgrb2	0	0	0	0	0	0	0	0	0	0	0	0	0	0	0	2.84663	0.950879	0	0	1.16948	0	0	0
Adgrd1	0	0	0	0	0.32871	0	0.900266	0	0	0.0863354	0	2.42493	0.637582	0	0.470219	1.84831	0.934343	0	0	0.12201	0	0	0.505058
Adgre1	4.84075	3.65715	5.356	4.31652	4.20877	3.21771	3.23756	4.19324	3.34813	5.08742	2.91665	2.17136	2.59676	2.26872	3.90095	2.9003	1.87204	0.853381	0	0	2.26532	1.93489	3.76237
Adgre5	4.39223	5.70163	4.62783	4.23469	3.00817	3.92819	3.12023	3.56591	4.74936	4.08559	4.48816	4.60882	7.30652	4.28871	5.21176	3.61617	4.03894	3.94602	4.56669	3.21052	3.16537	3.82643	4.79634
Adgrf1	0	0	0	0	0	0.2953	0	0	0	0	0	0	0	0	0	0	0	0	1.49448	0	0	3.79239	0.135351
Adgrf4	0	0	0	0	0	0	0	0	0	0	0	0.237747	0	0	0	0.832574	0.404173	0.0348214	0	0	0	0	0
Adgrf5	2.01767	2.37423	1.15503	1.92311	1.39906	0.910403	1.11067	0.571065	1.89394	1.34536	3.38218	4.16136	3.16456	1.71584	2.637	3.04923	2.4651	1.37399	0	0.409603	3.11485	3.32803	2.16618
Adgrg1	1.49518	2.10628	0.0679415	2.35928	3.69375	5.28763	5.24441	4.17746	2.56967	5.57051	3.36418	3.92157	4.46038	3.02691	3.31987	5.72006	5.66046	4.29599	4.24654	1.93554	3.31828	2.84759	3.95532
Adgrg2	0	1.20969	0.569326	1.39123	2.23123	0.131339	1.06005	0	2.99874	3.4561	2.03211	2.78775	2.58971	1.25852	3.33398	0.696813	1.11632	3.25325	3.25766	1.88555	2.71846	2.75968	2.07693
Adgrg3	1.35346	2.38963	0	0	1.71086	1.30062	1.78255	0.539561	1.81469	1.63427	1.6655	1.44729	0.875882	1.02653	0.381328	0.670487	2.12494	1.08487	1.20683	1.26837	1.06463	1.2832	2.47417
Adgrg5	3.248	0.337586	1.64847	0	2.07175	1.374	2.03983	0.974471	1.63515	0.947935	1.74883	0	0	0.144843	1.5457	0.444688	0	0	0	0	0	0	0.545702
Adgrg6	0	0	2.32447	0	1.664	1.59917	0.304196	3.4225	2.86942	2.80265	0	0	0	2.17761	3.10878	1.0168	3.05101	0.753913	1.94619	0	1.52492	0	1.63726
Adgrl1	3.39873	1.54206	2.37879	5.12437	1.4011	4.13695	3.63091	0.213913	3.38796	2.834	2.1998	2.35154	2.76368	2.29544	3.01625	2.19503	3.32501	3.47367	2.17182	3.65485	1.61352	1.65403	1.34233
Adgrl2	3.54243	3.09868	2.98873	4.24162	3.89967	3.55325	4.8378	3.58823	4.30519	3.66344	2.70015	4.76535	3.7147	3.37244	5.076	4.41321	4.49452	4.04243	4.14142	3.6208	2.88488	3.44813	4.28722
Adgrl3	1.08498	0	2.15858	3.44706	2.18953	1.26878	1.02839	0	2.09931	2.64817	0.641204	0	2.91628	2.58387	3.07536	1.66661	1.24363	2.57243	2.73685	1.73116	2.92025	1.36203	2.0541
Adgrl4	1.45762	1.31413	0.395227	1.88584	0.551639	0.233741	0	0.323877	1.68841	1.54138	1.40582	0.642544	2.00098	1.16116	0.954159	2.12569	0.983065	0.359926	0	0	0.542932	1.07517	1.31759
Adh1	0	0	0	0	0	0	0.712728	0	0	0	0	0	0	1.35614	0	0	0.261483	0	0	0	0	0	0.993682
Adh5	6.12731	6.19097	6.07643	5.03617	5.95827	5.79943	5.75073	5.8796	5.45941	5.64243	4.98335	5.81165	4.79139	5.36862	4.97886	4.19789	5.09217	5.52261	4.87176	4.64729	5.4643	5.97828	5.49785
Adh7	0	0	1.06818	2.93546	0	0	0	0	0	0	0	0	0	0	0	2.18808	1.90475	0	0	0	0	0	0
Adi1	4.0928	4.05785	3.74372	2.98528	4.5963	4.48929	4.75908	4.12395	4.03873	5.3178	3.44865	4.8098	3.07001	4.21956	4.09096	2.84287	4.13384	4.20931	4.10649	3.98699	3.75214	3.376	4.45936
Adig	0	0	0	0	1.7583	3.31947	1.11869	0.508439	0	2.09605	0	0	0.501251	0	0	1.35145	2.05529	0	1.43056	0	1.61672	1.34357	1.48808
Adipor1	6.52189	6.3046	5.51014	5.62396	6.65059	6.7501	6.94503	6.1044	6.09766	6.37933	5.97656	5.62217	5.94272	6.62263	6.20679	5.82479	5.67825	5.12232	6.02461	5.66103	5.87512	5.69382	6.32157
Adipor2	4.51423	5.09595	4.39894	3.97343	4.94909	4.56359	5.78234	4.45434	4.88885	4.68985	5.25356	4.55632	5.27766	4.94635	4.68734	4.51385	4.35305	4.82081	5.19218	3.86387	4.54953	4.6868	4.51891
Adk	3.86591	3.98059	4.62201	4.41867	6.005	3.95687	4.23045	3.85263	4.12743	4.91421	4.66737	4.0129	4.38698	3.80243	2.53904	4.16061	4.51578	5.84406	4.76403	7.15227	3.59045	5.0122	4.27992
Adm	3.17195	3.11216	4.64052	3.31363	3.95872	1.18767	0.539124	2.37288	4.57087	1.76316	5.48339	5.97984	5.1216	5.96887	5.48054	5.0886	4.70857	6.69301	4.90044	5.7539	3.10364	5.05735	4.85909
Adm2	0	0.218756	0	0	1.35447	0.681863	0	1.62435	1.50129	0.628326	0.781981	0.650268	1.68782	0	0.671348	1.73706	0	2.64144	2.08198	0	1.17882	0.623783	0
Adnp	2.88641	2.45809	2.70039	2.76515	2.27796	3.3927	2.44703	3.73194	3.19562	2.32346	2.92723	1.86407	3.34224	3.2562	3.94791	2.84717	3.16523	2.27691	2.69724	1.41757	2.18277	1.84722	1.58871
Adnp2	2.20069	2.72646	2.54505	3.31947	3.30966	2.95698	2.86228	3.00573	3.09069	2.81902	2.49612	2.56304	3.40284	2.59926	3.14309	2.84239	3.18016	2.58411	3.60552	2.92249	2.60398	2.18328	2.98142
Ado	2.51211	1.8995	2.87873	1.83984	3.4692	3.17322	3.17886	3.50824	2.60861	3.16171	2.42675	2.35177	2.15726	2.34779	2.30996	2.92248	2.52911	3.00174	1.85014	1.84291	2.24589	2.93655	1.70339
Adora1	0	0	0	0	0	1.11502	0	0	0	1.64106	0	0	1.76987	0	0	0	0.429643	0	0.615134	1.66692	1.47753	1.30317	0.905128
Adora2a	1.66138	1.02453	2.63914	1.15672	0.233275	0.0602688	0	0	0	0	0.710596	0	0.6754	0	0.212071	1.58764	0	0	0	0	0	0	0
Adora2b	0	1.6613	1.07032	1.34982	0	0	0	0	0	0	1.36391	2.97479	0.778007	0.379455	1.45013	2.72628	0.507252	0.743153	0	0	0	1.44358	1.13117
Adpgk	5.00087	3.82832	4.65978	3.93636	2.80586	3.34954	4.34542	3.71439	3.18607	3.02536	2.87962	3.46333	2.86504	3.55195	3.43008	2.78439	3.27127	2.77691	2.88177	3.27237	2.53275	1.45113	2.41704
Adprh	5.69865	5.35365	4.70259	5.32545	4.68234	5.2472	4.47586	4.7429	5.09275	4.18008	3.6332	5.32543	3.59326	4.67756	4.25974	4.35019	3.82541	4.30654	1.68691	3.66365	4.21472	2.65491	3.70352
Adprhl2	4.44593	4.00728	3.63996	3.70471	5.22802	5.39549	4.74322	4.01775	4.05478	4.00928	3.184	4.34958	3.73542	3.58417	3.62238	3.7869	4.0302	3.83527	3.12492	3.62459	3.2506	3.62671	3.38095
Adprm	2.40963	2.36089	1.31157	1.87965	1.77507	2.50102	2.23559	2.26782	1.75178	2.35092	1.51474	1.72859	0.919607	2.23708	1.23634	2.35363	1.65307	1.48577	1.2255	0.806481	1.849	2.62013	2.01641
Adra1d	0	2.09146	0	0	0	0	0	0	0	0	0	0	0.369874	0	0	0.486241	0	0	0	0.134471	0	0	0.118134
Adra2a	3.57222	4.39492	2.33818	5.76225	1.3148	0	0.987736	0	0	2.10593	0.477315	2.41507	1.81907	0.0803439	0.189806	0.298975	1.58077	0.511711	0	0	0.778663	0	0
Adrb1	0	0	0	0	0	0.994297	0	0	0	0.0252131	0	0	0.35408	0	0	0	2.75206	0.201283	2.10863	0.158932	0	0.376324	1.71333
Adrb2	1.26524	0.962653	3.6423	2.3555	0	0	0	0.148869	0.465755	0.774148	3.79187	3.61499	2.49068	2.37912	1.6141	3.28448	3.2734	1.82399	3.63736	1.85427	2.74481	3.61931	3.02477
Adrbk1	5.841	5.39928	4.94225	4.51116	5.59436	5.8073	5.82141	5.485	4.43118	6.12536	4.99636	5.0492	4.63	4.86091	5.16781	4.97323	4.8369	4.94424	4.90838	4.73799	4.30339	4.21648	4.62067
Adrbk2	0.415001	3.78854	0	2.24551	0	0	0	0	0	1.56786	1.17729	0	0	0	0	2.6694	2.64709	0	0	0.255609	0	0	1.69857
Adrm1	6.98918	6.96899	6.26612	5.79187	7.291	8.02422	7.11033	6.66048	6.63702	6.20189	6.14884	6.61539	6.54422	6.66292	6.50212	6.53392	6.58305	6.49741	6.49033	5.64045	5.88795	6.53833	5.6314
Adsl	4.3698	3.93163	3.09742	2.94334	3.89793	3.91225	4.50488	4.18669	4.02197	3.98319	3.11895	3.70261	2.69459	3.83509	3.3092	2.71581	3.42834	3.81172	3.25618	4.68361	3.35973	3.1372	3.55031
Adss	4.80017	5.28306	5.52296	4.82696	4.68131	4.84269	3.45196	5.82768	5.63347	5.74568	6.40356	5.58247	5.51319	5.73877	5.84624	5.20725	5.52448	4.79454	5.34432	5.21242	5.56789	5.41348	5.56054
Adssl1	3.92037	5.3993	3.1765	3.31595	4.70615	2.87235	2.80009	2.71959	3.02659	3.26755	3.2446	3.91483	3.31458	4.25329	2.65508	2.32089	1.15526	2.41252	2.67701	1.11843	1.55196	1.25821	3.72986
Adtrp	0	0	0	0	0	0	0	0.0428824	0	0	0	0.311956	0	0	0	0	0	0	0	0	0	0.453649	0
Aebp1	7.28954	8.29949	7.69469	8.67642	6.15818	5.23114	5.41153	4.40631	5.47176	4.37786	5.32304	7.62417	7.25157	5.80067	6.26509	5.43656	5.39106	5.64835	5.61252	6.25721	2.81519	5.71217	5.11893
Aebp2	3.88211	3.81552	4.65339	4.92178	3.23376	3.31897	4.11787	4.0393	3.88167	3.4842	4.12128	4.12036	4.26632	3.90196	4.0559	4.97431	4.2398	4.43558	3.50776	3.92275	3.33325	3.37844	3.47116
Aen	4.14811	4.08285	3.1594	3.29737	2.86673	2.79379	2.94374	3.24966	4.20436	3.033	3.02947	4.14503	3.31527	2.77843	3.59151	4.17755	3.6167	3.05075	1.82151	2.71742	1.17085	2.09794	2.22862
Aes	7.68656	7.57757	7.29351	5.34159	8.25127	7.76269	8.58888	7.06689	7.73451	7.71473	6.32871	7.02921	6.38342	7.00376	7.14651	5.99418	6.92443	6.24008	6.90238	7.27633	6.13792	5.51833	7.05952
Afap1	4.68563	1.87784	3.76872	2.92959	3.40814	3.86633	3.17442	3.3946	2.81353	2.642	3.14018	3.50005	3.01267	3.114	3.56654	4.07753	3.94199	2.91593	3.08265	1.67816	2.23388	2.39064	1.85871
Afap1l1	2.58069	2.26569	1.98441	0.492807	1.89815	1.16342	1.42941	4.52228	2.61012	4.85442	2.72659	3.08897	4.17971	2.83291	1.01409	2.43864	3.93591	4.55318	5.45179	3.76848	1.10885	4.70231	3.19392
Afap1l2	1.98671	2.02484	4.08846	2.25925	4.14555	3.59259	3.49729	2.39514	1.5104	4.2822	2.25428	3.40518	3.18273	2.08149	1.43114	1.43519	2.03813	2.87762	4.03357	2.46904	2.45921	2.48699	3.15863
Aff1	3.60033	3.12073	3.8229	4.49744	3.4885	3.33199	3.30635	3.5006	2.95807	3.30218	3.49677	4.05644	4.19518	3.57354	4.02312	4.35282	4.1031	2.46491	3.82474	3.93838	3.16916	3.12171	3.41057
Aff3	0	0	1.33497	0	0	0	0	0	0	0	0	0	0.535904	0	0.187679	0	0	0	0	0	0.347144	0	0
Aff4	2.55987	2.4535	4.2641	4.55322	2.06112	3.01154	2.75196	3.39122	3.50172	3.24783	4.1005	3.88964	4.45197	3.83423	4.25989	5.23638	4.61759	3.81104	4.14079	4.03797	5.21818	4.63797	4.01241
Afg3l1	5.30534	4.73396	4.045	3.28862	4.42202	4.67991	3.56862	4.00881	3.58668	4.33568	3.14363	3.94111	2.88691	3.1935	3.04431	3.81204	3.4894	4.00872	3.445	3.27323	2.29951	3.81232	2.87998
Afg3l2	4.94941	5.10695	4.93976	4.85843	5.26423	5.28437	4.74664	4.84691	4.98951	5.05571	4.28108	4.99387	4.4828	4.68159	4.20165	4.06621	4.52351	4.37288	4.45875	5.01902	3.34874	4.27192	4.33395
Afmid	2.41993	2.14099	1.61796	1.1928	2.30635	3.0099	3.03948	1.51246	1.65333	2.14654	1.37041	2.21872	0.739425	2.12883	0.634175	1.27171	1.23275	1.65959	1.53216	0.262421	1.5283	0.913585	0.951789
Aftph	2.74776	2.74405	4.03568	4.13569	2.82339	3.09961	3.55507	3.93269	4.36046	4.14975	3.69526	3.22333	3.36063	4.38409	3.44536	4.47232	4.16126	3.33707	3.94732	4.24359	3.80727	4.39957	4.54778
Aga	4.44622	4.25225	5.08417	3.75739	4.91038	3.63414	3.23912	3.82693	3.27927	3.93292	3.71116	2.77064	1.6498	2.95831	2.62811	1.98414	3.33269	4.48673	3.36074	4.24192	3.11808	3.51821	3.22895
Agap1	2.70642	3.9134	2.84904	1.97768	3.93617	3.30927	3.95881	3.70091	3.65474	3.7114	2.16269	2.67786	3.34304	3.1288	3.52903	1.84696	2.88294	2.3521	3.20689	2.93694	2.64406	2.55718	2.61222
Agap3	6.10539	5.36799	4.62254	4.73056	5.39307	5.94398	5.38098	4.67032	5.01471	4.61423	4.74965	5.46572	4.62925	4.98746	5.17291	4.25544	4.8505	4.66469	4.92557	3.54252	3.71013	3.63352	3.47037
Agbl2	0	0	2.3899	0	0	0	0	0	0	1.04688	0	0	0	0	0	0	0	0	0.354791	0	0	0	0
Agbl3	0.358126	1.46016	0.290672	1.1261	1.85289	2.25438	2.11695	1.28914	1.5424	1.26428	0.354452	0.0297568	0	0.129032	0.618333	0	0.086512	0.292476	0.742377	0.558581	0.726299	1.5631	1.49143
Agbl5	2.4881	1.18993	2.07082	1.67907	3.72192	4.08695	3.55074	3.47288	2.63618	2.42018	1.367	2.20483	2.22937	2.78043	2.92434	1.35596	2.85557	2.63294	2.60979	1.80802	2.69759	2.0923	2.23527
Ager	0.938632	4.85529	0	0	2.85971	1.87028	1.00523	2.23477	0.490971	2.16005	0.542357	0	2.5545	1.13073	2.02932	0.921482	0.997213	2.23858	1.02365	2.44517	1.82499	1.50716	2.72285
Agfg1	3.94125	4.43465	4.10676	4.17735	4.1415	3.74094	4.31087	5.50469	4.63513	5.18816	4.3943	4.19889	4.86944	4.64947	4.43711	4.78034	4.8144	4.66502	5.07235	4.57847	4.58365	4.1403	4.40841
Agfg2	3.77751	4.12271	2.975	3.29278	3.22268	2.84901	3.42308	3.27384	3.22656	2.9588	2.99185	2.98052	4.88354	3.3385	4.75998	2.03287	2.47393	2.43138	3.86406	2.73676	2.24964	1.94139	2.4511
Aggf1	3.88344	3.87364	4.2279	3.28481	3.49598	3.24544	3.10384	4.62329	4.48207	3.76292	3.55531	3.7499	3.50686	3.39761	2.66305	3.65072	3.62295	2.83492	3.45246	2.46447	2.6784	2.82232	2.86289
Agk	2.40433	2.91489	2.9866	2.96159	3.03147	3.40067	3.5075	2.58039	2.72983	2.97768	1.57586	2.41194	1.431	1.96198	2.24839	0.909581	2.14849	2.98745	2.28696	3.46776	2.39347	2.5781	2.9461
Agl	2.32779	2.67866	2.60075	2.81086	1.6267	2.00672	1.93866	1.76013	1.40604	2.01432	1.0038	1.47276	1.85034	1.27822	1.08404	0.888944	1.33941	1.85261	1.30359	2.08176	1.13776	1.98343	1.66212
Agmo	0.0809441	0.220701	0.442418	0.125387	0	0	0	0	0	0.921985	0	0	0	2.11964	0	0.331866	1.34236	0.619535	0	0	0.713045	0.109989	0
Ago1	3.12432	2.76236	3.46745	3.25843	4.12719	4.1991	3.77448	3.29534	2.61659	3.27516	2.00772	2.3688	2.9879	3.14263	2.66753	2.48767	3.54476	2.96623	2.28778	2.50124	2.72819	2.95338	2.68803
Ago2	2.92958	2.00366	4.17443	3.93024	1.67338	1.74332	1.6163	1.82764	3.22455	1.13806	3.96325	3.09953	4.30333	3.4087	4.12658	4.41504	4.00029	2.47294	3.67987	3.71719	2.70217	2.75463	3.02399
Ago3	0	0	1.23942	1.6955	0	0	0	0	0	0	0.442397	0	1.20328	0.0833155	0	1.20948	0.805136	0	0.07249	0	0	0.882604	0.395984
Ago4	0	0	0	0	0.0534033	1.23832	0.709211	0	0	0	0	0	0.498751	0	0	0.789654	0.520337	0	0	0	0.162416	0.952811	0
Agpat1	5.32671	5.93031	4.95392	4.39899	5.97262	5.79453	6.21787	4.85668	5.35377	5.898	3.91691	4.92439	4.41672	4.80586	4.5853	3.93457	4.61686	4.3672	4.79366	4.13651	2.96379	3.43707	4.17533
Agpat2	4.0452	4.36898	2.96658	2.37051	5.05267	4.25544	4.89915	4.34733	4.76653	4.83012	4.4481	4.85707	3.94739	4.14507	4.29762	3.47424	3.19785	3.1054	4.15636	3.43234	4.01772	3.72249	4.68334
Agpat3	4.68159	4.30992	4.69768	3.09054	4.36308	4.90615	5.19228	3.96804	3.94862	4.0062	3.06623	3.3748	3.57009	3.89919	4.05992	3.40076	4.10721	3.55074	3.33004	3.58559	3.40936	2.3944	2.93023
Agpat4	4.45486	4.89115	4.59649	4.57194	3.24875	1.87021	2.38811	1.80158	3.05927	2.30139	2.3709	3.09129	3.98571	3.2073	3.27512	2.89271	2.32013	3.71	3.3624	2.32035	2.10646	3.30801	2.47798
Agpat5	3.00877	3.4705	3.04846	4.11183	2.90764	3.76538	4.45025	3.09615	2.9647	2.97849	3.50046	2.9748	1.72934	2.30751	1.94338	1.77636	2.18076	3.16602	2.28323	3.37648	3.24372	3.17943	2.71187
Agpat6	5.72893	4.54805	4.52766	6.12529	5.08752	5.21615	4.53401	5.14492	5.09224	4.55409	4.82267	4.60998	4.09435	3.66672	4.6927	4.15729	4.60612	4.23324	5.09399	4.74379	3.17525	4.40253	4.36833
Agpat9	1.55042	0.74974	1.56141	1.01577	0	0	1.47015	1.55483	1.66981	0	3.39107	3.02386	2.06633	2.42513	1.97723	1.77805	1.19733	0.789571	1.70656	0	1.72687	0.108879	1.62203
Agps	2.86773	3.5398	3.88025	2.78767	2.94016	2.60734	3.19137	4.46436	4.53705	4.26901	4.18392	3.85921	3.62371	4.13669	4.2025	2.94481	3.83923	3.01556	4.01402	4.10076	4.59935	4.36775	3.94681
Agr3	0	0	0	0	0	2.01085	0.382999	0	0	0	0	0	0	0	0	0	0	1.27488	0	0	0.242218	0	0
Agrn	5.05704	4.74835	4.46062	4.36566	6.6526	6.94054	5.73975	6.49206	5.74453	6.02932	5.18635	6.19937	5.84864	6.11119	7.2182	5.22789	6.85697	6.16079	5.54491	5.43049	4.58525	4.4509	6.40304
Agt	2.83761	3.06996	0	0	0.424094	2.04352	0	0	0	0	0	1.89974	1.52516	0.163306	0	0	0	0	3.80487	4.57348	2.8435	6.32073	1.81113
Agtpbp1	2.61323	2.27985	3.089	3.11678	0.745814	1.31222	1.33137	2.77504	3.29725	1.65594	2.66681	2.59412	2.75713	2.19546	3.02085	2.45176	1.81268	1.16779	2.76879	2.26479	2.46726	1.58605	2.51447
Agtr1a	0	0	0	0	0	0	0	0	0	0	0	0.34038	1.31651	0	0	0.310259	6.44287	1.43019	0	0	2.7722	2.49698	0.252198
Agtrap	2.94421	2.74159	2.48005	1.52699	3.64111	2.50139	3.2286	3.76711	2.8228	3.97482	2.13929	1.50599	1.65067	2.66108	2.9397	1.76994	2.74578	2.91	2.45001	2.16746	2.28753	2.49807	3.41654
Ahctf1	2.33421	2.64331	3.77012	3.74456	1.74748	2.48522	1.73596	3.4017	3.7521	3.08263	3.85293	3.44114	3.93253	3.52582	3.67553	3.47586	3.65017	2.73996	3.91969	3.80785	3.16871	3.78944	3.7938
Ahcy	5.44321	5.07817	4.64402	3.59482	5.14086	5.43104	5.24038	4.75347	4.92689	4.90245	4.19471	4.49007	3.61004	4.77396	4.0413	3.7508	4.76966	5.05683	4.24703	4.17517	4.40052	5.44926	2.87377
Ahcyl1	5.40929	5.47555	5.05968	5.16856	5.67474	5.09347	4.76746	6.00144	4.89399	5.6129	4.42067	4.80924	5.05284	5.47861	4.85811	5.03445	5.04304	5.65578	5.2684	5.60435	4.59197	5.46498	5.20277
Ahcyl2	1.96858	2.42025	3.21006	3.37585	3.04834	3.20517	3.00193	2.38106	3.40361	3.46197	2.4577	1.79552	3.53217	2.37723	2.6033	3.87046	3.41079	2.50334	3.05033	2.66559	2.85636	2.5682	2.8587
Ahdc1	3.34503	2.7529	2.45255	3.45825	4.18989	4.18307	3.62948	3.37127	3.45026	3.90972	2.44101	3.28084	3.50598	3.27039	3.7027	3.98042	3.97466	2.56033	3.56656	3.07315	1.97081	1.85505	2.4122
Ahi1	0.310224	0.129745	1.87316	2.03227	0.766375	0.189388	0.404064	0.193002	0.805482	0.548565	0	0	1.78455	0.066165	0.223126	1.0948	0.943464	2.36038	0.218868	0.947105	0.0904605	0.291733	1.30115
Ahnak	4.70011	5.34231	7.52108	7.36946	4.6541	4.47192	5.21059	5.97026	7.33641	5.6681	7.5699	6.95783	7.95177	7.17994	7.56808	7.31891	6.97923	5.72374	7.22481	5.86731	6.19729	5.84979	5.84781
Ahr	2.70678	2.08507	3.35811	2.90342	2.66392	3.89619	2.04064	3.73243	2.9108	3.257	2.86013	2.19592	3.43922	3.20191	3.90064	5.15746	4.52319	3.63771	3.61009	2.67419	3.29102	2.81611	4.12744
Ahsa1	6.31879	6.38094	6.05023	5.89701	6.3626	5.98193	6.43207	6.26375	5.90628	6.05741	5.34586	6.74454	5.17314	5.86917	5.60423	5.51999	5.7142	5.78315	5.02361	5.78647	5.34462	5.4221	6.06852
Ahsa2	3.14547	3.25588	4.57956	4.16224	2.78906	2.9159	3.98071	3.74415	4.56032	4.00609	3.05468	3.64468	3.54338	4.09408	3.1615	3.65654	3.52817	3.6554	2.99203	4.22278	3.25218	4.18743	4.18842
Ahsg	0	0	0	0	0	0	0	0	1.61138	0	0	0	0	0	0	0	0	0	0	2.92828	4.25573	0	0
Aida	4.291	4.57203	4.17207	4.40873	3.31245	2.92436	2.74021	4.48328	4.30223	3.95547	4.66931	4.53194	4.34021	3.83881	4.2782	3.7094	3.29542	3.31388	4.34628	3.55421	3.60598	3.67282	4.48227
Aif1	5.22383	4.36176	4.72431	3.60844	4.27599	3.26762	3.72315	4.4551	4.31604	5.34718	3.28067	2.73004	1.88005	2.11512	4.00881	3.11899	2.37035	0.888772	0	0	2.61205	2.59935	3.80154
Aif1l	3.42828	2.61882	3.59463	0	2.3644	0	1.81083	6.37469	1.73285	2.20908	4.33476	2.09306	2.74784	2.5559	3.21262	0	2.30836	2.16395	1.84344	2.43858	2.36067	1.30413	3.79537
Aifm1	4.81493	4.95879	4.71725	4.33106	4.23393	3.75536	3.62021	5.16655	4.65194	4.4524	3.7531	4.48438	3.40669	4.05424	4.03681	2.88363	3.97481	4.27069	3.61104	4.83342	4.16507	4.00588	4.10238
Aifm2	2.79366	4.41503	3.19429	1.82999	2.44227	2.94327	1.99923	3.50107	2.63147	2.86584	3.03922	3.56238	1.99428	2.87987	2.42212	2.20604	2.84764	3.2732	2.42687	2.3097	2.29048	2.63555	2.44022
Aifm3	0	0	0	0	0.0432325	1.45847	1.04297	0.241315	0	0	0.461686	0	0	0	0	0	0.575525	0	0	0	0	0	0
Aig1	3.65366	4.93395	5.005	4.4931	4.44636	3.69695	5.0723	4.83285	5.20378	4.79935	5.39579	4.28437	5.08947	4.70823	5.00879	4.15969	3.49732	5.90653	4.27511	4.77291	3.88932	4.19342	4.0095
Aim1	0.0371573	2.27244	1.72721	0.61019	3.5787	3.23239	2.43134	4.26749	3.30915	3.30246	3.67024	2.39607	2.9433	2.84113	3.0753	3.87205	3.81232	2.74331	4.02551	2.23354	1.67727	3.94466	2.34693
Aim1l	0	0	0	0	1.96383	2.56911	0.635253	1.48006	0	1.0748	0	1.5419	0	0	0	2.37902	1.76094	0	0.790622	0	0	0	0
Aim2	1.12167	1.40959	1.60732	0.582016	0	0	0	1.37363	1.08411	2.09185	1.0397	0.673321	0.971369	0.0182069	0.286278	0.636989	2.73751	0	0	2.01886	1.63154	0.285248	1.7837
Aimp1	6.118	6.18368	5.92206	5.39779	5.62555	5.68774	5.93046	6.19516	5.97675	5.69263	5.60563	6.17089	5.29142	6.28678	5.58483	4.74135	5.08876	6.17019	4.65777	6.31202	5.5629	6.31444	5.22381
Aimp2	5.2842	5.98545	4.98081	4.92003	5.44483	5.57943	5.55272	5.50481	5.57337	5.05605	4.28658	5.40886	5.59506	4.96839	5.11929	4.17188	4.6076	4.98519	4.54179	5.39114	3.92055	3.82391	4.07344
Aip	5.83482	6.04501	4.97335	4.89491	5.79404	5.27909	5.53075	5.35865	5.24424	5.2682	4.65658	4.84638	4.52535	5.11646	4.82534	3.50148	4.16128	5.35949	4.86748	5.1503	5.16692	4.66864	3.95184
Aire	0	0	0	0	0.343681	0	2.4396	0	0	0	0	0	0.663727	0	0	0	0	2.79029	0	0	0	0.670061	0
Airn	1.69272	0.856157	0.639954	3.92432	0.390998	3.20916	2.36985	0.790405	3.6995	3.15095	3.17781	3.87511	3.56185	3.07886	3.20379	1.99889	2.47429	3.89372	3.13736	2.65388	0	4.0714	2.98189
Ajuba	3.74368	3.27058	3.60015	2.92484	4.05252	4.24451	4.27287	3.83795	3.6426	3.85466	4.41892	4.10823	3.5323	3.00913	3.01438	5.04349	4.07351	4.09211	3.50411	2.44646	1.83375	2.83527	3.04066
Ak1	4.66542	5.83241	4.1154	4.47681	4.90741	2.18911	3.2519	2.92232	3.84646	4.42153	2.26424	5.40139	4.55232	4.10929	3.98562	4.19045	4.18434	2.68008	3.4621	3.92348	1.5843	4.89587	4.6437
Ak2	7.24357	6.95659	5.84357	6.22685	6.0438	5.7001	5.11013	6.68039	5.50061	5.55291	5.77784	7.1941	5.08561	5.91721	5.21769	5.7201	5.84331	5.21942	5.42507	5.15824	5.04119	5.81361	4.8511
Ak3	3.22198	3.1697	3.93367	2.65222	4.9282	4.89201	5.22803	5.8483	4.47488	5.47649	2.26817	1.63736	3.91473	5.12751	3.94148	3.85874	4.39733	3.94601	4.59998	4.08828	4.35047	5.29537	4.00221
Ak4	2.9763	2.75859	2.01541	2.58585	3.4095	2.11038	1.24615	3.43094	2.67668	2.18228	1.40706	2.84324	3.4409	3.15227	2.20914	2.4519	2.06836	2.88767	2.38893	2.91916	2.45408	2.90155	1.79556
Ak5	0	1.93249	0.849799	0.887003	0	0	0	0	0	0	1.35666	1.39795	2.06322	0	0	0	0	0	0	0	0	0	0
Ak6	4.50889	4.15828	4.67892	3.47884	3.66829	3.45229	3.5677	5.31004	5.37336	4.10366	4.99986	4.42869	3.99342	3.9678	4.23469	3.60115	2.92006	4.12881	4.22263	4.47444	2.74664	2.94281	4.37441
Akap1	4.13304	3.39397	3.97367	1.81865	3.3293	4.48105	4.39955	3.56384	3.26927	3.60971	1.96671	2.85285	1.80485	2.19156	3.0938	2.80719	3.84038	2.82874	2.43829	3.19685	2.29641	2.25203	3.29153
Akap10	2.43703	2.5936	2.41604	2.36074	1.78612	1.94337	1.57551	2.47832	2.12095	2.70798	1.68296	2.17965	1.82305	2.75144	1.98413	2.65556	2.26236	1.67301	1.69968	1.50398	2.66389	2.45487	1.9712
Akap11	1.65316	1.88312	3.42526	3.05821	0.74938	1.6119	1.02111	1.87563	2.25202	1.8901	2.19368	2.24138	2.0259	2.17519	1.7114	2.58469	2.97887	3.09379	3.36345	2.80768	2.36118	3.87979	2.79987
Akap12	1.12941	2.26588	1.87284	3.35208	2.63726	2.28599	0.686272	1.89234	4.04355	3.87398	4.40125	3.34691	6.70764	4.75394	3.72771	4.85882	3.90313	5.5031	5.80373	6.00424	5.58923	3.88472	5.50425
Akap13	2.95744	2.66852	3.09447	4.16454	2.51989	2.20707	2.22913	2.28035	2.71284	2.58655	3.19578	3.01677	3.97457	2.91129	3.85916	4.474	3.46716	2.16124	3.19215	2.34259	2.72111	2.76919	3.5187
Akap17b	0	0	0	0.479541	0	0	0	0	0	0.209491	0	0	0.117416	0	0	0	0.50998	0.313118	0	0	0	1.33398	0.113087
Akap2	4.79159	3.52562	2.88163	4.95444	2.61191	2.18638	3.01731	3.20359	1.2741	2.88179	4.61407	4.57102	6.57896	2.58003	3.54052	5.27846	3.9325	2.1123	2.05341	1.08885	1.89792	2.15379	2.13122
Akap7	0.192118	2.0063	2.04533	0.23694	0.185524	0.290448	0.306332	1.80034	2.04566	1.13888	0.647388	0.0340889	0.0977861	0.542387	0.662916	0	1.02543	2.44757	0.899879	1.56807	1.64036	1.46893	1.15283
Akap8	3.78512	4.31888	4.40603	3.66849	4.50133	4.73344	4.82335	4.43244	4.79369	5.13979	4.09955	3.94837	4.12412	4.15951	4.14352	3.91996	4.5963	5.00087	4.21121	4.82946	3.53016	4.3429	4.51248
Akap8l	3.67811	4.25729	4.03037	3.77938	4.95855	5.08281	5.63263	2.7229	3.45469	4.60773	2.9186	3.447	4.08751	3.94092	3.2688	3.49692	4.38671	4.6158	4.38272	4.7869	3.48514	4.1176	4.82959
Akap9	1.0772	1.10475	2.87109	2.55845	0.859898	1.83735	0.955997	1.93328	3.11274	1.52313	2.70145	2.30994	2.1511	2.55404	2.75069	2.36628	3.16866	3.31069	2.49121	2.89535	3.04645	3.24224	2.86995
Akip1	3.62625	4.53144	2.97785	3.35624	3.7486	3.31984	3.15731	3.81552	3.37826	3.13479	2.75632	3.32917	2.24038	3.28045	2.84722	2.24677	2.79558	3.40927	3.19035	2.96617	3.90051	3.94937	2.77628
Akirin1	4.39355	4.15084	5.12599	4.55472	3.49233	3.65924	3.06546	4.13031	3.87016	4.26425	4.7753	4.87969	5.25369	4.00375	4.28708	5.80818	4.74535	3.64398	3.92802	3.95834	3.11314	3.66695	3.60102
Akirin2	5.46853	5.16937	4.45587	4.32702	5.4804	5.45899	4.85109	5.45986	4.81325	4.4397	4.92464	4.83695	5.34165	4.89577	5.30206	5.21301	4.97395	4.38984	4.40662	4.09937	4.03873	4.63321	4.63277
Akna	2.51114	2.17679	1.85835	1.67164	2.60767	1.96027	1.83643	2.64362	1.16807	3.06425	1.71812	1.15938	2.20377	0.949019	1.92397	2.15637	2.28778	0.553596	1.17538	0.26212	1.35199	2.03339	2.29135
Akr1a1	8.711	8.56363	8.31334	8.11363	8.95121	8.7194	8.22346	7.94413	7.93331	8.19381	7.6155	8.03176	8.62469	8.13939	7.20328	7.4847	7.67269	7.95151	7.74839	7.20862	7.55228	8.32745	7.58124
Akr1b10	3.02256	3.06962	3.62297	1.97473	3.91517	4.09071	4.31883	3.17913	4.12279	4.20017	2.85412	3.00877	3.2551	3.16665	3.1616	1.90833	3.48894	3.61365	3.98568	3.73189	3.14266	4.19314	4.37739
Akr1b3	2.94444	3.88634	3.52193	3.20718	2.31254	3.82979	2.62917	2.03798	2.56256	4.36336	2.69455	0	2.4834	0	2.69806	3.56685	1.97374	3.32392	3.51749	4.86802	0	2.953	2.36071
Akr1b7	0	0	0	0	0	0	0	0	0	0	0	0	0.202198	0	0	0	0	0	0	1.26168	0.131708	0	0
Akr1b8	6.09883	6.09507	6.38547	5.62598	4.84056	4.41521	3.12206	3.76972	5.13475	5.50287	4.88183	6.65687	5.03969	4.92687	4.97602	4.17522	4.74909	4.80368	4.28174	4.91127	2.82757	4.60986	5.25452
Akr1c13	1.15351	2.85424	1.00087	0.452711	0	0	0	1.15112	1.58753	0	0.724083	0	0	2.65773	0	0	0.958635	1.88922	0	0	0	0	2.17266
Akr1c18	1.42099	3.98204	0	0.946102	1.11893	0	0	0	2.06458	0.891792	4.76284	5.20691	0	0.148531	0.828347	1.10063	0	0	0	0	0.0178079	0	0
Akr1e1	2.9861	2.33096	3.06356	1.7388	2.78542	1.69788	2.55978	3.32978	2.35524	2.2639	2.32783	3.24614	0	1.93359	0.656808	0.768951	1.63534	0.92603	1.50986	1.62024	2.20712	0.654674	1.57857
Akr7a5	4.15945	3.74519	3.43579	2.63236	5.15282	4.32619	4.78491	3.47966	3.91428	4.04061	3.01394	3.90893	2.45764	3.23924	2.95261	2.89286	4.15769	3.41374	2.91144	3.18628	3.68301	3.16358	3.21219
Akt1	7.42132	7.24314	6.20072	6.17867	7.65664	6.84248	7.21846	6.57317	6.65745	6.79204	5.59795	6.6308	5.66961	6.45045	6.18828	5.54057	5.75015	5.46933	5.712	5.51757	5.2119	4.81415	6.03774
Akt1s1	5.8242	5.94039	4.73896	5.3506	6.27793	6.3041	6.31176	4.9278	6.28245	5.32513	4.67788	5.20295	5.48932	5.13847	5.35044	4.82183	5.15584	5.55856	5.46771	5.20013	4.84855	5.21358	5.20202
Akt2	5.64728	5.68671	4.75858	4.90202	5.40194	5.6379	5.73285	4.9194	5.60554	5.41154	4.75471	5.17015	5.1982	5.30531	5.11508	5.2089	4.96497	4.88442	5.23534	5.0768	3.88405	4.60905	4.91796
Akt3	2.75651	3.70098	4.03061	3.98214	3.71433	3.22595	2.27729	4.38734	3.62578	4.3391	3.62096	2.81922	3.94375	4.1811	4.58197	3.28988	2.96818	2.51428	4.41178	4.53339	2.74513	4.13649	3.79093
Aktip	4.10918	4.095	3.6438	3.7996	5.05282	4.72407	4.01686	4.8277	4.2372	5.79958	4.29336	3.94355	3.32242	3.88611	3.66402	3.72632	4.04581	3.63966	4.30754	3.92636	4.22781	4.43059	3.6917
Alad	2.48682	3.07752	1.98053	2.61461	4.17683	3.1241	1.86329	3.13306	1.99451	3.41492	2.35211	1.87974	2.0406	2.44188	3.31786	1.56268	2.87702	2.52242	2.60936	1.51427	0.995716	2.08623	2.18993
Alas1	3.95887	4.28967	3.21577	3.69184	3.81782	3.16743	3.28697	3.43638	3.19214	3.74482	3.57576	3.45478	3.39424	3.23761	3.0395	4.09872	4.18025	2.68275	3.26305	3.46336	2.59747	2.86805	3.16397
Alas2	0.387462	0.665293	0	0	0	0.676529	1.74589	0	1.23986	1.84728	0.0252415	0	0.0752862	0	0	0	0	0	0	0	0.541346	0.482249	0
Alcam	2.83815	2.41905	1.63922	4.15694	2.00456	2.94308	2.32245	2.26074	3.75432	3.31009	2.85093	0.138605	3.25844	3.58844	3.39594	3.73709	4.75051	4.12521	2.58994	3.1913	1.4193	1.94611	4.25744
Aldh16a1	3.88857	3.94742	2.86676	3.00195	3.88291	4.10544	3.31237	3.58266	3.8167	3.69566	2.31186	3.19317	2.89802	2.85336	3.4963	2.74708	3.1895	4.45385	2.94008	3.11084	3.06199	3.5799	3.59236
Aldh18a1	5.15338	4.16642	4.78844	4.69474	4.50698	4.59391	4.47973	4.43553	3.94725	4.02152	2.88635	3.91233	3.59573	2.93394	2.94651	3.63027	3.79313	3.30403	3.7576	4.41081	2.67762	3.43392	2.53229
Aldh1a1	0	0	0	0.724301	0	1.74316	4.0416	0.168167	0	0	0	0	0	0.443829	2.07844	1.62564	2.40022	0.967589	0	0	1.56673	0	0
Aldh1a2	0	3.04431	1.17796	0	1.26092	1.70334	1.99251	0	1.89428	2.52232	0.0467704	1.42431	2.72257	0	1.03498	1.31828	1.43736	0	0.0685608	1.26037	0	0	0.434519
Aldh1a3	0	0	3.41473	0.668065	1.72728	0	0.020456	2.18647	5.24152	2.83742	2.11865	2.46457	3.97324	1.48166	4.8003	4.8824	4.49546	2.97079	4.3843	5.01741	1.94374	3.05394	4.59979
Aldh1a7	0	0	0	0	0	0.229071	0	0	0	0	0	0	0	0.61323	0	0	1.71149	0.22488	0	0	0.659294	0	0
Aldh1b1	1.48531	2.66781	0.300346	0	0	0	0.101852	0.370521	0	0.361869	0	0	0	0	0	0.428175	0.657045	0	0	0	0	0	0
Aldh1l1	1.68505	1.31387	0	0	0	0	0.824532	1.71166	0	0	0	0	0	1.03702	0	0	0.027975	0	0.481361	0	0	0	1.73186
Aldh1l2	1.18796	0.652179	0.26956	1.66337	1.61234	1.12675	0.222854	1.85812	1.36368	2.03004	0	0	0.895186	0	1.31392	0.163061	1.32018	1.81061	1.04553	2.33812	0.44366	2.40648	0
Aldh2	6.57593	8.31098	6.59931	3.93672	7.6536	6.84604	7.40728	6.34108	6.01638	7.67985	7.21106	5.64629	6.65875	6.23008	5.83509	5.58507	6.04426	6.15748	7.10131	7.12416	5.78277	6.07295	6.89619
Aldh3a1	1.72701	3.80279	1.13242	0	0	0	1.3862	0	0	0	0.672371	5.48638	0.230707	0	0	0	0.582238	0	0.312317	0	0	2.2074	0
Aldh3a2	4.61566	4.28403	3.73696	2.84701	3.40498	3.28487	3.73752	4.83534	3.68267	4.58994	2.80203	4.13517	3.34809	4.24229	3.7721	4.14532	4.08376	3.66931	3.37291	3.03023	5.1417	4.27051	3.34589
Aldh3b1	3.65397	4.52926	2.79751	2.53572	3.61712	2.15232	3.11358	2.94146	3.11866	3.47176	2.09851	2.37634	1.97581	2.24306	1.96167	0.020456	1.79094	0.753656	2.4433	2.41808	2.11029	2.45296	2.49352
Aldh3b2	0.659833	1.6357	0	0	2.21226	0.0983791	1.73089	1.06296	0.341963	2.28915	0	0.920773	0	0.425792	0	0.864668	1.21041	0	0.443023	0.752295	1.56506	0	0.348708
Aldh4a1	2.50907	3.05877	1.68709	1.46218	3.23195	2.49669	3.1057	0.315682	0.893052	2.21388	0.398624	1.49912	0.0288661	0.482714	0.744618	2.02581	1.88874	1.64315	0.543654	0.306694	0.647655	0.322667	0.462063
Aldh5a1	0	0	0.429557	0	1.16839	1.82493	2.0629	1.29706	1.02735	1.17762	0.718421	0	0	0	0.0650208	0.928708	1.05173	0.390899	0.611824	0.595122	0.913569	0	0.773735
Aldh6a1	1.23475	2.00564	1.82877	1.9169	2.24189	2.11624	2.80249	1.87352	0.786647	2.94105	0.28948	1.25623	1.67671	1.94557	0.289398	1.64008	2.4455	1.53505	2.21477	2.96823	2.73353	2.9209	2.95532
Aldh7a1	4.61013	4.65411	4.21857	4.77509	5.27113	5.08607	5.5647	3.61006	4.51629	5.42599	4.3569	4.53033	3.62261	4.41338	3.78905	3.05322	4.36436	4.40102	4.1363	4.80529	3.05828	3.87675	4.11861
Aldh9a1	5.03102	5.3743	4.56669	3.81388	4.32462	4.25564	4.85698	4.59433	3.953	4.37289	3.45589	3.75773	3.3254	4.03738	2.99934	2.79019	3.99831	3.52173	2.8848	3.7586	3.7524	3.64175	3.80004
Aldoa	10.1729	9.93165	8.77725	8.49349	11.3867	8.94343	8.81506	8.74097	9.40818	9.04683	8.74711	9.43203	8.80191	9.66194	8.86656	9.32849	8.6751	9.49362	9.25092	9.12254	9.34267	9.31248	8.33639
Aldoart1	1.74053	1.39108	0	0	2.72918	0.470719	0.207705	0	0.466392	0	0	0	0.301553	0.101596	0	0.650516	0	0	0	0	0.236658	0.119861	0
Aldoc	2.59315	3.55363	1.40156	0.512237	6.56843	6.11943	6.45406	4.69734	5.6357	5.85935	2.0816	1.82584	4.62019	4.68112	5.07459	3.02455	4.56403	3.88383	5.65675	5.28635	5.52548	7.0175	5.7759
Alg1	4.28326	3.70165	3.51484	3.88817	4.03514	3.87735	3.78376	3.59912	3.45666	3.33985	1.87108	3.02018	2.31993	2.90697	2.62646	1.78856	2.8726	3.33037	2.33868	2.80965	2.59738	1.69149	2.9801
Alg10b	6.163	1.78811	4.4391	3.2008	1.48499	1.58323	1.26656	2.92479	3.68985	2.55691	3.27457	2.99345	3.07179	3.41711	3.41917	2.80035	3.058	3.50614	2.65096	3.68216	3.1121	2.88334	3.31401
Alg11	1.72754	1.5408	1.39046	2.02436	1.64261	2.41351	1.69406	2.01516	2.20314	2.21278	1.78826	1.71065	0.953228	1.44647	1.58256	1.41441	1.86016	2.1619	1.55158	1.93323	0.407059	1.48002	2.37926
Alg12	3.24044	2.59883	3.45068	2.05321	2.77034	3.07497	3.02335	3.11083	2.92917	2.61827	1.83261	2.69222	1.65718	2.86881	2.25339	1.83067	1.95854	2.44276	2.05105	2.31014	2.2633	2.05196	1.92845
Alg13	2.0068	1.67712	2.81388	3.0434	1.41615	1.47901	1.14094	2.74785	2.24231	2.01768	1.73615	2.35543	2.08905	1.92542	1.79754	2.26937	1.71985	3.13427	2.30074	2.59759	2.55189	2.66211	2.36214
Alg14	3.34805	4.08793	3.84847	3.12479	4.24433	3.6648	4.31366	4.06456	3.30566	4.11507	2.36262	3.48135	2.444	3.03905	3.07027	2.70959	3.39313	3.80909	3.25414	3.89751	3.25934	3.3165	3.53577
Alg2	3.35661	3.30959	3.18743	3.68256	3.31101	3.50623	3.2247	2.93146	3.6601	3.00149	1.3805	2.26471	2.61565	2.04812	1.81058	2.75807	2.59138	2.44731	1.8916	2.46985	1.59416	2.73529	2.27196
Alg3	3.99513	3.67098	3.24867	3.69	3.54639	3.33335	4.0442	3.47713	4.02584	3.52047	1.46157	3.32304	1.9366	3.07899	2.51433	2.40338	2.75207	2.50933	1.43323	3.25587	1.76491	1.94841	2.97303
Alg5	5.13199	4.88932	4.56968	4.34734	4.47832	4.79572	4.89025	4.47979	4.45706	4.38045	4.01937	4.11828	4.01404	4.0866	3.56451	3.71869	3.54286	4.36806	3.89616	4.09596	5.26472	5.16494	4.47304
Alg6	1.96644	1.14407	2.05929	1.53394	2.15788	2.39204	1.1068	3.07681	1.37245	1.73627	0.551186	0.856014	0.683086	1.49917	1.40995	0	1.77729	2.58783	1.66668	2.1409	1.95589	2.85372	1.34226
Alg8	2.46011	2.61298	3.04891	2.02188	3.35386	3.2197	2.98137	2.89505	4.30097	2.72712	2.36815	2.96332	1.57318	2.10404	2.01021	1.64497	2.36942	3.16748	1.96371	3.11005	2.35308	1.08271	1.29665
Alg9	4.267	3.98766	4.0491	3.03157	3.82802	3.93544	4.24182	4.39676	3.38239	4.86029	2.81175	2.78789	2.43736	3.57638	3.864	3.37178	3.1046	2.81359	3.79944	3.25264	3.0178	2.61259	2.81068
Alkbh1	2.63199	2.69588	2.04464	2.44669	1.64574	2.5485	2.96256	2.57039	2.3599	2.87344	2.46232	3.05708	2.34086	2.25717	2.74871	2.88356	2.82968	3.12401	1.74398	2.83994	1.70818	2.25341	2.70845
Alkbh2	4.17155	3.35633	2.9787	2.48038	4.53129	3.98961	4.24447	3.40624	3.90331	3.65711	2.78602	3.16327	3.16693	3.30788	3.22158	1.87901	2.36879	3.2029	2.80463	3.88788	3.30043	2.85905	3.12466
Alkbh3	4.70693	4.52326	3.63306	2.79993	4.13918	3.60274	4.3854	3.58594	3.47876	3.95864	2.95155	3.87722	3.0773	4.17336	3.43638	2.92333	3.48571	4.44863	3.88372	4.00291	4.30387	4.41522	4.22606
Alkbh4	2.11201	2.7047	1.21846	2.13204	2.76007	2.80738	3.41997	2.04961	1.47862	2.48903	1.20569	1.67839	2.78088	1.49436	1.83929	1.95683	2.02301	1.92223	1.60266	1.6659	1.66107	1.53019	1.67342
Alkbh5	5.59847	4.52303	4.47834	4.94591	4.46022	4.58737	4.39813	4.57213	4.01659	4.38327	4.07864	4.43494	4.5327	5.36206	4.56604	5.12232	4.22766	4.02936	4.39053	4.12228	4.63115	4.49039	3.81291
Alkbh6	3.74448	3.84504	2.56929	2.74871	4.33989	4.58795	4.44151	3.84528	4.1564	2.94829	3.16413	2.83889	3.45618	4.04132	3.46212	3.34567	3.39726	3.75764	3.8956	3.39838	3.68703	3.95511	4.90151
Alkbh7	2.6223	3.17898	1.92346	1.18718	3.07723	3.75669	4.18837	1.70669	3.22434	3.35969	1.57878	2.40506	1.9385	2.64928	2.13994	2.85843	2.50295	3.05267	2.5569	2.05721	2.61314	3.23482	3.26963
Alkbh8	0.890174	0	2.32886	2.00954	0	0.303459	0.344749	2.35645	2.1638	1.93966	1.6891	0.229822	1.79605	2.49594	1.58382	1.38165	1.87855	2.84023	2.2766	2.73216	2.1736	2.17427	1.55301
Alms1	0	0	1.13545	1.12347	0	0.110604	0	0	0.509747	0	0	0.139155	0	0	0.785643	0	1.25019	0	0.712517	1.11241	0.926857	1.11858	0.890065
Alms1-ps2	0	0.141812	0.132551	0.192384	0	0.47951	0.535416	0	0.446383	0.577828	0	0.0592722	0	0	0.250416	0	0	0.16449	0.0302937	0.490046	0	1.24593	0.550093
Alox12	0	0	0	0	0.195259	1.96805	0	2.5649	0.943786	0.375212	0	0	0	0.942586	0.988063	1.96968	0.429268	0.309002	0	0	0	0	0
Alox12e	0	0	0	0	0	0	0	5.65962	0	1.46653	0	0	0	1.06368	0.958338	2.10187	3.41186	0	0	0	0	0	0
Alox15	0	0	0.954144	0	0	0	0	1.93133	0	0	0	0	0	0	0	1.63098	1.41033	0	0	0	0	0	0
Alox5	0	1.81716	3.01872	0	1.35761	0	0	0.28948	1.10579	1.16998	0	0.3788	0	0.141014	0	0	0	0	0	0	0	0	1.28264
Alox5ap	4.72582	6.61359	5.39366	3.78988	5.2341	5.78617	3.82404	5.45524	4.54672	5.98894	5.08201	4.416	3.30082	4.44694	4.58774	3.62102	3.59364	2.78293	2.58861	0.164503	4.03352	4.34104	5.70432
Alox8	0	0	0	0	0	0	0	0	0	0	0.464773	0	0	0	0	0	0	0	0	0	0	0	0.288961
Aloxe3	0	0	0	0	0	0	0	0	0	0	1.58143	0	0	0	0	3.44212	0	0	0.620633	0	0	0	0.0885351
Alpk1	0.612296	0.899547	1.83369	1.57364	0	0.720182	0.926265	1.10396	0.356504	0.405208	0.0990662	0.072833	0.814189	0.722475	1.14397	1.60326	0.503155	1.51167	2.11244	1.32279	0.513753	0.594147	2.10662
Alpl	0	0	0	0	4.97592	5.70685	2.45366	0.92735	0.75446	4.05204	0.409646	1.55076	1.35037	1.76249	1.74317	0.95017	4.10067	1.06804	4.57387	3.64871	0.808319	3.24694	3.0777
Als2	2.76697	2.89658	3.1594	3.26854	3.31545	2.89325	3.05117	2.55322	2.70373	2.67262	2.75143	1.88898	3.57022	2.59648	2.84408	2.98816	2.81846	2.89628	3.45855	2.4126	2.52043	2.69245	3.3502
Als2cl	0.524766	0.610388	0	2.07255	3.57271	1.98729	2.53467	2.82852	2.86147	2.79659	4.8443	4.01082	3.19028	2.36108	3.61785	3.63243	3.93336	1.15314	3.38048	1.99868	3.12766	0.149611	3.21081
Alx4	0	2.26037	0.709511	0	0	0	0	0	0	0.558669	0	0	0.0517758	0	0	0	0.111899	0	0	0	0	1.04371	0
Alyref	7.60159	6.75018	6.65451	6.85763	7.21715	7.41609	7.33977	6.85905	7.37546	6.1613	6.17798	6.49707	5.70807	7.02187	5.61158	5.35372	5.58004	6.29971	5.17857	5.83817	5.69667	4.67831	5.43503
Alyref2	1.32753	1.85086	0.108451	0.187679	1.88213	0.955171	1.44745	1.8542	1.80016	1.25129	1.20582	0.74217	0.44796	0.602333	0.739727	0.573995	0.841434	0.126206	0.278651	0.494518	1.17264	0.589438	1.79999
Amacr	2.38985	2.35951	2.08611	2.0562	2.9163	2.8241	2.70953	2.20933	1.6663	1.68188	0	1.02387	0.913738	1.35387	0.961512	0.770575	1.11999	1.58214	1.78172	1.62563	2.32729	1.57387	1.44995
Ambp	0	0	0	0	0	0	0	0	0	0	0	0	0	0	0	0	0	0	0	0	0	0	0.257361
Ambra1	3.62547	3.38036	2.89517	2.77848	3.97733	3.9616	4.15733	3.71716	3.65316	3.95209	2.77582	3.62189	3.80276	4.00871	3.71075	3.96484	4.01853	2.81487	3.63704	3.32835	3.72652	3.12655	3.68318
Amd1	0	0	0	0	2.8658	3.62077	3.36909	4.09685	0	0	3.65892	0	0	0	0	3.86271	0	0	0	0	0	0	3.6243
Amd2	4.25052	4.57713	4.954	4.30983	4.95808	2.29427	4.01159	6.13669	5.09954	5.51794	5.54692	4.79607	5.65427	4.76592	5.31904	4.91978	5.17548	5.4834	4.64174	5.25788	4.69669	5.63179	4.37549
Amdhd2	4.7279	4.00836	2.61824	2.84056	3.675	3.98644	2.11999	2.3365	3.8474	3.17678	1.90847	3.84027	0.370321	0.860081	2.06495	2.48922	2.24577	2.96101	0	0.931993	0.638815	2.23793	1.86871
Amer1	0.600574	1.12267	1.02824	0	1.32947	1.38334	1.65446	2.19637	2.55977	1.09346	2.4679	1.51412	1.09428	1.3609	1.53696	0	1.70031	1.37354	0.910165	1.88897	2.14204	2.21323	2.17174
Amer2	0	0	0	0	0	0	0	0	0	0	0	0	0	0	0	0	0.744643	0.157432	0	0	0	0	0.5803
Amfr	6.365	5.92034	5.80406	5.77681	5.79721	5.54197	5.1552	5.44546	5.31809	5.82988	5.14506	5.23367	5.10928	4.89568	5.23208	5.40854	4.98116	4.49627	5.34732	5.02366	4.01014	5.17959	4.30349
Amhr2	0	0.0151978	0	0	1.44332	0	0.264945	0	0	0	0	0	0	0	0	0	0	0	0	0.165545	0	0.507891	0
Amica1	1.14072	2.07643	0.816854	0	0	0	0	0	0.0268142	0	3.05145	0.406025	0.183569	0.281467	0.301962	0.798888	0	0	0	0	0	0	1.19013
Amigo1	2.79849	0.991564	1.02341	0	1.17217	4.02207	4.45435	3.2816	1.79108	1.78974	0.398263	0.996772	1.44225	2.02766	1.93605	1.94007	2.38983	0	2.1918	1.48384	0.831326	1.59229	2.83563
Amigo2	2.78106	1.93302	3.22885	0	0	0	0.538409	0.541237	1.57925	0	2.38165	0.351413	1.2097	1.61954	1.40277	0	1.85925	0	0	0	2.79327	0	0.444222
Amigo3	1.18385	0.920934	0	0.939437	0.445165	0.493094	1.1204	0.920324	0	0.477812	0	0.132169	0.933006	0	0	0.502371	0.966851	0.0261627	0	0	0	0	0
Ammecr1	2.22432	1.36022	3.01051	2.54432	1.41035	1.76243	0.302688	3.14284	2.04205	2.0429	1.73092	1.84804	1.7746	1.64357	1.7452	2.12887	2.44144	1.94745	2.20886	2.20715	2.45816	2.14977	2.94004
Ammecr1l	3.62917	3.44833	3.65827	4.30829	3.17307	3.6813	3.83164	4.52175	3.51615	4.42079	3.58325	3.42029	4.35094	3.93162	3.79279	4.21197	4.18302	3.40907	4.41926	4.13526	3.50099	3.69536	3.82181
Amn	0	1.06608	0	0.580232	0.0415234	0	0	0	0	0	0	0	1.94084	0	0	0	0.278853	1.47141	0.222372	0	0	0	0
Amn1	2.05466	1.78179	3.04359	2.17222	2.30039	2.37375	3.19418	2.40437	3.02016	2.86253	2.63175	0.652197	1.95897	1.65707	2.52707	2.14959	1.91671	3.93949	1.38808	2.86725	3.00362	2.76296	3.20795
Amot	0.681764	0.871505	1.96499	4.59892	0.852782	0.888383	0.350429	0.696644	1.01573	1.14522	2.78592	0	1.16528	0.805524	0	0.308279	2.24937	1.18354	2.03059	1.68866	1.17042	1.42	1.6794
Amotl1	4.71021	5.01419	3.54293	3.35077	4.91371	4.27985	4.95605	5.09397	4.94018	4.40847	4.49763	4.02388	5.25263	4.76899	5.22823	4.41917	4.06186	3.78331	4.78424	4.71843	1.65716	2.72386	3.54566
Amotl2	3.91442	4.77489	3.48903	5.6641	4.16483	5.48734	4.87547	4.18534	3.94174	4.66319	5.04461	4.21276	5.31596	4.75012	3.68273	3.89471	4.58814	3.61155	3.47361	4.80927	3.56089	3.06971	3.09785
Ampd2	6.45408	5.61165	4.18407	5.81867	5.93145	6.45235	5.69734	6.39825	5.17636	5.62318	3.40473	4.78336	5.16982	5.07201	5.73578	3.53071	4.90444	5.37226	4.79473	4.89251	2.98997	4.73961	4.56563
Ampd3	3.24281	2.84407	1.40197	0.896814	0	0	0	2.55937	1.50649	0.278972	3.22813	3.08697	1.2884	1.15161	3.35783	2.4548	1.91192	0	1.12276	0	0	0	1.19179
Amph	0	0	0.472706	0	0	0	0	1.11632	0	0	0	0	0	0	0	0	0	0	0	0	0	0	0
Amt	1.08389	1.37743	0	0	3.34809	4.3554	4.27665	3.10005	3.54133	3.73139	1.58244	0	0.820297	2.7602	1.30563	1.65813	3.52609	3.36283	1.73279	3.83568	3.93537	2.3781	2.29621
Amy1	0	0	0.791797	0.942323	0	0.295429	1.12555	0.0571244	0.235065	0.0556677	0.123216	0	0.483168	1.57698	0	0.648235	0.692757	0.820747	3.73993	0.805986	0.886457	0.977544	0
Amz1	2.48739	2.62295	0.911208	0.527701	2.86634	1.3923	2.42054	2.91775	1.6828	3.4469	1.40443	1.79836	1.72027	0	2.02962	1.01708	0.0890099	0	1.05598	0.410895	0.915085	0.552702	1.88199
Amz2	3.91584	3.72913	3.72149	4.25379	4.31735	4.76361	4.83792	4.12354	3.94953	4.36615	2.52768	3.40607	2.6923	4.47559	3.01943	3.1092	2.96633	4.06962	3.04695	3.65042	3.9056	2.32216	3.16987
Anapc1	3.86402	4.01628	4.49004	3.51657	3.74002	3.3173	3.86992	3.66416	3.79106	3.62325	3.16031	3.76061	3.38109	3.85517	3.73633	2.94403	3.83924	4.42994	3.57976	3.90673	3.87564	3.66734	3.58904
Anapc10	1.58047	1.68218	1.72083	1.34056	1.03429	0.862003	0.246031	1.78325	1.29412	1.30844	1.1666	2.19207	0	0.988565	1.12563	0.951051	0.568061	1.52466	0.577102	1.30596	1.78742	1.01767	0.516288
Anapc11	4.37427	4.43152	3.88551	4.83768	4.96259	5.03521	5.00256	3.72029	4.60193	3.89817	3.48586	4.16703	3.11629	4.65884	3.72056	2.61883	2.77515	4.06846	3.61491	3.62163	3.56813	1.74293	2.87694
Anapc13	5.97105	6.87395	5.22381	6.10965	6.81269	6.89331	6.54374	5.92711	6.63003	5.76893	5.85696	6.4601	4.99027	5.88804	5.63643	5.2451	6.2356	6.8184	6.22713	6.67185	6.12832	5.83994	5.86447
Anapc15	3.96949	4.41046	3.53807	4.06367	3.87187	3.79173	3.92452	3.67744	4.31843	3.78621	3.38242	3.8146	2.8272	2.86634	3.33667	3.27446	3.47505	4.4334	3.5508	3.57807	4.15884	4.177	2.76397
Anapc16	4.61399	4.98315	4.58747	3.7555	4.48325	4.81764	4.69257	5.30565	4.71257	4.43018	4.93935	4.51547	3.84719	4.73162	4.38682	3.86291	3.71621	5.48636	3.77879	3.90277	3.94049	4.66514	3.83809
Anapc2	5.82337	5.81519	4.58993	4.48839	5.92593	5.43464	5.60366	5.55777	5.2921	5.80081	4.98303	5.49695	4.82444	5.54383	5.30108	4.67295	4.88046	3.83462	5.40793	4.51927	5.05532	3.69797	4.79062
Anapc4	5.10832	4.15433	4.66769	4.68812	4.29176	3.98251	3.27984	4.66963	4.57615	4.06296	4.13457	4.46057	3.96195	4.19049	3.96491	3.47737	4.01948	5.16109	3.67152	3.57379	4.32828	5.02966	3.72618
Anapc5	6.58235	6.72013	6.26068	6.1765	6.76304	6.77845	7.33776	6.50859	6.49283	6.15246	5.53455	5.92251	5.73463	6.29913	5.60171	5.22015	5.86801	6.7438	5.7434	6.83288	5.73572	6.02063	6.02132
Anapc7	4.26604	4.56096	4.01353	3.50839	4.65765	4.87552	5.13318	4.22968	3.96238	4.39565	3.54854	3.90104	3.72619	3.84297	3.27802	3.73516	3.85432	4.26832	3.64379	4.0789	3.75276	3.90284	3.92079
Ang	2.45249	3.01446	2.15501	1.16385	0.92823	0.506886	0.708231	0	2.09369	2.29865	1.8478	2.11956	1.819	1.67375	0.4302	1.099	1.44889	1.41047	0.563168	1.0198	0.888882	1.39682	2.31118
Ang2	1.65138	0	1.62606	0.641712	0	0	0	0	0	0	2.20868	0	0	0	0	0	0	0.0714469	0	0	0	0	0
Angel1	1.76193	1.21869	1.24848	0	1.00182	1.39787	2.57353	0.491617	0	0.948227	0	1.1697	0	0	0	0.583163	1.15017	0	0	0	0	0	0
Angel2	3.5528	3.93777	3.53702	3.62877	3.67138	4.05709	3.89472	4.10683	3.54256	4.02686	3.40659	3.26013	2.72284	2.66357	3.35222	3.08293	3.29463	2.84013	2.96487	3.21059	3.58185	3.58771	3.90814
Angpt1	0.0546401	1.42627	0	2.85196	0	0	0	0	0	0	0.256974	0.0993491	0.780696	0.0510797	0	0.459568	2.49113	0	0	4.16503	0.796473	3.63769	1.64767
Angpt2	2.55047	3.03657	1.1173	1.59015	1.43758	0.0367917	0.248	0	2.5014	0.339149	1.70044	1.85802	2.25873	0.835027	1.3128	1.55602	2.13541	1.72941	0	0	1.3609	0.81414	1.46274
Angpt4	0	0	0	0.26135	0	0	0	0	0	0	0	0	0	0	0	0.650783	0	0	0	0	0	0	0
Angptl1	0	0	0	1.47716	0	0	0	0	0	0	0	0	0	0	0	0	0	0	0	0	0	0	1.04951
Angptl2	6.27172	6.28177	6.96297	5.62396	5.65811	4.64554	3.86509	4.35102	6.09531	5.3805	4.39613	5.63904	4.92618	5.30828	5.25226	2.86977	3.68564	4.26691	4.27887	2.85086	3.85115	4.57431	4.01447
Angptl4	6.39008	7.07248	6.89724	4.62876	5.01907	5.82315	6.31735	3.13287	5.15313	4.16991	5.4375	5.29774	5.47466	4.77071	4.06205	5.309	5.76637	5.52831	3.31048	3.3236	2.87603	5.78218	4.8115
Angptl6	3.16736	2.68616	0.387318	0.732026	1.97545	2.03366	3.25886	1.41372	1.50538	1.28424	0.401467	0	0.945772	1.08771	1.3884	0.116032	1.57596	2.00743	0.92584	1.14079	0.437079	1.47579	0.274769
Angptl7	1.36489	0.974419	1.6766	0	0.141067	0.118905	0	0	0	1.42657	3.30267	0	0	0	0	0	0	0	0	0	0	0	0
Ank	7.27885	7.38191	8.95851	6.68236	3.65225	2.40849	4.98627	2.31412	4.52173	5.11376	4.52389	5.01215	6.61125	4.39927	3.60469	4.03046	4.62138	4.15513	5.1309	7.20306	6.11343	5.58994	6.41332
Ank1	0	0.893471	0	2.74283	0	0	0	0	0	0	0	0.393647	0	0	0.581371	0	0	0	0	0	0	0	0
Ank2	0.221147	0	1.53752	2.18193	0	0	0	0	0	0	0	0	0	0	0	0.354249	0	0.714584	0	0.416472	0	0	0.446648
Ank3	0.402515	1.62227	2.22414	0.0723391	1.74423	2.14636	2.23756	1.43972	1.43405	1.83963	1.73798	0	1.53233	0.910786	1.33028	1.60081	3.05898	2.54939	1.17545	2.02039	1.51289	3.45699	1.31347
Ankfy1	3.78805	3.41243	3.41282	3.39358	2.85506	3.11248	2.86756	3.62353	3.12665	3.14571	2.84158	3.00983	2.77596	2.77203	3.02335	3.47223	3.34186	3.46727	2.60576	2.85647	2.46466	3.42966	2.82055
Ankhd1	2.68374	2.89183	3.41309	3.97303	1.74962	2.90992	3.06374	3.31862	3.46285	3.11897	3.41982	2.95003	3.85938	2.86427	3.93628	3.92253	3.89986	2.9717	4.07925	3.69937	2.87454	3.92002	4.26279
Ankib1	2.6078	3.09411	3.04353	3.69535	2.24465	2.17968	1.17359	2.9833	2.92032	2.40812	2.42507	2.48458	2.97192	2.64468	2.71578	2.87193	2.50384	2.90433	2.56089	2.94431	1.80192	2.40742	2.28806
Ankle1	1.06265	2.02773	1.03783	1.55044	1.93627	2.42963	1.77587	0.870282	2.32806	2.3865	0	0.597736	0	0	0	0	1.27089	0.883988	0.980047	1.32735	1.91549	0.852327	0.172039
Ankle2	3.38047	2.76756	3.97553	2.91315	3.33635	3.36676	3.4193	3.80928	3.28436	3.86325	3.06287	2.826	3.37478	3.16874	2.70279	2.74784	3.25003	3.20778	3.19701	3.73474	3.13235	3.78523	3.68136
Ankmy2	2.30169	2.54252	2.48587	1.67352	3.72629	2.92202	3.47606	3.06193	2.66757	3.70849	0.845719	1.96842	1.50543	2.48746	1.40293	1.58444	2.61503	3.25318	2.76231	2.09066	3.07317	2.61656	3.05315
Ankra2	2.51037	2.3072	2.03514	1.35912	2.33886	2.9563	2.70206	3.69625	3.55232	2.76497	2.4337	2.73244	1.74427	2.18609	2.3708	1.05771	2.28854	2.53686	2.56887	1.45107	2.43426	1.64818	2.18216
Ankrd1	4.1758	5.56438	4.88725	0	3.00434	1.46879	0.47075	3.68275	2.71238	2.72611	6.59876	5.77572	2.05871	3.74226	2.93841	0	3.14903	0.747052	1.30962	0.529101	2.98274	1.54357	1.53032
Ankrd10	4.36114	3.84181	4.96952	6.18208	3.90066	4.16697	5.99986	4.83476	5.07085	4.62203	5.36414	4.80257	4.06336	4.52623	5.09441	4.14039	4.5288	5.46008	4.69055	5.05965	5.054	4.22243	4.4426
Ankrd11	5.13293	5.23841	4.59583	4.87854	5.04763	5.1149	4.24368	4.78369	4.48618	4.49107	5.06497	4.94408	5.3526	4.57519	4.50103	5.43888	4.85382	4.51024	4.54233	4.4583	3.68085	4.28251	3.98705
Ankrd12	1.07663	0.857328	2.33857	1.97316	0.34046	2.62696	1.83915	1.64248	2.56388	2.94432	2.71659	1.98286	3.05268	2.13686	1.92424	2.71758	1.87275	1.29278	2.29912	1.32749	2.81503	2.90215	3.13372
Ankrd13a	5.50123	4.75208	5.08946	4.68122	5.06732	4.93702	5.66068	5.11557	4.34073	5.11848	4.05062	4.57464	4.22559	4.43134	4.33927	4.9338	4.64377	4.41121	4.38977	4.5621	3.56999	3.6746	4.02073
Ankrd13b	3.86001	4.17957	3.43431	3.68052	3.2888	4.27614	4.38104	3.12062	3.07489	3.177	2.548	3.51923	2.36444	2.43315	3.44093	3.30119	4.31769	2.27718	3.07555	2.87205	2.02915	3.26289	2.70313
Ankrd13c	4.14841	3.99309	4.81534	4.48044	3.34183	3.59017	3.47115	4.50583	3.693	4.4159	3.82574	3.99636	3.82308	3.47728	4.04746	4.06368	3.85912	3.64089	3.9962	3.38642	2.91783	3.55246	3.76574
Ankrd13d	1.00226	1.01228	0.503634	0.694301	1.91336	3.23433	2.65512	0.821425	2.4321	2.96252	1.44794	0.0444221	1.83109	0.0340044	1.1235	0.772156	2.47801	2.28641	1.03398	1.66129	0.777418	0.825452	1.91069
Ankrd16	2.46866	2.993	2.15038	2.12416	3.10376	3.62326	3.33284	2.53941	3.35665	3.35394	2.98241	2.74597	2.67138	3.28852	2.76268	2.54757	3.02966	3.57304	3.00669	2.82244	3.56636	3.71437	3.60318
Ankrd17	3.36622	3.24236	4.89221	4.56229	3.47835	3.6978	2.79029	3.81942	3.82751	3.95458	3.93556	4.16524	4.39275	4.06096	4.00159	4.29834	4.50045	3.46732	4.33208	4.46505	4.16354	4.16052	4.24333
Ankrd22	0	0	0	0	3.30353	0	0.790655	2.58438	2.3874	2.58907	2.87369	2.6158	1.03169	1.85638	0.906106	4.3637	1.62661	0	2.73122	0.440463	1.89129	0	2.32679
Ankrd23	1.99843	2.39244	0.25952	0.546166	3.82388	3.89242	3.26788	1.93039	1.12978	2.28949	0	1.62329	0.434444	1.33045	1.22395	0.413735	2.04216	2.01811	1.6362	1.66039	0.867707	0.844032	2.13453
Ankrd24	0.533294	1.54334	0.101825	0	1.89535	2.79719	2.53191	0.0381412	0.301435	1.02567	0	0	0.545356	0	0.380064	0.964495	1.68678	1.16311	1.13561	1.09783	1.21325	0.192447	1.20973
Ankrd26	0	0	1.12244	0.657228	0	0	0.655984	0	0.157509	0	0.597298	0.0814351	0	0.107527	1.07616	0	0.630312	1.09332	0	1.39453	1.55421	1.32115	0.851407
Ankrd27	3.44176	3.6227	3.16225	2.81109	3.19978	3.35372	3.44548	3.11345	4.0676	3.5366	3.00377	3.80344	3.53541	2.92454	3.08293	2.92214	3.62933	3.35499	3.75207	3.34856	2.63067	3.04563	3.45625
Ankrd28	2.59478	2.35319	4.41262	4.81998	2.68935	2.17653	1.63265	3.28532	2.90106	2.31098	3.99722	2.50163	3.85251	3.30265	2.90708	3.45639	3.53492	3.51517	3.43283	3.95401	2.77821	3.69559	4.05281
Ankrd29	0	0.467759	0.941512	1.9594	0	0	0	0	0	0	0	0	0	0	0	0	0	0.599746	0	0	0	0	0
Ankrd32	0.727067	0	2.34818	1.34352	0	0.862503	0.201772	2.71288	2.19912	1.54289	1.43327	1.46262	0.255404	1.56014	0.213478	0.108745	1.57816	1.38283	1.6928	0.988834	2.52768	1.0045	2.02566
Ankrd33b	0	0	2.55663	1.31048	0	0	0	0	0	0	1.40287	0	0.902506	0	0	3.25968	1.66475	0	0	0	0.0262477	0	0.0302231
Ankrd34a	0	0	0.673385	1.71088	0	0	0	0	0	0	0	0	0.907175	0	0	0	0	0	0	0	0	0	0
Ankrd37	3.1039	2.50324	1.77283	1.36636	3.64584	2.52891	2.68881	2.47449	3.19489	2.50877	1.83154	2.99848	2.65637	3.73368	3.26299	2.83128	2.1876	5.35047	1.88426	2.95153	2.85683	2.78149	2.20987
Ankrd39	2.36871	2.94104	1.26018	1.38449	2.53101	3.2634	3.43642	2.08075	1.72249	2.67024	1.37867	1.47698	1.45662	2.04303	1.45907	0.631449	1.78781	2.86802	2.2605	2.08803	1.51811	2.4609	2.25925
Ankrd40	5.04145	4.5187	4.53536	4.51649	4.60424	5.1592	4.34228	4.75476	3.70981	4.04182	3.77948	4.38765	3.40218	4.3963	4.19258	3.82973	3.8415	3.41438	3.24896	3.62552	2.93037	3.01311	3.53848
Ankrd42	0	0	0	0	0.960297	1.12393	0.0307739	0	1.94205	0.419043	0.103786	0	1.49904	0	0.756861	1.0635	0.765942	1.18482	0	0	0.0776532	1.22366	0
Ankrd44	2.68677	1.6118	3.18565	1.58284	0	0.488093	0.227655	1.25053	0.594357	1.67761	0.858824	0.999394	1.07225	0.953802	1.78008	1.12976	1.14632	0.999062	0	0.214933	0.952736	1.4264	1.16631
Ankrd46	3.96598	4.17146	3.80513	3.79924	4.50667	4.66331	4.82233	4.04646	3.75578	4.30284	2.76017	3.52908	2.6917	3.50467	2.51575	2.54724	3.37311	3.918	3.14491	4.04362	4.0601	3.60884	3.55514
Ankrd49	2.29566	2.57288	2.02539	1.38763	1.78987	1.74061	1.94683	3.14885	3.03478	2.49112	1.43494	1.63012	1.89013	1.80765	1.68209	1.02785	1.48044	2.02302	1.0164	1.37357	1.08532	1.65957	1.62607
Ankrd50	3.70627	3.09932	3.06178	4.16157	2.61755	2.67912	2.44204	2.84489	2.8148	2.60648	2.30916	2.93613	2.93713	2.76258	2.6936	2.99702	2.73256	2.04407	2.49463	2.13515	2.91543	2.37477	2.32955
Ankrd52	4.02768	3.48525	3.88731	2.83442	3.54419	4.02653	3.54088	4.1404	2.99705	3.53042	2.60393	2.50229	3.32825	3.03394	3.62103	4.35105	3.95289	2.82872	2.8139	2.95754	2.60148	4.24795	2.34447
Ankrd54	4.74361	3.95359	2.9686	3.03349	4.70435	4.43961	5.10611	4.45483	4.11714	3.9955	2.87943	3.36743	3.48105	3.87201	3.41654	3.55991	3.22423	3.56869	3.46036	3.14176	3.09488	3.29899	2.7363
Ankrd6	0	0	0.415456	0	0.551659	1.15	0	0.0625915	0	0	0	0	0.292523	0	0	0	0.368612	0	0	0.633952	0	0.516035	0.869398
Ankrd61	0	0	0	0.254086	0	0	0.524505	0	0	0	0.090054	0	0.334111	0	0.0381974	0	0.307848	0.215604	0	0	0	0.0425183	0.736994
Ankrd9	1.73157	0.930147	0.851927	0.52293	1.69522	1.03433	2.21993	0.903871	1.48853	1.22116	1.61218	1.61688	1.55446	1.43437	1.42553	1.68675	1.58045	0	1.74071	0.117482	0	0	1.12817
Anks1	2.83743	2.83981	2.87013	2.41046	4.07514	4.76454	4.22551	2.87296	3.62651	4.47565	2.70772	2.52768	3.38083	3.07301	3.16065	2.80236	3.38888	3.62547	3.94876	2.52725	1.62362	2.17013	2.74352
Anks3	3.62791	3.32461	2.60608	2.82006	4.14699	3.86369	3.86203	3.74664	3.66736	3.9621	2.71827	3.11771	2.68983	3.18326	3.30969	2.40677	3.04371	3.98224	2.91063	3.43993	2.86002	2.06327	3.08806
Anks6	1.92971	1.26098	0.554746	0.642129	0	0.330168	0	0	1.09786	0.0308022	0	0	0.302266	0.0640275	0.919096	0	0	0.955268	0	0	0	0.369874	0
Ankzf1	2.70888	3.12956	2.50635	2.34277	4.27455	4.4424	4.29671	3.71977	3.0466	3.4542	2.1327	2.42703	2.53514	3.11408	3.14997	2.96419	3.078	3.71511	3.83719	2.74394	3.22934	2.64353	2.95468
Anln	4.77963	4.44095	5.80541	3.67601	2.82424	1.61153	2.52714	4.52788	4.83683	3.84722	4.92756	3.51749	4.15412	4.70257	4.16771	1.32859	3.32888	3.91398	4.05913	4.25531	1.61893	2.50064	2.57526
Ano1	3.32647	3.67306	5.08369	0.212968	5.8145	6.11585	5.85993	5.28621	6.97413	6.00046	4.82031	4.33643	5.53502	5.32755	6.43759	4.72038	6.10192	6.7392	7.04622	5.78517	5.81959	5.3416	6.9853
Ano10	3.92438	4.37699	4.14654	3.98417	5.06571	4.11788	4.2939	4.05371	4.03311	4.74348	2.59707	3.3214	3.21612	3.74203	3.05642	3.32364	3.69747	4.09097	3.2744	3.94898	4.78878	3.23801	2.93269
Ano6	6.17132	4.87432	5.57048	5.10598	5.31914	4.57203	4.63917	5.83295	5.39549	4.82408	5.01645	4.51494	5.60251	4.62259	5.38151	4.98394	4.82009	4.92586	5.48424	4.23808	3.83052	4.55953	5.07593
Ano8	5.81775	5.45166	5.07955	4.62131	4.89798	5.20088	4.21037	3.80684	4.04548	3.70288	3.66584	4.52326	3.0773	3.45314	4.08073	2.49512	4.02575	2.3933	3.26266	3.50425	6.25277	2.64827	2.79572
Ano9	0	0	0	0	1.69692	3.2586	1.19768	2.65459	2.52971	2.40477	2.67059	0.395282	0.614078	0	0.676989	1.80012	3.1278	2.67297	3.39506	1.98414	0	0.299901	1.4001
Anp32a	5.28768	5.45693	5.74217	4.10033	5.4813	5.39305	6.07345	5.4062	5.27181	5.83644	4.01121	3.97543	4.93114	5.8843	5.30907	4.14454	5.34991	5.51566	5.53158	6.36162	5.56282	5.26724	5.19506
Anp32b	7.80003	7.54428	7.15453	7.34368	7.69574	7.7573	6.88833	7.87309	8.01755	7.20383	7.39664	7.49497	7.21728	7.01205	7.21795	6.86823	6.97447	7.36194	7.01105	7.06427	6.19598	7.34135	7.22164
Anp32e	5.09858	5.09247	5.69324	4.47279	4.24089	4.47785	4.5167	5.2155	4.582	4.82616	3.87344	4.80116	4.58219	4.49303	4.15226	4.16928	4.43411	5.47411	4.05174	5.10144	4.97062	4.59163	4.35332
Anpep	4.08907	5.74175	3.59119	3.86909	6.20193	4.92304	2.50881	4.40106	2.83853	5.82975	3.24307	4.53897	3.55653	3.35966	4.7347	4.34942	4.86817	1.66609	5.91992	3.76438	2.73921	4.81682	4.578
Antxr1	3.63292	5.00668	4.12179	3.68086	2.86802	1.73003	2.47055	1.34201	1.47868	3.64726	1.75738	4.24521	3.5984	1.80371	3.37187	3.27077	4.14849	5.03737	0.219711	2.80044	1.85896	2.37068	2.43634
Antxr2	3.62463	5.31908	4.81145	4.58506	2.64533	0.283791	0.706305	1.21167	2.13384	2.74306	4.0021	4.76777	3.40684	3.00555	2.90325	3.46518	1.89946	1.2148	0.542595	2.55502	2.46199	2.45217	3.13874
Anxa1	7.83285	7.6451	9.20255	8.94356	7.47968	7.61942	8.77103	9.50235	9.44435	9.5621	10.6277	9.96356	9.49394	10.5257	10.1903	9.45614	8.98336	8.37232	9.72416	8.09661	9.23601	7.77861	8.80801
Anxa11	5.75204	3.86164	4.93682	5.10219	5.93927	5.09673	5.00268	5.19108	4.32287	5.05398	6.34136	5.70422	5.19402	4.95817	5.45225	6.03741	4.92004	4.30593	5.85394	5.53243	3.5713	4.70622	5.03222
Anxa2	9.49005	9.06145	9.57422	8.98849	8.22441	7.23329	8.16339	8.38471	9.06973	8.20554	9.66714	9.98319	9.41428	10.3082	9.67211	9.63957	8.42165	8.57058	8.71828	7.76618	7.67802	7.51296	8.60029
Anxa3	6.05741	5.95914	6.64706	6.02953	6.32882	5.32917	5.93158	7.71964	7.6352	8.29726	7.76676	7.48909	7.18344	7.67763	6.8655	5.57363	6.67061	6.41096	6.71796	7.0385	6.49667	5.54554	7.42586
Anxa4	5.71497	6.56252	5.44125	5.5315	6.37299	5.7627	5.78234	6.15699	5.62996	6.04594	6.00654	6.05636	5.67944	5.18526	5.96956	5.23451	5.52227	5.75504	5.91094	5.44283	6.28431	5.5966	6.28516
Anxa5	8.61471	8.78497	8.71093	7.97663	7.65084	7.00218	6.96929	8.04116	7.09182	7.9341	8.03524	8.24128	8.12887	8.23672	7.98416	7.19005	6.87636	6.60225	7.94376	7.01052	7.44788	7.50312	7.89119
Anxa6	6.56994	6.62322	6.2469	5.94412	7.2068	7.1395	6.72342	6.93204	6.8027	7.10538	5.16667	6.50377	5.92508	7.24097	6.33305	5.39211	6.3252	6.08677	6.52712	5.41846	6.66742	6.41133	5.35572
Anxa7	4.59817	4.77819	5.49321	5.03255	6.2611	3.94016	4.22786	4.842	4.5815	5.73489	5.80627	5.16999	5.4122	4.72188	4.1584	5.79058	4.47253	5.11933	5.72235	6.22217	4.38469	5.39475	5.24287
Anxa8	1.09872	4.95917	2.85273	3.05265	1.66473	1.40334	2.29949	2.30297	4.84607	2.66413	7.00585	6.84009	3.31969	4.66142	5.05247	5.67756	4.46197	4.63156	3.7609	0.981612	0	4.48004	4.45029
Anxa9	2.01091	2.173	1.06247	0.262998	2.46272	0.430917	0.742481	1.93188	0.842931	3.03192	0.129217	1.54136	1.83403	1.55395	0.680432	0.892096	1.43018	0.598689	2.44951	0.932492	2.97409	0.692231	2.73111
Aoah	1.27371	0.0919232	1.35725	1.08194	0	0	0	0	0.0654482	0.560059	1.14684	0	0.90073	0	0.555296	0	0	0	0	0	0	0	0.584385
Aoc1	0	0	0	0	0	0	0	1.99194	0	0	0	0	0	0	1.81479	0	0	0	0	0	0	0	0
Aoc2	2.41852	1.02832	1.74547	1.17126	1.70572	2.49925	3.30884	2.12836	1.58617	0.931456	2.12619	1.94611	2.32105	1.40248	2.49339	2.32628	2.4133	1.00495	0.912887	1.49271	0.733806	0.0807532	2.20537
Aoc3	1.52564	0.928518	0.522116	0	2.36213	1.16262	1.61831	0.985129	1.20956	1.39537	0.0287106	1.98948	1.10074	1.45453	1.98283	1.11281	0.81537	1.55766	0	0.789946	1.10296	0.0523881	0.807058
Aox1	1.80023	2.87559	2.7746	1.09003	2.99131	0.6719	1.83659	1.07799	1.13484	2.84139	0.380918	0	1.86929	0.501801	0	0	1.20141	2.41474	2.84938	2.4837	2.06441	2.93964	3.31707
Ap1ar	4.81498	4.91228	4.24467	4.43924	3.47926	3.88373	4.12367	4.76279	4.07959	4.07962	3.8217	4.60245	3.43355	3.57987	4.29456	3.58442	3.71114	4.80151	3.45566	4.31446	3.0226	3.48782	3.95132
Ap1b1	5.44803	4.7626	5.18621	4.89954	4.80089	5.32627	5.35374	4.75601	4.6203	4.31421	2.96889	4.40866	4.37511	4.7052	3.6011	3.99907	3.97402	3.05748	3.71504	3.96529	2.93012	3.45971	3.76543
Ap1g1	3.94344	4.28537	4.39512	4.03204	3.1121	4.04577	2.92226	4.4213	3.77687	4.2145	4.21698	4.0473	3.61671	3.7513	4.10554	4.16276	3.9382	3.1395	4.01767	3.89245	3.25106	4.00251	3.37148
Ap1g2	3.14271	3.57589	2.24921	1.77648	3.6175	2.70547	3.41602	2.84572	2.62166	3.26883	1.93595	2.41455	1.13845	2.51168	2.33028	2.35178	2.83663	3.11836	3.20836	2.78764	2.09948	2.10406	2.97209
Ap1m1	5.76555	4.95666	5.29883	5.12589	4.79039	4.91842	4.17399	4.6011	3.92855	4.78764	2.69274	4.56266	2.82577	3.78142	3.69108	2.87662	3.6102	3.92929	3.10498	3.76109	3.66803	3.51268	2.82704
Ap1m2	0	0	0	0	6.26564	5.63981	6.45561	5.78694	5.55373	5.85707	4.69297	3.74815	5.05137	5.30991	4.82544	4.48841	4.95029	4.94009	5.22577	4.49465	4.51728	3.66329	3.94193
Ap1s1	7.19742	7.44568	6.45902	6.30117	6.97485	6.48508	6.84479	6.56197	6.5814	6.38757	5.81983	6.62931	6.38445	6.08176	6.05447	4.84765	5.66801	5.70881	6.16035	5.69631	5.20182	5.16429	6.13228
Ap1s2	3.21939	5.45302	4.04082	3.20867	1.3769	1.47879	0.807619	2.82891	2.73986	3.47194	2.29891	2.92345	4.05214	2.24133	2.39389	2.94376	1.7405	4.60706	1.56347	3.01758	1.71001	3.14095	2.51534
Ap1s3	1.46872	1.45354	0.61791	1.7959	3.12208	2.83111	3.07459	2.69875	2.60485	3.12859	2.38972	1.60636	2.51437	2.3507	1.60617	2.37317	2.24789	3.51734	2.42584	2.63974	3.54319	2.54385	2.44782
Ap2a1	5.1954	5.32588	4.43574	4.57974	5.17546	5.17882	4.86455	4.30165	5.1939	4.65507	4.04727	4.84328	4.74916	4.36322	4.587	4.28505	4.63398	4.46578	4.15767	3.93415	3.60231	3.63358	4.18958
Ap2a2	5.40622	4.85026	4.46331	4.95609	4.41645	4.8885	4.43813	4.23467	4.27932	3.79217	3.86371	4.65822	4.21278	3.86229	3.82092	4.89052	4.1207	4.13686	3.94238	3.94662	3.18014	3.63736	3.16953
Ap2b1	5.20138	4.50558	5.96732	4.63043	4.69924	4.82885	5.05732	5.13958	4.7961	4.71523	4.2813	4.26608	4.32154	4.74078	5.44127	5.15945	4.79331	4.68783	4.47327	3.92491	3.58206	3.44419	4.04784
Ap2m1	7.25219	6.65342	6.49159	7.08227	6.94649	6.13419	6.38557	6.60063	6.54108	6.42319	5.9304	6.76392	5.77464	6.46991	6.14383	6.04733	5.90179	6.30708	6.43313	6.43594	5.78193	5.26321	6.24323
Ap2s1	7.25414	7.54486	6.39528	5.98506	7.10739	6.79403	7.02886	6.35679	7.67987	6.60241	6.15929	7.18268	6.14696	7.21523	6.44557	5.67312	6.04737	6.60114	6.24816	6.16491	6.02353	6.74465	7.12329
Ap3b1	4.40061	4.25634	4.67617	4.11181	4.05776	3.73812	3.5487	4.6257	4.63876	4.14209	4.23554	3.86599	4.37035	4.22679	3.39632	4.06914	3.87286	3.54388	4.24661	3.65854	3.62383	3.6203	3.68008
Ap3d1	4.97553	4.98766	4.78172	4.27193	4.81288	5.02241	4.96042	4.18713	4.12672	4.55281	3.80507	4.05694	4.35352	4.07858	4.38276	4.49762	4.76474	4.02325	4.07635	4.03172	3.43777	3.46429	3.97644
Ap3m1	2.34663	2.67329	3.87426	2.98383	3.02911	2.36495	2.02433	3.76073	2.94919	3.88922	2.67111	2.38174	2.89131	2.56048	1.93856	2.72845	2.90714	3.53344	2.64552	4.82539	2.35088	3.36969	3.24462
Ap3m2	3.11408	2.05349	2.53327	3.42187	2.03758	1.79078	1.8081	2.85518	2.05316	2.33385	2.27364	1.40624	1.07916	0.921147	2.78573	0.465734	1.24931	1.31786	0	1.03822	1.08206	0.163112	1.53403
Ap3s1	5.5579	6.16274	5.12535	6.20873	6.34353	4.80891	5.60762	7.17823	6.14684	6.24727	5.593	5.65833	5.80626	5.65588	5.57639	4.7504	4.21468	5.64456	6.039	5.81129	6.47086	6.03404	6.12633
Ap3s2	2.79618	2.51993	2.16562	1.46835	3.3309	3.47595	2.89155	3.05976	2.82553	2.71947	1.82867	2.18316	1.30581	1.78681	1.66523	1.26661	1.90785	2.11664	1.84689	2.39518	1.76184	2.0591	1.53257
Ap4b1	2.9978	3.46297	2.57579	2.79847	3.40696	3.55027	2.99741	3.09083	2.06808	3.01941	2.55855	1.97003	2.12853	2.58687	2.20869	1.82031	2.27228	2.89698	2.4035	2.8798	2.80384	3.05815	2.95
Ap4e1	1.69018	1.74998	1.98242	1.31935	1.01831	1.60428	1.55253	2.07688	1.88155	2.0701	2.45775	2.49561	1.91928	2.26881	2.19973	2.31606	2.35352	2.41473	2.19447	2.00709	1.98294	2.52378	2.35021
Ap4m1	3.5048	3.66322	3.31749	3.21861	4.11995	4.16068	4.56709	3.93032	4.13439	4.25325	2.45861	3.46746	4.07599	3.76752	3.75203	2.85913	4.04005	4.05108	4.11157	4.65903	3.90061	4.14937	3.37025
Ap4s1	2.32339	2.47645	2.39533	1.87578	3.12803	3.28411	3.55769	2.47311	3.11702	3.18136	2.23504	2.23712	1.7384	2.46686	2.12098	2.78534	2.90189	3.69441	3.50283	3.07256	2.52153	2.82573	2.88289
Ap5b1	1.83264	1.81473	0.511235	0.103706	2.02168	2.56902	1.64841	1.66627	1.8009	1.89021	0.558944	0.179447	0.948152	0.451583	0.833433	1.05525	1.52577	0	1.85345	0.056528	0.15505	0	0.586328
Ap5m1	0.558748	0	1.84855	0.992391	0	0.769315	0.161604	1.27059	1.44784	1.64432	1.34683	0.703242	0.93601	0.71323	1.31702	0.798258	1.79238	1.55854	2.06995	2.27249	1.69563	2.66675	2.19608
Ap5s1	3.36007	4.45775	2.7252	1.73298	3.90592	3.27825	4.22122	2.75801	2.9198	2.89514	2.30078	2.89055	1.75119	2.91807	2.54483	1.39062	2.0428	2.63182	2.64592	1.45239	2.3341	2.53094	2.85026
Ap5z1	3.21327	3.41854	2.48602	2.2513	3.98463	3.55974	3.9922	2.79275	3.14986	3.2023	2.05211	2.25482	2.70691	2.06504	2.85568	1.73575	2.91207	2.81895	2.88478	2.24543	2.40361	1.6968	2.80464
Apaf1	2.36823	1.93358	2.91769	2.84697	0.992812	0.976041	0.567876	1.81433	0.925468	0.978313	1.80933	1.85859	2.08476	1.08546	2.27511	2.58517	2.05711	3.19238	0.942488	0.753382	1.25497	1.30396	1.4753
Apba1	0.255936	0	0	1.0811	0	0	0	0	0	1.14987	0	0.539045	0	0	0	0	0	0	0	0	0	0	0
Apba3	4.82968	4.39211	3.6905	3.84416	4.83728	5.01989	4.65646	3.7895	3.73432	4.03244	3.43275	3.81964	3.89986	3.85389	3.82295	4.48615	3.97686	3.16066	3.77919	3.54524	3.5798	3.166	3.64159
Apbb1	3.58437	3.4526	2.8625	2.52568	3.40997	3.59085	2.53183	0	1.61703	0.73799	1.38892	1.61721	1.7334	2.04914	1.22188	0	1.97872	3.14683	2.29281	2.92223	1.37067	3.25158	0.191045
Apbb1ip	5.03934	3.71031	3.7786	3.36752	3.25707	2.25458	1.74667	3.37668	2.41523	4.39769	2.56684	2.96397	3.10863	1.57624	2.25869	2.0645	0.606035	1.74742	0.729731	0.622143	1.41421	1.38629	2.47998
Apbb2	3.2603	2.84333	3.50741	3.29859	2.28716	2.69737	2.62585	2.6214	2.5928	2.73247	3.79615	4.06077	3.46475	2.78883	3.103	3.39075	2.75515	2.33594	2.45738	1.02708	1.62485	1.50384	1.83684
Apbb3	3.25849	3.15221	2.5421	2.62582	2.78844	3.65319	4.48065	3.61932	2.92074	3.24537	2.66789	2.43597	3.13177	3.16278	3.0614	2.78508	3.01655	2.55734	2.74214	3.52066	2.51914	2.85828	3.60254
Apc	1.49986	1.26452	3.1128	3.96455	0.593296	2.07251	1.67147	2.85856	2.98447	2.96249	2.51705	2.06459	3.17692	3.0074	3.08945	3.12428	3.44208	2.74853	3.40516	3.1931	3.01802	3.28835	3.21285
Apcdd1	3.1849	3.74517	1.77688	0	2.0324	0.559717	1.7152	0	0.772722	1.50964	0.0944658	0.0601027	0.421371	0	0.747422	2.84707	2.66359	0.211884	0	0	0	1.16799	0
Apeh	3.63635	4.44033	3.7051	3.39732	4.89911	4.67649	4.50653	3.86422	4.33631	4.3004	3.40799	3.70592	3.07347	3.70672	3.13296	2.60459	3.9261	3.13851	3.02893	3.85896	3.99091	2.81655	3.17724
Apex1	3.67052	3.68206	3.63603	2.56788	3.7722	3.79044	2.9664	3.66922	3.22529	3.07566	2.51	2.40415	2.30908	2.66363	1.93466	1.57856	2.90454	3.75712	3.20276	2.64263	2.98965	3.94467	3.22119
Apex2	3.03617	3.00078	3.18145	2.48318	2.13803	2.08068	1.91029	3.5035	2.87306	2.27324	2.43009	3.11738	2.35304	2.28297	2.66383	2.4443	2.67357	2.96931	2.55277	2.57323	2.48623	2.43629	2.22046
Aph1a	5.94362	5.86949	5.11868	4.758	6.1881	6.28456	6.48866	5.74911	5.40335	5.6881	4.48548	5.2547	4.8725	5.36607	5.04577	4.62022	4.59151	5.42857	5.13603	4.50679	6.04912	5.07975	4.79311
Aph1b	0	1.38116	1.73416	0.92581	0.971862	0.0943036	1.39017	0	0.0902708	0.900026	0.443172	0.148843	1.50619	1.66675	0.0486268	0.0261768	1.24329	2.26407	0.326181	0.911515	2.18599	1.2111	1.0362
Aph1c	0.189768	0.403584	0.365972	0.134471	0	0	0	0	0	0	0.693114	0	0.267716	0	0	0.215169	0	0	0	0	0.0982444	0	0.467864
Api5	4.98445	4.79314	5.41439	4.96537	4.40299	4.04519	4.2563	5.29653	4.91548	5.19738	4.56569	5.01584	4.98861	4.95477	4.87626	5.07795	4.85114	5.45905	4.70128	5.01233	4.66567	5.22457	4.72918
Apip	3.59452	4.08035	3.48501	2.43322	3.99695	3.77994	3.91321	3.69657	3.57006	3.88714	2.78999	3.34361	2.80614	3.78402	2.59504	2.29222	3.18887	3.6879	2.67182	3.35469	3.6718	4.44143	3.7226
Apitd1	3.56432	3.22411	2.73905	2.10899	2.80452	2.51427	2.91224	3.76504	2.88748	2.38868	1.8956	2.65982	0	2.14404	2.78626	1.12645	1.96561	3.53477	1.47008	1.97803	2.45804	0.942788	2.98988
Aplf	2.22146	2.42803	1.88243	2.1564	2.79663	2.7854	2.74874	1.70425	1.98162	2.32474	2.20799	2.18502	2.39402	1.87093	2.16237	2.27417	2.15608	2.1468	2.47518	2.00854	3.16808	2.64333	2.57871
Apln	3.79207	3.31482	2.2697	1.91198	3.46771	2.6973	1.24272	2.8969	3.59363	2.48101	1.5266	1.50298	0.204516	2.5481	1.90834	0	1.27118	1.60731	1.06506	0.2288	1.9723	2.71107	0
Aplnr	2.04226	2.95448	0.0291065	0.946424	1.71297	1.62175	2.70028	0	0.740453	2.23127	0.192724	1.10281	0	0	0.972546	0	0	0	0	0	1.62129	1.24284	1.47997
Aplp1	2.96913	3.71284	2.53284	0.647397	5.76978	4.52404	3.91691	5.20219	5.36656	5.09159	1.43731	1.22206	4.32536	5.61467	4.44928	3.38164	3.65377	0.0440723	4.72659	3.55844	2.89682	4.00628	2.44317
Aplp2	7.40661	7.27335	7.61208	7.07454	8.30144	7.23009	8.10584	8.43276	7.97908	8.29527	7.20369	6.59979	6.75542	8.18375	7.675	6.7755	7.11953	8.08725	8.09786	7.78701	5.58658	5.77168	7.0805
Apmap	4.15352	5.28766	3.59611	3.23237	5.01875	5.11053	5.13737	4.15808	4.38802	4.82222	3.97832	3.86717	3.82074	4.55524	3.92092	3.61064	4.26893	5.21669	4.7749	5.22335	4.44659	5.87946	4.76077
Apoa1	0	0	0	0	0	0	0	0	0	0	0	0	0	0	0	0	0	0	0	0.623586	0	0	0
Apoa1bp	6.61422	6.12178	5.19175	5.84577	6.26633	6.55317	6.8193	6.07694	5.87296	5.78986	4.84093	5.86929	4.84795	6.09919	5.31528	4.30327	4.76073	5.43917	5.31604	5.56586	5.74155	5.42603	5.83433
Apoa2	0.466006	0	0	0.42219	0	0.419668	0	0.36974	0	0	0	1.47545	0	0	0	0	0.211311	0	0	0.844739	0.201006	0	0.0316775
Apoa4	0	0	0	0	0	0	0	0	0	0	0	0	0	0	0	0	0	0.907521	0	0	0	0	0
Apobec1	4.3119	4.81697	4.11964	3.94443	3.49335	2.92633	3.3658	5.26961	2.77942	4.71073	2.85698	2.38922	2.69909	1.36244	3.40484	3.00594	3.59231	4.91835	0.0678727	0	3.24407	2.46381	3.88686
Apobec2	0	0	0	0	0.832858	3.34218	0	0	0	0	0	0	0	0	0	0	0	0	0	2.56356	0	1.32272	0
Apobec3	3.50694	3.96199	2.76778	1.94059	3.77008	4.01292	4.02143	4.31753	3.46243	4.14397	2.33301	2.8234	1.86603	2.52777	2.95637	2.48307	3.29601	3.18816	2.67915	2.5077	2.08495	2.96427	3.71436
Apobr	3.71717	4.03148	3.97206	2.78781	5.47775	1.51562	0.96026	2.80044	1.54881	2.74359	4.53698	4.8079	1.57798	0.871875	3.72951	3.55051	2.53167	0	3.58706	0.920545	1.92743	1.67158	3.66405
Apoc1	0	1.4312	0	0	0	2.823	3.2971	0	1.11531	6.32477	2.35618	0.397255	5.65447	0.467968	1.21761	6.52966	5.55172	4.2646	2.97731	6.77776	0.0287672	8.62907	5.24218
Apoc2	3.33858	2.45294	4.281	1.30421	3.10202	0.594682	1.70036	2.13354	0.587557	1.98365	1.71464	1.98497	0.392669	1.57362	2.12933	1.8504	0	0.747576	0	0	0.94703	1.94761	2.85577
Apoc4	2.69987	0	1.57046	0	0	0	1.00724	0	2.13311	1.13824	0	0	0.429546	0	0.709123	0	0	0	0	0	0	0	0
Apod	0	2.1388	0.229293	1.93511	5.59216	5.43638	4.8502	0.132498	6.30781	6.29332	1.77599	2.74492	8.01011	7.13237	3.189	4.52067	4.18354	7.99274	4.62553	7.07136	2.59225	4.55285	4.06242
Apoe	11.9109	10.2	11.5338	9.97997	10.8407	9.9809	10.782	9.75711	9.96777	11.1405	8.43615	9.44269	9.21457	8.91602	10.0224	9.8636	9.28013	9.15595	4.46633	6.47908	8.67402	8.31236	10.1246
Apol6	0.0957354	1.3172	0	0	0	0	0	0	0.437899	0.667293	0.0371151	0.711777	0	0.241291	0	0	0.240351	0	0.325306	0	0	0.70217	0
Apol7a	0.109147	0	0	1.88594	2.76962	0.454323	0	2.17424	1.94726	3.5609	0.601288	0.820044	0	2.22222	2.27055	2.03893	2.06764	0.0581364	1.8815	0	1.17167	0	0.697765
Apol8	0	0	0	0	0	0	0	0	0	0	1.63122	0	1.97399	0	0	2.01211	0.541991	0	3.02373	0.36446	1.30763	0.072586	1.3637
Apol9a	5.5575	2.81764	2.31006	2.18649	5.01331	0.161746	0.76851	6.48311	4.11784	3.56686	3.78797	5.22184	1.18288	2.94013	4.66888	3.51695	4.66471	2.87931	3.33344	0	3.62322	3.75797	4.39597
Apol9b	5.27448	3.45553	2.98895	2.0064	4.54226	0	0.642508	6.41439	3.89949	3.01477	3.09461	5.09409	0.862035	2.75298	4.31134	2.96183	4.40465	2.6782	2.94509	0	3.21265	3.30255	4.18463
Apold1	2.1059	1.91456	5.7349	3.53043	1.91484	1.03636	0.346043	0.643219	1.35653	0.92187	3.67521	3.53116	3.93292	3.22129	3.8143	3.1785	3.65742	2.3477	1.12785	0.685276	4.09489	2.5204	3.67429
Apoo	3.79326	3.94738	3.60797	3.30921	3.89972	2.67092	2.7722	4.37733	4.49815	3.4671	2.89271	3.32503	2.33733	3.4601	3.11871	2.28196	2.98764	4.23537	3.18842	4.057	3.66701	4.33332	2.93443
Apoo-ps	2.77114	2.77629	3.17675	2.03654	0	1.87895	0	0.818147	0.225275	1.76872	2.14699	3.44038	1.68245	1.53282	1.75836	1.84023	1.29315	0	0.744333	2.69149	0	0.31516	2.66945
Apool	3.30715	3.23642	4.46886	2.46598	3.45891	2.7644	2.69326	4.18963	3.97521	3.97357	2.80881	3.35423	2.39806	3.54841	3.17962	3.40705	3.46267	4.58825	3.21505	3.5754	4.80552	4.33041	3.93171
Apopt1	3.86925	4.04845	2.72466	2.99247	4.81661	4.31942	4.88511	3.49951	3.97556	4.48823	3.20923	3.69128	3.47731	4.14426	3.50682	3.20272	3.50598	3.96925	3.31486	3.63831	4.61896	4.28027	4.14453
App	7.99049	7.70655	7.64337	8.95215	8.50461	8.1069	7.07108	8.71065	8.49892	8.84784	7.65135	8.53794	7.85266	8.67591	8.91053	7.65224	8.24411	8.71589	8.97894	8.85316	7.47479	7.10966	8.12945
Appbp2	3.42699	2.89148	4.61241	3.66469	1.9893	2.6568	2.19306	2.95801	2.91599	2.72505	3.56961	3.49805	3.93744	3.16915	4.39648	4.40484	4.40469	3.60095	3.07623	3.59902	3.21637	3.29992	3.21704
Appl1	1.27753	1.48827	3.22829	3.10926	1.80762	1.01323	0.844514	2.26615	1.93641	2.16635	2.54987	2.79397	2.19164	2.15108	1.98884	3.06038	2.698	3.14072	2.58941	3.44142	1.94452	3.06623	2.37858
Appl2	3.90633	3.26406	3.74536	3.41331	4.51964	5.05746	4.81558	4.6024	4.75794	4.19871	3.12388	2.56679	3.6014	4.78731	5.33168	4.36752	4.63418	4.28785	4.65751	3.76888	4.93909	4.14786	4.93579
Aprt	8.64558	8.4921	7.18445	6.55489	7.51898	6.96503	6.39149	6.4802	6.42485	7.29846	6.86979	8.5313	5.44092	6.48373	5.77872	5.842	6.05177	6.45507	6.06309	6.95688	5.42425	6.74506	5.95116
Aptx	1.28878	1.05121	0.263936	0.133919	1.85016	2.46156	1.74519	1.92095	1.91858	1.09389	0.941106	1.42889	0.923438	0.867683	1.24696	0.579586	1.25724	1.20299	0.431516	0.585126	0.849415	1.00379	1.01281
Aqp1	5.7931	4.59331	4.04093	5.01998	4.21749	4.78047	4.01679	2.46609	3.80272	4.81337	4.9913	4.94225	5.27868	4.78368	4.07029	4.47896	4.56387	3.91795	2.51102	2.6679	3.99707	5.74755	3.67137
Aqp11	0	0	0	0	0	0.7982	0	0	0	0	0	0	0	0	0	0	0	0.161011	0	0	0	0	0
Aqp2	1.33487	2.83949	0.37283	0	1.84081	2.05434	2.13425	0	0	2.10021	1.05873	2.1947	1.336	0	0	0	0	0	0	1.56954	0	0	0.246724
Aqp3	1.48876	3.4806	0.696902	0	2.00098	0.0803984	0	0	0.869334	0	5.8399	5.85884	1.79818	0.0409345	0.669789	8.50159	5.32825	3.09784	2.87465	0	0	2.32902	1.88753
Aqp5	8.07263	5.52094	4.73779	1.23299	10.0315	3.69203	7.61291	8.60244	9.69696	8.67074	5.38583	4.288	7.60716	8.2307	7.85353	1.74527	5.15865	6.81573	7.37423	8.96647	8.56949	6.53198	7.75988
Aqp7	0	0	0	0	0.0370589	0	0.326273	0	0	0.118227	0.370354	0.0532643	0	0	0	0	0	0	0	0	0	0.182591	0
Aqp9	0	0	0	0	2.11891	0	0	0	0	2.97281	0	0	0	0	0	1.92693	1.86285	0	0	0	0	0.457321	0.522608
Aqr	3.76181	4.15803	3.78948	3.13562	3.9853	3.68298	3.61816	3.99256	3.85217	3.83329	3.30935	3.62584	3.40942	3.67945	3.6129	3.21873	3.69377	3.82333	3.31355	3.72691	3.61872	3.72476	3.60674
Ar	0	0	1.19834	1.08281	0	0	0	0	0	0	1.64754	0	0	0	0	0.277044	1.34391	0	0	0.49548	0	0.0314234	0
Araf	5.02014	5.251	4.93643	4.66629	5.54916	5.39131	5.45091	4.88872	5.08254	5.48316	4.34568	4.46279	4.43465	4.73626	4.43237	4.1656	5.00777	5.56408	4.48916	5.08579	4.79655	4.69035	5.09331
Arap1	4.46877	4.3327	3.27885	3.63176	4.34967	4.40643	4.42215	4.05781	3.91308	4.35845	3.05783	3.10929	3.82003	2.78971	3.36984	3.79622	3.87076	3.00549	3.51641	3.14811	2.45779	2.73657	3.66638
Arap2	0	0	2.38776	1.72599	0	0.106509	0	1.83838	3.00622	1.54639	3.73903	2.79476	3.52888	2.83931	2.66647	3.31908	2.9108	3.46627	3.29002	2.64197	2.4374	2.37235	2.325
Arap3	3.26858	3.50726	1.53316	1.59024	2.30218	1.45509	1.5069	1.89435	1.5813	2.8729	1.44983	1.46197	2.4626	1.97816	1.65288	1.60672	1.24574	2.25878	1.90274	0	0.902598	0.599565	1.98562
Arc	2.39561	0.483891	2.68255	7.66593	0.079443	0	0.958271	2.5624	1.38334	0.712543	6.31373	7.49308	7.94283	5.27784	6.57197	7.0921	7.31442	7.02939	8.11379	7.14254	3.64514	5.3038	7.26799
Arcn1	6.37006	6.57653	6.0773	6.06332	5.07649	5.22483	5.50342	6.48052	5.78012	6.05018	5.52331	4.99937	5.19756	5.73307	5.82246	5.44075	5.51183	6.41079	5.83979	6.02428	5.55792	5.3563	4.92773
Areg	6.16062	5.02205	6.53993	5.08414	1.70372	0	0.159345	3.10981	4.23316	2.75966	6.9755	7.36469	7.11156	4.6417	4.51521	5.87304	7.90319	4.19406	5.72058	3.29058	5.04167	2.74049	6.03248
Arel1	3.14327	3.1938	2.76171	2.75675	3.35744	3.19484	3.53334	3.62993	2.9186	3.31971	2.71479	3.11587	2.37216	2.80562	2.93025	3.064	3.61706	2.07582	2.41969	1.93202	2.86666	2.5113	3.76473
Arf1	8.74273	8.20994	7.64455	8.09559	7.87069	8.21572	7.99332	7.7819	7.75206	7.7934	7.17367	7.64053	7.08293	8.21079	7.35427	7.75966	7.50483	7.52608	7.38395	7.42921	7.88687	8.1283	7.34401
Arf2	3.65057	3.84831	4.47735	3.15151	3.52114	3.92558	3.68831	4.46953	4.3839	4.80159	4.14325	3.91028	4.63346	5.96275	3.78069	4.64987	3.77105	4.35359	4.51625	3.29802	4.29088	3.21316	4.07218
Arf3	6.27357	5.85519	6.48576	5.80665	6.83812	6.39135	6.17822	6.95757	6.6011	6.95683	5.60514	6.037	6.04168	6.61418	6.28095	5.76816	5.95274	5.99987	6.64538	6.04854	5.50674	5.41768	6.18573
Arf4	6.99058	6.37547	7.36786	7.20159	7.50709	6.1039	5.69164	7.12552	5.91957	6.96041	6.5105	6.44667	6.21322	6.09443	6.16728	6.54288	6.34418	7.45264	6.9719	7.90032	5.64596	6.76303	6.74448
Arf5	6.79184	7.44994	6.7136	7.04847	7.87329	7.78121	8.04375	6.52292	7.5657	7.40788	6.43594	7.0652	6.57524	6.6644	6.78069	6.29477	6.64264	7.34262	6.91296	6.56919	7.07596	6.98132	6.94712
Arf6	5.98003	5.86305	6.01434	5.53816	5.75904	5.15153	5.23355	6.10631	5.36615	5.61425	5.77763	5.81817	5.77868	5.61893	5.69554	6.38986	5.94776	5.14068	5.43328	4.92679	5.07017	4.89344	5.92406
Arfgap1	5.29586	5.51185	4.34485	4.32437	4.79956	6.2411	5.54233	4.29369	4.68311	3.98448	3.72479	4.69675	4.48488	4.27028	4.32131	4.06917	4.57338	6.1801	4.33176	4.0926	4.44677	5.35609	4.0276
Arfgap2	4.86088	4.96821	4.35289	3.8128	5.38469	5.10079	5.48934	4.83641	4.96222	4.99908	3.47355	4.40862	4.29007	4.92161	4.40765	4.44531	4.71391	4.14291	4.96956	4.65469	4.39387	4.76241	4.79348
Arfgap3	5.0262	4.4384	2.82729	4.25812	4.35335	4.20192	4.4677	4.27464	3.77249	4.35649	3.27337	4.58328	4.2207	4.05638	3.56824	3.84257	3.4851	4.26232	4.57032	3.98675	4.09189	3.88566	4.28783
Arfgef1	2.54503	3.05269	3.50218	3.85324	2.80335	3.5049	2.54346	4.23829	3.94273	4.20721	4.06283	3.52838	3.3742	3.74773	4.04799	4.28038	3.94128	4.42693	4.15726	4.02998	3.80717	3.89771	3.73401
Arfgef2	2.82366	3.5338	2.50327	2.24096	2.31448	3.57855	3.26292	3.02997	2.96227	2.65512	2.90663	2.53052	3.08463	2.94085	3.30289	3.28474	3.44387	2.76464	3.51629	2.36032	2.44581	3.21303	2.08651
Arfgef3	0	0	0	0	0	0	0	0	0	0	0	0	0	0	0	0.901309	0.662798	0	0	0.116977	0	0	0.13943
Arfip1	4.45499	4.3026	4.43448	4.56338	4.40388	4.1708	4.03432	5.18043	4.28169	4.88579	3.50867	4.12188	3.88027	4.46858	4.366	3.89441	3.82714	4.24082	4.3934	4.93705	4.93071	5.04194	4.3453
Arfip2	4.08315	3.70674	3.31827	3.57783	4.57023	4.73356	4.47278	3.7735	4.40515	3.87388	3.2894	3.296	3.43824	3.42679	3.34649	3.32285	3.77649	4.33735	3.57676	4.02401	3.41453	3.4542	3.70367
Arfrp1	3.11489	3.56679	2.69684	1.17668	3.73249	5.23286	4.66799	3.53609	3.74271	3.20905	2.495	3.03629	2.89851	3.15618	3.20523	2.66829	3.23899	3.94627	3.15292	2.95784	3.09522	3.8158	2.3523
Arg1	6.03333	6.5159	6.51646	2.51353	4.7014	2.78197	3.37676	5.44538	7.83434	3.80818	6.39582	6.57774	3.94931	5.92655	5.51016	4.51426	5.01135	1.85292	3.71542	4.23104	4.29397	3.78993	6.65419
Arg2	0	0.778074	2.50051	1.81179	1.71448	0.429675	1.28772	3.49605	3.27302	1.62926	3.91782	3.33264	2.78291	2.97849	2.86147	3.83294	4.24304	2.41204	3.2008	2.19113	2.81389	2.86664	3.14186
Arglu1	5.06776	5.01005	5.52109	5.61108	4.89764	5.60363	5.9882	5.88802	5.5168	5.62491	5.53891	5.15403	4.23954	4.54923	5.10114	5.15724	5.06213	5.70918	5.17318	5.42216	5.74191	5.16536	5.41059
Arhgap1	5.29772	5.46255	4.80286	4.15891	5.19636	4.94169	5.07826	5.37895	4.84692	5.28435	3.69191	4.76832	4.76076	4.99638	4.80091	4.55347	4.68164	3.80097	4.50587	4.00491	4.34057	4.18354	4.45383
Arhgap10	4.82216	4.61	4.43136	4.62223	3.73616	3.58478	2.6369	3.75609	2.89213	3.02411	3.80793	3.9978	2.61665	3.46616	3.07271	2.87213	2.91649	3.01285	3.40594	3.04893	2.61059	2.65038	1.9833
Arhgap11a	2.98765	3.29332	2.93097	2.30211	1.83216	1.84545	1.77847	3.38579	3.47676	3.14856	2.83264	3.19675	2.488	3.01458	2.81015	1.83944	2.68097	3.79812	2.96366	3.53011	2.56042	2.18299	2.45114
Arhgap12	1.53669	1.38421	3.06628	2.11655	1.30036	2.04628	1.72973	3.01903	2.99282	3.00496	3.12598	2.51327	2.82449	2.28543	2.96962	2.63391	2.64424	3.09812	3.09447	3.38299	3.4344	3.49375	3.2701
Arhgap15	0	0	1.44298	0.269751	0	0	0	0.987539	0	1.34661	0	0	0	0	0.251398	0.636339	0	0	0	0	0	0.563109	0.572046
Arhgap17	3.8172	3.4709	3.18036	3.91032	3.21956	3.15634	3.25923	3.26062	3.39698	3.57537	3.7421	3.7295	4.11915	2.90273	3.45249	4.20418	3.47129	3.51856	3.42978	2.73364	2.83204	2.38468	2.51588
Arhgap18	1.61829	1.96236	2.77461	1.89084	0.757877	0.853684	1.20675	3.87908	3.56767	2.68105	3.00112	0.963408	1.60921	2.61008	3.0083	1.91144	1.63002	3.50213	1.96165	2.6911	3.32777	1.58601	1.87959
Arhgap19	3.08017	2.24094	2.30852	1.07542	2.21786	2.59168	2.34555	3.33308	2.01661	2.69029	0.955305	1.59943	0.616405	1.82797	1.30782	0.231408	1.33285	1.35159	0.855344	2.52532	1.19483	1.25401	1.58018
Arhgap21	2.68909	3.38962	3.37612	3.79741	4.3362	3.40594	4.04743	4.11109	3.91613	4.16355	3.95965	3.87289	4.32488	4.27591	4.39916	4.16368	4.46113	3.86296	4.9791	4.3387	4.42038	3.39381	3.9698
Arhgap22	4.61553	4.23031	6.22754	4.48158	3.47375	1.4077	1.83005	2.12034	1.55664	3.35224	4.55988	4.59536	2.6019	2.03818	3.47748	1.35331	0.702418	1.22854	2.70108	2.14527	0.182858	1.84168	1.68685
Arhgap23	4.91253	4.53697	3.86528	4.8236	3.34093	3.63913	2.61528	2.82143	2.95935	3.13432	3.61346	4.31588	4.62549	3.67905	3.82605	4.02287	4.13328	2.82132	3.13909	2.13686	1.61098	1.7512	2.66858
Arhgap24	1.30077	0.992957	1.09523	2.90799	0.66968	0	1.57235	1.69944	2.22692	2.18022	0.880286	1.8111	1.57289	1.45017	1.45791	1.23926	2.14016	2.00578	0	0	0.913255	2.78783	1.58324
Arhgap25	1.68004	2.07824	1.26261	0.751935	1.27027	0.849167	1.01182	1.23732	0.673737	2.0649	0.316841	0	0.0312258	0	0.528321	0.552869	0.144138	0.168591	0	0	0.423202	0.394152	1.20772
Arhgap26	0.408299	0.69174	0.195121	0.555168	0	0	0.702569	4.07734	0.678469	0.965374	1.4687	0.307743	1.97072	1.56723	1.80173	1.66944	1.48855	0.230055	2.32425	1.19291	0.329457	1.65501	1.77922
Arhgap27	2.83417	2.94881	1.85097	1.73074	4.56945	4.21625	4.2134	4.43827	3.90731	4.47069	3.28441	3.52683	3.40489	4.36847	4.04231	3.83094	3.58602	2.70685	3.91338	2.06214	2.90126	1.50571	3.40253
Arhgap27os3	0	0	0	0	0	0	0	0.184382	0	1.45004	0	0	0	0	0	0	0	0	0	0	0	0	0.0340044
Arhgap28	1.23838	1.02394	1.98632	1.0646	2.21866	2.73837	2.92953	1.16648	1.58043	1.47498	0.977368	0	2.21813	2.03717	2.16536	2.71119	2.99195	2.13017	2.6058	0.193204	2.53077	1.89399	1.15183
Arhgap29	1.72658	2.74321	3.39203	2.2815	2.10985	2.15841	0.9898	1.19153	1.87829	1.86656	2.13398	2.12318	3.45822	1.93777	1.8292	3.1038	3.01174	2.64741	2.63727	3.3148	3.32421	4.53784	3.89323
Arhgap30	3.22864	3.52371	2.79648	1.42419	2.32084	1.39819	1.79747	3.14938	2.04138	3.66827	1.4934	0.172436	0.664647	0.183035	1.82671	1.9569	0	0	0	0	0.956235	0.809069	2.45684
Arhgap31	3.1816	3.53901	2.78966	5.18868	3.25275	2.38764	2.50185	1.45593	4.37088	2.86074	2.15976	2.58256	4.50568	3.16275	2.71936	3.1906	2.40094	2.5514	3.82026	4.70662	3.5185	2.63373	3.73887
Arhgap32	1.28675	0.664437	2.75224	3.09965	2.5622	1.86579	2.1987	3.26743	2.97987	3.14683	2.12461	0.17816	2.38016	2.92049	2.98981	2.867	3.10733	2.62827	3.63288	2.28964	2.30606	1.37599	1.78212
Arhgap33	0	1.81898	0	0.527801	0.125995	2.73151	1.9206	0	0.870424	1.05805	0	0	0.734647	0.69022	0.355603	0.60484	1.50673	0.905744	1.95278	0.637712	0	0.133051	0.621187
Arhgap35	3.22347	3.31047	3.54207	3.66192	3.96232	3.64939	3.69471	3.17358	4.46865	3.48553	3.09486	3.24935	3.96931	3.66897	3.67295	3.33601	3.74795	3.09839	3.84528	3.53905	2.24061	3.21446	3.52179
Arhgap39	2.57641	2.1294	2.58143	2.29632	3.40946	3.07907	3.62839	2.72488	3.12693	3.26453	1.62876	1.90056	3.02743	2.16523	2.42454	1.80926	2.46116	3.52257	3.26264	2.56019	3.34809	2.62382	2.30899
Arhgap4	2.72414	3.33565	2.55097	1.47549	1.91974	1.27267	1.64291	2.38087	1.48298	3.16367	0.582999	0.130681	0	0	1.81302	1.33882	0.882682	1.4896	1.85927	1.479	0.631086	1.86782	2.08262
Arhgap40	0	0	0	0	0	2.03725	0	0	0	0	1.50444	0	0.0706229	0	0	1.5266	3.62573	1.65021	0.242877	0	0	0	1.24158
Arhgap42	3.10036	2.34817	3.3856	3.22948	1.99111	2.28951	1.86881	3.24865	3.0441	2.91247	2.41082	2.60107	3.20837	2.86328	3.69476	2.51045	3.68184	3.58985	3.07412	2.14024	2.35427	2.8003	2.75489
Arhgap44	1.45266	0	0	1.79	1.93089	3.38178	2.07108	0	1.38833	0.917806	1.73378	0	1.94911	1.25948	0.135141	2.20481	2.2247	1.10129	2.16232	0.767019	2.35936	1.79416	0
Arhgap5	0	0	3.63701	2.75083	0	1.33581	1.61054	2.43843	3.04767	2.87393	3.11573	2.6792	3.40025	3.38893	3.50592	3.92083	3.96751	2.95891	4.44546	3.61335	3.64511	3.38074	4.344
Arhgap6	1.43032	0	2.20689	0.413507	0	1.1494	0	0	0.118134	0.957603	0.72244	0.405775	1.62435	0.88534	1.52061	0	1.4227	2.2405	1.30843	1.01084	0	0.873514	0
Arhgap8	0	0	0	0	5.85502	4.71741	4.09653	5.22959	4.28042	5.08134	3.63499	3.85438	3.8207	3.16013	3.4636	2.02494	3.50932	2.80739	4.57466	3.84104	4.0675	4.0954	3.57459
Arhgap9	3.66142	4.12088	2.69549	1.76005	2.94923	2.56677	2.53139	2.75331	2.68462	3.66156	1.90376	1.74699	1.06066	0.7689	1.60097	1.84409	0.622921	0	0.906921	0.666611	1.04311	2.23811	3.40942
Arhgdia	8.78334	8.10272	8.22616	8.57199	8.4433	8.24242	8.23783	7.69003	8.35146	7.9083	7.1599	8.06746	7.15877	8.58807	7.4047	7.13012	6.75576	7.08028	7.05023	6.57175	6.5113	5.45458	6.72042
Arhgdib	5.64462	6.16041	5.65715	5.89219	5.21233	4.90478	5.14423	7.02625	6.00887	6.04737	4.19491	4.03689	5.94474	3.81139	5.27622	4.93253	4.68893	4.70578	2.56807	3.64624	4.15902	3.93144	6.08817
Arhgdig	0	0.110123	0	1.01148	3.37285	2.81428	4.41715	0.816125	2.67725	3.63992	0.600679	2.92549	1.1756	2.84358	1.05328	1.14418	1.86323	0.269452	2.11408	3.17996	1.55191	0	2.22001
Arhgef1	5.48309	5.58804	4.93445	4.94215	6.61558	6.44848	6.71662	5.69947	6.58921	6.38893	5.84725	5.79685	5.88391	6.85567	6.26396	5.52304	5.45242	5.92576	6.01412	6.16889	5.71918	5.60467	6.21623
Arhgef10	3.00036	1.90566	3.13644	3.80342	1.74876	1.77735	4.2435	3.71042	1.51875	1.3191	2.47404	0	1.8988	2.59639	2.79235	1.32461	2.8781	2.98729	2.57897	2.77726	2.01053	2.06045	2.06309
Arhgef10l	3.33877	3.61858	3.30225	1.63183	4.8737	4.59522	4.31293	4.17145	3.86961	4.19539	3.28898	4.30303	3.11001	3.66951	4.20468	3.57726	4.18562	2.1478	3.72469	2.70931	2.17288	2.19606	3.32006
Arhgef11	3.676	3.11699	2.95494	3.02795	3.03339	3.73252	3.5981	3.00668	2.64519	2.34937	2.06116	2.49525	2.40294	2.6002	3.02721	2.65914	2.81996	1.6086	2.32962	2.41188	2.39782	2.2249	2.37083
Arhgef12	3.57593	2.84271	4.01477	3.8386	3.36438	3.41774	3.98102	4.10214	3.64919	3.83576	3.16783	2.67056	4.15715	3.73678	3.96357	4.33032	4.26179	3.81183	4.19595	3.8479	2.61014	2.64029	3.02199
Arhgef15	1.41716	1.52242	0.2404	0	1.03414	1.11501	0.872624	0	0.535356	0.636831	0	0.812958	0	0.477294	0	0	0.790455	0.606139	0	0	0.0931004	0	0
Arhgef16	0	0	0	0	4.61961	3.66308	4.31038	4.63761	3.34001	3.76477	3.67549	2.80113	2.27749	3.57257	4.24537	3.42317	4.08272	4.51304	3.08145	2.22887	2.48917	1.01172	3.36835
Arhgef17	3.89177	3.20378	2.74983	3.81894	3.67911	4.76112	3.7257	3.28609	4.03189	3.24014	2.81039	2.47852	3.88449	3.09733	3.97314	2.96935	3.5249	3.1623	3.42095	2.89527	1.96062	2.77771	1.84625
Arhgef18	3.80402	3.51872	3.33724	3.76392	4.19713	4.24378	5.03931	4.32774	3.15728	4.09298	3.40205	3.36885	2.54807	3.09557	3.18374	3.10872	3.53508	2.66657	3.54289	3.12021	5.44133	2.75695	3.15771
Arhgef19	2.41965	3.12446	2.51239	0.495491	5.13788	4.54493	5.10816	2.90442	3.88667	4.498	1.94498	3.73224	1.41105	3.44201	3.4297	2.8067	3.88326	3.59298	3.67055	3.59339	2.82308	3.07586	2.5022
Arhgef2	5.9525	5.57378	5.12677	5.47103	5.64715	5.52058	5.60994	5.45242	5.22268	5.31549	4.30429	5.48218	5.21116	5.09666	5.56994	4.78371	4.88968	4.05124	5.26216	4.74736	4.50857	5.02703	4.89896
Arhgef25	3.32612	4.99467	2.94457	3.26953	4.59048	4.44946	5.06733	2.52684	3.46956	3.91049	2.76997	2.62483	3.5989	2.11283	3.0536	2.21086	3.67509	4.63736	3.55282	3.77315	2.84401	4.51015	3.95461
Arhgef26	0	0	0	1.77697	1.98144	2.34246	1.76233	1.36387	1.69492	2.07168	0.536491	0	3.18835	2.70992	1.163	1.5421	1.78653	0.561507	2.81122	2.66357	1.55243	2.36622	2.20575
Arhgef28	1.79825	1.58789	2.55334	1.09336	2.88544	3.33143	3.08976	4.22736	3.2923	2.85012	2.42417	1.86051	3.0119	3.36112	3.02362	1.32658	2.61767	1.31802	2.73737	2.03743	3.25557	2.22026	2.8466
Arhgef3	3.22172	2.4232	4.92579	3.19843	5.83423	2.88289	4.81961	5.80385	4.48433	5.23081	4.86263	3.94717	4.08986	4.25798	4.00941	5.05169	4.25869	4.16619	4.87912	5.23227	3.69876	4.1917	5.17603
Arhgef37	0	0	0	0	0.677386	0	0	0	0	0	0	0	0.163731	0	0	1.17817	0.743179	0.0490313	0.919859	0	0	1.42428	0.172705
Arhgef38	0	0	0	0	0	0	0	0	0	0	0	0	0	0	0	0	1.43104	0	0.134089	0	0.527721	0	0.900799
Arhgef39	2.18763	1.8353	1.12601	1.20284	3.37723	3.25555	2.7632	2.74027	2.93465	2.40366	1.15699	1.20689	0.491001	0.949684	1.15905	2.72659	1.94329	1.77396	1.59954	2.21419	1.46513	1.95135	1.79229
Arhgef4	0.830994	0.239911	0	0.21095	1.179	1.91797	2.07867	0.280766	0	0.764482	0	0	0.678604	0.707481	0	3.16083	1.52804	2.83432	0.572482	1.78591	0.354588	0.0472452	0
Arhgef40	4.29509	4.32887	4.9701	5.02775	4.67482	4.44651	4.16067	4.08807	3.24184	4.32614	3.77035	3.5468	3.71086	3.88156	3.73425	3.13779	3.6426	4.67606	4.48999	5.3322	2.63174	3.99189	4.12247
Arhgef5	2.8802	3.52085	3.09546	3.38504	4.56507	4.82789	4.98674	4.06579	4.69683	4.9327	5.03989	4.7166	4.94944	4.0796	4.82108	5.37349	4.73393	4.05993	5.4282	4.65537	4.90227	4.52176	4.56893
Arhgef6	1.18554	1.9822	2.24023	2.44773	3.78402	2.19573	0	1.46958	1.25831	3.72996	0.812646	0	1.633	1.27809	0.973244	0.49253	1.23741	0.804136	3.50312	1.63564	2.50902	5.63181	3.31344
Arhgef7	4.99222	4.83259	5.25516	5.31239	4.61973	4.54473	5.51317	5.03989	4.17554	4.79409	3.89376	4.37871	3.70063	3.84029	4.00207	4.0489	4.04105	3.85181	3.95719	3.61059	4.42924	3.14555	4.39484
Arid1a	4.68989	3.94235	4.0865	4.48376	5.00203	4.63087	4.89369	4.56921	4.11774	4.12616	3.01128	3.86638	3.93648	3.95822	4.28814	4.53219	4.98826	3.3862	4.04016	4.07259	2.83244	2.65797	3.36592
Arid1b	2.81541	2.61551	2.65	2.35465	3.19508	3.26731	3.2578	2.30431	2.56806	2.8811	2.02055	2.10094	2.79962	2.98572	3.10327	2.78019	3.82998	2.29428	3.01174	2.67223	1.72598	2.14222	2.70124
Arid2	1.83197	1.57594	3.05369	2.38367	2.30566	2.9072	2.41817	3.27482	3.35458	2.89308	2.6616	3.08894	3.17467	3.00684	3.49854	3.45535	3.54371	3.10632	3.14644	3.27746	3.42964	2.94564	3.06343
Arid3a	1.68556	2.28135	0.989386	1.43664	1.50287	1.32565	0.297896	0.860701	1.12866	1.36863	1.26389	1.04414	1.7391	0.218558	2.22635	2.14138	1.23829	0	0.808772	0	0.81993	0.35879	0.710552
Arid3b	0.964325	0.669635	1.2834	0	0.775455	0.158944	0	1.55932	1.15658	0.67606	1.07294	0	0.774561	0.296581	2.2412	0.489152	1.44121	0	0	0	0	0	0.376079
Arid4a	1.32349	1.32055	2.40717	1.74127	0.20369	1.59997	1.98492	2.06839	2.0482	2.70747	2.59333	2.03371	3.01641	2.3231	2.31406	3.04942	2.58706	1.99153	2.22041	1.96282	2.08449	2.6017	3.46158
Arid4b	2.25809	1.24347	3.47889	3.18487	1.46209	2.20208	2.71744	3.83173	3.59831	2.99256	4.06772	3.6001	4.23215	3.59715	4.2861	4.10796	3.90882	2.66122	4.07887	2.8946	4.60595	3.78924	4.51571
Arid5a	3.40218	2.84009	3.41242	2.73539	3.85765	3.91205	4.34649	3.63407	3.66611	2.94913	2.85657	3.21073	3.76842	3.2979	3.70877	3.81733	3.9644	2.71785	3.76944	2.96219	3.70883	3.09444	3.40209
Arid5b	2.00186	1.93393	3.27695	4.24521	1.50124	1.823	1.86238	1.90295	2.61752	0.894535	3.85513	2.92962	4.25666	2.94457	3.83991	4.38565	4.69676	2.93637	2.96644	2.95747	3.17856	4.10139	3.02698
Arih1	4.36518	3.56558	4.72564	4.43704	2.80087	3.03428	3.3056	4.88437	3.83007	3.99573	4.5329	3.76198	3.99929	4.48927	4.72663	4.58918	4.49432	3.31447	4.64779	4.34084	4.39903	3.3679	3.40887
Arih2	3.98788	3.98819	3.73468	4.45725	3.84389	4.06462	3.95804	3.99971	3.52331	3.62908	4.45008	3.73093	3.82424	2.76896	3.5203	4.33904	4.22927	3.28229	3.78324	4.26243	4.5649	3.44906	3.85004
Arl1	6.71059	6.55498	6.65006	6.42887	6.36958	6.20246	5.62663	6.4222	6.05227	6.39519	5.84858	5.74925	6.07822	5.8688	6.08121	5.85284	5.75848	6.58276	5.72792	5.938	6.36167	6.21585	5.82178
Arl10	3.18466	2.78628	2.93964	2.04121	2.0113	3.45495	3.93933	2.87352	2.84432	3.13744	1.79071	2.13977	2.27674	2.57502	2.81207	1.45647	2.38131	2.23303	2.4418	0.973391	2.44852	0.995984	1.89991
Arl11	2.87611	3.02738	1.84183	0.78942	2.45884	1.3271	1.02241	2.26868	2.51241	2.58056	2.00978	0	0.0885894	0.0251422	0.634129	0	0	0	0	0	0.476558	0	2.04154
Arl13b	1.90578	1.69412	2.55177	4.08565	2.49379	2.28725	1.41346	3.85052	3.66117	3.22116	2.50558	3.29423	3.29998	3.53435	3.14759	3.49454	3.57311	3.48476	2.95597	3.53978	3.74239	3.1284	2.80325
Arl14ep	3.60495	4.52808	3.16351	2.95286	2.2638	2.71864	2.24011	3.91692	3.46526	3.66355	3.26994	3.16947	2.59576	3.10541	2.47397	2.94625	2.29934	3.38015	2.68696	2.97567	3.04026	3.63081	3.01334
Arl15	1.69746	2.09158	2.37546	1.66733	1.25442	2.18972	1.90966	2.42264	2.42954	3.02136	1.27541	1.58488	1.8175	2.75331	3.08543	1.27703	2.50913	2.15543	2.0103	1.32548	1.42765	2.64661	2.42551
Arl16	3.06986	2.77799	2.48872	2.8356	3.14156	3.20459	3.2207	2.14663	3.37326	2.46356	1.64938	2.13978	2.36708	3.18532	1.12679	1.57039	1.12449	2.99477	1.90898	2.1595	1.92269	1.82114	2.09453
Arl2	5.83076	4.95703	5.68398	4.40516	5.13609	4.8946	5.48011	4.32323	5.16029	4.4397	4.1608	4.84271	3.82368	5.01703	4.12364	3.27465	3.99859	4.85781	3.17876	4.98449	5.50675	3.70565	3.8801
Arl2bp	5.32562	4.75991	4.70011	4.10719	3.87607	4.38175	4.06508	4.64253	4.10199	4.98162	4.09206	4.88415	3.11826	3.77317	4.1008	3.46256	4.31559	3.4187	4.33839	4.29792	3.33533	4.45864	4.26274
Arl3	5.77413	5.34935	5.34943	4.8089	5.33933	4.98201	5.36549	4.84318	5.0528	4.73643	4.55735	5.35906	4.61756	4.83055	4.39478	3.14379	3.86389	5.04373	4.23186	5.21035	4.8086	4.53719	4.31409
Arl4a	0.977998	0.343055	2.40459	1.98903	0.487918	2.04391	0.492069	0	0	0.24704	1.32929	1.18898	1.40275	1.48563	0.539779	2.14342	2.77146	0.763191	1.74404	0.929162	1.88547	3.09969	3.15256
Arl4c	5.33136	5.2238	6.71475	6.0163	5.6239	4.73001	6.18216	5.02882	5.67613	5.70521	5.18709	6.00288	5.00515	5.21936	6.89741	6.68759	5.30452	5.04271	4.47069	4.15276	3.82451	3.56537	5.29081
Arl4d	1.61926	2.00881	3.25214	1.99202	0.242767	1.75848	1.0955	0	0	0	4.00798	3.53391	3.03953	3.02106	2.59301	6.06471	5.08212	0.846489	3.33701	2.272	3.01145	2.87684	4.69445
Arl5a	3.02475	3.38511	3.12669	3.09355	3.25	3.01972	2.58933	4.68471	4.29131	4.90396	3.34535	3.39017	3.42778	4.16533	4.57229	3.95071	3.33653	2.99528	4.20527	4.435	3.8684	4.0656	4.28881
Arl5b	0.254812	0	3.61913	3.72268	0.260616	0.7141	0	1.40888	2.12322	0.718561	4.31975	2.97465	4.69481	3.38485	4.07343	4.36489	3.93822	3.51622	4.17395	4.02593	4.16294	2.67079	4.02259
Arl5c	2.81693	1.70984	1.29784	1.63596	1.24133	1.21845	1.29878	1.30506	0.833473	2.85212	2.3091	0	2.04111	0.43189	1.59018	2.86271	0.149207	0.726247	0	0.150495	0.532646	1.15826	2.22323
Arl6	2.58409	1.98251	2.39517	3.31485	2.75869	2.02253	1.2689	3.28243	2.97417	3.49203	2.26165	2.4302	1.91142	1.91142	1.23187	0.687903	2.19742	3.76897	2.25182	3.45799	2.08789	2.97781	3.01021
Arl6ip1	5.69364	5.8089	5.9093	5.13748	5.74709	5.5818	6.28892	6.09728	6.4227	6.02651	5.42011	5.44702	4.86246	5.24612	5.19052	4.82755	5.568	5.93806	5.44622	5.94956	5.34531	5.8718	5.1882
Arl6ip4	5.6932	6.02351	4.90713	4.78351	6.02137	6.10768	6.22972	5.56843	5.6347	5.63275	4.92119	4.96185	4.72964	5.68843	4.95085	4.11144	4.40565	5.81303	5.02049	5.72673	4.84115	5.24248	5.39114
Arl6ip5	6.62081	7.15264	6.41622	6.52223	6.466	5.96546	6.87411	6.10715	5.34303	5.93441	5.99068	6.46096	6.73836	5.49306	5.43674	6.8942	5.72029	5.3632	6.73128	5.76891	5.6723	5.3436	6.23342
Arl6ip6	3.23881	3.6972	3.28677	2.54896	2.82413	2.94715	2.96456	3.90453	3.74677	3.44593	3.30061	3.38716	3.15071	3.33584	3.64651	2.77817	3.18498	3.16034	2.81813	3.3431	3.32088	3.18179	2.94206
Arl8a	6.18517	6.38351	5.66749	5.63375	6.15879	5.97147	6.31564	5.80553	5.69939	5.90091	5.86614	6.19718	5.89298	5.81171	6.81932	5.63163	5.75814	4.87755	6.04541	4.9762	5.51714	5.22182	5.87822
Arl8b	4.6701	5.35396	4.67411	5.4081	5.28687	4.22863	4.9613	4.86053	4.21706	5.11989	5.03591	3.65976	5.03047	4.66498	4.69368	5.20993	4.72541	5.99183	4.34471	4.9453	5.12394	5.26261	4.87888
Armc1	4.38964	4.39673	4.30363	3.63315	3.74138	3.82957	3.59933	4.5124	3.81762	4.16772	3.1997	3.17909	3.49824	3.64495	3.39891	2.99376	3.06027	4.1658	3.38773	3.71168	3.86473	4.1092	3.5808
Armc10	4.13951	3.42484	4.17385	3.77516	4.70691	4.56537	4.3453	5.33524	4.91581	4.50183	4.01547	4.14263	3.60737	4.26403	3.99055	3.5793	4.25694	4.13958	3.63066	3.29377	4.85309	4.35176	3.91584
Armc5	3.20787	3.24431	2.4052	3.06271	3.56673	3.08295	3.49419	2.20618	3.1843	3.01448	1.69809	2.39123	2.19391	1.9369	2.21283	3.44751	3.15701	2.64095	1.93302	1.82018	1.2891	1.57612	1.4611
Armc6	4.06429	2.53023	2.36953	1.28559	3.05058	2.81137	2.34425	2.6596	2.08773	1.75781	1.25526	2.31304	0.937744	1.45254	1.47249	1.22118	0.831034	1.77934	1.10851	1.78489	3.48956	1.87685	0.426769
Armc7	2.93009	2.60961	1.67512	2.24652	3.29323	3.04884	3.51841	2.46589	2.32785	3.11088	1.18704	1.876	1.59421	2.26608	1.94911	1.97874	1.85836	1.17327	1.25194	0.872285	1.46521	0.388619	1.68388
Armc8	2.11457	2.58549	1.93184	2.30729	1.47745	1.89547	1.94121	2.12576	2.30877	2.06881	2.60727	1.57757	3.36852	1.58181	1.70987	1.93731	2.26883	2.8004	1.33603	2.77856	1.88685	1.50381	1.98091
Armc9	2.58999	2.29789	2.07075	2.18294	2.97758	2.9475	2.04489	2.44937	2.5018	2.66717	0.793655	1.7042	1.06222	1.95166	1.49745	0	1.77295	2.38192	1.27167	1.74797	1.09069	2.29315	1.77352
Armcx1	2.92353	2.16215	4.13015	2.98787	1.24971	1.81452	1.24173	3.25875	2.19852	1.7855	1.53552	0.387285	2.00791	2.14601	2.2185	1.82347	1.70727	4.17121	2.346	3.00342	3.26521	3.49575	2.86612
Armcx2	4.35538	3.41934	5.67873	4.76601	4.60492	3.59408	0.177012	0	3.49805	3.4705	2.64945	0.596802	2.28869	2.94104	3.23228	3.29873	3.77856	5.09333	4.03365	4.13798	2.9443	4.22033	3.06668
Armcx3	4.02419	3.32704	5.22728	4.58461	3.10727	3.33046	1.27909	4.64305	3.90973	3.98635	3.24499	1.50807	3.66087	3.89164	4.22927	3.98178	3.70271	4.51155	3.98855	4.00799	4.57961	4.59343	4.22132
Armcx4	0.53819	0.297379	2.63387	1.11552	0	1.16111	0	2.58996	1.19571	0.581901	0.296181	0	1.56589	1.04013	1.24752	0.406177	1.83101	3.6357	0.828485	1.64279	0.88673	2.35551	1.2833
Armcx5	0.58401	0.707357	2.61482	1.74395	0.442407	1.5834	0.494293	0.960223	1.13708	1.45182	1.42546	1.17393	1.86287	1.56207	0.739053	0.531658	1.88832	3.04326	1.56366	2.74159	1.83252	2.64198	1.8965
Armcx6	0.854586	0	2.88169	1.66776	1.42863	1.24405	0	1.0554	0.623005	0.595924	0.795177	0	0.75587	0.802458	1.7269	1.76727	1.71428	3.24812	1.53343	1.55639	0.804128	1.66341	1.84248
Armt1	2.21434	2.96285	2.2503	1.76076	2.36759	2.74973	2.22615	3.88434	2.00692	2.65473	1.94456	2.59342	0.972943	1.7082	2.05766	1.68795	1.66064	2.60363	0.944581	1.95039	1.4053	0.871788	1.56273
Arnt	4.91946	4.94212	4.52006	4.86761	4.35975	4.24277	4.20528	4.66934	3.3901	4.23	3.67209	4.36924	4.05469	4.72211	3.99426	3.60731	4.04812	4.05369	3.86719	4.26487	5.15975	4.14193	4.12367
Arnt2	0	0	0.960868	0.603881	2.11397	2.33825	2.97196	2.75377	2.91861	1.19091	0	0	0	0.963814	1.23652	1.35975	0	2.8997	1.89685	0.780528	2.56273	1.64433	0.15527
Arntl	2.29641	3.09973	2.50705	4.43347	1.82017	2.50846	3.14262	2.73688	2.61776	3.0486	3.53505	3.42257	4.31904	3.36086	3.3544	4.02637	3.14723	2.80555	4.08744	2.68856	3.54312	3.52208	2.78081
Arntl2	2.85862	2.05893	1.91455	1.77446	3.66883	2.15078	2.08591	2.85215	3.31728	3.49688	2.83621	1.8921	2.19054	2.19705	2.83428	1.18383	2.77314	3.81579	2.02627	3.78743	2.07058	4.47039	2.48314
Arpc1a	5.95707	6.72042	5.50628	5.8863	6.5477	6.88432	7.14962	6.21232	6.05608	6.45736	5.6183	5.65232	6.82609	5.96007	6.15653	5.55083	6.09259	6.36334	6.50614	6.14355	5.86546	5.91371	5.85828
Arpc1b	8.84961	9.88814	8.58842	9.16929	9.21751	8.86927	9.48248	8.89685	8.89673	9.10958	8.2576	8.81986	9.40867	8.52612	9.0984	7.25107	7.79664	7.61306	8.79797	8.51176	7.83934	8.10738	8.09211
Arpc2	7.69248	7.96211	7.56607	7.50894	7.77026	7.02519	7.19865	8.04326	7.53573	7.89433	7.61616	7.52764	7.76008	7.65877	7.42063	7.5246	6.88395	7.36215	7.3728	6.64103	6.99071	6.89913	7.45566
Arpc3	7.45585	8.02064	7.52494	6.76699	7.84282	7.32229	7.60259	7.13518	7.50943	7.6444	7.46023	7.74106	7.04	7.29195	7.11937	7.00286	6.81382	7.52036	7.16244	7.19746	7.33677	7.37181	7.60651
Arpc4	6.2073	6.65167	5.58733	5.23607	6.62147	5.9116	6.78908	5.97966	5.75597	6.14175	5.68625	5.59544	5.69609	5.95711	5.48518	5.50463	5.23082	5.98254	5.68841	5.00931	5.78123	5.54468	5.807
Arpc5	6.421	7.00847	6.67524	6.34004	7.17452	7.06088	6.73855	7.35326	6.98987	7.49566	6.87376	6.72163	6.4197	6.94379	7.16885	6.72335	6.61445	6.42792	7.01375	5.7497	7.31541	6.81024	7.11135
Arpc5l	5.08254	5.52263	4.64447	4.04301	5.6164	5.09822	5.44284	5.73342	5.66429	5.8882	5.01001	5.26271	5.1656	4.95479	4.79958	4.42944	4.59545	4.70113	4.77245	5.11965	4.97931	4.74845	5.27438
Arpin	3.79468	3.70249	3.46079	2.47962	2.92167	3.20717	2.13763	2.70375	2.43376	2.63246	3.05456	3.01306	1.43588	2.82875	2.39167	1.34045	2.91185	2.9792	2.33724	2.53662	2.00862	3.18759	1.73001
Arpp19	3.68149	4.00137	4.53299	4.01334	3.68203	3.48127	4.18746	4.27205	4.18365	4.00309	4.38078	4.04212	3.03197	4.65753	3.49326	4.1638	4.10892	5.80809	3.11047	4.12692	4.32855	3.46315	3.57249
Arrb1	3.51609	3.76787	1.81329	1.30046	3.47076	4.12477	2.79264	3.8132	3.02137	3.68686	2.50147	2.56195	3.10372	2.57365	2.81851	3.77392	3.21935	2.78182	4.11205	2.1566	1.79293	3.58363	2.45297
Arrb2	6.12928	5.50971	5.3719	4.39667	4.91824	4.79869	5.01398	5.20395	4.57381	5.57104	4.1134	4.08814	3.3388	3.20111	4.42889	3.90798	3.19678	3.12679	1.68693	2.57725	3.78412	3.58072	4.79003
Arrdc1	3.95217	3.93673	3.6472	2.53521	6.14409	5.53964	5.92547	5.66178	5.68005	6.10867	4.81177	4.96671	4.65327	5.4537	5.36161	4.43135	5.28141	3.72386	5.54085	5.03064	5.8063	4.09818	5.54654
Arrdc2	2.50127	2.53718	1.03356	0.717491	2.87823	3.84156	2.92194	2.24639	1.18108	2.36313	0.708249	2.10254	1.44134	1.42681	1.64856	0.826323	2.76167	2.14188	2.07214	2.34604	4.00023	1.91747	1.31922
Arrdc3	3.32853	3.0356	3.83624	4.05594	3.22193	4.54818	3.53229	5.03078	3.57369	3.94818	3.73027	3.6529	3.91279	4.00884	3.6823	4.94006	4.22766	2.88634	4.3788	3.82755	4.92196	4.61556	4.42578
Arrdc4	3.02869	3.56225	2.56311	3.03462	3.48623	4.17827	3.91515	3.3188	4.45812	3.20356	4.04974	5.14071	4.14679	3.69803	5.88256	4.60934	4.95934	2.18198	3.91874	3.29993	3.64182	4.64305	4.02349
Arsa	4.91672	4.41151	4.37689	3.61637	3.9162	3.59702	3.62035	4.26118	2.51651	2.71489	2.77167	3.06454	3.17529	3.38114	2.8308	2.38944	2.47069	2.4364	3.52379	3.20031	4.21804	1.7921	2.96617
Arsb	4.31763	5.83024	5.26815	4.72327	3.84326	3.37434	3.39061	4.50677	3.78057	4.46651	3.09238	3.11385	3.67654	3.63795	3.53502	2.54152	3.35476	3.13428	3.82933	3.21015	2.68721	2.40305	2.74676
Arsg	0.174394	0.958308	0.9956	1.67802	1.80449	2.42902	2.67878	0	1.26132	2.15976	0.231715	0	0.906206	1.43829	0	0	0.434028	0.830483	1.29536	0.410927	2.51476	1.02272	1.92297
Arsi	0.178785	2.49333	0	0	3.8091	1.17899	2.46479	0.749732	3.68887	4.02746	0	1.28412	2.13761	4.02286	0	0.17974	0	0	2.61402	2.63232	0	2.6679	2.31815
Arsj	2.10939	1.53828	0.229822	3.22237	0	0	0	0	0	0	0	0	0	0	0	0	0	0	0	0	0	0	0
Arsk	0.0257376	0.456775	1.37202	1.00572	0.223472	0	0.886347	0.499088	0.650783	0.971619	0	0	0.0900404	0.0197731	0	0.143459	0.515006	1.37836	0.581129	0.827835	1.02506	0.664656	1.30864
Art2a-ps	0	0	0.359645	0	0	0	0	0	1.31067	0	0	1.50248	0	0	0.331694	0	0	0	0	0	0	0	0
Art3	0	1.0504	0	0.310736	1.31836	2.50547	0.394931	0.270098	0.64807	0.13871	0	0	1.33498	1.23253	0.54586	1.38228	2.20534	2.54793	0.345726	1.40379	2.45391	0.682277	0.856787
Art4	0	0	0	0	0	0	0	0	0	0	0	0	0	0	0	0	0.537912	1.2637	0	1.96449	0	0	0
Art5	0	0	0	0	0	0	0	0	0	0	0	0	0.486508	0	0	0	0	0	0	0	0	0	0
Artn	2.1282	0	5.4596	0.762629	0	0	0	0	0	0	1.46539	2.11287	2.5377	1.3154	1.38021	2.39436	0.696421	0.242157	1.1613	0	0	0	0.134812
Arv1	2.23625	1.50783	1.37945	0.801101	2.40528	2.35206	1.33853	2.3927	1.94105	1.74667	1.38626	2.29295	2.27221	1.04613	1.04417	0.726038	1.80498	2.40382	1.64796	1.57016	0.196368	1.77082	0.852982
Arvcf	1.93147	2.59014	1.04976	0.760187	3.0306	3.37884	2.96365	2.76138	2.33063	2.30314	1.91732	2.05818	1.94388	2.10672	1.77026	1.35978	3.23374	2.22328	1.95291	1.81622	2.38715	1.28277	2.12651
Arxes1	0	0.415185	1.31484	1.64583	0	0.72062	0	0	0	0	0	0	0	0	0	0	0	1.48693	0	0.972604	0	1.06976	0
Arxes2	1.12925	2.17509	2.65953	2.49896	0.647103	1.00715	0.388796	0.633664	1.1052	0.954479	0	0	0	0	0	0	0.688834	2.52671	0	1.84219	0	1.99761	0
As3mt	3.42883	4.02103	2.73469	1.36533	3.27168	3.45108	4.16281	3.06251	2.57493	4.1733	2.12291	1.50945	1.96786	2.5551	2.42173	1.54676	2.2368	1.94778	3.05552	3.05325	2.01158	3.85005	3.11385
Asah1	5.93	5.4907	6.42358	5.57072	5.39047	4.99817	4.29677	5.72036	5.68935	6.32962	5.99271	5.47844	4.63557	5.38047	5.74296	3.70517	4.51954	5.40549	5.22481	5.74294	4.46315	5.03278	5.14701
Asah2	1.04695	1.18573	1.97167	1.92556	0	0.410851	0	1.43673	0.430553	0.919058	0.495787	0.617646	1.00479	0.771539	0.301447	0.60085	1.57233	0.410754	0.990229	1.95362	0.884864	1.43518	0.729296
Asap1	4.19721	4.56871	5.1292	3.82362	3.0914	3.60791	2.66678	3.2996	3.85773	2.94657	4.45396	3.55851	4.38859	4.51658	3.70557	2.30755	2.79794	3.38119	3.32336	2.65518	3.36189	2.6917	3.04845
Asap2	2.31814	1.98017	2.74204	2.03925	2.50184	1.38924	1.17868	2.31703	2.03204	3.519	2.77683	2.84975	2.78607	2.55524	1.89545	2.04774	2.76082	2.48571	3.39368	2.60533	1.63323	1.89869	2.03912
Asap3	0.293794	0.695477	0	0	1.88781	1.85066	1.59282	1.97087	0	1.55857	0.175237	2.18875	0.127224	0	0	0.53094	2.48947	0	0.527981	1.72074	0	0.610795	2.30168
Asb1	2.02177	2.25817	0.697925	1.40981	1.03931	1.2117	1.67089	0.801134	0.752252	0.733476	0	0.849327	1.36139	1.08275	1.10277	0	0.497546	0.899539	0.267883	0.976151	0.0819531	1.01605	0.609121
Asb13	3.30247	2.07754	2.45897	1.97826	1.97348	2.73945	3.88583	3.51335	2.70523	2.81081	1.62428	2.46789	1.01936	2.30822	2.70952	2.18314	2.86512	1.06714	1.75605	1.50074	2.72898	2.26653	2.47756
Asb2	0.950998	0.108946	0	0	0.214249	0.127092	0	0.553852	0	0.933142	0	0	0	0	0	0.517578	0	0	0	0	0	0	0
Asb3	1.04745	1.32349	1.57518	1.42329	1.39666	1.54222	1.63096	1.62573	1.91296	1.63286	0.383198	1.10808	0.167949	1.63421	1.12537	0.0268001	1.03974	1.4232	0.691016	1.98109	1.37125	1.35924	1.37324
Asb6	4.79615	4.81717	3.61298	3.3822	4.46174	4.42048	4.47654	4.20339	4.35066	4.47885	4.15579	4.68353	4.03114	3.87289	3.79	4.26891	3.77185	2.92874	3.77464	3.54551	3.47917	2.38507	3.58005
Asb7	1.05283	1.51526	1.32729	0.503115	1.90252	2.01032	1.70389	1.3648	2.09131	1.74753	0.859699	0.998867	1.64483	1.13714	1.55891	0.97903	1.4262	1.8439	1.56568	1.63178	1.05306	1.61304	1.84705
Asb8	3.87167	3.54277	3.45969	2.67873	3.88411	3.6615	3.56073	4.13718	3.44636	3.96735	2.26991	2.76872	2.64902	3.23062	2.57355	2.54683	2.3707	3.06063	3.07627	2.65675	2.47175	2.90424	3.43201
Ascc1	3.30861	3.77548	3.62498	3.17201	4.70457	4.48417	4.94928	4.11198	3.82158	3.98465	3.31714	3.34849	2.76779	3.88562	3.22129	2.92511	3.41737	4.57066	2.87787	3.27473	3.37239	3.86218	3.06263
Ascc2	4.13021	4.0712	4.48987	4.08739	4.38573	4.6908	4.78387	4.21784	4.62089	3.35571	2.48297	3.90636	3.71747	4.24961	2.92748	3.50821	3.67119	3.01351	3.81623	3.48916	2.24091	3.12792	3.54335
Ascc3	0.353165	1.26571	2.92506	3.18883	0.209029	0.697026	0.219537	2.69248	1.86039	1.24337	2.76054	1.81008	2.79675	1.86826	2.72838	3.5793	2.68825	3.3351	2.27731	2.35402	2.08867	3.2714	2.32264
Asf1a	1.3098	2.5346	3.27143	2.36371	2.21435	2.32573	1.85438	3.85861	2.71292	3.35678	3.14553	2.30401	2.21066	2.44143	3.04255	2.39079	2.56589	4.25878	2.37926	3.43002	2.78062	3.56717	2.28465
Asf1b	4.92793	4.43468	4.35091	3.98511	4.05032	3.92523	3.43566	4.40616	3.90475	3.56828	2.91266	3.94026	1.60373	3.27327	3.05243	0.0798252	2.51149	3.36723	2.5469	3.08088	0.493514	1.70215	1.93074
Ash1l	2.44161	2.3403	3.83857	3.94286	1.68483	2.50192	2.44957	2.95865	3.48158	2.64875	2.94375	2.9303	3.72666	3.34696	3.78429	3.46135	3.67983	2.0352	3.51099	3.84234	3.20779	3.372	3.44285
Ash2l	5.36008	3.97476	4.21447	5.34571	5.0487	5.10746	3.92732	5.01113	4.28482	4.59969	4.53546	4.47654	2.73117	3.87804	2.5534	3.18288	3.96298	4.84642	3.73271	4.3247	3.38191	4.39277	4.20304
Asic1	0.466183	0	0	0	0.743256	0.934358	1.10757	0.871102	0.594109	0	0	0	0	0	0	0	0	0	0	1.80955	0	0	0
Asl	4.51728	4.34899	3.98546	2.81533	4.8223	4.44585	5.2622	4.41903	3.60462	4.82626	3.40758	3.75435	2.26984	4.2026	3.48715	3.64381	3.54075	3.83084	4.43774	3.90642	3.52371	3.60452	4.38816
Asna1	7.16187	6.34062	6.34067	6.5882	7.09831	6.59564	6.02476	6.35092	6.15785	6.21468	6.0251	6.31224	4.85158	6.0472	5.73508	4.49153	5.23963	6.02902	5.16892	5.60372	4.83232	5.37896	4.97765
Asns	6.29803	5.04363	4.72433	5.68572	4.34213	3.97181	4.73396	4.62426	5.55568	4.59966	4.59589	4.19499	5.28294	9.24545	3.81844	5.23026	3.65018	4.93921	4.64985	5.41763	4.5745	4.10911	4.07528
Asnsd1	4.20149	4.82303	4.96476	3.85002	4.56502	4.51652	4.5736	4.58718	4.31823	5.02871	3.87725	4.02275	3.44341	4.62125	3.01295	3.17906	3.4596	4.20741	4.21008	4.32879	4.83344	4.41327	4.61672
Aspa	0	0.296651	0	0	0	0.550063	1.29167	0.196305	2.19869	0	0	1.81572	0.441197	2.32446	3.3023	0	0.0288944	0	0.594252	0	0.366678	0.435618	0.11218
Aspg	0	2.89832	0	0	2.94706	0.800761	4.2492	0	2.92151	0	0	0	2.4218	0.64309	0	0	0	0	1.55733	2.3425	0	3.14628	0
Asph	4.53991	3.44357	3.78429	3.55423	4.85168	4.62095	3.77093	4.84702	5.0115	5.00163	2.52987	1.60652	3.90974	4.40733	4.097	2.46892	4.37838	5.30136	5.06532	5.16328	4.7131	4.85526	4.1659
Asphd2	0.101018	0	1.20947	0	0	0	0.0362149	0	0	0.0776805	0.100063	0	0.389578	0	0	0	0	2.77033	0	0	0	0	0
Aspm	0.236584	0.405677	1.82492	1.14088	0	0.258386	0.419841	1.8252	2.32233	0.961438	0.409386	0.490878	0.0598951	1.16093	1.6592	0	0.992928	1.28008	0.967788	2.11807	1.00653	1.34023	1.62677
Aspn	1.25858	0	1.47731	5.02632	0.0513582	1.04451	1.08757	1.79647	2.58709	1.97138	0.46948	3.75397	2.66125	2.82058	2.51702	2.44825	1.87329	2.88928	0.740574	2.66008	3.29444	3.51979	3.05433
Asprv1	1.09635	1.11237	0.211162	0	5.7847	3.75184	2.34336	1.42101	0.948676	2.98932	6.02646	2.77591	2.16259	1.19694	1.12955	8.15182	4.08187	3.0733	4.19402	1.43828	2.99927	3.47006	2.27811
Aspscr1	5.5169	5.35285	5.23204	5.20095	6.12595	6.27527	6.21262	5.0735	5.55511	5.12883	4.63038	4.8801	3.73101	5.52469	4.54658	4.19515	4.50402	4.79942	4.15287	4.58346	5.05496	3.65195	4.25893
Asrgl1	2.27524	2.08158	2.02092	1.52707	4.80348	5.15801	2.71851	1.15983	1.27218	3.95913	1.43714	0	0.884825	2.31345	0.121705	1.00785	3.20688	2.60051	1.87271	1.41779	1.75618	3.43077	1.12802
Ass1	4.50506	5.19844	1.70911	3.559	3.45988	1.33834	0	3.08914	3.33146	4.15294	3.80036	4.63443	4.30471	0.955186	3.06639	3.71662	2.90556	3.23836	2.85345	0.930412	2.97545	2.62487	3.71539
Aste1	0.628008	0.651637	0.545702	1.55462	0	0.723279	0	0.936794	0.793372	0.754648	1.00975	0.326882	0.410428	0.624531	0.140844	0	1.49037	0	0	0.952378	0.222013	0	0.63633
Asun	3.14923	3.2213	3.92482	3.83054	3.58776	3.12444	3.69958	4.34973	4.10641	4.12999	3.03983	2.68437	3.89458	3.16819	3.69205	2.93584	3.31434	4.60158	2.67848	4.58652	3.63915	3.83529	3.27917
Asxl1	3.70481	4.10424	3.18648	3.0589	4.01527	4.98315	4.4852	3.9731	4.20632	3.50265	3.70648	3.9004	3.96758	3.85105	4.08879	3.5484	4.11519	4.23003	4.23202	3.55283	3.77304	4.13985	3.79884
Asxl2	1.00318	1.10617	2.72657	1.60591	0.708894	1.07112	1.28559	2.02509	2.15125	2.92896	1.90174	2.05583	4.28028	2.23931	2.11053	2.495	2.71546	2.13297	2.74565	1.83501	1.79114	1.72323	3.11331
Atad1	4.07917	3.8195	5.13818	4.39533	2.82346	4.11457	3.66252	5.17182	4.89669	5.04875	4.45289	4.3069	4.11288	4.56954	4.38777	4.05653	4.34523	4.64066	4.20807	5.03056	4.53925	5.22774	3.53599
Atad2	2.35179	1.75522	4.29717	3.48733	1.50937	3.09797	2.42021	4.20003	4.10081	3.17142	3.63008	2.79826	3.23559	3.4448	3.92169	2.0121	3.01734	4.1773	3.85036	3.97731	3.57147	3.60823	3.19167
Atad2b	0.279127	0	1.77344	1.22298	0	1.3531	0.673783	1.73856	1.55483	2.34978	1.31879	0.98847	3.36977	1.4806	1.90504	2.85874	2.68122	1.73549	2.48083	0.828883	2.00967	1.85869	2.23625
Atad3a	5.46383	4.90449	4.69059	3.78702	5.16913	5.07048	4.80153	4.78602	3.92683	4.28047	3.97431	4.65075	3.0835	4.19181	4.4076	3.72968	4.62421	4.7737	3.17387	4.32471	3.2073	2.97407	4.22037
Atad3aos	0	0	0	0	0	0.0846902	0	0	0	0	0	0.118081	0	0	0	0	0	0	0	0	0	0	0.23886
Atad5	0	0	1.85076	0.670278	0	0	0	0.743567	0.826217	0.160184	0	0.290035	0	0.625495	1.06211	0	1.37741	1.43307	0	0.545158	0.522518	0	0.284325
Atat1	3.04771	2.87575	2.90135	2.13082	5.15583	4.85901	4.67439	3.37042	3.56293	5.0725	1.44979	2.21357	3.00449	3.38695	2.36667	2.51569	3.19155	3.18363	3.8316	3.13551	3.06448	3.57891	3.52478
Ate1	2.30865	2.62749	2.38547	2.35212	2.86115	2.26605	1.9515	2.5382	2.73496	2.82508	2.37183	2.36718	2.15304	1.88751	2.35221	2.28665	2.2395	2.38334	2.28856	3.01613	2.29047	2.53353	1.77075
Atf1	4.27873	4.35452	5.14296	4.83351	3.80727	3.67284	3.39445	5.39302	4.55228	4.64103	4.92511	4.30838	4.57336	4.61024	4.66722	4.24048	4.34914	5.05048	4.46933	4.63494	4.35923	4.35253	4.55484
Atf2	2.65865	3.39368	4.01957	3.47314	2.80822	2.90216	2.90653	4.06822	3.55985	4.40741	3.83108	3.6535	4.03474	3.898	4.03091	3.7703	3.89667	3.7054	3.85258	4.37415	4.19698	4.59558	4.17134
Atf3	4.27604	2.77351	8.89269	7.29113	3.94068	3.29305	1.74828	3.8391	3.41026	3.35527	8.17449	8.02851	7.91233	7.34033	8.43774	7.39039	9.28351	7.17849	7.93262	7.59303	9.17945	7.7252	7.81313
Atf4	7.41172	7.36252	7.12247	7.27473	7.12449	6.81619	7.6308	7.60871	7.5623	7.53975	7.95987	7.29591	8.07665	7.72176	7.3113	7.89553	7.30963	8.08955	8.04122	8.08017	7.7406	7.60215	7.46644
Atf5	5.59169	5.31093	4.44998	4.92076	5.1431	4.96679	4.6384	5.70351	5.55171	5.41939	4.3986	3.91379	4.93838	3.87296	3.91727	4.73721	4.47578	4.97487	5.52881	5.49953	3.43584	5.09681	4.73291
Atf6	2.94482	3.4942	3.58457	3.63633	2.52158	3.01589	2.72662	3.64584	3.49865	2.99441	2.89666	2.71624	4.06264	3.50906	3.72219	3.39768	3.14793	1.98103	3.45159	3.17443	2.70743	2.97797	3.43587
Atf6b	5.03947	5.81815	4.68281	4.26464	5.70484	6.13733	5.94992	4.29229	5.37708	5.42437	3.31101	4.24846	3.97365	4.42764	4.19449	3.95293	4.8686	5.22804	4.16039	3.65675	2.6271	3.44135	3.27522
Atf7	3.44657	2.90368	3.87316	3.52315	4.75366	4.37281	4.23994	4.55186	3.92143	4.38345	3.40726	2.73685	4.13487	4.39971	4.36333	3.64172	4.14839	3.44395	4.61439	4.35111	4.57374	4.2878	3.97807
Atf7ip	3.73393	3.57461	3.78166	4.2716	3.92909	3.12947	3.13162	3.73432	3.68126	3.03607	2.83031	2.78866	2.96597	3.37739	3.15385	3.19374	4.07567	3.57375	2.64157	3.56466	3.50369	3.26224	3.26807
Atg10	2.11223	2.26773	2.44334	1.77365	0.291014	1.01483	1.90874	1.7997	1.30084	1.71452	1.77801	1.73922	0.67305	1.83628	0.271007	0	1.36881	1.58984	1.10026	2.25989	2.55445	0.994992	0.62826
Atg101	4.9953	4.55159	4.69337	4.50475	5.79185	5.31897	3.42641	5.59878	5.3646	5.15466	5.17926	4.38884	5.26532	5.34163	4.80427	4.83622	4.56109	5.5348	5.3902	5.41716	5.39689	5.06953	4.77349
Atg12	3.97453	4.01778	3.87996	4.37049	4.44214	3.81147	4.21083	5.05455	4.4174	4.61993	4.5271	4.20099	4.39266	4.16088	4.10111	4.13616	4.11143	4.60047	4.57038	4.29699	4.44157	4.42504	4.60918
Atg13	4.25892	4.27147	3.58859	3.29672	4.41812	4.56396	4.84253	4.1056	3.56668	4.38678	2.65963	3.69003	3.70969	4.15498	3.60405	4.11634	3.79143	2.96813	4.27074	3.74359	3.77607	4.06696	3.98643
Atg14	1.97993	2.24443	2.27586	1.92578	2.93642	3.02922	3.00611	2.40281	2.25127	2.48915	2.48803	2.01596	2.14951	2.58456	2.19405	2.49615	2.59906	3.20596	3.46323	3.4351	2.79118	3.61225	3.13152
Atg16l1	4.20906	4.18532	3.49594	3.51763	4.20477	4.64848	4.67243	4.20867	4.34195	4.51689	3.40184	3.60455	3.50257	3.70441	4.13309	3.62735	3.51143	3.91924	3.32337	3.65272	3.61715	3.46026	3.74168
Atg16l2	2.31151	1.94962	1.79607	1.59922	2.90067	2.9779	2.37926	1.36458	1.55741	2.13342	1.89433	1.02034	1.71647	1.06408	1.83179	2.33452	1.77041	2.49682	2.52606	2.77602	1.11241	2.59587	2.02913
Atg2a	3.98419	3.56973	3.2406	3.3335	4.06407	3.97615	3.98375	3.30115	2.98036	3.60221	3.0887	3.26078	3.31117	3.03526	3.23917	4.19426	3.81584	2.90945	3.97431	2.58178	3.75645	2.56816	2.619
Atg2b	2.23285	1.93933	2.32161	2.16846	1.94262	1.88504	2.52968	1.72111	1.64643	1.63403	1.11869	2.034	1.84431	1.57645	1.88485	2.57507	2.07367	1.57425	1.62388	1.49181	1.07605	1.13412	1.99084
Atg3	3.80375	4.07417	3.87305	4.88935	3.46306	2.96371	2.65232	4.37219	4.37271	4.10854	3.83995	4.24205	3.97635	3.9431	3.65973	3.60026	3.53826	4.6502	3.52676	5.09914	4.07855	3.99808	4.44435
Atg4a	2.5136	2.59694	2.62042	2.80777	1.96731	1.5083	1.82565	3.23793	1.97288	2.44076	1.82143	2.45399	2.58865	1.73491	2.02184	1.75969	1.78473	2.92648	2.14153	2.21592	2.8926	2.50127	2.49251
Atg4b	4.34339	4.11353	3.79335	3.67803	4.35193	4.48462	4.93491	4.45001	4.13119	4.34667	3.40204	3.7867	3.64566	3.96194	4.23914	3.60336	3.58796	3.91888	3.92083	3.83714	3.86077	3.89534	3.65997
Atg4c	1.75454	1.90068	1.52368	1.4269	1.98605	2.4604	1.87359	1.92836	1.15281	2.35332	1.27619	1.32039	2.10378	1.1235	0.904588	1.491	1.45667	1.2508	0.907283	0.850031	1.18243	1.7339	1.38167
Atg4d	2.97353	2.6253	1.46538	1.08544	3.43833	3.00077	4.31625	2.59861	3.21843	3.09497	1.15049	1.35572	3.13305	2.5719	2.22127	2.50388	2.55735	2.06793	2.26691	1.61784	1.68972	1.02611	1.69876
Atg5	2.66316	3.66636	3.59327	2.67698	3.05198	3.27763	2.95063	4.48688	3.43206	3.70829	3.45321	2.98146	3.27902	2.96572	3.44455	2.90626	2.95903	4.27111	2.73341	2.80959	2.94473	3.9688	2.95956
Atg7	3.54686	3.83894	2.88761	2.87619	4.31771	3.82453	4.68558	3.47503	2.89257	2.72629	2.69481	2.9109	2.63437	3.0773	3.18271	3.12108	3.11494	3.55045	2.72437	2.84113	3.11106	3.10477	3.16304
Atg9a	3.97336	4.66303	3.59204	4.01519	4.50634	4.98072	4.8843	3.73126	3.61923	4.44789	2.62513	3.32922	3.64665	3.91829	3.36821	3.83356	3.49676	3.69538	4.15453	3.2581	3.41449	3.23368	3.4653
Atg9b	0	0	2.72154	0	0.548841	0	0	0.387616	2.13149	1.07308	5.43516	3.99649	1.17062	2.54506	2.56906	2.09198	2.57726	0.756519	2.47504	0	0	0	0.300463
Athl1	2.92531	3.10184	1.6194	2.90306	3.20116	3.554	3.32081	2.69533	2.58276	2.66883	0.994152	1.97353	1.28436	1.99389	1.75366	1.68747	2.35481	2.34291	2.36603	2.68965	1.17974	2.77588	1.81768
Atic	5.96638	6.14276	5.56876	5.02539	6.13431	5.47378	6.22137	6.15632	5.45649	5.84153	4.57354	5.64749	4.53142	5.36015	4.69841	2.83757	4.61769	5.37412	4.53818	5.59758	4.73961	4.64015	4.71076
Atl1	0	0.154674	0.201019	0.311061	1.13668	1.1176	1.04436	0.0555427	0.258121	1.02159	0	0	0	0.847155	0	0	0	1.19518	0	0.335861	0	0.360971	0
Atl2	2.40071	2.81732	3.46028	3.88784	3.08052	4.34052	2.94914	3.63287	3.41787	3.49272	3.38506	3.00768	4.15824	3.56657	3.23488	4.32387	4.28902	3.81118	4.25687	4.06783	4.53876	4.30241	3.87778
Atl3	3.32918	3.4324	4.63179	3.84093	3.69316	3.35786	3.39542	4.64307	4.50504	4.79628	3.72541	3.41801	3.75049	4.34778	4.04774	3.82665	3.88169	3.64534	4.1574	4.00857	4.85089	4.41671	3.55909
Atm	1.02675	0.280374	2.32554	1.5395	0	0.107808	1.16409	1.71182	0.831966	0.366733	0.94152	0.285544	0.105101	1.09925	1.63925	0.164413	1.50466	0.969845	0.966829	1.36666	1.58286	0.635049	0.818196
Atmin	2.92004	2.52883	2.07516	1.81639	3.56238	3.53465	2.74133	2.93042	2.51606	3.12861	1.86243	1.99398	1.71786	1.91843	2.3237	2.99929	2.63855	1.95048	2.57435	2.1977	1.16607	2.06512	1.77319
Atn1	5.08929	5.44563	4.34691	5.86601	5.83954	5.62492	6.45573	4.85803	5.35467	5.28601	4.49734	4.74849	5.82913	5.23652	5.68341	4.81306	5.29293	5.21323	5.29549	5.4926	4.6383	3.72097	4.89567
Atoh8	0.549275	0.924898	0	2.58136	0	1.25441	0	0	0	0	0	0	0.864263	0	0	0	0.317709	0	0	0	0	1.56924	0
Atox1	7.79949	8.24537	6.66592	7.27187	7.58012	7.37182	7.43686	7.6348	8.02457	7.58369	7.25797	8.08876	6.42024	8.03764	7.35431	7.22625	7.1053	7.30092	6.69438	6.25128	7.48766	8.15352	7.34191
Atp10a	0	2.61598	3.20631	3.3839	0.929367	0	0.162378	2.18083	0.842021	0	2.51737	2.06222	2.43352	1.69643	2.80425	2.27159	2.20393	1.59967	0	1.84493	0	0	0.461057
Atp10b	0	0	0	0	0	0	1.21982	0.84778	2.18017	0.856771	0	0	0	1.68673	1.09886	1.51008	1.54013	0	0	0	0.682744	0	0.309491
Atp10d	0	0.784454	0	1.02072	2.30628	0	2.03566	0.711169	1.54193	2.10483	0.667175	1.30736	2.00955	2.40282	1.42914	2.65372	1.9411	2.25584	1.76501	1.88528	2.35752	2.45268	1.1953
Atp11a	5.17891	3.67575	5.35286	6.62204	5.28879	5.52615	6.04259	5.31897	5.74859	5.29935	5.96217	6.48984	3.84387	4.70664	6.53384	5.12435	5.38256	4.15151	5.17287	4.13296	4.99071	4.33919	4.39989
Atp11b	3.38845	2.97657	3.87131	3.93694	2.65433	3.03584	2.8161	4.82127	3.92759	3.68422	3.93165	3.52867	4.08171	4.0435	3.97414	4.70322	3.93583	3.79148	4.23149	4.60857	4.60189	4.27586	3.97755
Atp11c	0.488237	0	2.79986	3.05958	0	0.425534	0	2.10301	1.99344	1.53167	1.46675	1.10343	2.01449	1.30672	1.49346	2.09109	2.09501	2.19609	1.48436	2.78224	1.9602	2.34297	1.47493
Atp13a1	5.26995	5.15336	4.55254	4.04647	5.44098	5.40779	4.89325	4.78477	4.51917	4.91449	3.95102	4.35226	5.0889	3.99365	4.20555	3.89862	4.37884	4.49881	3.77463	4.54626	6.05298	3.77623	3.38059
Atp13a2	4.93291	5.0779	4.01857	3.54601	4.82395	4.8559	5.17762	4.24491	3.36653	4.53064	2.75265	2.36268	2.75513	2.64315	3.14102	3.17428	4.14335	3.6863	2.73998	2.37768	3.65235	2.56544	3.27853
Atp13a3	3.19166	2.53272	4.53644	5.19383	2.13899	2.81917	2.10171	4.44815	5.09492	3.88948	5.21268	5.06882	5.16646	4.79557	4.5326	5.27794	4.73597	3.92787	4.88137	4.79324	4.3761	3.14378	4.41415
Atp13a4	0	0.262794	0	0	0.385795	0	0.426254	0	1.43231	0	2.26614	0	0	1.17473	0	0.781192	0.623352	0	0	0.462827	0.822216	0	3.97513
Atp1a1	7.96539	7.37354	7.14496	7.66967	8.64196	8.25918	8.47645	8.17817	8.05346	8.18602	7.05577	6.44031	9.01787	8.23233	8.55288	7.67642	8.48869	8.89868	8.5014	8.54812	7.65814	7.86436	7.77741
Atp1a2	0	0	0	0	2.04797	4.34801	2.96923	5.89242	6.92452	1.98741	0	0	4.40671	5.41984	2.67948	0	0	0.53831	1.265	4.87915	3.54133	3.35447	7.10729
Atp1a3	3.21031	4.82642	2.74317	2.21022	0.441781	0	0.287047	2.00653	1.46581	1.5467	1.21138	3.83634	0	1.18563	1.70353	0.257493	0	0	0	0	0	0	1.43361
Atp1b1	0	1.64851	1.36692	5.32674	6.36946	4.11016	6.90658	5.21025	5.16491	5.10156	3.79173	1.51018	6.14559	5.9925	5.48844	5.52911	7.01946	4.11988	6.80099	5.65471	7.59301	4.73049	6.40322
Atp1b2	0	0	0	0	0.84839	2.18011	0.127567	0.406482	0.623136	0.540613	0	0.76438	1.03848	0	0.786312	0	1.01053	1.62039	0.263371	0	1.29649	2.05578	0.218694
Atp1b3	6.25495	6.56852	6.19854	6.07393	5.52095	5.05447	4.82707	6.29775	6.27089	6.16648	6.64032	6.02772	7.81006	5.61447	5.86898	6.20326	5.97388	6.84698	5.73245	6.31714	5.24405	5.587	5.62168
Atp2a2	6.91817	6.91513	6.77382	6.31441	6.44643	6.96075	6.03198	5.97156	6.04972	6.0553	5.91085	6.01054	6.78259	5.73252	6.12828	6.70877	7.03216	6.16942	6.57975	6.90146	5.25915	5.92804	5.74807
Atp2a3	0.663336	0.329066	0.522849	0	0	0	0.857726	0.432906	0	0.961631	0	0	0	0.0313105	0	0	1.77246	0	0	2.9936	0.399029	0	2.22874
Atp2b1	3.93937	3.41711	4.67996	4.97738	3.15675	4.04977	2.64975	4.5121	4.2774	4.37617	4.63668	3.79076	5.14104	3.90047	4.58207	5.44959	4.46021	3.8818	4.28449	3.27291	4.08884	4.06729	3.95407
Atp2b4	1.58897	3.30049	4.24518	2.10217	0	1.95309	0.791189	0.789763	3.21509	2.19395	1.20038	2.67904	4.19551	4.28257	3.36793	2.9316	2.12775	1.75374	3.68718	2.70336	0.819317	2.07167	1.50272
Atp2c1	3.49088	4.27731	4.01691	4.59384	3.62573	3.0816	2.92872	3.70873	4.2743	4.50195	4.08103	3.55808	3.73118	3.62287	4.08859	3.80536	4.42469	3.32231	4.04201	4.30592	3.77728	4.47398	3.86251
Atp2c2	0	0	0	0	0.947113	1.90848	0	0	2.35993	2.56393	2.65774	3.98056	0	1.94685	1.41202	3.18504	2.85188	1.15777	3.24811	0.311991	0.197916	0.348006	1.1931
Atp5a1	8.19984	8.41193	7.9701	7.79673	8.45445	8.25549	8.21613	7.97381	7.52813	8.08077	7.17262	7.34736	7.16432	7.40143	7.00487	7.1195	7.48856	8.01306	7.69301	7.04948	7.26043	8.08936	7.54384
Atp5b	8.99162	9.03833	8.63196	8.04372	8.67316	8.88636	8.27666	8.10282	8.12498	8.32731	7.76121	8.00492	7.80126	8.26379	7.47288	8.24022	8.39781	8.158	7.72024	8.07267	7.49992	9.15932	7.52892
Atp5c1	7.32883	7.59805	6.75197	6.49646	7.34094	7.45186	7.23319	7.10709	7.13668	7.46488	6.68288	7.0904	6.28179	6.79824	6.5315	6.00272	6.43244	7.43467	6.49093	7.26121	7.47968	7.18276	6.82901
Atp5d	7.66187	7.97863	7.26438	6.48887	7.62474	7.85194	7.84988	6.35255	7.03651	7.20337	6.39653	7.06924	6.60537	7.12592	6.74139	6.79909	7.07019	6.73194	6.54137	6.45421	6.52558	5.91849	6.50211
Atp5e	8.33653	8.97687	7.74598	7.10532	8.73578	9.52611	9.35057	8.00399	8.54266	7.97992	8.26983	8.72158	7.69342	8.67657	8.18013	7.40144	8.23656	9.38301	8.2422	8.09544	8.5503	9.27564	7.7965
Atp5f1	7.10825	7.33849	6.75912	6.34446	6.73247	6.70509	6.59879	6.98081	6.78104	6.85209	6.45364	6.45062	6.04849	7.13457	6.08581	5.7719	5.98099	7.04838	6.39671	7.0236	6.3359	7.04246	6.69117
Atp5g1	7.44772	7.48287	6.99409	6.38607	7.43606	7.76803	6.8869	6.85682	6.41868	6.34962	6.08318	6.81042	5.40278	6.84999	6.34763	6.06406	6.43314	6.3735	5.93466	6.18939	6.05386	6.09462	6.85487
Atp5g2	8.58335	8.07418	8.23475	7.08596	7.98539	8.03032	8.09591	8.15327	7.49445	8.00758	7.85968	7.53328	6.77935	8.67677	7.38948	7.28663	7.19311	8.31194	7.52492	7.9547	8.45559	8.48443	7.96954
Atp5g3	8.48779	9.17252	8.12071	7.37867	8.63487	8.15003	8.15723	8.2387	8.20517	8.48253	7.82538	8.41854	7.57167	8.38119	7.83082	7.62691	7.83777	7.78179	8.05227	7.87384	8.19809	8.41659	8.24927
Atp5h	8.27643	8.34005	8.43045	8.32348	9.03133	8.87812	8.94822	7.89892	8.368	8.5604	7.57751	7.99397	7.42041	9.3286	7.56889	7.57772	7.31029	8.48024	8.06024	8.25348	8.32481	7.65439	8.1456
Atp5j	6.89225	7.36384	6.63974	7.12232	7.6941	6.9009	7.28265	7.59291	7.95717	7.50419	7.10271	7.62119	6.4771	7.76767	7.43752	6.49712	6.6978	7.71545	7.44461	7.52597	7.61067	6.76013	8.14957
Atp5j2	7.6987	9.03052	8.07032	7.87247	8.82656	8.61206	8.99575	8.06422	8.86932	8.28709	7.87849	7.95615	8.3795	8.22746	8.3576	6.77406	8.30391	9.1027	9.0023	9.61414	8.38003	8.5804	8.6626
Atp5k	8.37125	8.56731	8.25962	7.14171	8.71381	8.35189	8.71515	8.03043	8.38656	8.22132	7.90543	8.2664	7.22621	8.06023	7.33164	6.71694	7.4165	8.68557	7.69552	8.38403	7.73105	8.42975	8.19748
Atp5l	8.3674	9.02337	8.03519	7.45483	7.52056	7.62712	8.596	8.52681	8.46199	8.43904	8.04803	7.49509	7.05766	8.59082	7.51928	7.30851	7.43511	8.83475	8.37488	8.79778	8.25023	7.94938	7.60541
Atp5o	7.55447	7.76852	6.89443	7.43835	7.79004	7.63599	7.41717	7.7264	7.78329	7.3579	6.96148	7.53186	6.54406	7.88826	7.39384	6.58188	6.77523	7.65587	7.29927	7.83056	7.6645	7.22222	7.60218
Atp5s	0.994884	1.96258	1.58925	0	1.29505	1.17503	2.01554	1.46279	0.594883	2.09134	0	0.740841	0.177573	0.390492	0.050439	0	1.22429	1.02986	1.08961	0.906952	1.25475	0.826274	1.48265
Atp5sl	3.10061	3.47968	1.92732	1.52751	4.07456	4.55984	4.49292	3.1171	4.13964	3.67275	2.44762	2.75521	2.76413	4.25942	3.46836	2.46842	3.43749	4.06641	3.71462	3.50076	2.95775	3.37585	3.72445
Atp6ap1	7.01987	7.1461	6.66588	6.48159	6.70605	5.95327	6.13173	6.31303	6.53342	6.5353	6.12706	6.10501	5.94168	6.20444	6.14779	5.57192	5.89393	6.34697	5.85634	5.80019	5.86804	5.63799	5.89471
Atp6ap2	5.63655	6.15313	6.43873	6.14195	4.96561	4.04797	4.07182	5.40743	5.7827	6.11886	5.97601	5.26691	5.24044	5.70586	5.71526	5.48438	5.10712	6.15114	5.62384	5.30886	5.37145	5.53441	5.84177
Atp6v0a1	4.51664	4.40372	4.59602	2.90792	4.58691	4.6698	5.1638	3.96241	3.8688	4.15496	3.23525	3.21304	4.08697	4.15999	2.45513	3.91538	3.46439	3.0947	3.16237	3.14831	3.04223	2.94943	4.68934
Atp6v0a2	4.29986	4.59513	4.11919	4.36331	4.20856	4.37347	4.7676	4.23717	4.69469	4.45201	4.05844	3.46974	4.11731	3.19784	4.39098	4.79287	3.66797	3.02335	3.75859	3.45404	2.27417	2.99563	3.53172
Atp6v0a4	0	0	0	0	0	0	1.06365	3.22823	0	3.65314	0	0	0	0	0	0	0.0293327	1.07442	0.619986	2.56023	3.58357	1.3981	0.207031
Atp6v0b	7.50311	8.10757	7.07589	6.70471	7.56796	7.66746	7.08452	6.08048	6.69898	6.69452	6.79176	6.7728	7.12967	6.46052	6.15526	6.51629	6.1359	6.04255	6.22501	5.43891	5.84283	6.44481	6.09829
Atp6v0c	8.94832	8.82304	8.27762	8.46235	9.0009	8.51401	8.86824	7.268	8.34284	8.52691	8.23015	7.74399	8.3006	8.43773	7.96029	7.2674	7.63213	7.94558	8.23274	7.61125	6.97584	7.62775	7.77294
Atp6v0c-ps2	0	9.17128	4.34174	0.666438	4.96288	5.18901	5.10543	6.22884	5.65847	5.66486	6.92493	6.89719	1.26945	0	0	6.98006	4.47129	0	0	0	3.33385	1.63792	6.51325
Atp6v0d1	6.3497	6.02849	5.45562	5.35885	5.18521	5.80268	5.5769	5.27671	4.85072	5.70734	4.7688	5.38647	4.49043	5.03051	4.84469	5.0292	4.78134	4.60375	4.80725	4.39409	4.42561	5.06372	5.50544
Atp6v0d2	1.17717	6.0866	0.87401	4.6348	0	0	0	0	0.394942	0.107112	1.48971	0.0752862	0	0	0	0	0	0	0	0	0	0	0.521684
Atp6v0e	6.44923	7.75751	6.57898	6.44858	7.7351	7.183	7.19664	6.40537	7.54501	7.33508	6.82837	6.46671	6.597	6.75918	6.39241	6.34748	6.39567	6.96507	7.32444	6.61386	6.03424	7.12425	6.97208
Atp6v0e2	1.48056	0.509574	2.97611	0	0	3.89397	4.04953	0	4.62686	2.61141	0	0	0.295276	1.85923	1.01722	0	3.12705	3.88476	0.404173	3.53933	0.853868	0	1.76318
Atp6v1a	4.53694	6.19826	4.74878	6.14143	5.65625	4.83696	4.35747	5.73879	5.43435	5.97514	5.13331	4.67972	5.14618	5.6799	5.05045	5.63709	4.87837	4.85574	5.63998	5.36234	5.30298	4.8667	5.58613
Atp6v1b1	0	0	0	0	6.59435	7.05703	6.9785	2.19584	2.32825	5.27871	1.67092	0	2.07072	2.13643	2.31131	2.77933	3.93008	2.93384	5.3519	1.38136	3.02884	4.43271	3.98898
Atp6v1b2	6.46117	7.73283	6.37824	7.06675	6.32227	5.56428	5.24598	5.80258	5.37861	5.78447	6.29106	6.17668	7.40487	5.58674	5.90845	6.32605	5.06211	5.34949	5.24169	4.99616	7.85486	5.54182	5.25182
Atp6v1c1	5.01953	6.34919	5.24027	5.06571	4.31837	5.05346	4.92578	5.26859	5.08421	5.28479	4.91082	4.4947	4.66686	4.82415	4.21617	4.28503	4.24973	4.98417	4.54137	4.33805	5.22319	4.75929	4.78694
Atp6v1c2	0	0	0	0	7.22451	6.4876	7.82822	5.93204	6.4605	7.91648	3.21787	2.38735	5.35628	5.82631	5.43078	5.32731	4.68708	4.1178	7.84637	6.48447	6.59831	6.59701	6.60528
Atp6v1d	4.89239	6.31168	4.84323	5.08601	5.38672	4.84631	5.48998	5.16032	5.10431	5.7855	4.81868	5.01187	4.87601	5.22736	4.66031	5.08325	5.159	6.35038	4.45425	4.54213	4.83597	4.92233	5.66813
Atp6v1e1	6.14269	7.40163	5.84304	5.9735	7.9455	6.9775	7.03181	5.99872	6.86677	6.75792	6.12555	5.83864	7.11863	6.51205	5.92781	6.32402	5.97414	7.13116	7.12572	6.28753	7.07245	7.03699	6.7712
Atp6v1f	6.78118	7.67286	6.98111	7.18358	7.59865	7.65424	8.05317	6.17324	8.28988	7.25363	7.10335	6.89401	6.57224	6.77111	6.82568	6.21593	6.71026	7.42381	6.83722	7.23617	7.45582	7.09009	7.33539
Atp6v1g1	7.1088	7.84521	6.9733	6.83947	8.20801	7.63433	7.14995	6.80113	6.65246	7.30932	6.82037	6.6931	6.63784	7.1778	6.42553	6.27609	6.66213	7.02893	6.89536	6.61587	6.94301	7.79698	7.06135
Atp6v1g2	0.022588	0.52659	1.01481	0.775059	1.60486	1.59047	2.08454	0.133011	0	1.9997	0	0	0	0	0	0	0.472737	0.0923022	0	0.0716529	0.0670053	2.33357	0.988245
Atp6v1h	4.94186	5.46025	4.99981	5.35828	4.96726	4.84909	4.01167	5.68341	4.90403	4.95301	4.87478	4.7259	4.38573	4.72526	4.5176	4.84482	4.34733	5.19473	4.82139	4.7775	5.18899	5.09168	5.0748
Atp7a	1.78106	1.79646	3.09004	3.0634	1.1035	1.39156	1.02551	2.86181	2.8026	2.27285	2.81027	2.5396	3.74697	2.67147	3.18699	2.67795	2.39533	2.86531	2.37853	2.90246	3.4684	3.25676	3.25986
Atp8a1	0.539372	0	2.26381	1.08972	1.8348	0.784688	0.912949	1.47094	2.51241	2.67723	0	0	1.59868	0.843124	1.02016	0.645674	2.0792	1.70823	3.10446	3.38192	2.79597	2.1839	3.32983
Atp8a2	0	0	0	0	0.347394	0	0	0.148335	0	0	0	0	0	0	0	0	0	0	0	0	0	0.465421	0
Atp8b1	0	0	0	1.28862	1.64301	1.27212	1.66435	1.67587	2.52816	2.14218	1.72601	1.73256	2.94517	2.25224	2.72997	3.22958	2.15295	1.6863	2.95927	2.53495	1.32959	2.09232	2.2705
Atp8b2	5.25462	5.621	4.89775	5.30553	3.69767	4.1994	3.83697	2.42133	2.36393	3.25	2.96269	4.06754	4.0805	3.80391	3.58429	3.74994	4.07386	3.06752	3.85736	3.85276	2.65036	3.4249	2.56538
Atp8b4	0	0.460669	0	0	0	0	0	0	0	0	0.697587	0	0	0	0	0	0	0	0	0	0	0	0
Atp9a	2.13541	5.72869	4.02049	0.372518	6.46021	6.46868	7.0311	5.81458	5.79108	6.13349	4.39731	4.38904	5.28034	5.60837	4.93081	3.7432	5.60171	5.48008	6.23181	5.24429	5.23997	5.12126	4.13007
Atp9b	3.87986	4.20174	4.14507	3.85546	3.9323	3.8038	4.22228	3.99411	3.946	3.94089	3.31553	3.30931	3.1578	3.04771	3.39664	3.60503	3.49936	3.19629	3.77617	2.41202	3.39671	3.28051	3.75123
Atpaf1	2.67784	2.25488	2.11321	2.52081	2.54504	2.95242	1.9279	2.6476	2.15214	2.19821	1.47826	1.70684	1.40634	2.52674	1.60182	1.30687	1.89406	2.34726	1.59888	2.25473	1.26185	2.07295	1.60576
Atpaf2	3.97086	3.67842	3.12354	3.01155	3.404	3.94395	4.05289	3.50584	3.42436	3.61438	3.06205	3.17108	2.9082	4.04754	2.72332	2.92042	2.95854	3.24203	2.65663	3.02252	3.45589	3.26282	2.82887
Atpif1	5.88707	5.80827	5.11799	4.68162	6.21985	5.4484	5.58546	4.99334	5.61349	5.27928	5.48826	5.90882	4.16459	5.69486	4.6856	4.83356	5.61676	5.86	5.15796	5.31908	5.59423	5.51804	5.1517
Atr	0	0	1.5287	1.19777	0	0.241877	0	0.914021	1.32026	0.85595	0.726387	0.412413	2.43342	0.775093	0.512247	0.191133	1.76224	2.97719	0.352713	1.88271	0.996085	1.27615	0.762391
Atraid	5.37464	5.15722	4.45589	5.02207	6.31045	5.81059	5.8216	4.60889	5.30295	4.83441	3.84566	4.41907	4.2868	4.59792	4.53411	4.25219	4.49573	5.66224	4.48396	4.07989	5.14113	5.1652	3.82952
Atrip	2.26036	1.80427	1.47967	1.97617	1.6636	2.34672	2.09952	1.44575	1.53199	1.67662	1.59311	1.06732	1.27641	1.78719	1.11869	1.08389	1.98334	1.21192	0.656084	1.8946	1.94922	1.20055	0.936191
Atrn	2.18085	3.21086	2.22847	2.16453	2.68088	2.39412	2.64839	2.36937	3.2033	3.15257	2.13729	2.25811	2.49934	2.63582	2.85704	2.21717	2.65306	3.18802	2.76989	2.67654	2.49726	3.57288	2.44259
Atrnl1	2.69959	2.84385	3.83745	3.29939	2.98405	2.8086	2.86407	3.88021	3.63783	3.26523	2.44051	1.60901	2.7955	3.06779	2.92133	2.60218	2.85403	1.5991	3.54444	2.29208	2.74347	2.49977	2.74764
Atrx	2.57524	1.39587	4.69647	4.05572	0.933761	2.4445	2.08654	4.18503	4.2288	3.40678	4.09092	3.73152	4.15857	3.97075	4.52079	4.16769	4.4248	4.68052	4.40239	4.24696	4.83914	5.14552	4.76908
Atxn1	0.699596	0.95474	0.844378	1.81743	0.828981	0	2.12295	2.15986	1.834	1.90116	1.8044	1.25337	3.04587	1.77361	2.66754	4.34927	1.94349	1.90622	2.6945	2.78105	3.10564	1.24631	3.13946
Atxn10	6.19412	5.69067	5.01008	5.34727	6.26133	5.33772	5.66175	5.79614	5.58463	5.96442	5.86555	6.63997	4.91469	6.28358	5.08202	4.0487	5.02433	6.27335	5.24525	5.52328	5.3654	5.59509	5.56279
Atxn1l	3.67922	3.63767	3.29165	2.76152	2.48135	3.56859	2.99922	3.35628	2.67791	3.12185	2.90113	3.22573	2.58279	2.96688	3.44612	2.95097	3.09195	1.94336	3.1317	2.99957	1.99642	2.54469	2.6204
Atxn2	4.36872	4.71212	4.81905	4.24761	4.00046	4.05424	4.21052	4.11723	3.93418	4.07444	3.91565	3.99993	4.49749	3.74628	3.96462	4.05155	4.01909	3.47245	3.9325	4.41375	3.20857	2.71615	3.49176
Atxn2l	5.97549	5.47271	5.43951	5.82272	6.16941	5.78609	5.44472	5.15827	5.40687	5.27365	5.30155	5.32414	5.71092	5.1626	5.44491	6.30116	5.93388	5.46568	5.52946	5.38039	4.76962	4.54303	4.74392
Atxn3	1.30567	1.90968	1.93686	1.52517	0.810986	1.42816	1.52115	2.17265	2.22678	2.51736	1.81864	1.86295	1.46148	1.58199	1.71139	2.74516	2.00208	2.02948	1.89186	1.7199	1.98671	1.51356	3.00682
Atxn7	1.10841	0.795443	2.25826	3.29863	2.05668	1.53608	0.891629	2.27825	1.83464	2.53099	2.61182	1.37431	3.53849	2.10829	2.42109	2.99804	2.97688	2.52248	3.30105	3.14984	2.16347	2.94857	2.64111
Atxn7l1	0.761558	0.830912	1.27995	0.24828	0.430724	0.672833	1.12685	0.720296	0.184572	0.63384	1.27539	1.63928	0.262445	1.03822	1.04613	1.40047	1.40693	0.616715	1.12606	0	1.09367	0.462356	1.25963
Atxn7l2	4.35734	3.19495	2.87838	3.41518	3.63452	3.95141	4.30301	3.1634	2.54546	2.58088	2.16518	3.3499	2.8548	3.58304	3.36751	1.64888	3.2973	3.82494	1.96503	2.9573	1.37518	2.70635	3.30107
Atxn7l3	5.3223	5.14981	4.97519	3.98265	5.36809	5.67582	5.86087	5.0227	4.89913	4.49716	4.00736	4.84822	4.74034	4.80019	4.78795	4.76158	4.59101	3.70634	4.45763	3.70768	4.18583	2.94504	4.17304
Atxn7l3b	4.29856	4.6458	4.22953	3.67197	4.96555	5.4419	5.22933	5.04848	4.08903	5.05383	3.88498	4.18109	4.50302	4.04257	3.80773	4.77331	4.32084	4.00626	3.43296	3.26293	4.2724	3.62939	4.05844
Auh	3.85548	3.95121	3.29805	3.01341	3.58601	4.15969	4.34628	3.15363	3.79055	3.29383	3.41186	3.29959	3.30654	3.49913	3.20538	2.38762	3.59439	3.39813	3.32577	3.52817	4.2462	3.43101	3.26957
Aunip	2.21842	1.8338	1.12736	1.07743	1.06396	0.516015	0.794536	1.87479	1.75696	1.28641	1.24003	1.2697	0	0.200115	0.987532	0	0.343487	0.0782273	1.27674	0.635151	0	0	0
Aup1	6.18038	6.43738	5.38446	5.88868	6.97809	7.50708	7.6137	5.41038	5.66028	6.31851	5.49023	5.76724	5.5869	5.54649	5.63664	5.10226	5.48207	5.52098	5.9532	5.68324	5.51021	5.74129	5.82776
Aurka	5.42558	4.78833	4.09786	3.04107	4.20398	4.38679	4.5818	4.68271	4.54135	3.86542	3.41633	4.57779	2.36558	3.73965	3.25134	1.37808	2.98649	5.00511	2.98691	3.93152	3.09103	4.05441	2.81543
Aurkaip1	6.06333	5.45028	5.30353	4.42229	5.69965	4.69189	5.01048	5.36367	4.80496	5.10315	4.49461	5.05083	3.65694	5.2163	4.94247	4.01952	4.68824	5.78685	4.1982	4.48163	4.24559	4.43631	5.26219
Aurkb	4.44713	3.92212	3.32534	2.80512	3.4989	4.36718	3.88958	4.02182	3.67295	3.80375	2.33649	3.51919	1.31165	3.83156	2.771	1.24603	2.58763	3.48425	2.29098	2.87212	3.01666	2.49216	1.7372
Auts2	0	3.53949	2.05372	3.62733	3.09384	3.42975	3.67027	3.11187	2.87505	3.13184	0	0	3.15448	3.05792	3.1717	2.21872	3.28272	2.92696	3.69084	4.60261	3.25168	1.73004	3.01864
Aven	4.28534	4.40711	3.64319	3.7034	3.76902	2.8833	3.61089	3.41683	3.67453	3.62536	3.21812	3.83122	2.65566	3.68942	2.94741	2.41815	3.24011	3.55811	3.35262	3.18693	2.21159	3.12141	3.11651
Avil	0.833829	0.613701	0	0.416105	0	0	0	0	0	0	0	0	0	0	0	0	0	0	0	0	0	0	1.00258
Avl9	0.798407	0.881876	1.87118	3.02781	1.06816	2.19972	1.85816	2.20034	1.87611	2.10679	2.9061	2.37512	2.95429	2.04125	3.53022	2.9238	3.16808	2.49623	2.87673	2.61369	3.03167	2.91478	3.14663
Avpi1	6.39032	5.17786	5.19731	3.68276	4.69204	4.89836	4.63516	4.17091	5.15441	4.4643	5.47586	6.05114	5.1084	5.64184	5.18237	5.8393	4.57745	4.38099	4.9612	3.41416	3.59216	4.58025	4.0233
Avpr1a	0.503125	0.149897	0	0	0.667229	0.39413	1.00181	0	0	1.21154	0.783214	1.43163	2.52269	0.732365	1.09616	1.96801	0.340038	0.0234541	0	0.602153	0.676656	4.19554	1.03224
Axin1	4.40538	4.57026	4.42665	4.56956	5.0302	5.24677	5.49668	4.07066	4.16314	4.78335	4.12449	4.03287	4.53462	4.33891	4.41943	4.28437	4.56586	4.2606	4.50511	3.90197	3.10552	3.76386	3.73459
Axin2	1.43341	1.27358	0.646476	1.03631	2.35157	1.40397	2.54994	0.364371	1.45508	1.49129	0	0	0.0308304	1.13896	1.18586	3.39336	1.15421	1.38656	0	0	0	0	0
Axl	6.67718	6.76003	7.1983	5.75079	4.46181	4.24232	4.69777	5.29613	4.00343	5.81011	5.75268	5.03218	6.27523	4.96459	4.45871	5.32353	4.85219	4.84312	4.04727	3.96925	2.76122	3.8281	4.4181
Azgp1	0	0	0	0	0.706455	2.0036	0.999387	0	0	0.802094	0	0	0	0	0	0	0	0	0.636562	0	0	3.57576	0
Azi2	3.37245	3.17475	3.67594	3.96697	2.91529	3.40939	2.934	3.55281	3.75728	3.71723	3.09828	3.42448	2.86568	3.13029	3.42136	3.9343	4.20317	3.43467	3.37354	3.74715	4.40265	3.1649	3.45219
Azin1	3.44846	4.09122	5.10069	4.98837	2.32484	3.43554	3.1001	4.20449	3.81087	3.91736	4.82114	4.21763	5.01586	3.8745	4.31575	4.72283	4.79107	4.44796	4.93565	4.29864	3.91808	3.99325	3.85988
Azin2	4.56377	4.2339	3.68152	3.54405	3.35301	2.33819	3.20232	2.75731	2.84708	2.40617	1.67886	3.23473	2.04143	2.01337	2.04909	2.11441	1.95386	1.12952	1.58264	1.48363	1.26105	2.1753	2.11235
B230118H07Rik	2.12337	1.85388	1.82032	1.05402	2.23658	1.07119	1.60115	1.70143	2.12562	2.24541	0.304044	1.52733	0.626776	1.65744	0	0	0.721128	1.85428	0.959132	2.63501	2.78255	2.30075	2.70108
B230206H07Rik	0	0	0	0	2.84405	2.61599	2.29126	1.38917	1.99167	2.67455	1.85045	1.05486	2.10626	2.09167	1.65863	2.80848	2.27256	1.32795	2.9321	1.82801	1.92234	1.78196	0.882244
B230208H11Rik	0	0	0	0	0.20853	0.822934	0	1.69252	0.837806	1.35175	1.90854	0.623736	0.490498	0.966504	0	0	0.241206	2.0223	0.596076	0.54092	0.342054	0.0369885	1.25875
B230216N24Rik	0	0	0	0	0	0	0	0.419118	0	0	0	0	0	0	0	0.0985543	0	0	0	0	0	0	0.993595
B230217C12Rik	0	1.06974	0.135837	1.78239	0	0	0	0	0	0	0	0	0	0	0	0	0	0.922632	0	0.102295	0	0	0
B230219D22Rik	3.93478	3.51847	3.9017	3.90972	2.68784	4.036	4.00307	5.31111	4.82707	4.34764	4.50874	4.00458	4.22334	4.27039	5.0609	4.33411	4.1548	4.82628	4.45716	3.72975	4.49853	3.54757	4.38426
B230307C23Rik	0.191702	0.704686	0.179244	1.71372	0.694541	0	0	1.42239	1.44617	1.36459	1.40413	0.679054	0	0.981502	0.739278	0.369852	1.4024	2.42046	1.07789	1.60661	0.81258	0.778839	1.34718
B230354K17Rik	1.12679	2.09489	1.31116	1.26749	1.23489	2.47486	2.42659	2.0448	2.23207	2.33847	1.58861	2.02292	1.65842	1.40349	1.76596	0.846393	1.31099	1.99195	1.67009	2.14516	2.4217	2.58901	2.28395
B2m	11.4419	10.2864	10.2007	10.0817	10.024	9.84737	9.40975	11.9737	10.9582	10.2834	10.5849	10.1813	9.8597	10.694	11.5077	10.7052	10.883	9.65518	10.2468	9.92237	9.77971	11.0449	10.4822
B330016D10Rik	0.464585	0.031988	0	0	1.64306	0.681746	1.31538	0.675662	0.292982	0	0.0525967	0.616536	0	0	0.441271	0	0.202574	0.497055	0.560392	0.210376	0.265953	0	0
B3galnt1	2.26361	1.66939	3.55993	3.11741	0.210888	0.243937	0.125625	0	0.681026	1.16548	0	1.38487	0	0.0493659	0.12655	0	0.089932	1.67723	0	0	0	0.475043	0.202976
B3galnt2	2.73122	2.3724	3.08977	2.60246	2.13103	1.88341	2.8916	3.57179	3.3022	2.49317	2.80229	2.63847	3.00377	2.01461	3.01515	3.14888	2.28263	2.22573	3.08555	2.1627	2.58691	1.80271	2.62751
B3galt4	1.72367	2.31868	0.6302	0.375757	2.64278	2.75842	2.77522	1.27856	1.62894	2.2183	0.388035	1.12305	1.53128	1.40955	0.792514	0.970824	0.601069	1.18095	0.44561	0.269931	0	0.537505	1.25527
B3galt5	0	0	0	0	2.82778	1.14695	0	1.61333	2.07799	2.10038	0	0	0	1.66656	0.458938	0	0	0	2.35676	1.31525	3.44841	1.60187	0
B3galt6	2.02186	1.76023	1.30209	0.434327	2.58148	2.09611	1.87958	1.78162	1.86328	0.606556	0.637091	1.3173	0.714988	0	1.1311	1.05384	1.09522	1.28973	0.698832	0.479003	0	0	0.835382
B3gat3	5.18333	5.40334	4.59851	4.45574	5.54993	5.61825	5.55396	5.09192	5.44681	5.31193	3.78316	4.61209	4.21019	4.68883	4.99105	3.50919	4.13613	4.68887	4.24364	4.30752	4.03093	3.35826	3.49116
B3glct	3.03566	3.10756	2.3105	3.40149	2.21555	2.67566	2.04001	2.34205	2.87889	1.86757	1.63639	1.32586	2.25702	1.97534	2.30379	0.962934	1.46137	1.85576	2.40532	2.19028	0.294935	1.90879	1.70196
B3gnt2	4.31051	4.20828	4.26551	4.23697	3.39409	3.38506	4.66947	3.68374	4.82317	3.5996	4.02449	4.57198	4.83432	4.54724	4.48789	4.51116	4.6702	4.00425	3.73004	4.64416	3.37313	4.32612	4.51718
B3gnt3	2.47058	4.3764	1.99533	2.77104	3.61017	2.74823	0.144712	2.65094	3.85685	5.34378	4.33635	5.24448	0	1.81245	3.0787	1.04509	3.50574	0	4.94619	1.33439	0.957536	2.67853	2.69534
B3gnt5	0	0	0.634417	1.80026	0	0	0	0	0	0	0.222557	0	0	0	0	0.421544	0	0	0	0	0	0	0.031988
B3gnt7	1.81069	2.02633	0.887198	0	0.642748	1.76818	0	2.32857	3.61796	1.66984	0.415423	1.75428	0.419496	3.14502	3.3298	0	3.20784	0	0.19309	0	0.0484036	0	1.36783
B3gnt8	2.23618	3.01021	1.35541	0.825769	1.7781	1.81049	2.25903	1.67337	0.679063	2.96702	0.920583	1.20704	0.410254	0.264548	1.08066	0	1.02882	1.23606	0	0	0	0.3349	1.89288
B3gnt9	3.9131	4.28587	2.76722	4.10317	2.17617	1.72592	2.70767	0.805878	1.43091	2.41442	1.34518	3.41538	1.21969	1.41111	1.71603	1.66703	1.58856	2.1914	1.15451	1.75468	1.13663	2.29211	1.69562
B3gntl1	1.60575	2.42555	1.97175	1.80439	2.7813	3.32809	3.7635	1.4453	2.19411	2.20736	1.16583	1.75106	0.666993	2.20972	1.4524	0.523371	1.6998	2.26127	1.6231	2.04013	2.02958	0.38353	2.17062
B430306N03Rik	1.77217	0.269404	0.763097	0	0	0	0	0.994391	0.779041	0	0.894038	0.180886	0	0	0	0	0	0	0	0	0.0375509	0	0.978554
B4galnt1	4.48139	6.44304	4.89757	4.19427	6.42134	6.37408	6.18617	6.46799	6.1733	6.18384	4.38522	5.81755	5.59244	5.533	5.63195	4.8973	5.88863	4.21951	5.36367	3.74749	4.51064	4.84177	6.41006
B4galnt2	0.050829	0.354407	0	0	0	1.03659	0.512166	0	0	0.257264	0.705164	0.51163	0	1.42834	0	0.338989	0.472457	0	0	0	0.322978	0.287189	0.870392
B4galnt3	0	0	0	0	1.7798	0	0.262842	0	0	0	2.66231	0.421673	1.92549	0	0	1.50554	0.519371	1.76026	1.37612	0	0	0	0
B4galnt4	0.470042	0	0.0354972	2.24669	2.4846	3.26073	3.04219	0.844482	1.88864	0	0	1.98009	0.567857	0	0.300077	1.62163	2.92491	2.83956	1.58868	2.79306	0	0.75268	0.359139
B4galt1	5.44582	5.52395	4.77422	5.21118	5.24422	5.77042	3.83882	6.14501	6.50722	5.43951	5.37916	6.32953	6.25146	5.67898	6.38751	5.94737	5.10288	4.62193	5.50093	4.70681	5.25364	5.05826	5.46322
B4galt2	4.22195	4.32548	4.6375	4.01984	2.88216	4.7365	3.30172	2.07844	2.58812	2.79652	1.95997	3.23062	3.72979	2.9385	2.36041	1.06214	2.50814	2.86699	2.06036	2.62225	0.776289	2.85781	1.34361
B4galt3	4.58738	4.56279	3.7795	3.49858	6.31395	6.50865	5.93318	5.98095	6.08425	5.74275	4.53829	5.03195	5.15198	5.32484	6.22998	4.6036	4.99517	4.46849	5.11631	4.35943	4.79323	4.26487	5.50836
B4galt4	1.95914	1.88593	2.92968	2.5494	3.20489	2.71399	3.08661	2.38141	2.95647	3.09178	0.772452	1.19245	2.58974	2.65132	0.756716	0.937578	2.4575	3.45283	1.51057	3.95707	2.65259	1.77782	2.11362
B4galt5	6.00838	7.86657	4.04824	4.0897	2.21811	1.01935	1.82848	3.17642	2.33599	2.7706	3.66866	5.38702	4.79066	1.65127	3.87147	3.79816	3.49219	2.65148	1.48892	1.8005	1.30158	1.99656	2.51338
B4galt6	2.84091	1.02963	2.82502	3.38204	2.3393	0.332462	0.161191	2.95499	2.53145	2.38804	0	0.361117	1.34431	1.90947	3.09622	3.35486	1.40078	2.94302	2.96756	2.94118	1.65405	2.50057	2.1161
B4galt7	4.27946	4.30297	2.6499	2.90563	3.29294	3.53482	4.34686	4.0561	4.68017	3.77872	4.20305	3.7712	3.8622	3.88761	4.2245	3.8072	2.5014	3.85358	3.81896	1.95218	3.08047	1.87462	4.06965
B4gat1	4.43764	3.99436	3.91472	3.30345	3.46764	4.50669	4.39848	3.31636	4.09554	3.76949	2.14921	3.41473	2.82098	3.63103	2.96821	2.94966	2.81764	4.00007	3.17778	3.50097	2.91671	3.68846	2.26694
B630005N14Rik	2.22963	1.5618	2.93159	3.35289	0.861963	2.13729	1.50651	2.60477	2.46018	3.29763	2.7011	1.97175	2.76045	4.80845	2.70788	2.67243	2.64956	3.09249	2.45777	3.04912	3.39899	3.24199	2.69931
B630019K06Rik	1.02747	0	0.399259	0.245909	1.38467	0	0.725968	1.58598	0.509777	1.12376	0	0	0.862201	0.473704	0.13753	0	0	1.25176	0	0.898464	0.959896	0.868971	0.0441982
B930041F14Rik	0.409603	1.66858	0	0	2.25285	1.94075	2.94746	0.253759	1.76551	0	0	0.321316	0	0.139168	0	0.411264	1.30897	2.35952	1.05043	0	0	0	0.467269
B9d1	4.59637	3.57867	2.23493	2.60694	4.50074	4.06482	3.50037	3.54844	4.52731	4.74467	2.75358	3.96472	2.17737	4.16349	3.38405	1.4445	3.17538	3.46715	2.5683	3.60825	4.41218	5.20691	3.4017
B9d2	2.88757	3.01199	2.08492	1.85219	3.18757	2.92044	3.44841	2.52167	3.46296	2.53362	2.25046	2.48639	3.06403	3.33203	2.36803	0.957833	2.03365	3.59975	2.34709	3.17033	1.64094	2.72431	2.71806
BC002163	5.75159	5.7379	5.37855	4.83699	4.62428	5.52346	5.21712	4.8621	5.01703	4.14206	4.60604	6.39498	4.69036	5.01517	3.79911	3.79588	4.41069	4.96572	3.809	5.47935	4.78496	5.44435	2.87408
BC003331	2.1193	1.8434	3.22687	3.24197	0.0749849	2.30685	1.74427	2.92526	2.85608	3.28646	2.4942	2.64064	2.54357	2.68956	2.4119	1.85648	2.73983	2.77318	2.64991	3.62583	3.48518	3.96493	3.47054
BC003965	2.67282	3.12836	1.84714	1.51418	3.52686	3.52942	3.90515	2.37523	3.29647	3.59775	2.08658	2.34006	2.16722	2.1364	2.16302	1.94897	2.00886	3.16917	2.68549	2.64062	2.20805	2.48153	2.76076
BC004004	3.96098	4.19776	3.81663	3.21636	4.29456	4.25327	4.40642	3.65045	3.75981	4.34713	2.71699	3.30985	2.99815	3.2134	2.88064	2.64694	3.18003	3.9227	2.788	3.0615	2.89527	3.6694	3.71286
BC005537	5.41433	5.43954	5.69582	5.38324	5.94984	5.309	5.57438	6.06875	5.47464	5.94276	5.53019	5.04253	6.10588	5.06383	5.83056	6.08129	5.65352	5.04953	5.70948	4.84166	5.42241	4.59866	6.14262
BC005561	0	0.130246	1.51465	1.57025	0	1.46492	1.34281	1.3482	1.91674	2.20897	2.49292	1.22725	2.37311	1.87592	1.86659	1.93843	2.29757	0.331361	1.92181	2.67051	2.57491	2.81464	3.1043
BC005624	5.54237	5.57936	4.60831	4.06346	5.42085	5.24033	5.37397	5.02552	5.35908	5.29617	4.66715	5.36537	4.65327	5.18218	4.51894	3.53444	4.70045	4.41901	4.54832	5.22413	4.94635	4.22227	4.78303
BC006965	0	0	0	0.305784	6.4771	7.43761	7.78859	6.85252	6.42933	6.33319	2.12868	0	3.71144	6.03036	5.31697	4.16908	3.29437	5.36107	5.64373	4.02029	5.42074	4.65496	4.74753
BC016548	0	0	0	0	1.50929	2.04098	0	1.66334	1.65547	2.21986	0	0	0	0.898851	0.752201	0	0	0	1.11803	0	1.43659	2.0129	0
BC016579	0	0	0	0	0	0	0	0	0	0	0	0	0	0	0	0	0.264152	0	0	0	1.4449	0	0
BC017158	2.42756	2.67202	2.10285	2.40732	4.5531	3.42781	3.49641	2.89755	3.33125	2.82916	1.5512	2.09566	1.65447	1.67394	2.38951	2.51006	2.97915	3.31543	2.63948	2.25967	2.40589	2.31149	1.73161
BC017643	4.63307	4.34617	4.55469	4.5449	4.85734	4.92055	5.08649	4.59832	4.8558	4.79414	3.20639	4.02425	3.48916	4.39972	4.21241	3.92588	3.68971	4.9292	3.78953	3.34494	3.61993	3.16737	4.00605
BC020402	0.0963968	0.457962	0	0	0.228825	0.859365	0.955067	0.84215	0	0.461246	0	0	0	0	0	0	0	1.00819	0.0237947	0.363137	0	0	0
BC021614	0.278687	1.88078	0	0	1.07451	0	0	3.46345	1.62718	0.325156	1.12416	4.54664	2.14227	3.29255	3.16511	0.854459	1.07068	0.880944	3.095	0.691534	0.613522	1.62782	2.574
BC021767	0	0	1.22277	0	3.37615	2.97883	3.54715	2.4848	2.49903	2.893	3.20464	2.80377	2.47614	2.83009	3.39164	2.5154	3.87129	1.26038	3.85381	2.39137	4.1776	1.55576	2.74156
BC021891	0	0	0	0	1.85734	3.79055	3.29175	1.75639	1.46092	1.28717	0	0	2.26348	1.62387	1.74661	0	1.78897	1.42313	1.29298	0	0	0	0.295735
BC022687	3.57346	3.52546	1.44441	2.10133	2.52127	2.22624	2.52968	1.69385	2.38567	1.5971	3.5621	3.47086	3.364	2.76834	2.08091	3.11977	1.67635	1.80319	1.63033	0.576232	0.723891	1.66102	2.63743
BC023829	4.16444	3.75198	3.88472	3.40705	4.03256	3.051	3.36725	3.76912	3.10117	3.66879	1.82645	2.49417	2.23741	2.46296	2.40759	2.69851	2.59451	3.00045	2.98617	3.21362	3.19868	3.80889	3.03572
BC024978	2.13034	1.75187	0.800239	1.21737	1.88528	2.56471	1.85272	1.38974	2.46934	1.71468	1.41725	1.0806	1.7393	1.83007	0.872388	1.74257	1.68216	1.16734	0.656103	1.05475	1.03512	1.55706	1.5808
BC026585	2.94224	3.06786	1.61138	2.90216	2.74376	4.74625	2.6895	2.09788	0.898928	2.63606	0.540741	0.883128	2.66761	2.55653	1.5446	1.80082	1.78001	0	3.01956	3.62568	2.09263	3.39321	3.85265
BC027231	1.64779	1.99812	1.94521	3.0339	1.86034	1.94118	1.15316	2.64178	2.86279	2.37468	2.37621	2.76341	2.23261	2.18367	2.65424	2.75278	2.58328	2.4751	1.106	3.09769	2.40671	1.98599	2.18714
BC028528	3.21791	2.8271	3.05182	3.45754	2.99034	2.45007	3.07717	3.60738	3.08021	3.57451	2.69837	2.42247	2.43217	2.36627	2.12364	0.985836	2.12939	1.59458	0.840491	0.929988	1.74079	3.45535	3.15906
BC029214	2.8579	2.76825	0.617957	2.24595	3.45203	2.66216	3.35377	2.3755	2.598	2.91944	1.86552	1.27542	2.76094	2.94772	1.91241	2.24305	2.27088	2.17035	2.09723	1.45125	3.18558	2.37387	3.33827
BC029722	4.84746	5.77461	4.28871	3.68257	4.73688	5.01873	5.32745	3.90102	4.17765	4.78539	4.55893	4.51588	3.04329	4.29027	2.66112	3.00057	3.5142	4.055	3.86627	3.84513	4.20726	4.07735	2.86377
BC030336	1.75977	1.9096	1.39209	1.90984	0.850431	1.83877	1.31397	2.61326	2.39508	2.29063	2.31841	2.30849	2.73923	1.27056	2.22535	2.22164	1.83223	2.14725	2.49372	2.17824	0.867011	2.0617	1.65798
BC030867	2.57149	2.17798	2.21552	1.04361	1.5844	2.15391	2.12762	2.11004	2.0809	0.877831	0.894472	1.83571	0.842351	1.60531	1.34198	0.272823	0.93598	1.74558	0.367807	0	0.398821	0	1.10828
BC031181	5.69062	5.90156	4.97423	5.00988	6.68193	5.76284	6.13086	5.50299	6.02042	5.85302	5.1907	5.11063	5.34093	4.91412	4.92768	4.58928	4.86977	5.11166	5.58582	4.68878	4.75474	5.35414	5.42364
BC037034	4.18226	4.34787	3.31216	2.87265	4.14247	4.34127	4.48043	4.00176	4.69265	4.5866	2.50713	3.25246	3.61385	2.84055	4.06502	2.16491	3.30234	3.28327	3.53351	3.04818	2.821	2.64619	3.2145
BC037156	0	0	2.18831	0	0	0	0	0	0	0	0	0	0	0	0	0	0	0	5.25931	0	0	0	0
BC037704	0	0	0	0	0.215542	1.32679	1.95136	0	0	0.123163	0	0	0	0	0	0	0	0	0	0	0	0	0
BC039771	0	0.272358	0.026276	0	0	0.298142	0.599099	0	0	0.442461	0.914381	0	0.31632	0.464386	0.273086	0	0.884965	0.216771	0.767519	0	1.29586	1.26126	0.130536
BC048403	1.13636	1.60756	1.21802	0.608279	1.51601	1.39474	1.27018	0	1.17213	1.21451	0.448869	0.636859	0.521031	0.655782	0.515258	0.480679	1.36248	0.871718	0	0	0.226669	0.704013	0.751961
BC051226	0.399073	0.64297	0	0.506379	1.70173	2.62561	2.726	0	1.71454	2.21277	0	0.44833	0	0.276306	0	0.427284	0.904419	1.88765	0	0.515087	0	1.12508	0.162442
BC052040	1.58386	2.03545	1.94938	0.160894	2.21113	1.79688	0.339502	1.84408	1.73026	1.94864	1.40643	1.54313	0.558297	1.7173	1.88627	0	1.37959	1.91136	1.32743	1.48307	1.98106	0.119064	0.567283
BC052688	0.154661	0	0.665129	0	0	0	0	0	1.55156	1.13588	1.40019	0.332427	0.230019	0.411546	0	0	0.151807	1.17257	0.878961	0	2.38153	0.373821	0.546966
BC055324	2.01843	2.16452	2.22317	1.38885	2.39924	2.22996	1.53726	3.10923	2.62928	2.43605	1.15982	1.71917	0.917867	2.37675	2.11299	0.240058	1.37168	2.35132	1.68889	2.17563	2.04628	1.72998	2.53767
BC064078	0.399073	0.381782	0.697703	0	4.63736	0.294053	2.45343	6.44644	4.26826	3.79966	2.33406	0.860724	2.43084	2.69953	3.53659	3.49308	4.60878	6.27143	3.13661	3.11149	3.15394	4.4696	5.29087
BC065397	0	0	0.573995	0	0	0	0	0	0	0	0	0	0	0	0.187578	0	0	0	0	0	0.0905554	0	0
BC068281	0.80431	0.0860228	1.23704	0.194554	0.795917	1.42228	1.38433	0.158389	0.147828	1.19376	0	0	2.27449	0	0	0.767155	0	0.274649	0	0	0	0	0.38104
BC094916	0.815502	0	0	0	0	0	0	0	0.343385	0	0.503003	0	0	0	0	0.602077	0	0	0	0	0	0	0
BC100451	0.656789	0	1.52559	1.88022	0	0	0	0	0	0	1.57303	0.448922	0.300686	0.160352	0	1.14188	0.365872	0	0	0	0	0	0
BC100530	0.157716	0	0	0	0	0	0	0	4.33154	0	3.35517	5.61423	0	0	1.4832	7.06375	3.39254	3.20329	0	0	1.76397	2.34197	3.00945
BC117090	0	0	0	0	0	0	0	0	1.98091	0	1.15997	3.82759	0	0	0	4.51034	1.65278	0	0	0	0.952132	0.737782	1.64219
Babam1	5.72206	5.83447	4.92713	5.25049	6.36656	5.76668	5.67319	4.92921	4.91308	5.1114	4.26349	5.01552	3.8404	4.87531	4.36079	3.46697	4.52546	5.11356	4.64716	4.86534	7.21474	4.93891	3.95572
Bace1	4.18424	4.70358	3.89861	3.34982	2.56556	3.21912	3.73527	2.94481	3.25137	3.56363	3.33097	2.21211	2.35131	3.01717	3.01196	2.62839	3.16044	3.05165	3.42773	3.3924	2.50623	2.3121	2.06336
Bace2	0	0	0.0699221	2.00438	1.87712	0.766799	0.616085	2.84986	0.991898	1.6115	0	0	2.10918	1.09977	1.68	0.824141	1.78993	1.13108	2.12705	1.2683	3.64557	2.90072	2.89157
Bach1	2.93515	2.54646	4.23544	5.56697	2.56856	2.50806	1.76589	4.40219	3.41768	3.07534	4.19563	4.1887	4.79061	4.1715	4.77998	5.11777	4.37023	3.02529	4.43833	4.06183	3.53942	3.48347	4.29089
Bach2	0	0	0.587519	0	0	1.79486	0.971207	0.166163	0.155879	0.599004	0	0	1.10596	0	1.71222	1.54189	1.24676	0	1.08118	0	0.771852	1.10123	1.56967
Bach2os	0	0	0.521533	0	0	0	0	0	0	1.01478	0	0	0	0	0	0	0	0	0	0	0	0	0
Bad	4.96629	5.26703	4.45986	4.44484	5.55314	5.67973	5.33306	4.73391	4.73705	4.91544	3.43413	4.21309	3.87128	4.76065	3.99445	3.25909	3.94958	3.22802	4.25195	4.24208	5.21355	4.53938	3.6994
Bag1	7.00251	6.90026	5.74231	6.06275	7.09194	7.1032	6.30722	6.68127	7.15063	6.62495	6.33998	6.97091	6.69805	6.50979	6.58606	5.72877	6.10126	5.86621	6.17247	5.79398	6.40874	7.00015	7.08668
Bag2	4.10172	3.59015	3.95258	2.95095	4.7982	4.37694	5.10097	4.54141	4.02569	4.50146	3.04084	3.48112	3.3812	3.95412	3.48249	2.65137	3.72327	5.09883	4.4406	3.95107	4.05111	3.12979	3.52985
Bag3	5.52578	5.14791	5.04335	7.28192	5.55521	4.24898	4.41882	4.67434	4.74821	4.99524	5.82555	7.14242	7.11119	6.38127	6.28166	7.34443	7.32468	5.77819	6.6694	5.53087	4.06325	5.68222	5.27549
Bag4	2.3254	1.09538	1.67164	3.3076	2.21911	2.35826	1.67191	2.746	2.15859	2.36266	2.14204	2.37462	1.31749	1.69573	0.900127	1.15519	2.17832	2.74225	2.00436	2.40105	1.37682	1.76698	2.26215
Bag5	3.45561	3.21923	2.16694	2.4958	4.24905	3.87163	3.91094	3.02488	3.17168	3.75749	2.29727	2.97008	3.55555	3.20736	3.07651	3.33588	3.32351	2.86141	3.61679	3.29307	3.45373	3.88563	3.75055
Bag6	6.41292	6.3565	5.98578	6.04415	7.04156	7.13932	7.25782	5.76606	6.04666	6.54734	5.381	5.75545	5.87198	6.38041	5.66073	5.47227	6.2567	5.97496	5.86629	5.52309	4.77258	4.95083	5.47071
Bahcc1	2.7062	2.13506	2.908	4.37114	4.88352	0	2.19164	2.73931	2.34338	2.33509	1.3689	0.67615	1.1782	0.971435	1.37288	0	1.75741	0	1.90605	0	0	0	0
Bahd1	4.07196	4.42788	3.19331	3.07117	2.93664	3.22008	3.26386	3.6987	2.97341	3.71267	3.30881	4.26537	4.23324	3.2633	3.96626	3.6682	3.8134	2.79716	3.72626	2.30288	2.38607	1.9387	3.08689
Baiap2	6.41746	5.77653	7.04121	7.26937	6.6355	6.07053	5.76805	5.94599	6.69336	6.0377	6.7089	6.62166	6.91954	7.534	5.96633	5.40686	6.14554	4.86248	6.17248	5.03017	5.11156	4.51286	5.05888
Baiap2l1	0.273385	1.82552	0	0.2933	2.65946	1.89669	2.76552	2.14917	2.51423	1.65596	3.82522	3.10764	5.4179	3.49221	2.78796	3.3592	3.90675	2.04623	4.11194	3.94009	2.93022	2.54455	3.29519
Baiap2l2	0	0	0	0	0	0	0	0	0	0	0	0	0	0	0	0	0	2.02203	0	0	0	0	0
Bak1	5.36614	5.60735	4.92589	4.4356	5.31463	4.6107	5.00169	4.89978	4.71061	5.42838	4.00406	5.01474	3.46428	4.82883	4.80868	4.35987	4.68731	4.6863	4.41126	3.89995	3.69917	4.19275	4.5438
Bambi	0.453502	0.314963	1.1761	2.85218	2.78719	3.32129	3.4822	0.797561	2.08128	2.44778	0.573801	0	3.45859	2.1426	1.57084	0.786529	1.62972	4.43747	2.87126	4.2214	3.8338	3.782	3.14213
Bambi-ps1	0.0566945	0	0	0.10734	0	0	0	0	0	0	0.330455	0	0	0	0	0	0	0	0	0	0.34459	0	0
Banf1	7.19497	6.94582	6.82778	6.50557	6.98342	6.78354	6.91525	7.07645	7.50042	6.67799	6.42224	7.24059	5.96973	7.38608	6.9422	5.611	6.08232	7.51721	6.5148	6.87649	6.6039	6.21793	5.6671
Banp	3.29661	2.83811	2.29521	1.94262	3.44438	3.26098	3.44213	3.60016	2.38066	2.7242	2.5471	2.65056	2.34097	1.55107	2.93594	2.68741	2.11051	1.86983	2.53791	1.99113	2.70875	1.51368	1.90829
Bap1	4.78749	4.27006	4.72992	4.74991	5.62575	4.89226	4.90525	4.91294	3.88263	4.12549	3.92251	4.01399	3.74513	4.07982	3.74949	4.11227	4.46733	4.81992	4.98063	5.55319	3.30053	4.19346	4.36443
Bard1	0.540414	1.31716	1.06116	0.439751	1.35277	0.952498	1.92751	2.56814	2.07944	1.09002	1.39485	0.0721607	0	0.97662	1.45401	0	0.981159	1.56907	0.333206	0.749251	0.463068	0	0.259037
Barx2	0	0	0	0	1.9476	3.4761	5.03667	3.2378	2.41265	3.15278	0.846144	1.68741	0	3.35156	4.34808	4.38379	4.32927	4.88508	1.33808	0	1.76279	1.29369	1.3334
Basp1	7.68941	6.09831	6.47207	6.75944	8.43754	7.60952	6.54136	5.6361	7.49527	6.55679	7.57075	7.70935	5.92052	7.1522	7.8284	6.43858	7.22516	5.23162	7.66143	5.38605	6.93141	6.64583	6.75487
Batf	1.21156	2.5231	1.75183	0.875607	3.08079	2.07732	3.42023	1.90318	2.44108	1.58903	2.05335	3.03496	2.87018	0.810114	4.11346	2.11887	1.21205	1.09012	3.32657	1.9534	1.37499	1.47646	3.04138
Batf2	1.9535	0.711037	0	0.352589	0	0.117908	0	1.16544	0.109494	0.73087	0	0	0	0	1.10395	0	0	0	0	0	0	0	0
Batf3	2.38091	1.17214	1.37458	2.32222	2.60727	3.75577	2.08698	2.15572	4.15687	3.30608	2.73718	2.77272	3.25997	2.73434	3.48138	1.25893	1.47857	2.2825	3.1776	2.77517	2.91527	3.60876	2.98203
Bax	6.20547	6.77606	5.4553	5.33542	6.63961	6.48738	6.47465	5.42391	6.93539	5.54488	5.7905	6.32238	5.71083	5.79615	5.81338	5.70539	5.53827	6.24099	5.18612	5.50612	5.39942	5.96717	5.91244
Baz1a	2.82893	2.82984	3.94251	3.10335	1.965	2.00673	2.17335	3.65246	3.07539	3.35147	3.63147	4.1429	3.90758	3.12106	3.67878	5.65187	4.14121	2.19704	4.22706	2.40685	2.55058	2.71121	3.82323
Baz1b	4.9664	5.25119	5.36696	5.22886	4.62916	4.86476	4.91682	5.14846	4.98075	4.64343	4.06672	4.46303	5.54138	4.47805	5.28752	3.90511	4.95334	4.84487	5.01361	5.39662	3.84358	4.24177	4.1986
Baz2a	3.57532	3.35014	3.37786	2.77621	3.50768	4.02232	3.59923	3.46416	3.27195	3.41441	2.76397	3.3739	3.97406	3.34769	3.56046	4.31132	4.13498	2.85303	3.2794	2.9515	2.97966	3.82615	3.14042
Baz2b	2.01106	2.35401	2.64443	2.45938	1.69685	2.38369	2.21058	2.41438	2.79869	2.56406	3.02029	2.48814	3.03216	2.98604	3.42917	3.67279	3.50213	1.94931	3.46676	2.86066	3.60547	3.60004	3.51608
Bbc3	2.58676	2.38397	3.27748	2.80002	3.07369	2.62109	3.31832	1.98909	2.35979	2.59118	3.18018	2.81398	3.3485	3.93335	3.26993	3.25861	3.46869	3.89257	4.0035	3.53802	3.07635	3.14558	3.17662
Bbip1	1.51077	2.57673	2.68622	1.78076	1.68258	2.05586	2.36609	3.04774	2.65751	3.04697	2.25905	2.26682	2.20775	2.18125	2.05392	1.3171	1.72241	2.3869	2.41206	3.00169	3.15276	2.42664	2.14298
Bbox1	0	0	0	0	0	0	0	0	0	0	0	0	0	0	0	0.0505087	1.70275	0	0	0	0.633124	0	0
Bbs1	0.256962	0.256479	0	0	1.41874	1.82213	0.842335	0.594271	0.548012	1.2086	0	0	0	0.266457	0	0	0	0	0.337437	0.685815	0	0.477584	0
Bbs12	2.10221	2.48644	1.3456	0.976503	0.938941	2.71801	2.16373	2.4298	2.31541	2.39163	1.09604	1.74436	1.26736	1.4425	1.43632	0.858395	0.672878	0.805169	1.49779	1.77171	2.72146	1.77308	1.80735
Bbs2	1.77225	1.75344	1.60435	1.92951	2.49798	2.28079	1.73369	2.16488	0.024192	2.12969	0.520548	0.770677	1.19829	0.992341	0.710605	0.604764	1.55666	1.24107	2.09498	1.73031	1.42777	2.38323	2.04317
Bbs4	1.47702	1.06169	1.64188	0.469896	0.970898	0.646992	2.06377	2.82901	0.936794	1.48147	0.963437	0.603027	0.322909	1.51109	1.02209	0.915475	1.24447	1.72318	0.0661925	1.16228	1.27413	0.879259	1.10889
Bbs5	1.22081	1.84728	2.08879	0.980771	1.28401	1.02409	1.0936	1.88526	2.60761	2.3677	2.02146	2.29778	1.7032	1.80846	1.9241	1.14578	1.66556	1.41239	0.919096	1.88691	1.89355	2.48026	2.44864
Bbs7	2.40226	1.51864	2.44229	2.07708	1.30671	0.895458	1.22809	2.02313	1.49588	1.59577	0.208854	0.0987429	0.712684	1.47692	0	0	0.887213	0.066289	1.02525	1.97322	1.90435	1.75946	1.52465
Bbs9	2.29807	2.80233	2.51351	1.63882	3.55583	2.3601	2.99967	2.81431	2.1589	2.76496	0.798756	1.2384	2.41675	2.44702	2.19929	0.696946	2.58033	3.15493	2.84501	2.3903	2.10278	2.20662	1.8823
Bbx	2.08028	1.84789	2.96732	3.42883	1.56324	1.39885	1.37531	3.23124	2.28618	2.42633	2.12868	2.21093	2.98615	2.66354	2.18288	2.6338	2.65404	2.53222	2.41259	3.53803	2.79843	2.62582	2.71677
Bc1	5.38522	5.53644	0	6.56649	2.65181	0	4.78381	3.13539	3.88429	4.01294	4.57018	0	2.83345	0	2.69649	4.29818	2.3163	0	0	0	0	4.22396	5.16069
Bcam	0.25958	1.67204	0.923256	0.372451	4.64659	6.04601	5.92661	4.72137	4.68726	3.91401	4.50118	2.63825	5.3978	4.8544	4.59512	6.15857	6.33584	6.2244	5.06529	4.51847	1.66726	3.43715	4.83769
Bcap29	1.86533	3.1058	3.46731	2.41852	0.753647	1.79387	0.806085	2.45452	2.37356	3.55182	2.18062	2.91914	1.61693	2.66068	1.9545	1.57437	2.81684	2.65167	2.31898	2.9994	2.00815	2.0806	2.9166
Bcap31	6.8814	6.96423	6.935	6.21687	7.13843	6.5723	6.97006	7.00666	7.27096	6.91584	6.64737	6.46525	6.45491	6.38007	6.20316	5.79586	6.22799	7.2794	6.92227	7.34307	6.9863	7.53274	7.07599
Bcar1	6.00536	5.89815	4.63181	4.82952	5.10755	4.63721	3.92547	4.61833	4.4416	4.67325	5.05599	5.56253	4.87331	4.36036	5.2402	5.27241	5.43646	4.27476	5.13104	3.06078	2.49462	3.36662	3.19766
Bcar3	3.47445	3.32945	2.41871	3.17993	2.89411	2.97439	3.33764	2.96094	3.49474	4.22763	5.03932	5.29584	5.07022	3.51764	4.20513	3.50958	3.96195	3.99402	4.9498	4.97803	4.02214	3.59461	4.75039
Bcas1	1.36087	0.955283	2.0984	0	0	0	0	1.96772	0	0.373876	0	0	0	1.60945	0	0	0	1.72608	0	0.264068	0	0	0
Bcas2	6.24344	5.50041	5.6189	5.17644	6.39652	5.72337	5.97526	6.23606	5.59579	6.00074	5.38252	4.78261	5.26004	6.05512	5.56381	4.89738	5.15133	6.05034	5.57704	5.67103	5.87144	5.72907	5.72914
Bcas3	2.96819	2.69138	3.20575	1.93444	2.67748	3.00555	3.3622	2.57721	1.76527	2.36189	1.26172	1.84911	1.66031	2.12658	2.05589	2.83656	2.7847	2.46133	1.76584	2.46365	2.27744	1.83663	1.89453
Bcat1	2.67472	0.85689	1.40436	3.58944	0	0	0	0	0	0	0	0.885129	1.62501	0	0	0	0	1.97962	0	0	0	0	0
Bcat2	3.93975	4.50823	3.61809	3.33224	4.13142	4.25239	4.63099	3.42917	4.28856	3.89575	2.93606	3.8098	3.08404	3.67788	3.09592	2.75901	3.29944	3.51359	3.37108	3.36569	3.81926	3.70654	3.85259
Bccip	5.12434	5.36234	4.64346	5.29802	5.88956	4.82677	5.20545	5.0342	5.72022	5.1527	4.65605	5.07286	5.21997	4.88219	4.57881	4.77219	4.84793	5.86693	4.53811	6.02274	4.90203	5.55749	4.49129
Bcdin3d	2.41548	1.97346	1.6429	0.771066	3.74217	3.17175	2.78696	2.90804	2.83744	2.78132	0.5643	1.797	1.1291	1.83405	1.50753	1.12109	0.957105	2.51046	2.00997	2.07535	2.8444	1.25149	2.19679
Bche	0.309293	0	1.16177	0.0739573	0	0	0	1.25644	0	0	0	0	0.864081	1.33131	0	0	0	1.48728	0	4.04244	3.10882	0.344579	3.15044
Bckdha	4.95638	4.60384	3.64621	3.74364	6.04602	5.78637	5.89222	4.00346	5.27798	4.84015	3.72991	4.56914	4.41014	5.73142	4.07325	3.76432	4.71216	5.59998	5.11557	5.38646	4.64091	5.51277	5.35813
Bckdhb	3.80903	4.6018	3.56478	4.22274	4.04115	3.89922	4.14206	4.40216	3.94888	4.78827	3.48005	3.76882	4.38886	4.33092	2.62489	2.62307	4.05182	5.90044	3.35548	4.20589	3.33711	3.32899	3.34735
Bckdk	4.41337	4.65942	3.5738	3.9677	5.49549	4.99096	4.74708	3.51593	4.61668	3.83363	3.19084	3.62924	3.21038	3.41838	2.76661	3.17506	3.81376	3.83048	3.03935	3.99057	3.24378	4.34112	2.86628
Bcl10	5.35	5.31424	6.21515	5.59408	5.21163	5.16504	4.81945	5.61031	4.58738	4.98883	5.33398	5.64227	5.80593	4.2594	5.05431	5.72828	5.35219	4.91099	5.81394	4.04467	4.58795	5.30522	5.14831
Bcl11a	0	0	0	1.0536	2.4531	2.94479	5.38893	1.88136	3.71056	1.83539	0	0	1.12036	2.51653	2.58874	2.83109	1.3517	1.55738	1.29271	2.64193	1.85517	1.77761	1.99917
Bcl11b	0	0	0	0	0.700333	0	0	0.814362	0.561155	0	0	0.349116	0	0.123468	0.216138	1.72925	0.911968	0.109615	0	0	0	0	0
Bcl2	0.65472	2.56275	1.8808	1.40522	3.15407	3.43793	2.95775	3.04191	3.26639	3.9439	2.77726	1.53436	3.14051	2.89935	3.7096	1.12308	2.42708	2.49367	3.15411	3.36995	3.56318	3.65651	3.52998
Bcl2a1a	4.18926	5.01704	4.72906	3.04444	2.46176	2.02251	2.34139	4.20898	4.0574	4.46982	4.66836	3.10688	2.34542	3.12192	3.66119	3.6392	2.10212	1.01952	0	0.0176939	3.24143	2.75382	4.56633
Bcl2a1b	5.331	6.20737	6.09989	4.0193	3.50002	2.83934	3.58374	5.05392	5.34573	5.22657	5.4896	4.20764	3.76936	4.23337	4.80954	4.90339	2.97618	1.81456	0.510213	1.00905	4.43105	3.95006	5.52841
Bcl2a1c	0.572317	1.60531	1.43779	0.649781	0	0	0.0157687	0	1.21384	1.24146	1.69152	0	0	0.356606	0	0	0	0	0	0	0	0	1.44176
Bcl2a1d	3.94606	4.78891	4.81042	3.42769	2.45717	2.03459	2.55539	4.469	4.07859	4.57961	4.69281	3.10552	2.93904	3.03308	3.47554	3.77815	2.19573	0.925346	0	0.351391	3.42417	2.9277	4.62105
Bcl2l1	5.31857	7.06426	4.48568	4.72557	5.59699	6.80287	6.71635	5.87808	5.7437	5.97545	7.16075	5.78128	6.89167	6.76618	6.05069	6.23511	5.73999	5.0647	6.88001	5.48924	5.99297	6.2538	5.96072
Bcl2l11	3.97043	4.33133	3.69266	3.45444	3.93777	3.71038	3.7415	3.90446	3.57124	3.36807	4.88414	4.35524	4.42026	4.05644	5.3788	4.31513	4.39239	4.70214	4.63896	3.54798	3.9944	4.13981	4.58768
Bcl2l12	3.39968	3.19738	2.34837	2.44969	3.83919	4.02185	3.73148	3.07526	4.05329	3.03404	2.14745	3.09195	2.56668	2.8062	2.70385	2.40871	3.06125	2.88715	2.56587	2.85498	2.93656	2.2697	3.13721
Bcl2l13	2.97005	3.35862	2.51883	3.48351	3.78927	3.30236	4.03203	3.06688	3.33106	2.79358	2.80225	2.77817	3.56558	3.10759	3.47741	3.17702	3.3862	3.13158	3.4729	3.30975	3.10996	2.82214	3.3139
Bcl2l14	0	0	0	0	2.14869	4.53936	2.09966	2.5531	2.40808	2.63258	0	0	0	0.854387	2.32877	2.61182	1.65541	1.26937	0.0994703	0.949161	1.98288	0.302711	2.1625
Bcl2l15	0.350859	0	0	0.475905	1.59193	2.1566	0	4.3564	2.15937	5.79518	3.63807	4.20749	1.43724	2.02423	0	2.21046	4.06961	0.465421	2.64546	0.795335	1.20309	1.46971	3.29161
Bcl2l2	3.75242	3.42335	3.77928	3.2578	3.5548	3.9102	3.8136	3.84086	3.34599	4.09813	3.31715	2.96248	3.17059	3.13037	3.232	3.56078	3.38	4.285	4.46957	4.86231	3.03892	3.74019	3.54432
Bcl3	5.75647	5.33363	3.94478	3.83786	5.12532	4.78549	5.18424	5.2655	5.43777	4.92085	4.49607	5.62321	5.18332	4.28394	5.84839	5.6327	5.78053	3.07912	4.98177	4.1343	4.04879	3.08301	3.84337
Bcl6	4.03125	3.05941	2.27969	4.11322	3.61799	3.3129	3.72621	3.19974	1.70848	4.02265	3.79013	4.06586	3.98045	3.69785	4.13382	5.38376	4.47892	3.13031	4.66214	3.7209	4.73945	3.11659	3.70362
Bcl6b	2.32243	1.77443	1.46588	1.23841	0.998188	0.105705	0.334671	0	0.432895	0.191411	0	0	1.05033	0	0.458497	0.514865	0	0.0174089	0	0	0	0	0
Bcl7a	0.671936	0.429653	1.44865	0.638982	3.37122	4.41426	3.35425	2.72447	3.30055	2.62151	1.45358	0.377224	1.28376	2.06687	2.67317	1.71837	3.48483	3.10826	2.40812	1.67114	1.41401	1.67241	1.93574
Bcl7b	4.7537	4.98831	4.21573	4.9301	4.48997	4.75444	5.26368	3.85689	4.32416	4.51013	3.26769	3.62238	4.38814	3.85814	4.23157	3.44841	4.1101	4.09228	4.29546	4.17568	3.0904	3.41408	3.50064
Bcl7c	5.06684	5.35054	4.32194	4.63904	6.34168	5.65141	5.57892	4.47737	5.24874	4.64275	4.35937	5.60254	4.52429	4.9232	4.86942	4.35817	5.2762	5.72087	4.96038	5.05042	4.7244	5.36847	4.03193
Bcl9	4.03462	3.49205	2.89107	3.42149	4.20527	4.10858	3.95454	4.97827	3.2622	3.80191	1.54667	1.82267	3.12321	3.1335	3.72846	2.60654	3.5464	2.59852	2.93414	3.05622	3.49344	2.41107	3.04126
Bcl9l	5.06361	5.64953	3.38922	3.93374	4.87223	5.38717	6.10258	5.38885	4.96418	5.36753	3.22903	3.84155	3.29115	4.45473	5.26752	3.42242	4.42515	3.57482	4.78483	3.83791	3.71159	2.66877	3.05901
Bclaf1	2.69933	2.8003	4.58539	3.76605	2.3051	3.30384	2.57889	4.78997	5.0911	4.23185	4.65428	3.8309	4.1591	3.98748	4.2527	4.00809	4.46546	5.27778	3.8739	4.33183	4.17477	4.54863	5.09858
Bco2	0	0.479851	0.0653793	0	0	0	0	0	0	0.240009	0	0	0	0	0	0	0	0	0	0	0	0	0
Bcor	2.13774	2.2058	2.71992	3.15133	2.82333	2.51415	2.79456	2.92237	2.62461	2.5114	2.02707	2.1032	2.70164	2.38862	2.68013	3.15408	3.46483	1.6547	2.1277	2.55837	1.68603	1.80916	1.58485
Bcorl1	2.44882	2.17139	2.4623	2.0774	2.58679	2.21036	2.26441	2.28263	1.92201	2.38605	1.71637	2.45788	2.98899	1.69521	2.51156	2.40162	2.07258	1.1464	2.14967	2.27798	1.10297	0.939798	1.65671
Bcr	3.91045	2.98928	3.98141	3.94235	3.82754	3.44156	3.60269	3.67282	3.16742	3.7369	3.44071	3.76466	4.36846	3.59757	4.52068	4.73707	4.20121	3.31308	3.9758	2.89335	2.87905	2.25526	2.7615
Bcs1l	2.94447	3.48125	2.14785	2.05533	3.32359	3.59084	3.75596	2.85995	2.86872	2.83638	1.68515	2.19998	1.34543	2.64296	1.80414	0.682528	1.9547	2.03684	2.37127	2.82038	2.69489	2.8245	1.61085
Bdh1	0.401893	3.3191	0.899168	0.854036	2.09664	1.855	1.89639	1.23918	1.85646	1.10804	1.17543	2.80259	2.21987	2.36024	1.28827	3.64149	3.02453	2.94162	3.33511	0.624466	1.41316	1.71403	1.31833
Bdh2	1.67239	3.53012	2.4525	2.26448	0	0	0	0	0	0	0	0.17177	0	0	0	0	0	0.479624	0	0	0	0	0
Bdkrb1	2.81005	3.52679	1.71148	4.16344	0	0	0	0	0	0	0.890984	4.03765	0.156811	0	0.805953	2.45406	0	0	0	0	0	0.118692	0.439527
Bdkrb2	1.91315	2.7442	2.42148	2.65403	0	0	0	0	0	0	2.86094	3.72825	1.94561	0.425234	0	1.98856	0.927859	0	0	0	0	0	0
Bdnf	0.400341	0	0.955841	2.20454	0	0	0	0	0	0	1.41334	0	2.40708	0	0	0.705288	2.77867	2.99512	0	0	0	0.163512	0.750126
Bdp1	0.399456	0	2.08457	1.98686	0	0.424739	0	2.1402	2.45141	1.18765	2.57859	2.12434	2.81568	2.03431	2.80733	3.04172	2.52526	0.976092	2.61752	1.94802	1.65532	1.54719	2.15647
Becn1	5.62695	5.62074	5.62749	4.57014	6.08102	6.11666	6.32123	6.33141	6.08938	5.20857	5.13772	5.44535	5.53207	5.4544	5.13839	5.60303	5.89973	5.49286	5.14195	4.98801	4.27342	4.86536	5.59932
Begain	0	0.241035	0	3.13667	0	0.879588	1.37516	0	0	0	0	0.031861	0	0	0	2.20977	2.0832	1.64542	0	0	0	0	0
Bend3	1.39596	2.00326	1.62398	1.33579	1.45097	2.26062	1.49613	2.47683	1.73304	1.20566	1.32182	1.82103	1.40727	0.878357	1.74649	0.852622	1.90674	1.23893	0.915957	0.92798	0	0.488721	0.551728
Bend4	1.46363	0	2.03454	0.530111	1.01801	0	0	2.97557	0	0.820926	1.44838	1.01615	1.73738	1.45361	1.44432	0.660901	0.855001	1.44254	0.582864	0	1.06937	0	0.161978
Bend5	0.107889	0	0.754939	0	1.36156	1.16051	0	0	0.155775	0	0	0	0	0	0	0	1.60298	1.00828	0	0	2.84827	3.01181	1.1616
Bend6	0.916652	1.28748	1.87785	1.03823	1.15026	0	0	0.187996	0	2.49389	0	0.582999	0.23952	0.130654	0	0	0	0.261459	1.59255	0.289681	1.08336	1.16177	1.38303
Bend7	0.376613	0	0	0	0.7723	1.61743	1.41376	0	0.667202	0	0	0	1.06374	0	0	1.25951	1.00039	0	0	0	1.34657	0.824955	0
Bet1	3.96497	4.03651	3.8377	4.29856	3.26952	4.29949	3.73148	3.77262	4.42737	4.48398	2.91909	3.24095	3.29583	6.23427	3.36688	3.00208	3.30897	4.43397	3.83481	4.4685	4.34452	4.02331	3.58017
Bet1l	4.25393	4.02296	2.98987	4.16518	3.85309	4.33234	4.24586	3.15845	4.06526	3.53076	3.55529	3.43873	3.73774	3.1694	3.5609	4.56722	3.68638	4.49443	4.03812	3.72109	3.53338	4.2494	3.33215
Bex1	2.59762	0	4.07885	0	4.02258	4.54307	2.81218	0	1.91275	0.503929	1.46902	0	0.885348	2.8321	1.15754	2.91119	4.52074	4.23642	0.305632	3.57865	3.72227	2.64502	0
Bex2	3.32049	0.103128	3.24691	1.85333	1.74728	2.19459	1.53144	0.0321714	1.42965	1.04166	1.79502	1.1813	0.70489	1.8689	1.31783	2.16085	2.29189	5.15679	1.43872	4.21264	1.82818	5.0141	1.7999
Bex4	0	0	3.8643	0	3.15546	3.89361	0	0	1.23994	0	0	0	0	0.462565	0	1.16764	3.37288	4.05724	0	4.38569	2.16177	2.39767	0
Bfar	3.03758	3.36018	3.50763	3.42043	3.1937	2.96693	2.94653	3.61944	3.72602	3.94419	2.55873	2.98381	3.1075	3.29868	3.19508	2.82156	3.09923	3.84969	2.97113	3.71543	3.52394	3.02463	3.78816
Bfsp1	0	0.553351	0	0	0	0	0	0	0	0	0	6.38029	0	0	0	0	0	0	0	0	0	0	0
Bglap	0	0	0	0	0	0	0	0	0	0	0	0	0	0	0	2.46939	0.198268	0	2.88942	0	0	2.48193	4.70456
Bglap2	0	0	0	0	1.80053	0.823374	0	1.7384	0	1.10094	0.0867294	0	0	1.03855	0.411036	3.14541	1.32637	0	4.08929	0.0864577	0	4.06126	4.76201
Bglap3	0	0	0	0	4.28848	3.70048	0	0.270481	0.803558	3.37009	2.99538	2.06516	1.81958	3.84589	2.09583	6.38517	4.07345	2.31386	7.52749	1.9095	1.22564	7.26696	3.6302
Bgn	7.15662	7.06156	6.45118	7.96062	7.67554	6.90649	8.04116	6.11518	6.81417	8.15537	6.87353	8.57006	8.62412	7.29301	8.15316	8.59224	8.07659	6.99259	5.25043	7.04114	6.49544	7.98787	7.29402
Bhlha15	0	0	0	0	2.17033	2.52524	0.579479	0.375935	1.17414	1.16134	0	0	1.58846	0.758525	0	0	0.332679	0	1.70845	2.67679	1.87721	1.27143	2.05923
Bhlhb9	2.83124	2.67208	4.13627	3.09274	2.35936	2.65784	2.05055	3.20713	3.25319	2.96625	1.94526	0	1.96491	1.8448	1.71231	2.1213	2.88211	4.20196	2.53571	3.22571	2.93686	4.29077	2.81468
Bhlhe22	2.84938	0.680441	2.76474	3.83123	0	0	0	0	0	0	0	0	1.07762	0.403617	0	0	0	2.00081	0	0	0	0	0
Bhlhe40	5.49222	5.96639	7.49482	6.54248	5.87991	4.26424	6.35363	5.95389	5.61919	5.21718	6.73706	6.77992	7.51016	7.01846	7.74118	6.75782	7.34359	7.3932	6.51196	7.5172	8.21536	6.58112	7.28683
Bhlhe41	2.41845	2.73284	3.06997	2.53274	6.10609	5.96839	1.91673	3.68201	4.7968	6.24342	3.12191	3.60632	3.96589	4.35816	5.49778	3.23752	5.38164	4.78944	4.98635	1.92011	1.65939	4.25348	4.38365
Bicc1	0.663345	3.87793	0.600774	0	0.504997	0.0179647	1.29622	0	0.0897151	1.00951	0	2.29972	2.40052	0.699152	2.29325	1.66248	2.2308	1.26918	0	0.769044	0.355332	1.10274	1.06944
Bicd1	0	0	0.346316	0.320739	0	0	0	0	0	0	0	0	0	0	0.0447438	0	0	0.684523	0	0	0	0	0
Bicd2	4.45177	3.73221	4.27801	4.42762	3.32691	3.70879	4.50735	4.14944	3.95574	3.46674	4.18674	4.15799	4.63206	3.72593	4.17946	6.04002	4.31626	3.85006	3.94658	3.2593	3.46296	2.48431	3.56145
Bid	2.4381	3.03732	2.45128	3.74756	5.30196	3.99346	5.38563	3.33258	5.00525	4.82508	4.36309	3.91684	3.67731	3.208	3.86443	4.65122	3.57346	4.54337	4.96066	4.55001	4.4792	4.47725	4.30434
Bik	0.979235	0.723541	0	0	4.63198	3.46996	4.84209	6.33207	3.41684	4.98748	1.56353	1.09759	2.74456	3.72357	2.42012	2.60576	4.44794	1.33323	4.15615	1.61213	5.18724	2.1363	4.95071
Bin1	6.13588	6.11842	5.86008	5.9549	5.35053	5.74157	5.7922	5.55144	4.75559	5.66934	5.89022	6.13485	5.03415	5.6777	4.73955	4.14275	4.23913	4.34044	5.02983	4.84042	4.83192	4.95876	5.29768
Bin2	3.85138	3.41465	3.81985	1.85317	2.9524	2.0868	2.38085	3.46264	2.98484	4.34922	1.49509	1.52019	0.868687	0.770668	3.15253	1.87199	0.344976	0.196355	0	0	1.21167	0.87962	2.70535
Bin3	3.93749	4.22479	4.22975	3.16345	4.56859	3.88693	3.87671	3.55396	4.15514	4.5598	3.71283	3.52841	2.96646	3.50894	2.72706	3.34497	3.40268	4.30712	4.54516	2.48341	3.34801	4.30217	4.2104
Birc2	3.10839	2.88579	3.85998	2.98809	2.04734	2.45181	3.05251	5.22219	2.89164	3.38964	3.43035	2.7615	3.73814	3.19101	3.40595	3.29575	3.96315	3.43924	2.99282	3.1033	2.8402	2.93395	2.90723
Birc3	4.76337	4.72687	4.94701	4.46119	3.45257	2.92984	3.53434	5.38977	3.37665	3.99101	4.71868	4.4552	5.2656	3.74474	4.29766	4.75608	4.68536	2.65445	4.45204	3.19235	3.72909	3.73113	4.20857
Birc5	5.99266	5.43416	5.98258	5.6732	5.88902	5.7749	6.10349	5.96501	5.94395	5.70323	5.20699	5.75522	3.57074	6.19946	4.77193	3.10568	3.96281	6.05339	4.93577	5.41106	4.38041	4.02738	5.11673
Birc6	1.88544	2.42395	3.69077	3.73599	2.37911	3.39819	2.1042	2.19414	3.33024	3.1221	2.85805	2.56058	3.70129	3.14273	3.35523	3.68229	3.88792	3.26038	3.45328	3.25054	3.21126	3.44014	3.22477
Bivm	2.23891	2.26512	2.35129	1.87378	2.53364	2.29047	2.42084	3.17442	2.15335	2.87116	0.968725	1.59534	1.23964	1.93158	2.07662	0.835302	1.65562	3.02889	2.35963	2.82259	3.07475	1.89602	1.87483
Blcap	4.75141	5.07054	3.92076	3.45832	4.3273	5.00355	4.71427	4.96327	4.95788	4.98197	5.52605	5.19771	4.66954	4.54137	5.1031	5.92006	4.61487	4.38148	5.27499	3.33567	4.41811	4.15308	4.05171
Blm	0	0.593449	1.482	0.870148	0	0.50521	0	1.42244	1.75621	0	1.29761	0.716297	0.150378	0.392229	1.18288	0.0903657	1.56625	1.96778	0.868766	1.6261	1.2542	1.43704	0
Blmh	4.40796	4.07464	4.47532	4.22959	3.72494	4.24725	4.07154	4.22136	3.87235	4.06903	2.53414	3.64173	2.68023	3.29818	3.49031	4.29537	3.99426	4.92678	3.39961	3.92961	3.83467	4.6862	3.15549
Blnk	2.30958	2.64583	2.53664	2.65818	3.5001	1.10449	1.44185	4.56909	3.58198	3.98566	1.3608	1.30666	2.28714	3.13574	4.21693	3.17276	2.48471	0	3.06619	0	3.86175	0.152495	3.85169
Bloc1s1	5.87369	6.02546	5.46344	5.01869	5.63947	5.82487	5.82432	4.52519	5.61916	5.07931	4.54254	5.32929	4.27308	4.56864	4.1661	4.76488	4.97279	5.51704	4.49017	5.62288	4.95554	5.33311	4.77879
Bloc1s2	5.65169	5.18118	5.31424	4.17223	5.22435	5.11039	5.57641	5.67089	5.2883	5.63938	5.07723	5.03941	4.24407	5.25991	4.74371	5.06397	4.0611	4.87959	4.76993	5.09863	5.25845	5.12671	5.27117
Bloc1s3	2.36557	2.69412	1.50455	1.18099	3.16787	3.43647	3.70138	2.02888	3.43671	2.90103	2.31835	2.33109	2.1089	3.05938	2.40627	2.6898	2.00106	2.75617	2.42508	1.66597	2.42269	2.22698	2.40662
Bloc1s4	5.15642	4.46435	3.89653	3.73657	4.86477	4.69153	4.23579	3.87637	4.272	3.79125	4.20256	4.42957	4.37175	4.2484	3.6882	3.78312	3.82737	3.5895	4.18284	2.76406	3.44988	3.88077	3.49475
Bloc1s5	3.00757	2.26868	2.58608	1.39988	2.69996	3.08135	4.27891	3.6918	2.75553	2.68039	1.46589	1.82281	2.03497	2.84042	2.33479	2.24949	1.90158	2.10069	2.16313	1.89774	2.8756	2.50715	2.70829
Bloc1s6	3.06503	3.35975	3.3299	1.56865	3.06915	2.47069	2.76719	2.90762	2.35737	3.11446	2.24772	2.69321	1.7622	2.53577	2.17169	2.01889	1.94047	2.32147	2.54298	1.9517	2.25388	2.51604	2.74334
Blvra	4.52128	4.87842	3.94227	3.10902	4.32646	3.83817	4.32076	4.30277	4.11521	4.32063	3.43363	3.92546	2.92097	4.00444	2.64862	2.40444	3.14966	3.72368	3.07811	3.75382	4.04073	3.77065	3.67013
Blvrb	4.90563	5.93541	4.24307	3.95213	5.03696	5.16334	4.42761	3.81356	3.87353	4.92266	3.94607	4.1975	4.41214	5.02075	3.49576	3.88877	3.34996	3.84448	3.62767	4.54816	4.2497	4.83828	5.28661
Blzf1	2.53851	1.72523	2.02914	2.8249	1.47594	2.88349	1.62105	3.07871	2.65722	3.04119	2.15185	2.15813	3.02188	2.95801	2.9467	3.02205	3.081	2.51907	2.87735	3.14835	3.0438	3.17592	3.57427
Bmf	2.94471	2.35756	1.49082	0.332782	3.85548	3.87868	3.61524	4.1014	3.3555	2.81727	0.297778	2.59583	1.03444	3.09503	3.5012	0.471697	2.0739	0.783281	2.98637	0.96753	3.39857	2.40549	2.21692
Bmi1	2.56081	3.32299	3.58824	3.74225	2.16141	2.99315	2.75503	3.95397	3.73106	4.08653	3.04352	3.17392	3.51511	3.53769	3.8173	2.58878	3.65885	4.46368	3.3895	3.84292	3.16149	3.98688	3.00042
Bmp1	6.61235	6.95231	5.71846	6.35611	5.74241	5.11717	4.99565	4.53428	5.60557	5.57512	5.52162	6.54413	5.54475	4.96133	6.29038	5.0303	5.2815	6.22501	6.06504	4.71624	3.54754	5.8947	6.59277
Bmp2	3.43552	0.673086	3.60752	3.64131	2.03955	1.60608	0	0	1.22256	0	3.96439	0.788719	4.02	2.29169	3.28194	3.09283	2.19192	0	1.09075	0.999849	1.8274	4.36933	3.57097
Bmp2k	2.16033	2.01792	3.02487	3.47112	1.68473	0.992319	0.947898	2.48612	2.02508	2.23824	2.37606	2.09499	3.21934	2.07695	2.61108	2.87426	2.2863	1.75215	2.90432	2.10521	1.9535	2.781	2.79535
Bmp4	0.111165	0.0386469	0.961653	0	0.588421	1.58921	0.751901	0	0	0	3.58536	0	1.49661	0.0435965	0	0.650186	0.718596	0	0	0	0	0.108036	0
Bmp5	0	0	0	0	0	0	0	0	0	0	0	0	1.57267	0	0	0	0	0	0	2.08304	0	0	1.14648
Bmp6	0	0	0	0	0.288819	0	1.24523	0	0	0	0	0	0.264152	0	0	1.63358	0	0	0	0.925688	0	0	0
Bmp7	0	2.67324	0	0	0	1.53115	2.86119	0	1.42081	0	2.15038	3.72846	3.76671	1.02274	0	4.35158	3.90547	6.74159	2.13635	2.23521	0	0.0576236	0
Bmper	0	2.12775	0.0686158	2.83562	0	0	0	0	0	0	0	0.46267	2.72965	0	0.140936	1.49543	0	0	0	0.767078	0	0	0
Bmpr1a	2.18607	2.61779	4.85301	3.30607	1.98705	2.97809	2.68954	4.26226	3.48981	3.52138	3.43194	3.18528	3.30309	3.26233	3.31852	3.82093	3.98243	4.46032	4.51934	4.87526	3.22081	4.70228	4.32292
Bmpr1b	0	0.581043	0	1.39423	0	0	0	0.834978	0	0	0.410764	0	0	0	0	0	1.81028	0	0	0	0	0	0
Bmpr2	1.73462	1.75556	3.56616	3.80086	1.60026	2.34039	2.12058	3.42134	3.51493	3.72717	2.65344	2.93745	4.23676	3.31803	3.78205	3.90837	3.47871	3.14823	3.77322	3.6263	3.42338	3.43022	3.43567
Bms1	3.72226	3.73271	4.12525	4.03518	3.7328	3.31987	3.66432	3.45116	3.36596	3.71782	3.74514	3.7859	3.95291	4.10257	3.65175	3.41944	3.92637	4.61624	3.79318	4.64415	3.58897	3.99052	4.17118
Bmyc	3.90624	3.41715	3.808	2.15617	3.77634	2.75033	4.73456	5.42798	5.52261	4.11033	2.75198	1.02746	4.62902	4.44857	2.68216	3.28082	3.56474	5.8335	5.64847	5.32745	3.954	4.19886	4.84822
Bnc1	1.37062	0.522257	1.98729	0	0	0	0	0	1.24121	0.075957	3.94244	3.81896	0.507059	1.36557	1.9825	2.92851	1.99298	1.55357	1.03932	0	0	0.489142	0.158208
Bnc2	0.86641	0.176297	3.32022	3.36199	0	0	0	0	0	0	0	0	0	0	0	0	0	0	0	0	0	0	0
Bnip1	3.12439	3.66924	3.20104	2.77778	4.41932	4.18497	4.41126	3.34812	3.64606	3.97903	2.85136	3.52406	1.82369	3.08195	2.87273	3.00146	3.38576	3.7393	3.10656	2.57573	2.7686	3.5415	3.45213
Bnip2	4.20742	4.46427	4.83438	4.01152	2.96247	2.9692	3.55378	3.57543	3.73002	3.89637	4.08956	3.57532	3.97301	4.0879	4.08747	3.85701	3.41262	4.04419	2.87527	3.65786	3.14502	3.01698	3.15879
Bnip3	5.57115	5.67012	4.8224	4.36447	4.90457	4.08665	4.131	5.8332	4.98105	3.8431	5.01631	6.03454	4.01593	5.37273	4.56699	4.63208	3.96177	6.81604	3.80622	5.01548	6.58909	5.53011	4.54339
Bnip3l	4.52696	4.72695	5.30972	4.43735	4.76934	4.44549	4.24805	5.0048	4.72274	5.0528	5.6506	5.05429	4.68532	5.0451	4.23196	4.95218	4.25441	6.4899	5.60944	5.05747	5.13822	6.10271	5.47631
Bnipl	0	0	0	0	5.61882	5.01872	3.25557	4.90982	3.3504	5.26112	1.44496	1.71773	3.15282	4.28859	2.52435	3.68551	3.86058	2.90778	4.56304	4.26359	5.71298	3.65226	4.11264
Boc	0	1.03742	0.963319	3.61389	3.14329	4.08517	2.09648	0.667556	0.716499	2.50109	1.30221	0	2.16265	0.157522	0	2.82438	4.41716	2.0349	3.12335	4.37716	2.78022	3.58238	2.93461
Bod1	5.21132	4.90914	4.31142	5.19674	6.48752	5.75587	6.82309	4.76396	5.91806	4.94321	4.77387	4.92921	4.30431	5.59899	3.63273	5.2929	4.64199	4.81475	4.99299	5.419	4.64338	4.21712	4.10277
Bod1l	2.3277	1.64128	3.08193	2.6253	1.95855	2.92786	1.96686	2.89793	3.18358	2.25491	3.0742	2.75189	2.77864	2.71985	2.54444	2.54667	2.63582	2.50776	2.38587	1.87639	3.12521	3.57	2.54507
Bok	4.29787	4.2301	3.71308	4.23702	3.14184	3.09283	3.75092	1.10427	3.00463	2.91071	3.79796	5.22276	3.20318	3.50632	2.06448	4.73652	3.95788	4.45343	2.45327	3.00684	1.87843	1.85134	3.59947
Bola1	5.08792	4.58061	3.60635	3.47375	4.95134	4.86737	5.25584	4.36899	4.02661	3.82631	2.40246	3.04541	2.16427	3.81027	3.39976	2.05726	3.36759	3.69299	2.77413	3.55994	5.08684	2.79914	3.34143
Bola2	7.00447	7.40437	6.28357	6.42838	7.82539	7.54695	7.51217	6.21804	7.8874	6.61433	6.89682	7.32077	6.46152	6.67752	6.18604	6.52649	6.5488	7.41626	6.43683	6.56836	7.06563	7.35142	6.53305
Bola3	5.2262	6.23465	4.20498	4.71341	4.83325	5.29299	5.67906	4.45312	4.78743	4.60011	4.98806	5.84872	4.02558	4.9288	5.29719	3.56477	4.55688	4.99992	4.07003	5.60394	4.88728	4.36573	5.01737
Bop1	5.83935	5.41703	4.74044	4.53635	5.03217	4.78503	5.74665	5.05239	5.4952	4.98406	3.98103	5.22283	4.22326	4.7681	4.26654	4.19213	4.18702	4.40272	3.4994	4.57443	3.11821	3.24841	3.50708
Bora	1.93285	2.50581	2.31224	2.143	1.62773	1.5407	1.30197	1.99333	2.03777	1.77603	2.05186	2.09387	1.38411	1.96842	1.47236	0.495276	1.7408	2.57304	2.2182	2.05115	1.26948	2.01921	1.84274
Bpgm	4.7111	3.49555	5.12497	3.62305	5.16225	4.03878	5.00508	3.66779	5.26112	5.55321	3.08418	4.3075	4.6258	3.77706	4.15617	2.91151	3.49222	3.28213	3.71973	4.88673	3.85142	4.61544	6.30313
Bphl	3.49144	2.87152	2.5386	1.46307	3.5682	3.84607	4.64382	3.23779	2.87598	3.70822	1.49244	2.76711	2.43945	3.18188	1.77016	2.27745	2.94992	2.65395	2.47419	2.86886	3.80922	2.6643	3.48956
Bpifa2	0	0	2.94163	0	0	0	0	0	0	0	0	0	0	0	0	0	0	0	5.74689	0	0	0	0
Bpifb1	0	0	0	0	0	0	0	0	1.19876	0	0	0	0	0	0	0	0	0	0	0	0	1.50707	0
Bpifb4	0	0	0	0	0	0	0	0	0.789654	0	2.9595	0.341553	1.06466	0.519039	0	0	0	0	0	0	0	0	0
Bpifb5	0	0	0	0	0	1.98637	0.861026	2.0008	0.91902	0	0	0	0.0206835	0	0	0	0	0	0	0	0	3.07646	0
Bpifc	0	0	0	0	0	0	0	0	0	0	0	0	0	0	0	1.88004	0	1.90669	0	0	0	0	0
Bpnt1	4.33423	4.15115	3.96995	3.78302	4.78582	5.35427	4.49704	4.64138	4.48978	4.92918	4.37021	3.56101	3.8128	4.17937	3.83608	3.12368	3.79066	3.14621	3.96148	3.99105	4.09945	3.78506	4.45834
Bptf	3.00663	2.66398	4.30648	3.31818	3.00856	3.68796	3.75826	3.25794	3.60405	3.22641	3.29265	3.21905	3.80711	4.28	3.66747	3.77897	3.81227	3.46571	3.68616	3.09265	3.47327	2.49582	3.41106
Braf	0.81628	0.946454	2.44523	3.00915	0.204216	1.91041	1.39397	0.885957	2.25576	2.24942	1.71716	1.69943	2.67373	1.58243	2.36228	2.62914	2.5839	1.91054	2.03831	2.60608	2.16249	2.54903	2.74988
Brap	4.5007	4.57067	4.13657	4.25318	4.50085	4.60152	4.81103	3.99601	3.85387	4.50882	3.48313	3.34268	4.13961	3.68828	3.58179	3.72628	3.70338	3.84212	4.27986	4.23304	3.09712	3.6743	3.73829
Brat1	3.49054	3.71564	2.1232	2.12576	4.06984	3.88258	4.04568	3.00224	2.99933	3.47067	1.32311	2.44095	2.67152	1.86815	2.53299	1.82853	2.55165	2.62358	2.28416	2.80631	2.00767	1.94329	2.10405
Brca1	2.07102	1.84203	2.10288	0.833125	1.52475	1.84318	1.73288	2.25543	2.2115	0.63076	0.460103	1.21524	0.314592	0.346021	1.4739	0	0.840943	1.55643	0.488258	0.698441	0	0	1.19663
Brca2	0.396795	0.113914	1.45555	0.862344	0	0.17145	0	0.707127	1.53156	0	0	0.182489	0.529761	0.80497	0.35691	0	0.801746	0.775792	0.882807	0.788368	0	0	0
Brcc3	3.02652	3.01232	3.77819	3.11795	2.12558	1.53323	2.73852	3.51629	3.78074	3.23136	3.64586	3.34288	2.59685	3.33331	3.06203	2.50651	3.22486	4.16726	2.96466	3.94612	3.80156	3.63176	3.72494
Brd1	4.25617	3.67834	4.79405	3.98791	4.47249	4.45273	4.07605	4.67109	4.32733	4.46683	4.09619	4.39577	4.75974	4.44033	4.72601	4.6277	4.27768	4.23452	4.74494	4.12461	4.20648	3.4499	3.66165
Brd2	6.26802	6.33339	6.31652	6.55457	6.38265	6.72545	7.00844	5.85946	5.94906	6.43057	6.10895	5.77604	6.72578	6.09364	6.37541	6.43403	6.46911	6.32788	6.38138	5.79993	4.70936	5.72064	5.92142
Brd3	4.23827	4.60133	3.22692	2.91966	4.80597	4.95246	4.99577	5.13645	4.60418	4.68599	3.89072	4.39936	3.90011	3.92857	4.59375	3.59288	4.03094	3.27652	3.45477	3.71737	4.30025	3.04192	4.03231
Brd4	4.89937	5.12913	5.07713	5.20065	5.30226	5.54457	5.75444	4.95784	4.65417	5.17238	5.08286	5.19094	5.44431	5.14502	5.28344	5.42575	5.45144	4.61134	5.29558	4.35784	3.96246	4.02583	4.62919
Brd7	4.60045	4.67465	4.52963	4.55743	4.69902	4.54676	3.80587	5.0066	4.31654	4.99873	3.69546	4.24129	2.94559	3.87943	3.86031	3.81473	3.96383	4.03034	3.80427	4.51724	4.00473	4.54158	3.64256
Brd8	3.44983	3.44668	3.3045	3.95983	3.04777	4.07325	3.97652	4.26096	3.81942	3.96765	3.53552	3.0872	3.39166	4.10503	3.94946	2.86806	4.04179	4.42295	4.17078	4.90277	4.10237	4.06947	4.43139
Brd9	3.96185	3.70678	3.48673	3.36787	3.12514	3.71574	4.67106	4.05659	4.32237	3.57849	3.22557	3.63868	3.31531	3.42417	2.86175	2.77817	3.13737	3.49679	3.54675	3.32089	3.92671	2.95386	4.02794
Brdt	0	0	0.0463234	0.295688	0	0	0	0	0	0.0379585	0	0	0	0	0	0	0	0.0428124	0	0.298471	0	0.496084	0
Bre	5.66805	4.5863	5.25596	5.05941	5.13445	4.18074	4.23347	4.80337	4.32898	4.01869	4.30511	4.91918	3.77042	4.77098	4.29971	4.04944	4.17047	4.0467	3.63871	4.11405	4.09591	4.38556	3.81124
Brf1	3.9373	3.81116	3.32428	3.10286	4.60529	4.1501	4.48231	3.44931	3.21912	4.03637	3.03606	3.719	2.96366	3.61492	3.15536	3.38518	3.69117	3.54114	2.89611	3.10163	3.18342	3.18754	3.64898
Brf2	4.01085	2.69	2.23455	3.34544	3.72923	3.8548	3.54047	3.04705	2.56347	3.02565	1.09775	2.56362	1.242	2.53511	1.0116	1.25268	2.12656	2.36727	1.48371	1.83126	1.72742	1.96853	2.32737
Bri3	5.95625	6.9453	5.3882	6.14867	7.11674	6.67573	7.37319	6.14971	6.27485	5.87138	6.23223	6.22527	6.66233	6.10146	6.37855	5.2808	5.87487	6.33514	6.50577	6.32741	6.39902	5.81401	6.07405
Bri3bp	3.46445	4.18497	2.83599	2.63061	4.04261	4.01267	4.53892	3.13971	3.4028	3.66882	2.54715	3.26157	3.08423	3.03921	2.84929	2.21347	3.46664	4.0864	2.69604	4.22976	3.14674	3.04945	2.86164
Bricd5	1.7006	1.33269	0.698947	0.645941	3.4686	3.19656	3.1447	1.17644	3.52756	3.05112	0.0807532	0	1.92829	2.70898	1.22195	1.0004	1.07899	2.36661	3.0548	1.41032	0.107018	4.60323	1.55867
Brinp1	0	0	0	0	0	0	0	0	0	0	0	0	0	0.0214229	0	0	2.64959	0.701656	0	0	0	0	0
Brinp3	0	6.76671	6.27428	7.00294	0	0	0	0	0	0	1.36968	2.07118	0	0	0	0	0.452437	0	0	0	0	0	0
Brip1	0	0	0.854546	0.501189	0	0	0	0.302968	0.335552	0	0.0432465	0	0.251325	0	0.416883	0	0.141577	0.458718	0	0	0	0	0.174394
Brip1os	3.28275	3.58256	4.2947	2.56485	2.65467	3.16329	3.3569	3.72784	3.43844	3.25058	2.58211	2.78083	2.21303	2.77161	3.13013	2.3305	2.98821	3.47512	2.63134	3.01892	2.38734	2.63273	2.85879
Brix1	3.78742	3.74273	4.15099	3.61306	3.49898	4.08883	3.31907	4.72418	4.37842	3.91445	3.80811	4.56199	3.99071	4.07767	3.57308	3.63166	4.03395	4.78786	3.79313	4.41066	4.36121	4.37692	4.23812
Brk1	6.74027	6.99737	6.09115	6.11325	7.3539	6.69765	7.81949	6.23743	6.12618	6.53363	6.21349	5.72746	6.04764	6.43791	6.25671	5.76598	5.60532	6.97245	6.4719	6.7131	6.83205	6.32074	6.87628
Brms1	5.34827	5.24802	4.61365	4.30824	5.35339	5.59949	5.68469	5.18774	5.4096	5.11302	4.10126	4.6904	4.17015	4.75617	4.49876	4.59337	4.24514	4.3533	3.97801	3.39973	4.85577	4.46626	4.25064
Brms1l	3.03973	2.84476	3.1602	2.47406	1.8011	2.05725	2.43284	2.94525	2.30687	2.74389	1.01416	2.52229	1.5306	2.39209	1.90025	1.34358	2.09468	2.16252	1.34812	2.47378	1.46311	1.89244	2.70387
Brox	3.94408	4.53052	4.16062	4.13126	4.21259	4.43771	3.68285	4.64548	4.36221	4.5534	4.85028	4.02647	4.48837	4.5177	4.32631	4.36917	3.98436	3.63474	4.50281	3.92488	4.16681	4.35414	4.72527
Brpf1	3.82546	3.93586	3.09847	3.76505	4.20853	4.12035	4.61085	3.69972	3.24381	3.57193	3.68586	3.13065	4.18997	3.50554	3.97407	4.06199	4.08221	3.86687	4.06754	3.8764	3.66235	3.30355	3.6153
Brpf3	2.82984	3.28744	2.77126	2.9533	2.87841	3.42786	3.87197	2.20431	2.32971	2.86832	2.19103	1.5409	2.66681	2.22655	2.46836	2.31579	3.00611	1.84218	2.60528	2.47092	1.16785	2.30904	2.54826
Brsk1	3.60145	1.46488	0.970014	2.93573	1.7106	3.53934	1.59233	0	0.896249	0.25038	1.33581	0	1.53445	2.21714	2.25299	2.30056	2.61011	2.66958	1.44034	2.14789	0.468093	1.55004	0.286716
Brwd1	2.31608	2.76657	3.06542	4.78673	2.72781	2.56241	2.22416	3.48698	4.09462	3.33568	3.85445	3.71024	4.26277	3.79491	4.33942	4.13558	4.22979	4.30674	4.20912	4.56056	3.81778	3.565	4.47561
Brwd3	0	0	2.49534	1.28084	0	0	0	0.391405	0.955387	0.063282	1.11846	0.626766	1.4568	1.5991	1.55384	2.11677	2.50517	1.95592	1.6202	1.75288	2.15995	2.10233	2.01927
Bscl2	4.30975	4.94469	4.11072	3.86564	4.192	4.79488	4.86654	3.73117	3.55443	4.59116	3.61418	3.81344	4.03554	3.84798	3.22671	3.59732	3.71777	4.477	3.75321	3.63099	3.3114	4.34793	3.5566
Bsdc1	4.58794	3.89072	3.97895	3.96087	4.84361	4.41132	4.44566	3.85373	3.5145	4.30769	4.02553	3.9934	4.38707	4.33264	3.94035	4.85953	5.1924	4.19491	4.55315	4.34023	4.25654	4.5738	4.18312
Bsg	8.55939	8.44129	8.18853	7.3392	8.63586	7.91107	8.40615	8.06843	8.34363	8.00585	7.18815	8.1715	8.0569	8.44099	7.883	7.42399	7.98107	8.61419	8.15517	8.65653	7.28662	7.74432	8.56488
Bspry	0	0	0	0	5.07443	4.7211	4.68103	5.23074	5.3028	4.84864	3.4321	0.270182	3.93427	3.76809	5.66385	4.8872	4.20196	0	4.02152	2.6351	3.13903	2.10639	3.16459
Bst1	0.733597	2.01151	2.21389	2.0049	0.732816	0	0	3.84554	3.24641	1.80558	2.85351	5.96013	2.66413	2.11437	0.892966	1.04762	1.95898	1.60262	1.52946	0.492376	0.137844	1.85476	2.6554
Bst2	8.48203	6.66816	7.04209	6.93244	8.20614	6.01183	5.6958	8.90421	7.51476	7.57917	7.5689	8.45682	6.01011	6.35789	8.23267	7.17449	7.79108	5.80197	7.01516	5.82259	9.02853	6.8937	6.98001
Btaf1	2.38056	2.35201	3.83324	3.6939	1.50421	2.11571	2.39215	2.89332	2.9846	2.56063	3.03486	2.52906	3.39966	2.95853	3.38619	3.62423	3.28243	1.83614	2.8657	3.26258	2.65238	2.67263	2.33489
Btbd1	4.12149	4.15965	3.90873	3.79007	3.77457	3.35617	3.35335	3.98299	4.26231	4.02217	3.67933	3.85543	3.73796	3.54969	3.74204	4.33217	3.62568	4.23851	3.66702	4.08073	3.45464	4.06425	3.13284
Btbd10	2.6285	2.81747	2.81002	3.86331	2.32475	2.28758	1.98356	3.1322	3.66081	2.99704	3.65765	3.12814	3.79148	2.77721	3.29712	3.79929	3.41084	3.4604	3.51547	3.3813	2.63697	2.9611	2.65686
Btbd11	1.05462	0.203051	0.726404	0	0	0	0	0	0	0	1.64526	0.414861	0	0	0	2.62047	1.0165	0.276616	0	0	0	0	0
Btbd17	0	0	0	0	0	0	0	0	0.747757	0	0	0	0	0	0.625074	0	0	0.544574	0	0	0	0	1.67622
Btbd19	2.22895	2.26636	2.08805	2.13586	2.36386	2.12424	1.44094	1.34684	2.99686	2.04589	2.04679	2.415	2.7862	1.17384	1.02843	3.17701	1.81126	1.44968	2.28675	0.798855	1.44343	1.48276	1.77982
Btbd2	4.07977	3.52601	3.30069	2.42531	4.67132	4.57335	4.70692	3.73174	3.07767	3.73301	1.69106	2.48655	2.7246	3.10662	3.35606	2.35235	3.80949	3.2895	3.36685	3.56269	2.82553	2.1696	2.89897
Btbd3	2.60912	2.53911	2.84417	3.69243	3.86289	4.68657	3.83074	3.80228	3.36372	3.79575	2.78614	2.05191	3.89885	4.21389	3.80272	3.14405	3.55682	3.79343	3.60999	3.59326	4.10278	4.1562	2.88517
Btbd6	1.63978	2.40737	1.22233	0.793213	3.59559	3.23735	3.87746	2.18487	2.48333	2.92087	0.630499	1.99378	1.4472	2.21207	1.77728	1.4632	1.6176	1.71075	1.96932	1.1297	1.13343	1.5406	2.05716
Btbd7	1.65212	1.59742	3.11554	3.55884	1.31186	1.18917	1.58462	2.0358	2.4165	1.66405	2.91053	2.79966	3.16417	3.10477	3.29679	3.84483	3.2804	2.27958	3.07931	3.05399	2.77891	2.34045	3.47271
Btbd9	1.91437	2.04337	2.02821	1.93503	3.0943	3.33862	3.52812	2.10603	2.20278	3.16955	1.70861	1.42876	2.52777	1.97075	1.95182	2.77087	2.26385	1.71811	2.54453	0.879949	1.12696	1.73512	2.17633
Btc	0.215368	0	2.00091	0	0	0.559325	0	0	0	0.772376	0.262866	0	0	0	0	0	1.58977	0	0.307207	0	0.610634	0	0
Btd	3.26328	3.50734	3.51911	3.45973	4.71335	3.14435	3.53833	2.73153	2.47565	3.69044	2.14666	3.13721	2.16255	2.45662	1.94967	2.5596	2.55287	3.85788	3.5846	3.4119	1.81714	2.90131	3.2176
Btf3	8.87021	8.5418	8.50949	7.7179	8.05692	8.29283	8.30009	9.37895	9.10826	8.33989	8.77549	8.84821	8.19229	9.14358	8.45403	8.40381	8.12376	8.50247	8.35673	8.22458	8.41127	8.57188	8.06013
Btf3l4	3.55979	3.53178	3.38515	3.80123	3.77136	4.11677	3.29822	3.71687	3.38527	3.86525	3.48431	3.32153	3.82175	3.48054	2.72245	2.9958	3.50946	3.66631	2.65245	3.15573	4.17276	4.72837	3.3463
Btg1	5.74335	5.54884	6.38287	6.11867	5.75769	4.91447	4.14741	6.58866	5.34268	5.48987	6.58332	6.0852	5.8845	5.92793	6.45819	6.55963	5.82946	6.03938	5.59536	5.33375	6.0549	5.79404	5.9279
Btg2	3.53475	2.73857	6.9294	5.83841	3.04669	3.07213	4.30756	3.18633	2.88448	3.45173	6.20627	5.88945	6.24998	5.79109	5.98292	6.46718	7.51889	6.38868	7.69273	7.20278	8.74948	7.04151	7.48498
Btg3	4.28983	4.3466	3.68309	4.94875	3.73287	2.5157	2.32277	3.26354	4.3497	3.57247	4.38042	4.58168	4.50047	4.4412	3.76026	4.50723	4.69397	4.92056	3.59832	5.39677	4.97734	3.64341	3.82091
Btk	1.67013	3.08157	1.78328	0.989895	0	0.161191	0	1.76825	1.19763	2.18738	0.45152	0	0	0	0.230953	0	0	0	0	0	0	0	1.2791
Btla	0	0	0	0	0	0	0	0	1.08523	1.11032	0	0	0	0	2.80419	0	0	2.0806	0	0.615708	0	0	0.850927
Btn1a1	0	0	0	0	0.876252	2.14818	0	0	3.22208	2.19917	2.51138	0	0	2.2765	2.37876	1.11409	1.8123	0	1.72968	0	0	0	0
Btnl4	0	0	0	0	0	0	0	0	0	0	0	0	0	0	0	0	0	0	0	0	0	1.09334	0
Btrc	2.07558	2.13359	1.99656	1.43318	2.0329	2.04481	2.34231	2.08234	1.56354	2.15078	0.587336	0.847789	1.28901	1.91411	1.33866	0.21579	1.27822	1.42292	0.85861	2.11175	1.73384	1.301	1.62898
Bub1	2.1351	1.65809	3.20387	1.24689	0	0.711098	0.631561	2.45711	2.61457	2.30983	2.68714	2.61877	1.28522	2.13273	2.15593	0.018862	1.91485	3.53452	1.91498	2.95943	1.46376	2.04477	1.67422
Bub1b	4.59011	4.45328	4.4138	3.19652	3.85929	3.43961	3.36038	5.05035	4.11096	3.94667	2.80094	3.83951	2.14511	3.51706	3.53079	1.01121	3.44199	4.18736	3.51672	4.30959	3.32618	3.21583	3.0944
Bub3	5.45648	5.40448	4.83192	5.26269	6.05255	5.22972	5.14664	5.11926	5.64277	4.85987	4.66835	4.8092	4.28462	4.44665	4.37794	4.86908	4.65434	5.43661	4.21016	5.45014	4.40169	4.61336	4.02758
Bud13	4.21849	4.99075	2.77302	2.17207	2.97291	3.48051	4.33764	3.8431	3.50377	3.59421	2.30771	2.63533	1.92688	3.50975	3.17785	2.86871	2.92551	2.49692	2.71345	2.62725	2.80037	1.43724	2.15458
Bud31	4.44963	4.99745	4.5887	4.78655	4.69741	4.38804	4.75091	5.03647	4.78303	4.50299	4.28051	4.02732	5.44764	3.72054	4.24463	3.92903	4.17154	4.54792	4.60616	5.11579	4.40919	4.73435	4.57316
Bvht	2.49206	3.11071	2.0634	1.00349	2.99489	1.78823	2.95877	2.27358	2.36586	2.60155	2.12238	0.151118	1.25041	4.22233	1.73767	1.74687	1.49754	2.48223	2.53707	3.19885	3.11672	3.68826	2.52874
Bysl	3.92126	4.00978	3.2278	3.2046	3.64627	4.02756	4.10642	2.85836	3.77575	3.62593	2.60108	3.58568	3.3204	2.70806	2.53668	3.05822	3.19314	2.73243	2.49388	2.94599	1.76782	2.03677	2.23482
Bzrap1	0	0.158014	0	0	0	1.60732	0.449218	0	0	0	0	0	0	0	0	0	0	1.64558	0	0	0	0.215219	0
Bzw1	5.84595	6.29532	6.97136	6.67759	5.30538	5.73383	5.41758	6.94094	6.44576	6.43915	6.57688	6.51001	6.61333	6.28674	6.06653	6.53162	6.12235	6.91911	6.80463	6.74758	6.16625	6.22343	6.31021
Bzw2	4.62193	4.42581	4.64414	4.19943	5.98512	5.63747	5.42367	6.06049	5.97635	5.74345	3.64359	5.35164	4.66007	5.58195	5.994	5.03587	5.76329	6.09571	6.22721	5.50585	5.31929	5.30487	6.0288
C030006K11Rik	2.7841	2.90936	1.81865	0.843349	2.80454	2.56036	4.15298	1.8646	2.23335	2.18628	0.858785	2.05842	0.889886	1.15726	0.613683	1.0149	1.36027	0.819284	0.316934	2.24526	1.5605	0.533812	1.31445
C030034I22Rik	0	0	0	0	0	1.98365	0.892469	0	0	0.628475	0	0	0	0	0	0	0	0.116924	0.0281448	0	0	0	0
C030034L19Rik	0	0	0	0	0	0	0	0	0	0	0	0	0	0	0	0	0	0	0	0.25573	0	0	0
C030039L03Rik	0	0	0	0	0	0.290519	0	0	0.0221902	0.160585	0	0.0790333	0	0	0	0	0	0.671574	0	0	1.02713	0.303775	0.0405278
C130021I20Rik	0	2.92789	0	0	0	0.772832	4.13716	0	0.989931	2.62877	0	0	0.699383	0	0	1.1406	3.39854	2.79869	3.20781	0	0	2.40519	1.73818
C130026I21Rik	1.41588	1.07823	0.848366	0.704367	0.523442	0.252573	0	1.86948	1.03106	2.23498	1.19687	0.615416	0.142113	0.331419	1.66727	3.71467	1.54262	0	0.938301	1.06898	0.990744	1.05717	1.68346
C130036L24Rik	0	0	0	0	0.815289	0.7065	0.479944	0.501393	0	0	0	0	0	0	0	0	0	0.3706	0	0	0	0	0
C130050O18Rik	2.58284	3.13028	1.61592	0.729348	2.03957	1.19303	0	1.88818	1.35314	1.70268	0.909658	0.247174	1.17996	0	0.233569	0	0	0	0	0	0	0	2.09273
C130074G19Rik	1.64489	1.45551	0	1.13963	1.27674	1.36916	0.324914	2.71119	3.65543	3.91063	3.8637	2.07559	3.21694	1.89191	2.33994	1.47012	3.49474	0.240852	3.4792	2.07794	0.895233	1.82755	3.41822
C1d	2.03085	2.75492	3.38001	3.42121	1.95648	3.04861	3.29074	2.92936	3.44229	2.69935	1.99984	2.59755	2.25123	3.19516	1.52098	2.28686	2.11148	3.29063	1.7774	3.38379	2.41987	2.6486	3.01642
C1galt1	2.58911	1.99059	3.60623	4.3265	1.50757	1.56066	1.40215	2.1715	4.30793	3.64166	2.93466	2.16707	4.64778	7.90989	4.43746	3.38972	3.87733	3.4432	4.29544	3.62515	3.87325	4.28995	3.59696
C1galt1c1	3.2079	3.59982	4.16718	2.97315	3.56025	3.29528	2.8829	4.12431	4.23148	4.2867	3.59395	2.9722	2.66657	3.23663	3.51134	2.69003	3.14822	4.01626	3.48397	4.43741	3.73139	4.15245	3.87177
C1qa	9.27106	8.74496	9.13332	7.62123	8.30812	7.61577	8.11658	8.42871	8.19288	9.08404	6.65998	6.84172	6.09404	6.79408	7.91255	6.19934	5.66525	4.63327	0.974228	2.62127	5.92028	5.62815	7.7643
C1qb	8.81003	8.13195	8.4259	7.23243	7.76016	7.0982	7.67419	8.0388	7.50714	8.71821	6.77628	6.29166	6.08941	5.92647	7.4157	6.0238	5.20719	4.19581	0.426082	2.2929	6.03903	5.6985	7.56214
C1qbp	7.41838	6.75351	5.96659	6.17842	5.77643	6.35706	6.19701	6.36598	5.9145	6.06367	5.61944	6.47459	5.10253	6.06614	4.9887	5.35705	5.60923	6.05219	4.62666	6.22144	5.354	5.97293	5.11107
C1qc	8.73556	8.15317	8.67	7.30654	7.77694	7.14419	7.43857	8.00211	7.80985	8.62181	6.37237	6.20063	5.73495	6.22541	7.59685	5.91102	5.26952	4.55133	0.439559	2.45309	5.71565	5.40545	7.39284
C1ql1	0	0	0	0	0	0	0.187172	0	0	0	0	0	0.274661	0	0	0	0	0	0	0	0	0	0
C1qtnf1	4.77988	4.11451	4.9804	1.80068	7.10851	4.91125	5.74095	7.1447	7.18209	6.51662	2.47258	4.5697	4.52643	6.66596	6.19999	3.5718	4.63036	3.57742	4.72944	5.56454	5.00925	3.96956	5.1473
C1qtnf2	0	1.78076	0	1.15809	0.398	0.691668	1.54946	0	0	1.52303	0	1.3527	0.682205	0	0.0763539	1.12623	0.701744	0	0	0	0	0	0.0271824
C1qtnf3	2.10681	0.234097	0.101959	3.24475	3.51051	2.67349	3.28646	1.6209	1.74493	3.72694	2.25405	4.36497	3.15011	2.03232	3.80248	3.59156	2.31067	1.46489	0.869382	1.4414	1.45759	4.49666	4.12748
C1qtnf4	0	0	0	0	0.0632406	2.97995	1.19804	0	0	0	0	0	0	1.23921	0	0	0.66071	2.38934	0	0.375312	0	1.80219	0
C1qtnf5	2.42145	3.00562	2.50399	1.73892	3.63082	3.02304	4.15344	1.92877	3.35321	3.82659	2.68772	4.60934	4.28744	3.57261	4.08545	4.3297	3.48183	3.42893	1.66018	2.43188	3.34476	2.10877	2.76813
C1qtnf6	6.33685	6.02873	4.64817	5.17343	4.11704	3.82235	4.48156	2.41109	3.46596	4.08366	2.55792	5.85366	4.34518	3.39809	4.26947	3.26275	4.1495	4.10463	1.76166	3.19362	2.94996	3.18877	3.53767
C1ra	2.64196	4.35313	1.93839	2.46379	2.0052	1.62116	2.86524	1.8943	2.12476	2.70702	1.7599	4.33289	3.76223	2.49376	2.75438	3.91993	3.33705	3.77484	1.01866	4.13474	1.12479	2.58463	3.25382
C1rb	1.09898	2.79729	0.99463	1.29556	0.721093	0	1.42873	0	1.14657	1.73931	0.44455	3.49106	2.43186	1.61537	1.89231	3.08127	2.30538	2.92385	0	3.14639	0	1.56475	2.1084
C1rl	0.60985	2.10733	0.3828	0	0.864232	0.178645	1.64849	0.068492	0.561175	0.851399	0	0.298166	1.14646	0	0	0	0	1.34544	0	0.97914	0	0.179014	1.11888
C1s1	2.78335	4.6976	2.2292	2.3331	1.85171	2.13386	3.11911	2.69469	1.83162	2.87931	3.02064	4.39892	4.85973	3.0163	3.72906	4.79913	4.91455	4.02388	2.01149	4.44131	2.13829	4.08537	3.79819
C1s2	0	1.56385	0	0	0.0807532	0	0.775506	0	0	1.13633	0.461099	2.45704	2.31969	1.38897	1.57633	2.84274	2.51461	2.18488	0	2.47236	0.229514	1.4462	1.53616
C2	1.8204	0.87922	0	1.06693	1.68951	0.967375	1.54073	0	0	2.21476	1.30736	1.62027	2.16058	1.51334	1.83182	3.13746	3.42252	0.840475	1.66263	1.77627	0	2.11641	1.33885
C230072F16Rik	0.56471	0	0	0.670877	0	0.675572	0.196544	0	0.779571	0.0864305	0.946551	0.925399	0.929087	0	1.06185	0.978335	0.729479	0.845325	0.207418	0.168758	2.15424	0.849983	0.597765
C230091D08Rik	0.499874	0.521081	1.67467	1.49239	0	1.34319	0.546028	2.13454	1.82216	1.90713	1.32959	1.0234	1.58795	0.757723	1.58266	1.58888	1.41027	1.62273	1.24236	1.64312	1.87599	1.97581	1.95989
C2cd2	0.396532	1.09241	0	1.99442	1.90362	2.12893	1.99119	1.95905	1.92325	1.91047	0.84742	1.1954	1.13197	1.09913	1.80344	1.86354	1.87485	0.869587	1.27625	1.82509	0.935558	0.624157	1.40549
C2cd2l	3.56667	2.50376	2.47594	2.85208	2.93715	2.82419	3.58439	3.29173	3.18989	3.5895	2.11391	0.93967	3.15444	2.83224	3.22952	2.66189	2.81331	2.098	3.37797	2.12538	1.605	0.459474	1.43071
C2cd3	1.53046	1.03738	2.23448	2.26625	2.27611	2.40038	2.19301	1.92494	2.50746	1.36866	1.00272	1.26939	1.04629	1.3788	1.88694	1.60823	2.57637	2.13355	1.81964	2.00345	1.47196	1.30636	0.788452
C2cd4a	0	0	0	0	0	0	0	0	0	0	0	0	0	0	0	0.0968421	0	0	0.547776	0	1.80223	0	0.0212665
C2cd4b	0	0	0	0	0	0.624101	0	0	0	0	1.77193	0	1.7657	3.76701	2.46842	3.99953	4.58253	2.43326	4.39149	3.78128	5.48293	3.47145	2.67726
C2cd4d	0	0	0	0	2.79025	0.597622	3.17178	0.96581	0	0.880004	0	0	0	0	0	0	0	0	0	1.11163	1.27176	0	0.879651
C2cd5	1.4812	2.19373	2.18551	2.51315	3.59389	1.99994	3.04872	3.03807	3.80409	3.57058	1.77898	1.26175	3.00561	2.75633	2.01817	2.58084	2.34216	3.90498	3.26747	4.22589	3.25428	3.71378	3.41229
C3	4.94384	6.19523	3.02256	6.72281	6.9204	4.85066	4.44848	7.20061	5.52742	7.13606	6.28567	6.28558	6.10903	4.81971	5.83133	5.78413	6.75972	3.35849	6.19891	4.96131	2.61079	4.07619	5.59489
C330006A16Rik	4.51658	4.71313	3.83315	2.97224	5.10209	4.63375	5.22502	4.66585	4.65893	4.99016	2.95971	4.31094	3.61814	3.8787	3.99405	2.93844	3.95713	3.52986	3.84372	3.4529	3.69287	2.24482	3.40733
C330007P06Rik	3.20377	2.70752	3.88703	3.03485	2.74007	2.53808	2.07933	4.03758	3.85704	4.02633	3.43729	3.00164	2.8833	3.15474	2.98547	2.66635	2.73979	3.61005	3.38271	3.63098	3.54445	3.88956	3.45587
C330013E15Rik	0	0	0	0	0	0.305807	0.602001	0	0	0.140281	0	0	0	0	0	0	0	0	0	0	0.114287	0	0
C330013J21Rik	2.0516	2.69542	2.79018	4.03624	1.89638	2.97848	2.71562	2.29685	2.7058	2.97303	4.67987	6.07916	4.41313	2.95578	5.0472	6.22441	4.9401	3.9921	4.7495	3.65197	3.5624	4.49293	4.40282
C330018D20Rik	1.03089	1.84274	1.17111	0	1.94862	1.51029	1.43518	2.3346	1.71041	2.12117	0.664474	0.897814	0.447188	1.6254	1.10369	0	0.886815	1.57909	0.449831	1.28461	0.160804	0.860685	1.13004
C330021F23Rik	5.02882	4.62696	4.37102	3.85928	4.33374	5.01516	4.91781	2.5693	5.16547	4.84577	4.91486	4.58859	4.56591	4.75682	3.43828	4.64492	4.30555	4.81528	4.38075	5.0488	4.92558	5.28411	4.49329
C330022C24Rik	0	0	0	0	0	0	0	0	0	0	0.114807	0.206368	0	0	0	1.40815	0	0	0.210065	0	0	0	0
C330024C12Rik	0	0	0	0	0	0	0	0	0	0.807	0	0	0	0	0	0	0	0	0	0	0	0.432863	0
C330024D21Rik	0	0	0	0	0	0	0	0	0	1.00722	0.177038	0	0	0	0.270912	0	0	2.0698	0	0	0.458529	0.454429	0
C330027C09Rik	1.07023	0.584414	3.21443	3.42213	0	0.960504	0.376779	3.79637	3.79767	2.59071	2.97087	2.95915	1.61081	2.72332	2.52391	1.01095	2.16677	4.25945	2.57172	3.99064	2.40147	2.70195	3.04648
C3ar1	4.14092	3.68523	3.58229	2.8988	2.98375	1.80679	2.00964	4.27848	2.5533	3.6859	2.78357	0.318635	1.73389	1.24131	2.13701	2.0001	0.31742	0	0	0	1.19619	1.13582	2.89771
C430049B03Rik	0	0.105061	0.103075	0.302828	0	0	0	0	0	0	0	1.88684	0.0963563	0	1.08894	0	0	0	0	0	0	0.495726	0
C4a	2.27133	1.32107	2.15379	1.60888	3.1408	1.7269	1.66982	0	0.25307	0.83569	1.49805	2.15973	3.04698	1.77224	2.02453	2.2557	1.94548	0.0704305	0.537336	3.16332	0	3.93941	1.14334
C4b	4.35104	3.58806	4.19387	3.79335	4.85036	3.39318	3.43345	1.99209	2.39528	2.42512	2.77899	4.20845	5.01326	3.82948	3.97306	4.28669	4.01118	1.93102	1.95494	5.12127	0.801018	6.2144	3.32376
C530005A16Rik	0	0	0	0	0	0.400975	0	0	0	0	0	0	0.132116	0	0	0	0	0	0	0	0	0.199726	0
C5ar1	4.30307	4.41587	4.35516	3.44095	2.73491	2.52933	2.71052	3.58892	3.22621	3.70439	4.02768	2.63421	3.0854	2.17556	2.73089	2.76676	1.00509	0.337677	0	0.0418738	2.97413	2.18856	3.99787
C5ar2	1.55026	1.21582	0.510709	0	0.731192	0.598756	0.513925	1.19736	0.574847	2.09188	0.215604	0.308279	0.403933	0	0.0209111	0	0	0	0	0.245264	0.0962888	0	1.04944
C630043F03Rik	0.0265876	0.0485152	0	0	1.03101	1.53557	1.42208	1.16634	1.69909	1.52859	0	0	0.877289	0.429589	0.0936413	0	0	2.05646	0	0	0.313838	0.474099	0.801804
C77080	5.79762	5.07862	5.05021	3.57287	5.40512	4.8453	4.94047	5.25793	4.50208	4.67258	5.43516	5.50308	4.46255	5.14476	5.31595	5.12687	5.52008	3.64111	5.02947	3.50691	3.57512	3.32908	4.09609
C87436	2.24532	2.04982	1.32426	0.980778	2.80101	3.22289	3.71164	2.34669	1.58603	2.17363	0.896016	1.45523	1.25985	0.759778	2.06755	0.75428	1.23184	1.0886	1.405	1.55387	1.76206	1.63332	1.59649
C8g	0	0	0	0.283898	0.906721	0.43406	0	0	0	0	0	0	0	0.153261	0	0	0	0	0	0	0.797959	0	0
C920009B18Rik	0	0	0	0.716543	0	0	0	0	0	0	0	0	0	0	0	0	0	0.845301	0	0	0	0	0
C920025E04Rik	7.06265	4.67864	4.45251	3.61244	6.13331	7.01827	6.41836	5.02617	4.21333	4.54972	5.29705	5.13464	4.34026	4.69725	6.36666	5.21807	5.03902	4.08954	4.84022	4.80082	4.47889	4.60009	4.68952
Caap1	1.93512	1.79482	2.02911	1.62227	1.18244	2.15612	0.458823	2.88109	2.13622	2.30041	1.95559	2.35857	1.16382	2.01956	1.92609	1.89465	2.29372	1.70778	1.02292	1.32907	1.79698	2.09229	1.64356
[truncated: 12,536 more rows]

## Sheet: Mesenchymal like_Markers
Mesenchymal like vs others	gene_id	a.value	m.value	p.value	q.value	rank	estimatedDEG			q value <0.1 and |m.value|>2	gene_id	a.value	m.value	p.value	q.value	rank	estimatedDEG
1	Spint2	5.51596	-5.85362	1.2877e-31	1.87167e-27	1	1				Brinp3	3.56348	6.2378	6.19583e-21	2.25141e-17	4	1
2	Epcam	5.64437	-6.68028	3.91567e-28	2.84571e-24	2	1				Gzmf	2.8377	5.44831	2.31228e-14	2.58531e-11	13	1
3	Fxyd3	5.00919	-7.33925	8.53003e-25	4.1328e-21	3	1				Abcb1b	3.0447	5.09833	1.50617e-19	3.64871e-16	6	1
4	Brinp3	3.56348	6.2378	6.19583e-21	2.25141e-17	4	1				Ctsk	6.41475	4.84621	1.40145e-13	1.19824e-10	17	1
5	Wfdc18	6.98358	-7.25166	8.157e-21	2.37124e-17	5	1				Mmp9	6.7604	4.79331	1.44213e-06	0.000117761	178	1
6	Abcb1b	3.0447	5.09833	1.50617e-19	3.64871e-16	6	1				Il1rl1	5.26731	4.62542	1.64661e-05	0.000839769	285	1
7	Lcn2	8.6284	-6.01401	4.23346e-18	8.79048e-15	7	1				Atp6v0d2	2.56163	4.57674	6.63843e-12	4.0204e-09	24	1
8	Krt7	5.55813	-6.24317	3.10727e-17	5.64553e-14	8	1				Ocstamp	2.38703	4.55624	3.1248e-10	1.13547e-07	40	1
9	Cldn4	5.7384	-6.42049	6.07083e-17	9.80438e-14	9	1				Ptprn	3.82533	4.49316	5.68184e-14	5.89897e-11	14	1
10	Pglyrp1	4.81679	-6.37336	5.32822e-16	7.74457e-13	10	1				Pcdh19	2.29064	4.36618	2.62939e-11	1.31787e-08	29	1
11	Cldn7	3.77667	-5.81873	1.10157e-15	1.45558e-12	11	1				Acp5	7.60348	4.1389	4.41819e-12	2.91901e-09	22	1
12	Lsr	3.80992	-4.49756	4.12836e-15	5.00047e-12	12	1				Itm2a	4.39832	4.08435	4.01675e-09	8.71396e-07	67	1
13	Gzmf	2.8377	5.44831	2.31228e-14	2.58531e-11	13	1				Hgf	2.61489	4.01504	4.91859e-09	1.05135e-06	68	1
14	Ptprn	3.82533	4.49316	5.68184e-14	5.89897e-11	14	1				Slc9b2	2.3282	3.91799	1.92521e-09	4.94074e-07	56	1
15	Cdh1	4.27234	-5.12022	1.21118e-13	1.13298e-10	15	1				Dcn	7.22123	3.89931	2.12535e-07	2.51154e-05	123	1
16	Sox10	4.47245	-6.01858	1.24717e-13	1.13298e-10	16	1				Ccdc109b	3.48625	3.86177	2.53757e-13	2.04909e-10	18	1
17	Ctsk	6.41475	4.84621	1.40145e-13	1.19824e-10	17	1				Adra2a	2.98274	3.83624	5.4222e-11	2.54231e-08	31	1
18	Ccdc109b	3.48625	3.86177	2.53757e-13	2.04909e-10	18	1				Col5a3	5.8432	3.82707	8.50349e-11	3.43328e-08	36	1
19	St14	3.80729	-5.70206	3.22014e-13	2.46341e-10	19	1				Slc37a2	3.33022	3.75217	6.85413e-10	2.16576e-07	46	1
20	Cldn3	6.38638	-4.172	2.45784e-12	1.78623e-09	20	1				Gzmc	3.26723	3.74123	6.27288e-08	9.39962e-06	97	1
21	Rab25	3.21615	-5.60884	3.46989e-12	2.40166e-09	21	1				Steap1	3.67094	3.71229	4.47113e-07	4.39107e-05	148	1
22	Acp5	7.60348	4.1389	4.41819e-12	2.91901e-09	22	1				Lrrk2	2.05648	3.70283	6.15628e-09	1.26544e-06	70	1
23	Elf3	3.4992	-6.12264	4.79665e-12	3.03128e-09	23	1				Wisp2	5.13298	3.69662	2.12594e-08	3.69596e-06	83	1
24	Atp6v0d2	2.56163	4.57674	6.63843e-12	4.0204e-09	24	1				Plxdc1	2.08003	3.65522	2.95561e-08	4.8818e-06	88	1
25	Lad1	4.22062	-4.20235	1.88781e-11	1.09757e-08	25	1				Shox2	2.54647	3.62077	9.26829e-09	1.8454e-06	73	1
26	Esrp1	2.86468	-5.23707	2.01998e-11	1.12925e-08	26	1				Chst13	1.90781	3.46389	3.63389e-08	5.80424e-06	91	1
27	Tmc4	3.77198	-4.30334	2.10186e-11	1.1315e-08	27	1				Gzmd	3.80728	3.45311	2.67694e-05	0.00121592	320	1
28	Stard10	4.57212	-3.04011	2.38955e-11	1.24043e-08	28	1				Ccbe1	3.18725	3.41413	2.60767e-06	0.000191426	198	1
29	Pcdh19	2.29064	4.36618	2.62939e-11	1.31787e-08	29	1				Ckb	6.3476	3.38755	1.95444e-05	0.000956492	297	1
30	Tfap2c	3.18417	-5.87604	3.76525e-11	1.82426e-08	30	1				S100a4	7.10914	3.36156	1.85197e-08	3.3648e-06	80	1
31	Adra2a	2.98274	3.83624	5.4222e-11	2.54231e-08	31	1				Mrgprf	1.79253	3.34573	1.39017e-10	5.31742e-08	38	1
32	a	7.2787	-3.65898	5.82886e-11	2.61105e-08	32	1				Cyp2s1	1.99571	3.31358	1.25849e-07	1.60458e-05	114	1
33	Cd24a	6.20406	-2.67091	5.92808e-11	2.61105e-08	33	1				Abcb1a	2.10947	3.29591	2.75887e-08	4.61496e-06	86	1
34	Atp6v1c2	3.4282	-6.36412	6.5889e-11	2.81676e-08	34	1				Vcam1	4.69065	3.27987	1.21326e-07	1.5606e-05	113	1
35	Haus7	4.85139	2.58034	6.80559e-11	2.82627e-08	35	1				Figf	2.2975	3.27906	2.3226e-09	5.6265e-07	60	1
36	Col5a3	5.8432	3.82707	8.50349e-11	3.43328e-08	36	1				Prrx1	4.35856	3.25852	3.40038e-07	3.58149e-05	138	1
37	Csn3	4.62068	-7.20419	1.17154e-10	4.60225e-08	37	1				Nrn1	1.68251	3.20396	6.51207e-07	5.84278e-05	162	1
38	Mrgprf	1.79253	3.34573	1.39017e-10	5.31742e-08	38	1				Htra1	6.71237	3.1942	5.03638e-06	0.000321069	228	1
39	Scpep1	6.24187	1.71689	1.48259e-10	5.5255e-08	39	1				Dkk2	1.90679	3.17228	7.1893e-07	6.37173e-05	164	1
40	Ocstamp	2.38703	4.55624	3.1248e-10	1.13547e-07	40	1				Podnl1	2.62339	3.12434	4.80313e-06	0.000308383	226	1
41	Nkd2	4.15513	-4.42493	3.75422e-10	1.33092e-07	41	1				Siglec1	2.32939	3.08895	3.3344e-09	7.57273e-07	64	1
42	Pkp3	3.29715	-4.26564	4.07454e-10	1.41008e-07	42	1				Col6a1	7.57762	3.08386	6.18135e-09	1.26544e-06	71	1
43	Jam3	2.44186	3.08114	4.54624e-10	1.53674e-07	43	1				Jam3	2.44186	3.08114	4.54624e-10	1.53674e-07	43	1
44	Adgra3	3.3888	3.07118	5.63358e-10	1.861e-07	44	1				B4galt5	4.95948	3.07718	9.51685e-06	0.000523968	264	1
45	Abcc5	2.9764	2.64049	5.78025e-10	1.86702e-07	45	1				Adgra3	3.3888	3.07118	5.63358e-10	1.861e-07	44	1
46	Slc37a2	3.33022	3.75217	6.85413e-10	2.16576e-07	46	1				6030419C18Rik	2.3448	3.01001	1.23385e-09	3.51649e-07	51	1
47	Ggct	3.34434	2.69717	7.37775e-10	2.28161e-07	47	1				Col6a2	7.37307	2.9963	1.56968e-08	2.92504e-06	78	1
48	Cited4	3.78333	-6.32691	7.82142e-10	2.33057e-07	48	1				Fn1	9.85413	2.96851	2.13649e-05	0.00102151	304	1
49	Klc3	3.90183	-3.74199	7.85677e-10	2.33057e-07	49	1				Bhlhe22	1.76459	2.96591	7.3128e-08	1.08461e-05	98	1
50	Nrtn	3.46045	-6.06215	9.92464e-10	2.88509e-07	50	1				Igfbp4	8.44052	2.93477	1.62838e-06	0.000130047	182	1
51	6030419C18Rik	2.3448	3.01001	1.23385e-09	3.51649e-07	51	1				Adam12	3.54257	2.92393	1.22521e-05	0.000645232	276	1
52	Map6	2.99531	2.62452	1.38101e-09	3.7951e-07	52	1				Cdh2	2.98748	2.91763	2.24321e-06	0.000168067	194	1
53	Ehf	2.96812	-5.44394	1.38383e-09	3.7951e-07	53	1				Bnc2	1.52099	2.88093	4.0322e-06	0.000268508	218	1
54	Ceacam1	3.40267	-5.33857	1.54321e-09	4.15381e-07	54	1				Gm2115	1.84354	2.87106	4.91679e-07	4.70168e-05	152	1
55	Cxadr	4.12652	-3.29868	1.82938e-09	4.83456e-07	55	1				Medag	4.6969	2.83949	8.60354e-07	7.48817e-05	167	1
56	Slc9b2	2.3282	3.91799	1.92521e-09	4.94074e-07	56	1				Flnc	4.47946	2.82525	0.000303779	0.00839435	526	1
57	Kcnk1	2.88014	-5.26799	1.93754e-09	4.94074e-07	57	1				Folr2	3.04769	2.80498	8.68907e-08	1.19147e-05	106	1
58	Krt19	5.02332	-5.52284	2.04676e-09	5.12924e-07	58	1				Bdh2	1.49981	2.79918	3.60997e-07	3.74792e-05	140	1
59	Ap1m2	2.7804	-5.06851	2.21767e-09	5.46335e-07	59	1				Itga7	3.28047	2.78643	8.48099e-06	0.000477795	258	1
60	Figf	2.2975	3.27906	2.3226e-09	5.6265e-07	60	1				Ust	1.74365	2.77093	7.73434e-07	6.81325e-05	165	1
61	Krt18	8.19126	-3.2565	2.80823e-09	6.69141e-07	61	1				Nnmt	1.89191	2.76886	7.42653e-06	0.000435261	248	1
62	Col9a3	3.87233	-4.98829	3.24494e-09	7.57273e-07	62	1				Oaf	5.6845	2.75896	7.2281e-06	0.000425346	247	1
63	Slc12a4	4.58441	2.16142	3.31444e-09	7.57273e-07	63	1				Tspan11	1.71982	2.7566	3.07045e-07	3.2925e-05	135	1
64	Siglec1	2.32939	3.08895	3.3344e-09	7.57273e-07	64	1				Speg	2.63858	2.75319	7.82814e-06	0.000451516	252	1
65	Sdc2	5.3469	2.42365	3.73778e-09	8.35825e-07	65	1				Mxra8	5.05578	2.74615	1.72623e-07	2.09928e-05	119	1
66	Ly6d	3.90343	-5.45405	3.94633e-09	8.69089e-07	66	1				Ank	6.77988	2.74563	2.08916e-05	0.00100549	302	1
67	Itm2a	4.39832	4.08435	4.01675e-09	8.71396e-07	67	1				Clec12a	2.23726	2.74318	2.40892e-05	0.00113313	309	1
68	Hgf	2.61489	4.01504	4.91859e-09	1.05135e-06	68	1				B3galnt1	1.81164	2.73057	2.23425e-07	2.61893e-05	124	1
69	Eps8l2	3.25277	-3.91725	5.7074e-09	1.20228e-06	69	1				Uchl1	3.61428	2.72269	0.000635374	0.0147057	628	1
70	Lrrk2	2.05648	3.70283	6.15628e-09	1.26544e-06	70	1				Crabp1	5.65535	2.72267	0.00778276	0.086353	1310	1
71	Col6a1	7.57762	3.08386	6.18135e-09	1.26544e-06	71	1				Fcrls	3.94723	2.70898	3.51334e-05	0.00154279	331	1
72	Nrp1	3.40755	2.28575	8.40236e-09	1.69623e-06	72	1				Ggct	3.34434	2.69717	7.37775e-10	2.28161e-07	47	1
73	Shox2	2.54647	3.62077	9.26829e-09	1.8454e-06	73	1				Nr2f1	1.62398	2.69346	5.79843e-07	5.33418e-05	158	1
74	Jup	5.26579	-2.89832	1.0895e-08	2.13932e-06	74	1				Olfml2b	4.52909	2.67892	3.4746e-06	0.000241134	209	1
75	Ada	3.57514	2.48774	1.10388e-08	2.13932e-06	75	1				Siglec15	1.47451	2.65748	1.99839e-05	0.000974718	298	1
76	Rasa3	4.06781	1.97557	1.24207e-08	2.37546e-06	76	1				Col5a1	6.10198	2.65682	7.20977e-06	0.000425346	246	1
77	Praf2	4.96841	1.95132	1.26311e-08	2.38432e-06	77	1				Hpse	1.74294	2.6485	2.56961e-07	2.91791e-05	128	1
78	Col6a2	7.37307	2.9963	1.56968e-08	2.92504e-06	78	1				Abcc5	2.9764	2.64049	5.78025e-10	1.86702e-07	45	1
79	Hexa	6.48048	2.13921	1.76605e-08	3.24931e-06	79	1				Emilin1	4.51334	2.63588	2.94836e-07	3.22214e-05	133	1
80	S100a4	7.10914	3.36156	1.85197e-08	3.3648e-06	80	1				Mmp2	6.76613	2.63231	2.29038e-05	0.00108793	306	1
81	Me2	3.98673	1.95457	1.92067e-08	3.44654e-06	81	1				Map6	2.99531	2.62452	1.38101e-09	3.7951e-07	52	1
82	Csn1s1	5.83464	-6.2292	2.11426e-08	3.69596e-06	82	1				Timp2	7.67052	2.61818	9.17284e-07	7.88919e-05	169	1
83	Wisp2	5.13298	3.69662	2.12594e-08	3.69596e-06	83	1				Zeb1	2.81655	2.60682	3.0807e-07	3.2925e-05	136	1
84	BC006965	3.1425	-5.59109	2.13595e-08	3.69596e-06	84	1				Edil3	3.22885	2.60582	0.000412102	0.0106393	563	1
85	Eml1	3.03403	2.5378	2.18549e-08	3.73718e-06	85	1				Doc2b	1.58851	2.60234	8.57651e-05	0.00314004	397	1
86	Abcb1a	2.10947	3.29591	2.75887e-08	4.61496e-06	86	1				Arhgap22	4.15895	2.59158	2.62103e-05	0.00119801	318	1
87	Elf5	2.93078	-5.36926	2.76231e-08	4.61496e-06	87	1				H60b	1.89537	2.58824	4.34178e-06	0.000282994	223	1
88	Plxdc1	2.08003	3.65522	2.95561e-08	4.8818e-06	88	1				Haus7	4.85139	2.58034	6.80559e-11	2.82627e-08	35	1
89	Gpx2	3.0594	-5.62652	3.01401e-08	4.92233e-06	89	1				Pdgfra	3.95	2.56817	2.85983e-06	0.000206804	201	1
90	Rpa1	4.66505	1.89617	3.10214e-08	5.00996e-06	90	1				Otop1	1.38178	2.56251	0.000204309	0.00617387	481	1
91	Chst13	1.90781	3.46389	3.63389e-08	5.80424e-06	91	1				Pcdhgc5	1.53949	2.56189	1.53566e-06	0.000124697	179	1
92	F11r	5.36158	-2.35731	4.09728e-08	6.47326e-06	92	1				Pstpip1	4.13416	2.55535	6.7263e-07	5.99796e-05	163	1
93	St3gal2	3.71598	2.3632	4.2829e-08	6.69376e-06	93	1				Otud1	3.45655	2.55361	1.57753e-06	0.000127386	180	1
94	Chil1	4.79366	-6.99166	4.42449e-08	6.84148e-06	94	1				Eml1	3.03403	2.5378	2.18549e-08	3.73718e-06	85	1
95	Irf6	2.55086	-4.60943	4.92282e-08	7.53191e-06	95	1				Steap2	2.47602	2.537	2.04004e-05	0.000988401	300	1
96	Krt8	8.36604	-3.04784	5.59743e-08	8.47485e-06	96	1				Gdnf	2.73011	2.52886	0.000526375	0.0128566	595	1
97	Gzmc	3.26723	3.74123	6.27288e-08	9.39962e-06	97	1				Glipr1	4.7125	2.52276	1.93114e-07	2.30074e-05	122	1
98	Bhlhe22	1.76459	2.96591	7.3128e-08	1.08461e-05	98	1				Scarf2	4.76107	2.52216	6.43425e-07	5.84278e-05	160	1
99	Lypd3	3.4628	-5.71518	7.59105e-08	1.10171e-05	99	1				Msr1	3.90734	2.52028	2.75995e-05	0.00124401	322	1
100	Bcam	3.19888	-4.07206	7.62971e-08	1.10171e-05	100	1				Nfatc1	4.09768	2.50783	4.25936e-06	0.000280135	221	1
101	Mmd	4.659	2.47528	7.73016e-08	1.10171e-05	101	1				P4ha3	3.13601	2.50011	2.52931e-05	0.00117455	313	1
102	Map2k6	2.60007	2.45581	7.73129e-08	1.10171e-05	102	1				Gas1	5.19943	2.48835	3.82982e-07	3.83906e-05	145	1
103	Plet1	5.65821	-5.51594	8.36107e-08	1.17333e-05	103	1				Ada	3.57514	2.48774	1.10388e-08	2.13932e-06	75	1
104	Mir3082	5.13297	-9.77364	8.39533e-08	1.17333e-05	104	1				Ecm1	7.86769	2.48579	0.000121682	0.00409408	432	1
105	Wfdc2	6.26196	-3.72514	8.5611e-08	1.1851e-05	105	1				Papss2	2.44463	2.47559	9.42545e-06	0.000521081	262	1
106	Folr2	3.04769	2.80498	8.68907e-08	1.19147e-05	106	1				Mmd	4.659	2.47528	7.73016e-08	1.10171e-05	101	1
107	Dsp	2.73499	-4.90513	9.83018e-08	1.33352e-05	107	1				Twist2	3.24945	2.4715	0.000563221	0.0135313	605	1
108	Krt23	3.0134	-4.3748	9.9085e-08	1.33352e-05	108	1				Raet1d	1.38722	2.47074	3.91498e-05	0.00169217	336	1
109	Col9a1	3.22324	-5.85892	1.01924e-07	1.34828e-05	109	1				Lpar1	2.75527	2.46335	1.75617e-05	0.000883249	289	1
110	Krtcap3	3.57904	-2.81149	1.02037e-07	1.34828e-05	110	1				3300005D01Rik	2.45197	2.46087	5.67734e-05	0.00227328	363	1
111	Smim22	2.6668	-4.84131	1.11865e-07	1.46483e-05	111	1				Map2k6	2.60007	2.45581	7.73129e-08	1.10171e-05	102	1
112	Cmtm3	5.57173	1.82665	1.17783e-07	1.52855e-05	112	1				Kbtbd11	1.53515	2.45473	1.86662e-05	0.000921692	294	1
113	Vcam1	4.69065	3.27987	1.21326e-07	1.5606e-05	113	1				Bcat1	1.62141	2.44646	1.70716e-05	0.000861584	288	1
114	Cyp2s1	1.99571	3.31358	1.25849e-07	1.60458e-05	114	1				Hmga2	4.92445	2.44169	0.00224713	0.037328	875	1
115	Kit	3.25876	-4.10783	1.40848e-07	1.7802e-05	115	1				Cd68	6.37481	2.43712	1.02376e-06	8.70196e-05	171	1
116	Pla2g15	4.36014	2.38556	1.44633e-07	1.81228e-05	116	1				Dpysl3	3.79962	2.42658	2.21104e-06	0.000166516	193	1
117	Agpat4	3.94965	1.89739	1.52238e-07	1.89127e-05	117	1				Ppic	6.50095	2.42555	2.85329e-07	3.18122e-05	130	1
118	Tpst1	4.16305	2.12131	1.61683e-07	1.99157e-05	118	1				Sdc2	5.3469	2.42365	3.73778e-09	8.35825e-07	65	1
119	Mxra8	5.05578	2.74615	1.72623e-07	2.09928e-05	119	1				Atp1a3	2.57494	2.42259	5.13569e-05	0.0021109	353	1
120	Pxdn	5.22515	1.87133	1.73315e-07	2.09928e-05	120	1				Lrp11	1.53481	2.41701	4.71349e-06	0.000304492	225	1
121	Dsg2	2.83115	-3.51177	1.82737e-07	2.19511e-05	121	1				Aebp1	7.2025	2.41294	9.94124e-06	0.000545268	265	1
122	Glipr1	4.7125	2.52276	1.93114e-07	2.30074e-05	122	1				Gnb4	3.68902	2.41219	3.84834e-06	0.000261382	214	1
123	Dcn	7.22123	3.89931	2.12535e-07	2.51154e-05	123	1				Ddr2	3.27209	2.40393	0.00023276	0.00675282	501	1
124	B3galnt1	1.81164	2.73057	2.23425e-07	2.61893e-05	124	1				Gm1045	3.70812	2.39422	0.00657589	0.0777077	1230	1
125	Mpzl2	2.40221	-4.31213	2.44983e-07	2.8264e-05	125	1				Arsj	1.27553	2.38999	0.000127628	0.00421608	440	1
126	Galnt3	3.21398	-3.30207	2.45013e-07	2.8264e-05	126	1				Pla2g15	4.36014	2.38556	1.44633e-07	1.81228e-05	116	1
127	Grb7	2.43006	-4.36784	2.49804e-07	2.85898e-05	127	1				Ccl12	4.28526	2.3688	0.00064514	0.0148591	631	1
128	Hpse	1.74294	2.6485	2.56961e-07	2.91791e-05	128	1				Bdkrb1	2.44161	2.3687	0.000493642	0.0121818	589	1
129	Ttyh2	3.59447	1.9058	2.65222e-07	2.98837e-05	129	1				St3gal2	3.71598	2.3632	4.2829e-08	6.69376e-06	93	1
130	Ppic	6.50095	2.42555	2.85329e-07	3.18122e-05	130	1				Adamts14	2.69722	2.34805	5.52144e-05	0.00222928	360	1
131	Trf	8.308	-3.05611	2.87922e-07	3.18122e-05	131	1				Colec12	4.39992	2.34705	2.88904e-07	3.18122e-05	132	1
132	Colec12	4.39992	2.34705	2.88904e-07	3.18122e-05	132	1				Gap43	1.25385	2.34664	0.000114691	0.00392242	425	1
133	Emilin1	4.51334	2.63588	2.94836e-07	3.22214e-05	133	1				Fcna	1.84236	2.34431	4.27357e-05	0.00182695	340	1
134	Vegfc	3.64455	2.28385	2.98359e-07	3.2363e-05	134	1				Pcolce	7.36235	2.34372	5.15563e-05	0.0021109	355	1
135	Tspan11	1.71982	2.7566	3.07045e-07	3.2925e-05	135	1				Tnfrsf9	1.98838	2.33212	7.70317e-05	0.00289317	387	1
136	Zeb1	2.81655	2.60682	3.0807e-07	3.2925e-05	136	1				Evi2a	3.46889	2.32145	5.76594e-05	0.00229611	365	1
137	Chadl	3.23898	-4.81379	3.18696e-07	3.3812e-05	137	1				Chrdl1	1.57633	2.31968	0.000358206	0.00956763	543	1
138	Prrx1	4.35856	3.25852	3.40038e-07	3.58149e-05	138	1				Crhbp	1.48142	2.31834	0.000649905	0.0149232	633	1
139	Maf	3.32036	2.09267	3.59496e-07	3.74792e-05	139	1				Rrad	3.45557	2.31734	3.92337e-05	0.00169217	337	1
140	Bdh2	1.49981	2.79918	3.60997e-07	3.74792e-05	140	1				Bc1	4.67408	2.31468	0.0063317	0.0759308	1210	1
141	Slc15a2	2.89673	-3.50362	3.69518e-07	3.80918e-05	141	1				Ccdc80	4.97866	2.31442	0.000120775	0.00408248	430	1
142	Muc1	3.04668	-4.27346	3.72488e-07	3.81193e-05	142	1				Gpc1	6.65119	2.29294	5.29012e-06	0.000330008	233	1
143	P3h1	4.33849	1.97583	3.77277e-07	3.81193e-05	143	1				Lyz1	5.722	2.29045	0.00119445	0.0233666	743	1
144	Lamc2	4.44795	-3.23308	3.77653e-07	3.81193e-05	144	1				Thbs3	3.39937	2.2899	5.98231e-05	0.00235645	369	1
145	Gas1	5.19943	2.48835	3.82982e-07	3.83906e-05	145	1				Lrch2	1.26225	2.28893	0.000443693	0.0113142	570	1
146	Pvrl4	2.8591	-4.01339	4.20333e-07	4.18461e-05	146	1				Spi1	5.43178	2.2881	0.000420353	0.0107948	566	1
147	Col9a2	3.88665	-4.66301	4.45666e-07	4.39107e-05	147	1				Nrp1	3.40755	2.28575	8.40236e-09	1.69623e-06	72	1
148	Steap1	3.67094	3.71229	4.47113e-07	4.39107e-05	148	1				Vegfc	3.64455	2.28385	2.98359e-07	3.2363e-05	134	1
149	Sec24d	5.21603	1.91263	4.60216e-07	4.48942e-05	149	1				Iglon5	1.46078	2.2832	0.000167498	0.00525829	463	1
150	Kirrel	5.04776	2.00931	4.68986e-07	4.54447e-05	150	1				Emilin2	4.6307	2.28244	0.000159522	0.00506258	458	1
151	Crb3	2.43219	-4.37208	4.7968e-07	4.61732e-05	151	1				Ncam1	3.65673	2.27947	1.09006e-05	0.000583296	271	1
152	Gm2115	1.84354	2.87106	4.91679e-07	4.70168e-05	152	1				Matk	1.61707	2.26	0.000172373	0.00537649	466	1
153	Pcsk6	2.67571	-4.02432	5.18037e-07	4.92135e-05	153	1				Lyz2	9.25919	2.25554	0.00230808	0.0381226	880	1
154	Prss22	3.38832	-4.3842	5.22171e-07	4.92841e-05	154	1				Dlg4	2.70359	2.255	8.30426e-06	0.000471494	256	1
155	Ripk4	2.29931	-3.92069	5.27544e-07	4.94701e-05	155	1				Dnm1	4.0007	2.25336	1.40432e-06	0.000115976	176	1
156	Mir7678	4.85354	-9.21478	5.72401e-07	5.33323e-05	156	1				Rufy4	1.32734	2.25333	0.000239186	0.0069016	503	1
157	Erbb3	2.37211	-4.25193	5.7886e-07	5.33418e-05	157	1				Inhba	5.91064	2.24364	0.00774016	0.0861167	1306	1
158	Nr2f1	1.62398	2.69346	5.79843e-07	5.33418e-05	158	1				Layn	3.7715	2.22976	8.37941e-05	0.00309124	394	1
159	Cd63	9.46911	1.62236	6.23414e-07	5.69894e-05	159	1				Lrp1	5.79699	2.22697	2.51563e-05	0.00117195	312	1
160	Scarf2	4.76107	2.52216	6.43425e-07	5.84278e-05	160	1				Mrc1	3.38881	2.20766	0.000453672	0.0113692	580	1
161	Gyltl1b	2.46569	-4.43908	6.5084e-07	5.84278e-05	161	1				Mest	4.23871	2.20717	0.00718007	0.0821104	1271	1
162	Nrn1	1.68251	3.20396	6.51207e-07	5.84278e-05	162	1				Hsd11b1	3.69261	2.20634	0.00242332	0.0395319	891	1
163	Pstpip1	4.13416	2.55535	6.7263e-07	5.99796e-05	163	1				Col5a2	6.79268	2.20243	0.000121317	0.00409128	431	1
164	Dkk2	1.90679	3.17228	7.1893e-07	6.37173e-05	164	1				Igsf10	1.81801	2.19445	0.000369758	0.00977255	549	1
165	Ust	1.74365	2.77093	7.73434e-07	6.81325e-05	165	1				Gdf11	1.52041	2.19365	6.09328e-05	0.00238082	371	1
166	B3gnt9	3.05569	2.10838	8.28692e-07	7.25605e-05	166	1				Raet1e	1.25434	2.1915	0.00023545	0.00681727	502	1
167	Medag	4.6969	2.83949	8.60354e-07	7.48817e-05	167	1				F13a1	3.59015	2.1803	0.00598456	0.0728523	1194	1
168	Hpn	2.74938	-4.24487	8.87152e-07	7.67545e-05	168	1				Ttc39c	3.7735	2.17808	5.09518e-06	0.000321993	230	1
169	Timp2	7.67052	2.61818	9.17284e-07	7.88919e-05	169	1				Pon3	3.28779	2.1757	9.41656e-05	0.00337117	406	1
170	Cdcp1	2.73401	-3.91953	9.85212e-07	8.42357e-05	170	1				Ednra	3.11539	2.17512	5.45824e-05	0.0022099	359	1
171	Cd68	6.37481	2.43712	1.02376e-06	8.70196e-05	171	1				Clec4a2	1.8339	2.17451	1.27609e-05	0.000664799	279	1
172	Shf	4.70689	-2.5896	1.12463e-06	9.50154e-05	172	1				Inpp4b	1.71675	2.17299	0.00431208	0.0592962	1057	1
173	Epb4.1l4b	2.44042	-4.29673	1.1309e-06	9.50154e-05	173	1				Tgfbi	6.60154	2.1729	0.000611235	0.0142605	623	1
174	Glipr2	3.5651	2.05136	1.2809e-06	0.000106999	174	1				1110046J04Rik	2.05258	2.16187	2.0507e-06	0.000156057	191	1
175	Mtap	4.98486	2.14422	1.35533e-06	0.00011257	175	1				Slc12a4	4.58441	2.16142	3.31444e-09	7.57273e-07	63	1
176	Dnm1	4.0007	2.25336	1.40432e-06	0.000115976	176	1				Magee1	1.70254	2.15854	8.07736e-06	0.000460409	255	1
177	Myh14	2.36299	-3.89421	1.43606e-06	0.000117761	177	1				Ebf1	1.82241	2.14617	0.000937986	0.0195885	696	1
178	Mmp9	6.7604	4.79331	1.44213e-06	0.000117761	178	1				Mtap	4.98486	2.14422	1.35533e-06	0.00011257	175	1
179	Pcdhgc5	1.53949	2.56189	1.53566e-06	0.000124697	179	1				Tnc	7.02805	2.14339	5.74307e-05	0.00229328	364	1
180	Otud1	3.45655	2.55361	1.57753e-06	0.000127386	180	1				Hexa	6.48048	2.13921	1.76605e-08	3.24931e-06	79	1
181	Mal2	2.45008	-3.68183	1.6047e-06	0.000128864	181	1				Tpst1	4.16305	2.12131	1.61683e-07	1.99157e-05	118	1
182	Igfbp4	8.44052	2.93477	1.62838e-06	0.000130047	182	1				Matn2	4.73203	2.11579	0.000321983	0.0087935	532	1
183	Wwc1	3.40809	-3.12352	1.63976e-06	0.00013024	183	1				Nrp2	4.89403	2.11443	0.000135764	0.0044322	445	1
184	Syne4	2.32159	-4.06919	1.66664e-06	0.000131656	184	1				Vim	9.97656	2.11321	9.92673e-05	0.0035364	408	1
185	Ctsb	7.95277	1.45967	1.69562e-06	0.00013258	185	1				B3gnt9	3.05569	2.10838	8.28692e-07	7.25605e-05	166	1
186	Maged1	7.43876	1.27181	1.69658e-06	0.00013258	186	1				Tspan6	3.58392	2.10698	0.000286589	0.00798002	522	1
187	Sipa1	4.46719	1.57888	1.78347e-06	0.000138625	187	1				Gsdmd	3.91495	2.10639	9.32256e-05	0.00335405	404	1
188	Esrp2	2.25431	-3.95922	1.88009e-06	0.000144887	188	1				Cd34	4.61226	2.10338	3.29293e-05	0.0014548	329	1
189	Mia	4.29366	-3.8388	1.88398e-06	0.000144887	189	1				Itgb7	1.6218	2.09973	0.000170151	0.00531859	465	1
190	Tpd52l1	3.65159	-2.47728	2.01784e-06	0.000154365	190	1				Maf	3.32036	2.09267	3.59496e-07	3.74792e-05	139	1
191	1110046J04Rik	2.05258	2.16187	2.0507e-06	0.000156057	191	1				AA414768	1.46644	2.09097	8.98388e-05	0.0032575	400	1
192	Snx7	3.70271	2.00899	2.10391e-06	0.000159272	192	1				Cfp	4.8884	2.09047	0.000108758	0.0037911	416	1
193	Dpysl3	3.79962	2.42658	2.21104e-06	0.000166516	193	1				Clmp	3.67738	2.08973	0.00393272	0.0554972	1030	1
194	Cdh2	2.98748	2.91763	2.24321e-06	0.000168067	194	1				Adamtsl4	3.60263	2.08197	8.55587e-05	0.00314004	396	1
195	Llgl2	2.45165	-3.75849	2.3978e-06	0.000178729	195	1				Trerf1	1.63535	2.08112	4.60812e-05	0.00194745	343	1
196	Arhgap8	2.2947	-4.0971	2.47313e-06	0.000183403	196	1				Mrc2	5.0437	2.07875	3.89171e-06	0.000263098	215	1
197	Fxyd6	3.84936	-3.38107	2.56439e-06	0.000189205	197	1				Gm8773	1.15685	2.07736	0.000242134	0.00696914	505	1
198	Ccbe1	3.18725	3.41413	2.60767e-06	0.000191426	198	1				Wisp1	2.91541	2.0765	5.82691e-05	0.00231405	366	1
199	Ddr1	5.11274	-2.20411	2.74938e-06	0.000200815	199	1				Plat	6.00728	2.07434	0.000120025	0.00406657	429	1
200	Atp8b2	4.61641	1.84302	2.82275e-06	0.000205143	200	1				Ogn	1.80711	2.07169	0.00277837	0.0433301	932	1
201	Pdgfra	3.95	2.56817	2.85983e-06	0.000206804	201	1				Ephb2	2.34487	2.07038	0.00216234	0.0363348	865	1
202	Map7	2.10596	-3.71963	2.89589e-06	0.000208375	202	1				Vgll3	1.79343	2.06889	0.0026319	0.0415812	920	1
203	Prss8	2.37027	-4.24824	2.92566e-06	0.000208842	203	1				Lsp1	5.13275	2.06612	0.000269219	0.00756886	517	1
204	Proser2	2.28474	-3.8039	2.93177e-06	0.000208842	204	1				Prph	1.12395	2.06547	0.00045316	0.0113692	579	1
205	Tmem184a	2.28135	-4.07041	2.94549e-06	0.000208842	205	1				Dpy19l1	4.20219	2.06429	0.000116225	0.00396556	426	1
206	Apod	3.81895	-4.27545	3.03215e-06	0.000213943	206	1				Stab1	4.28405	2.05805	7.65629e-06	0.000443384	250	1
207	Arsb	4.49945	1.82808	3.18391e-06	0.000223566	207	1				Csf1r	5.90235	2.05567	0.00257708	0.0412531	908	1
208	Marveld3	2.28819	-4.08409	3.39096e-06	0.000236959	208	1				Hspg2	5.68553	2.05301	0.000103418	0.00367526	409	1
209	Olfml2b	4.52909	2.67892	3.4746e-06	0.000241134	209	1				Fmnl1	4.45888	2.05204	0.00088341	0.0186362	689	1
210	Mfsd1	5.45007	1.49945	3.48387e-06	0.000241134	210	1				Glipr2	3.5651	2.05136	1.2809e-06	0.000106999	174	1
211	0610040J01Rik	2.44683	-4.26792	3.65633e-06	0.000251871	211	1				Ms4a6b	3.47268	2.04657	4.03989e-05	0.00173727	338	1
212	Acot1	3.16082	-3.89858	3.72881e-06	0.000255652	212	1				Rbpms2	2.79245	2.04624	0.000988003	0.0203121	707	1
213	Tmem54	2.11354	-3.73478	3.7746e-06	0.000257576	213	1				Camk2n2	1.97981	2.03282	7.91302e-05	0.00294158	391	1
214	Gnb4	3.68902	2.41219	3.84834e-06	0.000261382	214	1				Gpr149	1.13804	2.0314	0.000773552	0.0170454	659	1
215	Mrc2	5.0437	2.07875	3.89171e-06	0.000263098	215	1				Gzmb	1.66382	2.02399	0.000197929	0.00601862	478	1
216	Serpinb5	2.31675	-4.1412	3.96708e-06	0.00026611	216	1				Amot	2.44351	2.02374	0.00103405	0.0209914	716	1
217	Rab34	5.46804	1.5368	3.97289e-06	0.00026611	217	1				Gm1673	3.39298	2.0205	0.000829606	0.0178326	676	1
218	Bnc2	1.52099	2.88093	4.0322e-06	0.000268508	218	1				Stc1	2.2187	2.01894	7.32322e-05	0.00277195	384	1
219	Trpv4	3.12953	-3.33784	4.04563e-06	0.000268508	219	1				Kirrel	5.04776	2.00931	4.68986e-07	4.54447e-05	150	1
220	Efemp2	6.24004	1.55694	4.1057e-06	0.000271256	220	1				Snx7	3.70271	2.00899	2.10391e-06	0.000159272	192	1
221	Nfatc1	4.09768	2.50783	4.25936e-06	0.000280135	221	1				Pid1	2.68226	2.00834	6.09334e-05	0.00238082	372	1
222	Gm20219	2.5189	-3.60259	4.31456e-06	0.000282487	222	1				Gata6	1.44785	2.00127	0.00117781	0.0231344	740	1
223	H60b	1.89537	2.58824	4.34178e-06	0.000282994	223	1				Als2cl	2.38126	-2.01074	0.00504117	0.0656827	1115	1
224	St6galnac2	2.94622	-3.76301	4.58178e-06	0.000297305	224	1				Add3	3.68622	-2.012	0.00120681	0.023545	745	1
225	Lrp11	1.53481	2.41701	4.71349e-06	0.000304492	225	1				Fbxo32	3.47993	-2.01301	0.000452578	0.0113692	578	1
226	Podnl1	2.62339	3.12434	4.80313e-06	0.000308383	226	1				Mapk13	4.36436	-2.03062	0.00178912	0.0315977	823	1
227	Azin2	3.34651	1.8048	4.81616e-06	0.000308383	227	1				Hook1	1.8155	-2.03944	0.00255427	0.041069	904	1
228	Htra1	6.71237	3.1942	5.03638e-06	0.000321069	228	1				S100a8	6.04561	-2.04678	0.00920035	0.0970443	1378	1
229	Lgr4	2.96757	-2.50783	5.0614e-06	0.000321255	229	1				Ccbl1	2.41378	-2.04886	0.00331686	0.0488951	986	1
230	Ttc39c	3.7735	2.17808	5.09518e-06	0.000321993	230	1				Ramp1	2.93554	-2.06157	0.000785959	0.0171788	665	1
231	Igsf9	2.25179	-3.55717	5.17863e-06	0.000324821	231	1				Ncoa7	2.50872	-2.06458	0.00212793	0.0358395	863	1
232	Eya2	2.51225	-3.35381	5.18463e-06	0.000324821	232	1				Sort1	2.61127	-2.06845	0.00175866	0.0312341	818	1
233	Gpc1	6.65119	2.29294	5.29012e-06	0.000330008	233	1				Cyb561	4.30808	-2.06944	6.0886e-05	0.00238082	370	1
234	Itgb4	5.00883	-2.64085	5.70775e-06	0.000353689	234	1				Mfge8	8.50441	-2.09656	4.99287e-05	0.00207941	349	1
235	Nrbp2	3.72549	-2.81999	5.7184e-06	0.000353689	235	1				Atp1b1	5.09771	-2.10132	0.00589754	0.0722772	1186	1
236	Cbr3	3.5591	1.75389	5.89378e-06	0.000362992	236	1				Rhov	2.34932	-2.10409	0.00879089	0.0936771	1364	1
237	Cystm1	4.32254	-2.59898	6.01289e-06	0.000367798	237	1				Etl4	2.13059	-2.10634	0.00128076	0.0246567	755	1
238	Ctsa	6.61011	1.32497	6.02242e-06	0.000367798	238	1				Tst	3.5202	-2.11838	0.000847388	0.0179736	685	1
239	Rap1gds1	4.93065	1.41469	6.21833e-06	0.000378173	239	1				Csdc2	2.70452	-2.11843	0.00803112	0.0881664	1324	1
240	Bnipl	2.33323	-4.17418	6.60671e-06	0.000400119	240	1				Acss1	2.10635	-2.12344	0.00640654	0.0762646	1221	1
241	Gabrp	2.6016	-4.7109	6.84035e-06	0.00041255	241	1				Hdac11	2.95424	-2.12481	0.00372799	0.0532805	1017	1
242	Chmp4c	2.75227	-2.74699	6.87649e-06	0.000413015	242	1				Gm10863	1.47032	-2.12789	0.00511763	0.0664167	1119	1
243	Arhgap10	4.07562	1.58818	6.9277e-06	0.000414379	243	1				Gm15867	2.2282	-2.1455	0.00229023	0.0379014	878	1
244	Igfbp5	6.64967	-4.88322	6.97826e-06	0.000415693	244	1				Ephb3	3.15134	-2.14788	0.000135319	0.00442986	444	1
245	Cgn	2.89296	-2.94166	7.07335e-06	0.000419637	245	1				Elmo3	1.9446	-2.16385	0.00218358	0.0365649	868	1
246	Col5a1	6.10198	2.65682	7.20977e-06	0.000425346	246	1				Sh3yl1	2.20303	-2.16734	0.00171794	0.0307895	811	1
247	Oaf	5.6845	2.75896	7.2281e-06	0.000425346	247	1				Kcnk5	2.94048	-2.17307	0.00387569	0.0549055	1026	1
248	Nnmt	1.89191	2.76886	7.42653e-06	0.000435261	248	1				Nos1ap	1.54376	-2.19318	0.00866459	0.0928647	1356	1
249	Cadm4	3.04494	-2.9955	7.58371e-06	0.000442688	249	1				Ddr1	5.11274	-2.20411	2.74938e-06	0.000200815	199	1
250	Stab1	4.28405	2.05805	7.65629e-06	0.000443384	250	1				Acer2	1.58016	-2.20815	0.00342478	0.0502313	991	1
251	Crip2	6.14182	-1.96025	7.65665e-06	0.000443384	251	1				Akap12	3.8571	-2.20827	0.00285496	0.0440987	941	1
252	Speg	2.63858	2.75319	7.82814e-06	0.000451516	252	1				Rbm47	2.72685	-2.20934	0.000570442	0.0136821	606	1
253	Krt6a	3.26053	-6.02876	7.90746e-06	0.000454102	253	1				Parm1	2.47016	-2.21161	0.0024844	0.0400786	901	1
254	Cisd1	4.45447	1.36662	7.93546e-06	0.000454102	254	1				Smagp	3.62238	-2.21595	0.000694742	0.0157046	643	1
255	Magee1	1.70254	2.15854	8.07736e-06	0.000460409	255	1				Rgs20	2.05742	-2.21703	0.00170465	0.0306296	808	1
256	Dlg4	2.70359	2.255	8.30426e-06	0.000471494	256	1				Hey1	2.61503	-2.22891	0.00579657	0.0717658	1174	1
257	S100a14	3.36637	-4.52068	8.47423e-06	0.000477795	257	1				Shroom3	3.5779	-2.23857	0.000163039	0.00513937	461	1
258	Itga7	3.28047	2.78643	8.48099e-06	0.000477795	258	1				Plekhb1	4.71675	-2.27999	0.00497651	0.0650482	1112	1
259	Sik3	4.14846	1.59182	8.59989e-06	0.000482623	259	1				Amt	2.05034	-2.28338	0.00401306	0.0563029	1036	1
260	Rassf7	2.78734	-2.5339	8.72495e-06	0.000487758	260	1				Samd10	2.28785	-2.28382	0.00125004	0.0241935	751	1
261	Cracr2b	3.98269	-2.97029	8.90851e-06	0.000496112	261	1				Efs	2.43881	-2.28976	0.00140242	0.0262344	777	1
262	Papss2	2.44463	2.47559	9.42545e-06	0.000521081	262	1				Clec2f	2.21004	-2.29894	0.000789107	0.0171966	666	1
263	Ckmt1	2.32737	-4.09464	9.42857e-06	0.000521081	263	1				Hid1	3.41803	-2.30232	0.00131582	0.025099	762	1
264	B4galt5	4.95948	3.07718	9.51685e-06	0.000523968	264	1				Plekha6	1.80514	-2.30316	0.00669388	0.0785275	1239	1
265	Aebp1	7.2025	2.41294	9.94124e-06	0.000545268	265	1				Slc37a1	1.57814	-2.30702	0.00430753	0.0592897	1056	1
266	Tacstd2	3.43596	-5.00846	1.0184e-05	0.000556485	266	1				Serpina3h	2.89801	-2.32356	0.00298685	0.0453476	957	1
267	Emp3	5.958	1.7012	1.04914e-05	0.00057061	267	1				Ogfrl1	2.55147	-2.32648	0.00268241	0.0421957	924	1
268	Ptgfrn	5.95174	1.8158	1.05638e-05	0.00057061	268	1				Epb4.1l5	2.2531	-2.33956	0.000287325	0.00798523	523	1
269	Sult2b1	2.70995	-3.79453	1.0592e-05	0.00057061	269	1				Foxq1	3.58279	-2.34665	0.00114113	0.0226281	733	1
270	Mgst1	6.97876	-2.61376	1.05996e-05	0.00057061	270	1				Chdh	1.94107	-2.35241	0.00225742	0.0374562	876	1
271	Ncam1	3.65673	2.27947	1.09006e-05	0.000583296	271	1				F11r	5.36158	-2.35731	4.09728e-08	6.47326e-06	92	1
272	Bspry	2.32868	-4.16508	1.09155e-05	0.000583296	272	1				Rassf10	1.43101	-2.36973	0.0051985	0.0671646	1125	1
273	Mfsd6	2.95756	-2.82163	1.09646e-05	0.000583773	273	1				Slc45a3	2.85269	-2.37604	0.00155355	0.0284753	793	1
274	Emid1	4.09558	-3.7674	1.10331e-05	0.00058528	274	1				Cd164l2	1.43714	-2.38199	0.00836028	0.090347	1345	1
275	Lamb3	4.29192	-3.02291	1.12986e-05	0.000597181	275	1				Cldn8	1.44272	-2.39315	0.00662927	0.0780214	1235	1
276	Adam12	3.54257	2.92393	1.22521e-05	0.000645232	276	1				Ncald	2.941	-2.4006	0.00663532	0.0780295	1236	1
277	Crtap	5.83307	1.71536	1.25509e-05	0.00065743	277	1				Kank1	2.39389	-2.40659	0.000322458	0.0087935	533	1
278	Morf4l2	7.78503	1.20824	1.25742e-05	0.00065743	278	1				Epb4.1l4a	2.59503	-2.40746	0.000546756	0.0131793	603	1
279	Clec4a2	1.8339	2.17451	1.27609e-05	0.000664799	279	1				Slc1a1	1.45043	-2.40858	0.00896496	0.0951137	1370	1
280	Phldb1	4.91337	1.64577	1.35419e-05	0.000702967	280	1				Gpd1	1.57873	-2.41528	0.00633635	0.0759308	1212	1
281	Fam83h	3.11277	-2.8779	1.51368e-05	0.000782967	281	1				Esyt3	1.97229	-2.42455	0.00487227	0.0640204	1104	1
282	Gusb	5.58664	1.78009	1.52328e-05	0.000785137	282	1				Sox13	2.35879	-2.44295	0.00284457	0.0439849	940	1
283	Dpp7	3.20573	1.6239	1.53552e-05	0.000788649	283	1				Nfe2l3	2.41105	-2.44414	0.000963179	0.0199822	699	1
284	Slc39a13	5.00696	1.90539	1.59195e-05	0.000814755	284	1				Gne	3.71091	-2.44818	6.4618e-05	0.00248471	378	1
285	Il1rl1	5.26731	4.62542	1.64661e-05	0.000839769	285	1				Il20rb	1.83799	-2.46325	0.00280134	0.0436415	933	1
286	Sh3bgrl3	7.81479	1.91513	1.67627e-05	0.000848974	286	1				Tspan12	2.59558	-2.46785	0.00191081	0.0330245	841	1
287	Pde9a	3.04051	-3.35757	1.67634e-05	0.000848974	287	1				Krt80	2.29469	-2.46895	0.00415951	0.0578626	1044	1
288	Bcat1	1.62141	2.44646	1.70716e-05	0.000861584	288	1				Pgf	4.39209	-2.47279	0.000141768	0.00459955	448	1
289	Lpar1	2.75527	2.46335	1.75617e-05	0.000883249	289	1				Evpl	1.4829	-2.47351	0.00580903	0.0718589	1175	1
290	Ndc1	3.25941	1.60921	1.77255e-05	0.000887421	290	1				Tpd52l1	3.65159	-2.47728	2.01784e-06	0.000154365	190	1
291	Syt11	2.36201	1.94657	1.77667e-05	0.000887421	291	1				Notch3	2.87124	-2.48451	0.000142917	0.00461621	450	1
292	Grhl2	2.03709	-3.45105	1.82014e-05	0.000904684	292	1				Ovol2	1.49205	-2.49181	0.00363372	0.0522288	1011	1
293	Fam46b	2.38566	-3.27349	1.82368e-05	0.000904684	293	1				Gm20554	1.93199	-2.49327	0.00141644	0.0264626	778	1
294	Kbtbd11	1.53515	2.45473	1.86662e-05	0.000921692	294	1				1810019D21Rik	1.49347	-2.49466	0.00518163	0.0670658	1123	1
295	Krt14	5.68654	-4.51505	1.87065e-05	0.000921692	295	1				Rem2	2.21907	-2.4999	0.00148894	0.027534	786	1
296	Sntb1	3.169	-3.21309	1.94967e-05	0.000956492	296	1				Dact2	3.97252	-2.50036	0.000215259	0.00637228	491	1
297	Ckb	6.3476	3.38755	1.95444e-05	0.000956492	297	1				BC021767	1.9591	-2.50419	0.000845258	0.0179725	683	1
298	Siglec15	1.47451	2.65748	1.99839e-05	0.000974718	298	1				Lgr4	2.96757	-2.50783	5.0614e-06	0.000321255	229	1
299	Ceacam2	2.28801	-4.08372	2.03662e-05	0.000988401	299	1				Galnt18	2.02023	-2.51771	0.00406572	0.0568224	1040	1
300	Steap2	2.47602	2.537	2.04004e-05	0.000988401	300	1				Cmtm8	3.06446	-2.52367	8.61602e-05	0.00314658	398	1
301	Aldoc	4.07641	-2.994	2.06166e-05	0.000995558	301	1				Sbsn	3.95032	-2.52593	0.000609966	0.0142538	622	1
302	Ank	6.77988	2.74563	2.08916e-05	0.00100549	302	1				Rassf7	2.78734	-2.5339	8.72495e-06	0.000487758	260	1
303	Marveld2	2.02032	-3.52467	2.10628e-05	0.00101039	303	1				Slc5a8	1.51765	-2.54301	0.00895287	0.0950547	1369	1
304	Fn1	9.85413	2.96851	2.13649e-05	0.00102151	304	1				Ell3	1.52115	-2.55001	0.00260665	0.0414979	913	1
305	Sema3b	3.37601	-3.62247	2.18629e-05	0.00104189	305	1				Gm7694	2.26387	-2.55202	0.0012879	0.0247287	757	1
306	Mmp2	6.76613	2.63231	2.29038e-05	0.00108793	306	1				Plek2	2.06804	-2.55618	0.00101936	0.0207952	712	1
307	Prom2	2.19677	-3.90125	2.32468e-05	0.00110063	307	1				Tmem254c	1.69328	-2.55621	0.00448128	0.0609881	1068	1
308	Arhgef16	1.97442	-3.45655	2.39292e-05	0.00112925	308	1				Abhd11os	1.5274	-2.56251	0.00400866	0.0563029	1034	1
309	Clec12a	2.23726	2.74318	2.40892e-05	0.00113313	309	1				Rab17	1.52753	-2.56277	0.0028723	0.0443194	942	1
310	Mir6970	4.33	-8.1677	2.48559e-05	0.00116177	310	1				Cldn23	1.59532	-2.56462	0.00751204	0.0849065	1285	1
311	Cnksr1	2.07919	-3.2489	2.48579e-05	0.00116177	311	1				Tgm1	2.38477	-2.57685	0.00625323	0.0752407	1208	1
312	Lrp1	5.79699	2.22697	2.51563e-05	0.00117195	312	1				Mpzl3	2.33174	-2.57762	0.000197445	0.0060165	477	1
313	P4ha3	3.13601	2.50011	2.52931e-05	0.00117455	313	1				Inadl	2.11501	-2.58328	0.000319696	0.00876752	530	1
314	Csn2	5.98315	-5.02355	2.5445e-05	0.00117728	314	1				Mdfi	4.12097	-2.5877	9.25729e-05	0.00333883	403	1
315	Mapre2	4.30609	1.61063	2.55139e-05	0.00117728	315	1				Clca3a1	1.6588	-2.5891	0.00487586	0.0640204	1107	1
316	Scara5	3.00745	-3.08744	2.57222e-05	0.00118314	316	1				Shf	4.70689	-2.5896	1.12463e-06	9.50154e-05	172	1
317	Prkacb	5.24462	1.56499	2.60441e-05	0.00119417	317	1				Baiap2l1	2.30691	-2.5924	0.00133475	0.0253602	765	1
318	Arhgap22	4.15895	2.59158	2.62103e-05	0.00119801	318	1				Adgrg1	3.3069	-2.59768	0.000231427	0.00673007	499	1
319	Ccl25	2.5846	1.79085	2.66006e-05	0.00121204	319	1				Cystm1	4.32254	-2.59898	6.01289e-06	0.000367798	237	1
320	Gzmd	3.80728	3.45311	2.67694e-05	0.00121592	320	1				Tgfa	2.36964	-2.60184	0.000295626	0.00820025	524	1
321	Ppl	3.00936	-2.92009	2.74017e-05	0.00124076	321	1				Shisa8	1.58572	-2.60213	0.0034806	0.050692	998	1
322	Msr1	3.90734	2.52028	2.75995e-05	0.00124401	322	1				Cldn1	3.3854	-2.61247	0.000646091	0.0148591	632	1
323	Pdia5	3.79015	1.77956	2.76447e-05	0.00124401	323	1				Fhdc1	2.459	-2.61254	5.92206e-05	0.00233905	368	1
324	Syde1	3.03911	1.76827	2.82632e-05	0.00126792	324	1				Mgst1	6.97876	-2.61376	1.05996e-05	0.00057061	270	1
325	Cblc	2.00179	-3.51129	2.84687e-05	0.00127321	325	1				Hist3h2ba	1.55512	-2.61794	0.00875996	0.0935642	1360	1
326	Camsap3	2.22201	-3.84165	2.91672e-05	0.00130045	326	1				St8sia6	2.01594	-2.61834	0.00582199	0.071958	1176	1
327	Cdc42ep2	2.47576	1.86502	2.95339e-05	0.00131277	327	1				Efna3	1.55772	-2.62314	0.00407604	0.0568572	1042	1
328	Sfn	5.68009	-3.52139	2.97258e-05	0.00131727	328	1				Papln	2.1026	-2.63813	0.00594363	0.0725972	1190	1
329	Cd34	4.61226	2.10338	3.29293e-05	0.0014548	329	1				Itgb4	5.00883	-2.64085	5.70775e-06	0.000353689	234	1
330	Atp6v1b1	2.60493	-4.71756	3.50104e-05	0.00154205	330	1				Sparcl1	6.12189	-2.64514	0.000413165	0.0106478	564	1
331	Fcrls	3.94723	2.70898	3.51334e-05	0.00154279	331	1				Plekhg6	1.57145	-2.65062	0.00210034	0.0354982	860	1
332	Fam114a1	4.42229	1.47164	3.55176e-05	0.00155338	332	1				Eps8l1	1.57282	-2.65334	0.00191464	0.0330514	842	1
333	Pard6b	2.15278	-3.81327	3.56169e-05	0.00155338	333	1				Urah	3.82883	-2.6581	8.66329e-05	0.00315591	399	1
334	Snord34	4.17567	-7.85906	3.56952e-05	0.00155338	334	1				Gprc5c	1.93663	-2.6642	0.00136795	0.0258223	770	1
335	Clca3a2	2.49719	-4.50208	3.76366e-05	0.00163298	335	1				Scube1	1.58112	-2.66994	0.00648136	0.0768406	1226	1
336	Raet1d	1.38722	2.47074	3.91498e-05	0.00169217	336	1				Cd24a	6.20406	-2.67091	5.92808e-11	2.61105e-08	33	1
337	Rrad	3.45557	2.31734	3.92337e-05	0.00169217	337	1				Rbp7	3.65231	-2.69385	0.00175448	0.0312135	817	1
338	Ms4a6b	3.47268	2.04657	4.03989e-05	0.00173727	338	1				Trpv6	1.59372	-2.69514	0.00418415	0.0579759	1049	1
339	Ugt1a7c	2.13607	1.92742	4.24682e-05	0.00182087	339	1				Phldb3	2.09229	-2.6996	0.000180839	0.00560447	469	1
340	Fcna	1.84236	2.34431	4.27357e-05	0.00182695	340	1				Map2	2.46264	-2.70358	8.98697e-05	0.0032575	401	1
341	P3h3	4.40096	1.76101	4.44624e-05	0.00189519	341	1				Eppk1	1.59873	-2.70516	0.00280466	0.0436464	934	1
342	Shisa2	2.04828	-3.60428	4.53008e-05	0.00192529	342	1				Muc20	1.60008	-2.70788	0.00592553	0.0724979	1188	1
343	Trerf1	1.63535	2.08112	4.60812e-05	0.00194745	343	1				Dsc2	1.61498	-2.70813	0.00185982	0.032491	832	1
344	Sep15	7.63801	0.988513	4.60904e-05	0.00194745	344	1				2310007B03Rik	1.60311	-2.71394	0.00758739	0.0854905	1289	1
345	Epdr1	3.50806	1.90994	4.68838e-05	0.00197523	345	1				Clmn	1.60465	-2.71701	0.00151061	0.0278992	787	1
346	Perp	4.65176	-3.02385	4.77781e-05	0.00200709	346	1				Tmem30b	1.60613	-2.71997	0.00416006	0.0578626	1045	1
347	Stx2	3.82855	1.42226	4.79649e-05	0.00200913	347	1				Rnf39	1.98452	-2.72576	0.00198873	0.0340473	849	1
348	Cpne2	4.06217	1.52542	4.91183e-05	0.00205154	348	1				Hunk	1.61233	-2.73237	0.00136731	0.0258223	769	1
349	Mfge8	8.50441	-2.09656	4.99287e-05	0.00207941	349	1				Prtn3	2.21351	-2.739	0.00774369	0.0861167	1307	1
350	Tmprss2	1.99309	-3.49389	5.03558e-05	0.00209121	350	1				Chmp4c	2.75227	-2.74699	6.87649e-06	0.000413015	242	1
351	Ildr1	2.10563	-3.71897	5.06136e-05	0.00209592	351	1				Prom1	1.63082	-2.75463	0.00374835	0.0534139	1020	1
352	3110079O15Rik	3.13681	-5.5697	5.12175e-05	0.0021109	352	1				Mlph	2.79027	-2.75884	0.000377964	0.00991644	554	1
353	Atp1a3	2.57494	2.42259	5.13569e-05	0.0021109	353	1				Prss12	1.9004	-2.7752	0.0012833	0.0246729	756	1
354	BC064078	2.42004	-3.57724	5.1441e-05	0.0021109	354	1				Il17re	2.62085	-2.78015	0.000127369	0.00421608	439	1
355	Pcolce	7.36235	2.34372	5.15563e-05	0.0021109	355	1				Hs3st1	2.78512	-2.78193	0.0002077	0.0062245	485	1
356	Pawr	2.65414	-3.01722	5.20602e-05	0.00212555	356	1				Hhipl2	3.64602	-2.79439	0.00107737	0.0217192	721	1
357	Traf5	2.26769	1.86749	5.27975e-05	0.00214961	357	1				Megf6	1.85521	-2.79967	0.00350751	0.0509817	1000	1
358	Hic1	2.15387	1.91929	5.32588e-05	0.00216234	358	1				Krtcap3	3.57904	-2.81149	1.02037e-07	1.34828e-05	110	1
359	Ednra	3.11539	2.17512	5.45824e-05	0.0022099	359	1				Nrbp2	3.72549	-2.81999	5.7184e-06	0.000353689	235	1
360	Adamts14	2.69722	2.34805	5.52144e-05	0.00222928	360	1				Mfsd6	2.95756	-2.82163	1.09646e-05	0.000583773	273	1
361	Ckap4	5.75719	1.52403	5.58242e-05	0.00224554	361	1				Fermt1	1.65862	-2.82494	0.00076236	0.0169174	655	1
362	Wnt5b	2.38895	-3.37983	5.59261e-05	0.00224554	362	1				Il23a	2.45403	-2.82564	0.000358596	0.00956763	544	1
363	3300005D01Rik	2.45197	2.46087	5.67734e-05	0.00227328	363	1				Slc4a11	1.66843	-2.84457	0.000833045	0.0178326	679	1
364	Tnc	7.02805	2.14339	5.74307e-05	0.00229328	364	1				2010300C02Rik	1.67872	-2.86515	0.00392838	0.0554897	1029	1
365	Evi2a	3.46889	2.32145	5.76594e-05	0.00229611	365	1				Sox8	1.68029	-2.8683	0.00351359	0.051019	1001	1
366	Wisp1	2.91541	2.0765	5.82691e-05	0.00231405	366	1				Zfp750	1.68363	-2.87497	0.000985126	0.0203104	705	1
367	Sri	5.152	1.2088	5.89798e-05	0.00233589	367	1				Fam83h	3.11277	-2.8779	1.51368e-05	0.000782967	281	1
368	Fhdc1	2.459	-2.61254	5.92206e-05	0.00233905	368	1				Bcl2l15	1.9173	-2.88448	0.003229	0.0478425	981	1
369	Thbs3	3.39937	2.2899	5.98231e-05	0.00235645	369	1				Jup	5.26579	-2.89832	1.0895e-08	2.13932e-06	74	1
370	Cyb561	4.30808	-2.06944	6.0886e-05	0.00238082	370	1				Wnk4	1.77671	-2.90026	0.001185	0.0232442	741	1
371	Gdf11	1.52041	2.19365	6.09328e-05	0.00238082	371	1				Tmprss13	1.70098	-2.90966	0.00154294	0.0283523	791	1
372	Pid1	2.68226	2.00834	6.09334e-05	0.00238082	372	1				Celsr1	1.70382	-2.91535	0.00144445	0.026848	782	1
373	Celsr2	2.10067	-3.70906	6.23687e-05	0.00243037	373	1				Ppl	3.00936	-2.92009	2.74017e-05	0.00124076	321	1
374	Enpp3	2.16122	-3.43413	6.27143e-05	0.00243731	374	1				Nipal2	1.79395	-2.93069	0.000409405	0.0105911	561	1
375	Sptbn2	2.05782	-3.62335	6.38543e-05	0.00246755	375	1				Cwh43	1.71348	-2.93466	0.00304192	0.0458655	964	1
376	Plekho2	3.81146	1.76001	6.39593e-05	0.00246755	376	1				Sytl1	1.7136	-2.9349	0.00298395	0.0453476	956	1
377	AI661453	1.98296	-3.47363	6.40018e-05	0.00246755	377	1				2610035D17Rik	2.37839	-2.93938	0.000211941	0.00629971	489	1
378	Gne	3.71091	-2.44818	6.4618e-05	0.00248471	378	1				Cgn	2.89296	-2.94166	7.07335e-06	0.000419637	245	1
379	Rorc	2.31708	-3.41363	6.64077e-05	0.0025468	379	1				Tmprss4	1.7221	-2.9519	0.00220205	0.0367471	871	1
380	2610528J11Rik	1.98826	-3.48423	6.744e-05	0.0025745	380	1				Cracr2b	3.98269	-2.97029	8.90851e-06	0.000496112	261	1
381	Tpp1	5.05932	1.07892	6.74843e-05	0.0025745	381	1				Gjb2	1.73566	-2.97902	0.00529747	0.0678403	1135	1
382	Fkbp7	4.44742	1.65046	6.80394e-05	0.00258888	382	1				Slc39a4	2.56541	-2.9905	0.00168123	0.0303184	806	1
383	Slc44a3	2.33577	-3.22245	7.0732e-05	0.00268431	383	1				Aldoc	4.07641	-2.994	2.06166e-05	0.000995558	301	1
384	Stc1	2.2187	2.01894	7.32322e-05	0.00277195	384	1				Plekha7	1.78042	-2.994	0.000418387	0.0107633	565	1
385	Ppfibp2	2.15523	-3.26753	7.52862e-05	0.0028423	385	1				Cadm4	3.04494	-2.9955	7.58371e-06	0.000442688	249	1
386	Wfdc3	3.50249	-3.68242	7.60642e-05	0.00286423	386	1				Rhpn2	1.74597	-2.99965	0.000582098	0.0138475	611	1
387	Tnfrsf9	1.98838	2.33212	7.70317e-05	0.00289317	387	1				Sorbs2	2.26852	-3.00054	0.000108018	0.00378322	415	1
388	Phlda2	2.57245	-3.26798	7.75581e-05	0.00290543	388	1				Espn	1.89869	-3.01341	0.000270555	0.00759045	518	1
389	Zpr1	4.75845	1.51222	7.8453e-05	0.0029314	389	1				Pawr	2.65414	-3.01722	5.20602e-05	0.00212555	356	1
390	Jdp2	5.28759	1.80869	7.88741e-05	0.00293958	390	1				Lamb3	4.29192	-3.02291	1.12986e-05	0.000597181	275	1
391	Camk2n2	1.97981	2.03282	7.91302e-05	0.00294158	391	1				Perp	4.65176	-3.02385	4.77781e-05	0.00200709	346	1
392	Grhl1	2.00624	-3.52018	8.13772e-05	0.00301739	392	1				Mfi2	1.7646	-3.0369	0.00624973	0.0752407	1207	1
393	Phtf1	3.56044	1.35361	8.19992e-05	0.00303272	393	1				Mansc1	2.12509	-3.03886	0.000113556	0.00391077	422	1
394	Layn	3.7715	2.22976	8.37941e-05	0.00309124	394	1				Prlr	1.76588	-3.03946	0.00404871	0.0566391	1039	1
395	Gpx8	4.96758	1.92259	8.45028e-05	0.00310949	395	1				Stard10	4.57212	-3.04011	2.38955e-11	1.24043e-08	28	1
396	Adamtsl4	3.60263	2.08197	8.55587e-05	0.00314004	396	1				Thrsp	1.7683	-3.0443	0.00438296	0.0598743	1064	1
397	Doc2b	1.58851	2.60234	8.57651e-05	0.00314004	397	1				Krt8	8.36604	-3.04784	5.59743e-08	8.47485e-06	96	1
398	Cmtm8	3.06446	-2.52367	8.61602e-05	0.00314658	398	1				Itga8	2.30963	-3.05216	0.000253798	0.00724746	509	1
399	Urah	3.82883	-2.6581	8.66329e-05	0.00315591	399	1				Mmp15	2.74346	-3.05237	0.000239312	0.0069016	504	1
400	AA414768	1.46644	2.09097	8.98388e-05	0.0032575	400	1				Trf	8.308	-3.05611	2.87922e-07	3.18122e-05	131	1
401	Map2	2.46264	-2.70358	8.98697e-05	0.0032575	401	1				Hp	5.94287	-3.06526	0.000356666	0.00956483	542	1
402	Kdf1	1.94561	-3.39893	9.01353e-05	0.003259	402	1				Il17b	1.78212	-3.07194	0.00464668	0.0625366	1080	1
403	Mdfi	4.12097	-2.5877	9.25729e-05	0.00333883	403	1				Barx2	1.78425	-3.07621	0.00136685	0.0258223	768	1
404	Gsdmd	3.91495	2.10639	9.32256e-05	0.00335405	404	1				Sftpd	1.78616	-3.08003	0.00241916	0.0395084	890	1
405	Fam171a1	2.26686	1.78216	9.36675e-05	0.00336162	405	1				Scara5	3.00745	-3.08744	2.57222e-05	0.00118314	316	1
406	Pon3	3.28779	2.1757	9.41656e-05	0.00337117	406	1				Cobl	1.8843	-3.09058	0.00063353	0.0147057	626	1
407	Pdgfrb	4.67454	1.76597	9.58089e-05	0.00342158	407	1				Wwc1	3.40809	-3.12352	1.63976e-06	0.00013024	183	1
408	Vim	9.97656	2.11321	9.92673e-05	0.0035364	408	1				Cldn10	1.81917	-3.14604	0.00238465	0.0390766	887	1
409	Hspg2	5.68553	2.05301	0.000103418	0.00367526	409	1				C2cd4b	1.82779	-3.16328	0.00344575	0.0504879	992	1
410	Ano1	5.10209	-1.94227	0.000106691	0.00376887	410	1				Plb1	1.83601	-3.17972	0.0030297	0.0457486	962	1
411	Fzd7	4.73112	-1.82452	0.000106797	0.00376887	411	1				Noxo1	1.86515	-3.18514	0.000217707	0.00641861	493	1
412	Epn3	1.98112	-3.46995	0.00010683	0.00376887	412	1				Ifnlr1	2	-3.19109	0.000446162	0.0113258	572	1
413	Gcsh	4.98383	1.33399	0.000107742	0.00378322	413	1				Rasal1	1.84759	-3.20289	0.000734122	0.0163657	652	1
414	Rbp1	6.19743	-1.89881	0.000107961	0.00378322	414	1				Ttc39a	1.90897	-3.21064	0.000450746	0.0113692	576	1
415	Sorbs2	2.26852	-3.00054	0.000108018	0.00378322	415	1				Sntb1	3.169	-3.21309	1.94967e-05	0.000956492	296	1
416	Cfp	4.8884	2.09047	0.000108758	0.0037911	416	1				Stk26	2.47596	-3.21884	0.00021636	0.00639186	492	1
417	Cpm	2.40305	-4.31381	0.000108764	0.0037911	417	1				Slc44a3	2.33577	-3.22245	7.0732e-05	0.00268431	383	1
418	Krt79	2.40346	-4.31462	0.00011107	0.0038622	418	1				Lamc2	4.44795	-3.23308	3.77653e-07	3.81193e-05	144	1
419	Cxx1c	3.20357	1.65297	0.000111951	0.00388354	419	1				Cnksr1	2.07919	-3.2489	2.48579e-05	0.00116177	311	1
420	Galnt2	6.26554	1.52016	0.000112567	0.00388941	420	1				Krt18	8.19126	-3.2565	2.80823e-09	6.69141e-07	61	1
421	Spcs3	4.74748	1.28932	0.000112655	0.00388941	421	1				Ocln	1.8769	-3.26151	0.000136	0.0044322	446	1
422	Mansc1	2.12509	-3.03886	0.000113556	0.00391077	422	1				Ppfibp2	2.15523	-3.26753	7.52862e-05	0.0028423	385	1
423	Irx5	3.86125	-1.85268	0.000113881	0.00391077	423	1				Phlda2	2.57245	-3.26798	7.75581e-05	0.00290543	388	1
424	Axl	5.98945	1.87124	0.000114081	0.00391077	424	1				Fam46b	2.38566	-3.27349	1.82368e-05	0.000904684	293	1
425	Gap43	1.25385	2.34664	0.000114691	0.00392242	425	1				Cxadr	4.12652	-3.29868	1.82938e-09	4.83456e-07	55	1
426	Dpy19l1	4.20219	2.06429	0.000116225	0.00396556	426	1				Alpl	1.89692	-3.30154	0.00172523	0.0308821	812	1
427	Extl2	2.98427	1.48733	0.000116912	0.00397968	427	1				Galnt3	3.21398	-3.30207	2.45013e-07	2.8264e-05	126	1
428	Adamts13	3.68067	-1.99161	0.000118524	0.00402512	428	1				Tjp3	1.90164	-3.311	0.000446488	0.0113258	573	1
429	Plat	6.00728	2.07434	0.000120025	0.00406657	429	1				Trpv4	3.12953	-3.33784	4.04563e-06	0.000268508	219	1
430	Ccdc80	4.97866	2.31442	0.000120775	0.00408248	430	1				Vamp1	1.99215	-3.3402	0.000249716	0.00715901	507	1
431	Col5a2	6.79268	2.20243	0.000121317	0.00409128	431	1				Col2a1	4.27266	-3.35134	0.00443625	0.0604886	1066	1
432	Ecm1	7.86769	2.48579	0.000121682	0.00409408	432	1				Eya2	2.51225	-3.35381	5.18463e-06	0.000324821	232	1
433	Slc7a6	3.6402	1.58824	0.00012318	0.00413492	433	1				Pde9a	3.04051	-3.35757	1.67634e-05	0.000848974	287	1
434	Bik	2.4738	-3.62145	0.000123757	0.00414473	434	1				Cybrd1	1.97505	-3.36118	0.000779136	0.0170688	663	1
435	Mir5121	3.73714	-6.98199	0.00012439	0.00415536	435	1				Lama3	2.10645	-3.37123	0.00093289	0.0195102	695	1
436	Car13	3.48919	1.50441	0.000124647	0.00415536	436	1				Wnt5b	2.38895	-3.37983	5.59261e-05	0.00224554	362	1
437	Nceh1	3.17283	1.43238	0.000125754	0.00418268	437	1				Fxyd6	3.84936	-3.38107	2.56439e-06	0.000189205	197	1
438	2810468N07Rik	2.12512	-3.75795	0.000126757	0.00420644	438	1				Kdf1	1.94561	-3.39893	9.01353e-05	0.003259	402	1
439	Il17re	2.62085	-2.78015	0.000127369	0.00421608	439	1				Rorc	2.31708	-3.41363	6.64077e-05	0.0025468	379	1
440	Arsj	1.27553	2.38999	0.000127628	0.00421608	440	1				Enpp3	2.16122	-3.43413	6.27143e-05	0.00243731	374	1
441	Myo1c	5.79847	1.41531	0.000132689	0.00437332	441	1				Kctd14	1.96984	-3.44738	0.000307191	0.00847254	527	1
442	Ap1m1	4.78393	1.518	0.000133269	0.00437336	442	1				Grhl2	2.03709	-3.45105	1.82014e-05	0.000904684	292	1
443	Kdelc2	2.84121	1.59191	0.000133292	0.00437336	443	1				Arhgef16	1.97442	-3.45655	2.39292e-05	0.00112925	308	1
444	Ephb3	3.15134	-2.14788	0.000135319	0.00442986	444	1				Mal	1.97607	-3.45985	0.00197319	0.0339011	846	1
445	Nrp2	4.89403	2.11443	0.000135764	0.0044322	445	1				Epn3	1.98112	-3.46995	0.00010683	0.00376887	412	1
446	Ocln	1.8769	-3.26151	0.000136	0.0044322	446	1				AI661453	1.98296	-3.47363	6.40018e-05	0.00246755	377	1
447	Msn	7.82685	1.56051	0.000137452	0.0044695	447	1				2610528J11Rik	1.98826	-3.48423	6.744e-05	0.0025745	380	1
448	Pgf	4.39209	-2.47279	0.000141768	0.00459955	448	1				Tmprss2	1.99309	-3.49389	5.03558e-05	0.00209121	350	1
449	Pick1	3.75401	-1.90632	0.000142752	0.00461621	449	1				Slc15a2	2.89673	-3.50362	3.69518e-07	3.80918e-05	141	1
450	Notch3	2.87124	-2.48451	0.000142917	0.00461621	450	1				Cblc	2.00179	-3.51129	2.84687e-05	0.00127321	325	1
451	9430020K01Rik	2.60396	1.83285	0.000143774	0.00463361	451	1				Dsg2	2.83115	-3.51177	1.82737e-07	2.19511e-05	121	1
452	Tns4	2.76404	-4.13268	0.000147636	0.00474755	452	1				Pdlim3	2.08079	-3.51714	0.000972848	0.0201429	702	1
453	Gins2	4.50051	1.38763	0.000148066	0.00475085	453	1				Grhl1	2.00624	-3.52018	8.13772e-05	0.00301739	392	1
454	Thra	4.31234	1.542	0.000150901	0.00483117	454	1				Sfn	5.68009	-3.52139	2.97258e-05	0.00131727	328	1
455	Ybx1	8.09225	1.32747	0.000152118	0.00485943	455	1				Marveld2	2.02032	-3.52467	2.10628e-05	0.00101039	303	1
456	Ly75	1.95417	1.85804	0.000154824	0.00493501	456	1				Gpc3	2.57505	-3.55105	0.00301712	0.0456335	961	1
457	Lamb1	5.90006	1.49124	0.000156847	0.00498854	457	1				Igsf9	2.25179	-3.55717	5.17863e-06	0.000324821	231	1
458	Emilin2	4.6307	2.28244	0.000159522	0.00506258	458	1				BC064078	2.42004	-3.57724	5.1441e-05	0.0021109	354	1
459	Efnb2	4.08525	1.93603	0.000161577	0.00511661	459	1				Gm20219	2.5189	-3.60259	4.31456e-06	0.000282487	222	1
460	Fam64a	3.25985	1.39231	0.000162592	0.00513757	460	1				Shisa2	2.04828	-3.60428	4.53008e-05	0.00192529	342	1
461	Shroom3	3.5779	-2.23857	0.000163039	0.00513937	461	1				Fzd9	2.05091	-3.60953	0.00159413	0.0290359	798	1
462	Zfp275	2.30579	1.72563	0.000163357	0.00513937	462	1				Hrct1	2.49866	-3.617	0.000211342	0.00629478	488	1
463	Iglon5	1.46078	2.2832	0.000167498	0.00525829	463	1				Bik	2.4738	-3.62145	0.000123757	0.00414473	434	1
464	Prpf8	5.4732	1.21589	0.000169855	0.00531859	464	1				Sema3b	3.37601	-3.62247	2.18629e-05	0.00104189	305	1
465	Itgb7	1.6218	2.09973	0.000170151	0.00531859	465	1				Sptbn2	2.05782	-3.62335	6.38543e-05	0.00246755	375	1
466	Matk	1.61707	2.26	0.000172373	0.00537649	466	1				Plekhs1	2.06449	-3.63669	0.000773445	0.0170454	658	1
467	Glud1	5.56166	1.18122	0.000178197	0.00554623	467	1				a	7.2787	-3.65898	5.82886e-11	2.61105e-08	32	1
468	Chst14	3.81592	1.38158	0.000178639	0.0055481	468	1				Mal2	2.45008	-3.68183	1.6047e-06	0.000128864	181	1
469	Phldb3	2.09229	-2.6996	0.000180839	0.00560447	469	1				Wfdc3	3.50249	-3.68242	7.60642e-05	0.00286423	386	1
470	Cldn5	3.33367	1.7918	0.000182762	0.00565201	470	1				Celsr2	2.10067	-3.70906	6.23687e-05	0.00243037	373	1
471	Angptl2	5.73834	1.76537	0.000188029	0.00580254	471	1				Ildr1	2.10563	-3.71897	5.06136e-05	0.00209592	351	1
472	Suv39h1	3.84466	1.21343	0.000188778	0.00581332	472	1				Map7	2.10596	-3.71963	2.89589e-06	0.000208375	202	1
473	Casp1	4.95753	1.55073	0.000190827	0.005864	473	1				Wfdc2	6.26196	-3.72514	8.5611e-08	1.1851e-05	105	1
474	Scoc	4.41286	1.5837	0.000194171	0.00595418	474	1				Tmem54	2.11354	-3.73478	3.7746e-06	0.000257576	213	1
475	Alg10b	3.92577	1.7257	0.000196247	0.00599493	475	1				Klc3	3.90183	-3.74199	7.85677e-10	2.33057e-07	49	1
476	Ltbp1	5.37756	1.69427	0.000196325	0.00599493	476	1				2810468N07Rik	2.12512	-3.75795	0.000126757	0.00420644	438	1
477	Mpzl3	2.33174	-2.57762	0.000197445	0.0060165	477	1				Llgl2	2.45165	-3.75849	2.3978e-06	0.000178729	195	1
478	Gzmb	1.66382	2.02399	0.000197929	0.00601862	478	1				St6galnac2	2.94622	-3.76301	4.58178e-06	0.000297305	224	1
479	Camk1d	1.55414	1.87326	0.000199504	0.00605384	479	1				Emid1	4.09558	-3.7674	1.10331e-05	0.00058528	274	1
480	C1qtnf6	4.93212	1.83289	0.000202026	0.0061176	480	1				Wap	2.13833	-3.78436	0.0033852	0.0497663	988	1
481	Otop1	1.38178	2.56251	0.000204309	0.00617387	481	1				Sult2b1	2.70995	-3.79453	1.0592e-05	0.00057061	269	1
482	Lamtor3	5.58173	1.04333	0.000204776	0.00617515	482	1				Proser2	2.28474	-3.8039	2.93177e-06	0.000208842	204	1
483	Adcy7	4.05692	1.51981	0.000207211	0.0062245	483	1				Pard6b	2.15278	-3.81327	3.56169e-05	0.00155338	333	1
484	Adpgk	3.94843	1.40408	0.000207559	0.0062245	484	1				Krt6b	2.1591	-3.8259	0.00283717	0.0439849	937	1
485	Hs3st1	2.78512	-2.78193	0.0002077	0.0062245	485	1				Mia	4.29366	-3.8388	1.88398e-06	0.000144887	189	1
486	Ppapdc1b	4.55391	1.4667	0.000208126	0.0062245	486	1				Camsap3	2.22201	-3.84165	2.91672e-05	0.00130045	326	1
487	Mir6921	3.55541	-6.61852	0.000210904	0.00629463	487	1				Klk8	2.67671	-3.84316	0.00221362	0.0368978	872	1
488	Hrct1	2.49866	-3.617	0.000211342	0.00629478	488	1				Myh14	2.36299	-3.89421	1.43606e-06	0.000117761	177	1
489	2610035D17Rik	2.37839	-2.93938	0.000211941	0.00629971	489	1				Acot1	3.16082	-3.89858	3.72881e-06	0.000255652	212	1
490	Zeb2	2.65636	1.9282	0.000213183	0.0063237	490	1				Prom2	2.19677	-3.90125	2.32468e-05	0.00110063	307	1
491	Dact2	3.97252	-2.50036	0.000215259	0.00637228	491	1				Eps8l2	3.25277	-3.91725	5.7074e-09	1.20228e-06	69	1
492	Stk26	2.47596	-3.21884	0.00021636	0.00639186	492	1				Cdcp1	2.73401	-3.91953	9.85212e-07	8.42357e-05	170	1
493	Noxo1	1.86515	-3.18514	0.000217707	0.00641861	493	1				Ripk4	2.29931	-3.92069	5.27544e-07	4.94701e-05	155	1
494	Grk5	2.85241	1.45798	0.000218328	0.00641948	494	1				Wif1	2.20712	-3.92196	0.00301219	0.0456064	960	1
495	Rcn3	6.25157	1.93171	0.00021862	0.00641948	495	1				Scrg1	2.22143	-3.95056	0.00363643	0.0522288	1012	1
496	Plxnd1	4.84706	1.83987	0.000219852	0.00644263	496	1				Esrp2	2.25431	-3.95922	1.88009e-06	0.000144887	188	1
497	Myo5a	2.81556	1.69475	0.000222335	0.00650229	497	1				Muc15	2.23885	-3.9854	0.0017878	0.0315977	822	1
498	Tubb6	6.96543	1.33572	0.000228224	0.00666111	498	1				Pvrl4	2.8591	-4.01339	4.20333e-07	4.18461e-05	146	1
499	Adgrg1	3.3069	-2.59768	0.000231427	0.00673007	499	1				Pcsk6	2.67571	-4.02432	5.18037e-07	4.92135e-05	153	1
500	Arrdc1	4.65082	-1.6913	0.000231513	0.00673007	500	1				Syne4	2.32159	-4.06919	1.66664e-06	0.000131656	184	1
501	Ddr2	3.27209	2.40393	0.00023276	0.00675282	501	1				Tmem184a	2.28135	-4.07041	2.94549e-06	0.000208842	205	1
502	Raet1e	1.25434	2.1915	0.00023545	0.00681727	502	1				Bcam	3.19888	-4.07206	7.62971e-08	1.10171e-05	100	1
503	Rufy4	1.32734	2.25333	0.000239186	0.0069016	503	1				Ceacam2	2.28801	-4.08372	2.03662e-05	0.000988401	299	1
504	Mmp15	2.74346	-3.05237	0.000239312	0.0069016	504	1				Marveld3	2.28819	-4.08409	3.39096e-06	0.000236959	208	1
505	Gm8773	1.15685	2.07736	0.000242134	0.00696914	505	1				Ckmt1	2.32737	-4.09464	9.42857e-06	0.000521081	263	1
506	Ids	3.25814	1.60525	0.000243436	0.00699276	506	1				Arhgap8	2.2947	-4.0971	2.47313e-06	0.000183403	196	1
507	Vamp1	1.99215	-3.3402	0.000249716	0.00715901	507	1				Kit	3.25876	-4.10783	1.40848e-07	1.7802e-05	115	1
508	Fcgbp	2.64613	-4.79998	0.000250821	0.00717653	508	1				Tns4	2.76404	-4.13268	0.000147636	0.00474755	452	1
509	Itga8	2.30963	-3.05216	0.000253798	0.00724746	509	1				Serpinb5	2.31675	-4.1412	3.96708e-06	0.00026611	216	1
510	Mbtps1	5.80963	1.28571	0.000258104	0.00735596	510	1				Bspry	2.32868	-4.16508	1.09155e-05	0.000583296	272	1
511	Gpr176	3.06914	1.69542	0.000258717	0.007359	511	1				Cldn3	6.38638	-4.172	2.45784e-12	1.78623e-09	20	1
512	Aars	5.78197	1.27982	0.000264816	0.00751661	512	1				Bnipl	2.33323	-4.17418	6.60671e-06	0.000400119	240	1
513	Heatr3	3.97756	1.41713	0.000265292	0.00751661	513	1				Lad1	4.22062	-4.20235	1.88781e-11	1.09757e-08	25	1
514	Fam65a	4.10491	1.44303	0.000266964	0.00754223	514	1				Hpn	2.74938	-4.24487	8.87152e-07	7.67545e-05	168	1
515	Lgals1	9.71101	1.94125	0.000267234	0.00754223	515	1				Prss8	2.37027	-4.24824	2.92566e-06	0.000208842	203	1
516	Slc1a4	3.12431	1.60135	0.000268863	0.00756886	516	1				Erbb3	2.37211	-4.25193	5.7886e-07	5.33418e-05	157	1
517	Lsp1	5.13275	2.06612	0.000269219	0.00756886	517	1				Pkp3	3.29715	-4.26564	4.07454e-10	1.41008e-07	42	1
518	Espn	1.89869	-3.01341	0.000270555	0.00759045	518	1				0610040J01Rik	2.44683	-4.26792	3.65633e-06	0.000251871	211	1
519	Rac2	3.71032	1.91043	0.000271032	0.00759045	519	1				Muc1	3.04668	-4.27346	3.72488e-07	3.81193e-05	142	1
520	Larp7	5.03124	1.09777	0.000276052	0.00771619	520	1				Apod	3.81895	-4.27545	3.03215e-06	0.000213943	206	1
521	Trim35	3.93899	1.47536	0.000278362	0.00776583	521	1				Tesc	2.38971	-4.28714	0.00102396	0.0208448	714	1
522	Tspan6	3.58392	2.10698	0.000286589	0.00798002	522	1				Epb4.1l4b	2.44042	-4.29673	1.1309e-06	9.50154e-05	173	1
523	Epb4.1l5	2.2531	-2.33956	0.000287325	0.00798523	523	1				Tmc4	3.77198	-4.30334	2.10186e-11	1.1315e-08	27	1
524	Tgfa	2.36964	-2.60184	0.000295626	0.00820025	524	1				Mpzl2	2.40221	-4.31213	2.44983e-07	2.8264e-05	125	1
525	Gyg	4.19329	1.20663	0.000302744	0.0083817	525	1				Cpm	2.40305	-4.31381	0.000108764	0.0037911	417	1
526	Flnc	4.47946	2.82525	0.000303779	0.00839435	526	1				Krt79	2.40346	-4.31462	0.00011107	0.0038622	418	1
527	Kctd14	1.96984	-3.44738	0.000307191	0.00847254	527	1				Grb7	2.43006	-4.36784	2.49804e-07	2.85898e-05	127	1
528	Lix1l	4.90081	1.70779	0.000308272	0.00848623	528	1				Crb3	2.43219	-4.37208	4.7968e-07	4.61732e-05	151	1
529	Tbxas1	2.05444	1.94808	0.000311217	0.00855112	529	1				Krt23	3.0134	-4.3748	9.9085e-08	1.33352e-05	108	1
530	Inadl	2.11501	-2.58328	0.000319696	0.00876752	530	1				Prss22	3.38832	-4.3842	5.22171e-07	4.92841e-05	154	1
531	Irx2	5.62546	-1.44018	0.000321357	0.0087935	531	1				Nkd2	4.15513	-4.42493	3.75422e-10	1.33092e-07	41	1
532	Matn2	4.73203	2.11579	0.000321983	0.0087935	532	1				Gyltl1b	2.46569	-4.43908	6.5084e-07	5.84278e-05	161	1
533	Kank1	2.39389	-2.40659	0.000322458	0.0087935	533	1				Csn1s2a	4.92249	-4.45024	0.000721128	0.0161504	649	1
534	Apoc1	3.19138	-4.93285	0.000325033	0.0088471	534	1				Atp1a2	2.48434	-4.47638	0.000457527	0.0114307	581	1
535	Sec22b	5.67838	0.957389	0.000326513	0.00887079	535	1				Lsr	3.80992	-4.49756	4.12836e-15	5.00047e-12	12	1
536	Pvrl3	3.17661	1.94641	0.000328132	0.00889813	536	1				Clca3a2	2.49719	-4.50208	3.76366e-05	0.00163298	335	1
537	Rnase4	5.34596	1.49743	0.000330187	0.00893718	537	1				Krt14	5.68654	-4.51505	1.87065e-05	0.000921692	295	1
538	Lcp2	2.75619	1.80899	0.000332497	0.00898299	538	1				Mir1938	6.29241	-4.51641	0.00289293	0.044496	945	1
539	Stap2	4.41118	-1.83007	0.00033356	0.00899497	539	1				S100a14	3.36637	-4.52068	8.47423e-06	0.000477795	257	1
540	Snx9	5.65623	1.32295	0.00034413	0.00926284	540	1				Irf6	2.55086	-4.60943	4.92282e-08	7.53191e-06	95	1
541	Abr	4.31641	1.32629	0.000349923	0.00940134	541	1				Col9a2	3.88665	-4.66301	4.45666e-07	4.39107e-05	147	1
542	Hp	5.94287	-3.06526	0.000356666	0.00956483	542	1				Gabrp	2.6016	-4.7109	6.84035e-06	0.00041255	241	1
543	Chrdl1	1.57633	2.31968	0.000358206	0.00956763	543	1				Atp6v1b1	2.60493	-4.71756	3.50104e-05	0.00154205	330	1
544	Il23a	2.45403	-2.82564	0.000358596	0.00956763	544	1				Mir6992	2.60963	-4.72697	0.0014623	0.0270758	785	1
545	Ap1s2	3.66858	1.71017	0.000358745	0.00956763	545	1				Fcgbp	2.64613	-4.79998	0.000250821	0.00717653	508	1
546	Nrros	2.8667	1.7086	0.000359924	0.00958148	546	1				Chadl	3.23898	-4.81379	3.18696e-07	3.3812e-05	137	1
547	Syne3	1.7267	1.71039	0.000365168	0.00970332	547	1				Smim22	2.6668	-4.84131	1.11865e-07	1.46483e-05	111	1
548	Cdkn2a	8.43047	1.9549	0.000367292	0.00974195	548	1				Igfbp5	6.64967	-4.88322	6.97826e-06	0.000415693	244	1
549	Igsf10	1.81801	2.19445	0.000369758	0.00977255	549	1				Dsp	2.73499	-4.90513	9.83018e-08	1.33352e-05	107	1
[truncated: 13,986 more rows]

## Sheet: Lum I_Markers
Lum I vs others	gene_id	a.value	m.value	p.value	q.value	rank	estimatedDEG			q value <0.1 and |m.value|>2	gene_id	a.value	m.value	p.value	q.value	rank	estimatedDEG
[truncated: 14,535 more rows]

[truncated: 3 more sheets: Mixed_Markers, Lum II_Markers, Gene_sets for boxplots]
