# Supplementary material for: Dissecting the heterogeneity and tumorigenesis of BRCA1 deficient mammary tumors via single cell RNA sequencing
Source: Theranostics. 2021 Oct 25;11(20):9967–87. doi: 10.7150/thno.63995 (PMC8581428; doi:10.7150/thno.63995)
Supplement: Supplementary file 6 — Supplementary table 5. [file thnov11p9967s6.xlsx]

## Sheet: Overview
Overview of C1_based single cell RNAseq of mouse mammary luminal and tumor cells.
Sample information
Group	Cell type	Genotype	Mouse ID	Remark	Cell number
vBrL	Mammary luminal cells	MMTV-Cre; Brca1fl/fl	-	virgin	35
pBrL	Mammary luminal cells	MMTV-Cre; Brca1fl/fl	-	P12	109
vBr53L	Mammary luminal cells	MMTV-Cre; Brca1fl/fl; Trp53fl/+	-	virgin	39
pBr53L	Mammary luminal cells	MMTV-Cre; Brca1fl/fl; Trp53fl/+	-	P12	53
v53L	Mammary luminal cells	MMTV-Cre; Trp53fl/+	-	virgin	40
p53L	Mammary luminal cells	MMTV-Cre; Trp53fl/+	-	P12	36
BrT1	Mammary luminal cells	MMTV-Cre; Brca1fl/fl	X9378	Mesenchymal-like	47
BrT2	Mammary luminal cells	MMTV-Cre; Brca1fl/fl	X147	Luminal II	37
Br53T1	Mammary luminal cells	MMTV-Cre; Brca1fl/fl; Trp53fl/+	X4351	Luminal I	30
Br53T2	Mammary luminal cells	MMTV-Cre; Brca1fl/fl; Trp53fl/+	X731	Mixed	51
Gene expression matrix
The gene expression matrix were in read count format, with 477 cells and 21004 genes.

## Sheet: Metadata
Sample_ID	Sample_Type	Group_ID	Mouse ID	nCount_RNA	nFeature_RNA	Library_batch	Sub_clusters (All cells_Seurat)	Sub_clusters (Luminal cells_Seurat)	Sub_clusters (Tumor cells_Seurat)	Sub_clusters within tumor (M3Drop)	PAM 50
SC1_01	Tumor	BrT1	X9387	1712023	6581	SC1	5	NA	4	2	Her2
SC1_02	Tumor	BrT1	X9387	1673246	7523	SC1	5	NA	4	3	LumB
SC1_03	Tumor	BrT1	X9387	1699585	6952	SC1	5	NA	5	1	LumB
SC1_04	Tumor	BrT1	X9387	847888	5725	SC1	5	NA	4	3	Normal
SC1_05	Tumor	BrT1	X9387	1918562	5731	SC1	5	NA	4	2	Normal
SC1_07	Tumor	BrT1	X9387	1699233	7680	SC1	5	NA	5	1	LumB
SC1_08	Tumor	BrT1	X9387	1602016	7489	SC1	5	NA	4	2	Normal
SC1_09	Tumor	BrT1	X9387	1341020	5818	SC1	5	NA	4	2	LumA
SC1_10	Tumor	BrT1	X9387	1467700	8756	SC1	5	NA	5	1	LumB
SC1_11	Tumor	BrT1	X9387	1697460	6958	SC1	5	NA	5	1	LumB
SC1_12	Tumor	BrT1	X9387	2334959	8068	SC1	5	NA	5	1	LumB
SC1_13	Tumor	BrT1	X9387	2107466	8078	SC1	5	NA	5	1	LumB
SC1_14	Tumor	BrT1	X9387	1148508	6147	SC1	5	NA	5	3	LumB
SC1_15	Tumor	BrT1	X9387	1321521	4931	SC1	5	NA	4	3	Her2
SC1_16	Tumor	BrT1	X9387	2247656	7517	SC1	5	NA	5	1	LumB
SC1_17	Tumor	BrT1	X9387	2245160	6319	SC1	5	NA	4	3	LumB
SC1_18	Tumor	BrT1	X9387	1553068	6783	SC1	5	NA	4	3	LumB
SC1_19	Tumor	BrT1	X9387	1995723	7501	SC1	5	NA	5	1	Her2
SC1_20	Tumor	BrT1	X9387	2066828	6126	SC1	5	NA	4	2	Her2
SC1_21	Tumor	BrT1	X9387	1938049	8076	SC1	5	NA	4	2	LumA
SC1_22	Tumor	BrT1	X9387	1569313	8438	SC1	5	NA	4	2	LumB
SC1_23	Tumor	BrT1	X9387	1847519	5708	SC1	5	NA	4	3	Basal
SC1_24	Tumor	BrT1	X9387	1760199	8359	SC1	5	NA	4	2	LumA
SC1_25	Tumor	BrT1	X9387	1966108	7588	SC1	5	NA	5	1	LumB
SC1_26	Tumor	BrT1	X9387	1937325	7280	SC1	5	NA	4	2	LumB
SC1_27	Tumor	BrT1	X9387	1606315	5551	SC1	5	NA	4	3	Basal
SC1_28	Tumor	BrT1	X9387	1407742	5992	SC1	5	NA	4	3	Basal
SC1_29	Tumor	BrT1	X9387	1530700	7040	SC1	5	NA	4	2	Basal
SC1_30	Tumor	BrT1	X9387	1791458	6342	SC1	5	NA	5	3	LumB
SC1_31	Tumor	BrT1	X9387	1572458	5865	SC1	5	NA	5	3	Basal
SC1_32	Tumor	BrT1	X9387	1636705	8321	SC1	5	NA	5	1	Her2
SC1_33	Tumor	BrT1	X9387	1881910	6164	SC1	5	NA	4	3	LumA
SC1_34	Tumor	BrT1	X9387	1632223	8485	SC1	5	NA	5	1	LumB
SC1_35	Tumor	BrT1	X9387	1042094	6533	SC1	5	NA	4	2	LumA
SC1_36	Tumor	BrT1	X9387	1153631	5317	SC1	5	NA	4	3	Basal
SC1_37	Tumor	BrT1	X9387	1936385	8400	SC1	5	NA	5	1	Basal
SC1_38	Tumor	BrT1	X9387	964638	4997	SC1	5	NA	4	3	Basal
SC1_39	Tumor	BrT1	X9387	1891320	5746	SC1	5	NA	4	3	Basal
SC1_40	Tumor	BrT1	X9387	1697027	5811	SC1	5	NA	4	3	Basal
SC1_41	Tumor	BrT1	X9387	2410592	6947	SC1	5	NA	5	1	LumB
SC1_42	Tumor	BrT1	X9387	2304320	6778	SC1	5	NA	5	3	LumB
SC1_43	Tumor	BrT1	X9387	1666372	6541	SC1	5	NA	4	3	Normal
SC1_44	Tumor	BrT1	X9387	2439941	8582	SC1	5	NA	4	2	LumA
SC1_45	Tumor	BrT1	X9387	2386552	9343	SC1	5	NA	5	1	LumB
SC1_46	Tumor	BrT1	X9387	1662791	5521	SC1	5	NA	5	3	Basal
SC1_47	Tumor	BrT1	X9387	1705215	5862	SC1	5	NA	4	3	Basal
SC1_48	Tumor	BrT1	X9387	2591742	6706	SC1	5	NA	4	2	Normal
SC10_02	Lum	vBrL	vBr_1	1642643	6291	SC10	4	3	NA	NA	NA
SC10_03	Lum	vBrL	vBr_1	2161123	5454	SC10	2	2	NA	NA	NA
SC10_06	Lum	vBrL	vBr_1	1340321	4364	SC10	2	2	NA	NA	NA
SC10_07	Lum	vBrL	vBr_1	1447218	5000	SC10	2	2	NA	NA	NA
SC10_08	Lum	vBrL	vBr_1	1525827	5383	SC10	3	3	NA	NA	NA
SC10_09	Lum	vBrL	vBr_1	502134	3181	SC10	1	1	NA	NA	NA
SC10_10	Lum	vBrL	vBr_1	1499945	4027	SC10	2	2	NA	NA	NA
SC10_11	Lum	vBrL	vBr_1	2421234	6543	SC10	3	3	NA	NA	NA
SC10_12	Lum	vBrL	vBr_1	175131	3362	SC10	2	2	NA	NA	NA
SC10_13	Lum	vBrL	vBr_1	3067103	6011	SC10	3	3	NA	NA	NA
SC10_15	Lum	vBrL	vBr_1	2447749	5414	SC10	7	5	NA	NA	NA
SC10_16	Lum	vBrL	vBr_1	2195261	5660	SC10	1	1	NA	NA	NA
SC10_17	Lum	vBrL	vBr_1	1663547	4527	SC10	2	1	NA	NA	NA
SC10_18	Lum	vBrL	vBr_1	2172168	3966	SC10	1	5	NA	NA	NA
SC10_21	Lum	vBrL	vBr_1	1905072	6257	SC10	4	4	NA	NA	NA
SC10_22	Lum	vBrL	vBr_1	1722581	6513	SC10	4	4	NA	NA	NA
SC10_23	Lum	vBrL	vBr_1	3312330	4778	SC10	2	2	NA	NA	NA
SC10_24	Lum	vBrL	vBr_1	3055252	6376	SC10	3	3	NA	NA	NA
SC10_25	Lum	vBrL	vBr_1	2082691	5164	SC10	2	2	NA	NA	NA
SC10_26	Lum	vBrL	vBr_1	2438935	4551	SC10	2	2	NA	NA	NA
SC10_27	Lum	vBrL	vBr_1	2163705	5123	SC10	7	5	NA	NA	NA
SC10_28	Lum	vBrL	vBr_1	1898854	5575	SC10	2	2	NA	NA	NA
SC10_29	Lum	vBrL	vBr_1	773743	3411	SC10	2	2	NA	NA	NA
SC10_30	Lum	vBrL	vBr_1	1836620	5282	SC10	4	4	NA	NA	NA
SC10_32	Lum	vBrL	vBr_1	1269432	3071	SC10	2	2	NA	NA	NA
SC10_33	Lum	vBrL	vBr_1	1710634	4428	SC10	1	1	NA	NA	NA
SC10_34	Lum	vBrL	vBr_1	1758692	6454	SC10	4	4	NA	NA	NA
SC10_35	Lum	vBrL	vBr_1	3243454	5408	SC10	4	4	NA	NA	NA
SC10_36	Lum	vBrL	vBr_1	2388693	4193	SC10	1	1	NA	NA	NA
SC10_37	Lum	vBrL	vBr_1	1685835	3853	SC10	2	2	NA	NA	NA
SC10_38	Lum	vBrL	vBr_1	1621248	7343	SC10	3	3	NA	NA	NA
SC10_40	Lum	vBrL	vBr_1	1322161	5906	SC10	4	4	NA	NA	NA
SC10_42	Lum	vBrL	vBr_1	1304444	4234	SC10	1	1	NA	NA	NA
SC10_43	Lum	vBrL	vBr_1	1423929	5121	SC10	3	3	NA	NA	NA
SC10_44	Lum	vBrL	vBr_1	1369507	4695	SC10	9	4	NA	NA	NA
SC2_01	Tumor	Br53T1	X4351	2011424	5842	SC2	8	NA	2	1	Normal
SC2_02	Tumor	Br53T1	X4351	977261	7211	SC2	8	NA	2	1	Normal
SC2_03	Tumor	Br53T1	X4351	590972	6644	SC2	8	NA	2	1	Normal
SC2_04	Tumor	Br53T1	X4351	1349848	6745	SC2	8	NA	2	1	Her2
SC2_05	Tumor	Br53T1	X4351	1475040	6917	SC2	8	NA	2	3	Normal
SC2_06	Tumor	Br53T1	X4351	2029193	6292	SC2	8	NA	2	2	LumA
SC2_07	Tumor	Br53T1	X4351	1107132	6949	SC2	8	NA	2	2	Normal
SC2_08	Tumor	Br53T1	X4351	1786706	6362	SC2	8	NA	2	2	Normal
SC2_09	Tumor	Br53T1	X4351	1787414	6313	SC2	8	NA	2	1	Normal
SC2_10	Tumor	Br53T1	X4351	1838950	7783	SC2	8	NA	2	3	LumA
SC2_11	Tumor	Br53T1	X4351	2049793	8237	SC2	8	NA	2	2	LumA
SC2_12	Tumor	Br53T1	X4351	2485774	7599	SC2	8	NA	2	1	Her2
SC2_13	Tumor	Br53T1	X4351	1958930	7253	SC2	7	NA	2	1	LumA
SC2_14	Tumor	Br53T1	X4351	1085985	7482	SC2	8	NA	2	1	LumB
SC2_15	Tumor	Br53T1	X4351	1938271	5519	SC2	8	NA	2	3	LumA
SC2_16	Tumor	Br53T1	X4351	1914971	7370	SC2	8	NA	2	3	LumA
SC2_17	Tumor	Br53T1	X4351	2436355	7067	SC2	8	NA	2	3	Normal
SC2_18	Tumor	Br53T1	X4351	1775309	6614	SC2	8	NA	2	1	Normal
SC2_19	Tumor	Br53T1	X4351	1703251	8238	SC2	8	NA	2	3	LumB
SC2_20	Tumor	Br53T1	X4351	1647665	7500	SC2	8	NA	2	3	Normal
SC2_21	Tumor	Br53T1	X4351	2174026	7912	SC2	8	NA	2	3	LumA
SC2_22	Tumor	Br53T1	X4351	1788851	6799	SC2	8	NA	2	3	Normal
SC2_23	Tumor	Br53T1	X4351	1834784	8213	SC2	8	NA	2	1	LumA
SC2_24	Tumor	Br53T1	X4351	1753633	6072	SC2	8	NA	2	3	Normal
SC2_25	Tumor	Br53T1	X4351	330704	7078	SC2	8	NA	2	1	Her2
SC2_26	Tumor	Br53T1	X4351	2111067	8925	SC2	8	NA	2	1	LumB
SC2_27	Tumor	Br53T1	X4351	2220937	9120	SC2	8	NA	2	2	Her2
SC2_28	Tumor	Br53T1	X4351	1632125	6452	SC2	8	NA	2	3	Normal
SC2_29	Tumor	Br53T1	X4351	1767747	7361	SC2	8	NA	2	3	Normal
SC2_30	Tumor	Br53T1	X4351	2166196	7049	SC2	8	NA	2	2	Normal
SC4_01	Tumor	BrT2	X147	1426401	4498	SC4	6	NA	3	2	Basal
SC4_02	Tumor	BrT2	X147	777534	5567	SC4	6	NA	3	3	Normal
SC4_03	Tumor	BrT2	X147	1306166	4235	SC4	6	NA	3	3	Normal
SC4_04	Tumor	BrT2	X147	1181340	5105	SC4	6	NA	3	3	Normal
SC4_05	Tumor	BrT2	X147	930411	5051	SC4	6	NA	3	2	LumA
SC4_06	Tumor	BrT2	X147	1324445	5231	SC4	6	NA	3	2	Normal
SC4_07	Tumor	BrT2	X147	1631455	4602	SC4	6	NA	3	1	LumB
SC4_08	Tumor	BrT2	X147	1146928	5277	SC4	6	NA	3	3	Normal
SC4_09	Tumor	BrT2	X147	1191445	5285	SC4	6	NA	3	1	Normal
SC4_10	Tumor	BrT2	X147	1125979	5911	SC4	6	NA	3	3	Basal
SC4_11	Tumor	BrT2	X147	1363995	6013	SC4	6	NA	3	2	Normal
SC4_12	Tumor	BrT2	X147	795434	4724	SC4	6	NA	3	2	Normal
SC4_13	Tumor	BrT2	X147	1518923	6082	SC4	6	NA	3	3	Normal
SC4_14	Tumor	BrT2	X147	1085050	5250	SC4	6	NA	3	3	Normal
SC4_15	Tumor	BrT2	X147	1080265	7911	SC4	6	NA	3	3	Normal
SC4_16	Tumor	BrT2	X147	980401	6329	SC4	6	NA	3	3	Basal
SC4_17	Tumor	BrT2	X147	1485367	5634	SC4	6	NA	3	1	Normal
SC4_18	Tumor	BrT2	X147	1357814	6116	SC4	6	NA	3	1	Normal
SC4_19	Tumor	BrT2	X147	1071407	7012	SC4	3	NA	3	1	Basal
SC4_20	Tumor	BrT2	X147	989952	5807	SC4	6	NA	3	3	Normal
SC4_21	Tumor	BrT2	X147	1176842	6012	SC4	6	NA	3	3	Normal
SC4_22	Tumor	BrT2	X147	747768	5997	SC4	6	NA	3	1	Basal
SC4_23	Tumor	BrT2	X147	968251	5442	SC4	6	NA	3	3	Normal
SC4_24	Tumor	BrT2	X147	1219951	6195	SC4	6	NA	3	2	Normal
SC4_25	Tumor	BrT2	X147	1503077	6635	SC4	6	NA	3	3	Normal
SC4_26	Tumor	BrT2	X147	1139666	6792	SC4	6	NA	3	1	Normal
SC4_27	Tumor	BrT2	X147	1324768	6638	SC4	6	NA	3	3	Normal
SC4_28	Tumor	BrT2	X147	1396794	6994	SC4	6	NA	3	1	Normal
SC4_29	Tumor	BrT2	X147	1650403	7415	SC4	6	NA	3	3	Normal
SC4_30	Tumor	BrT2	X147	1426950	5771	SC4	6	NA	3	2	Normal
SC4_31	Tumor	BrT2	X147	1317440	7463	SC4	6	NA	3	3	Basal
SC4_32	Tumor	BrT2	X147	1437188	5980	SC4	6	NA	3	3	Normal
SC4_33	Tumor	BrT2	X147	1150334	6320	SC4	6	NA	3	1	Normal
SC4_34	Tumor	BrT2	X147	1358581	6542	SC4	6	NA	3	3	Normal
SC4_35	Tumor	BrT2	X147	1150755	5303	SC4	6	NA	3	1	Normal
SC4_36	Tumor	BrT2	X147	1654315	5868	SC4	6	NA	3	3	LumA
SC4_37	Tumor	BrT2	X147	1181680	6705	SC4	6	NA	3	1	Normal
SC5_21	Lum	pBrL	pBr_1	1331608	4579	SC5	1	1	NA	NA	NA
SC5_22	Lum	pBrL	pBr_1	852494	4723	SC5	2	2	NA	NA	NA
SC5_23	Lum	pBrL	pBr_1	1070955	5208	SC5	1	1	NA	NA	NA
SC5_24	Lum	pBrL	pBr_1	1678974	3564	SC5	1	1	NA	NA	NA
SC5_25	Lum	pBrL	pBr_1	1489636	4764	SC5	1	2	NA	NA	NA
SC5_27	Lum	pBrL	pBr_1	1575171	5363	SC5	1	1	NA	NA	NA
SC5_28	Lum	pBrL	pBr_1	745708	4849	SC5	3	3	NA	NA	NA
SC5_29	Lum	pBrL	pBr_1	1297051	4990	SC5	1	1	NA	NA	NA
SC5_30	Lum	pBrL	pBr_1	1332751	3896	SC5	1	1	NA	NA	NA
SC5_31	Lum	pBrL	pBr_1	1263340	6033	SC5	3	3	NA	NA	NA
SC5_32	Lum	pBrL	pBr_1	1217985	5731	SC5	1	1	NA	NA	NA
SC5_35	Lum	pBrL	pBr_1	1530738	6187	SC5	3	3	NA	NA	NA
SC5_36	Lum	pBrL	pBr_1	1471665	4521	SC5	2	2	NA	NA	NA
SC5_37	Lum	pBrL	pBr_1	1377647	6141	SC5	3	3	NA	NA	NA
SC5_38	Lum	pBrL	pBr_1	1323360	5540	SC5	1	1	NA	NA	NA
SC5_39	Lum	pBrL	pBr_1	1159218	3887	SC5	1	1	NA	NA	NA
SC5_40	Lum	pBrL	pBr_1	952848	5041	SC5	1	1	NA	NA	NA
SC5_41	Lum	pBrL	pBr_1	1798232	4194	SC5	1	1	NA	NA	NA
SC5_42	Lum	pBrL	pBr_1	1337104	4524	SC5	1	2	NA	NA	NA
SC5_43	Lum	pBrL	pBr_1	1262646	4890	SC5	1	1	NA	NA	NA
SC5_44	Lum	pBrL	pBr_1	1141964	5330	SC5	1	1	NA	NA	NA
SC5_45	Lum	pBrL	pBr_1	1336528	4332	SC5	1	1	NA	NA	NA
SC5_46	Lum	pBrL	pBr_1	1246947	6853	SC5	1	1	NA	NA	NA
SC5_47	Lum	pBrL	pBr_1	1175155	6116	SC5	1	1	NA	NA	NA
SC5_48	Lum	pBrL	pBr_1	1432465	6517	SC5	1	1	NA	NA	NA
SC5_49	Lum	pBrL	pBr_1	1630605	6598	SC5	1	1	NA	NA	NA
SC5_50	Lum	pBrL	pBr_1	1730660	6155	SC5	1	1	NA	NA	NA
SC5_51	Lum	pBrL	pBr_1	1663536	6243	SC5	1	1	NA	NA	NA
SC5_52	Lum	pBrL	pBr_1	1682657	5306	SC5	1	1	NA	NA	NA
SC5_53	Lum	pBrL	pBr_1	2022040	4686	SC5	1	1	NA	NA	NA
SC5_54	Lum	pBrL	pBr_1	1336734	6084	SC5	1	1	NA	NA	NA
SC5_55	Lum	pBrL	pBr_1	1881642	5141	SC5	1	1	NA	NA	NA
SC5_56	Lum	pBrL	pBr_1	1521088	5423	SC5	1	1	NA	NA	NA
SC5_57	Lum	pBrL	pBr_1	1676911	5347	SC5	1	1	NA	NA	NA
SC5_58	Lum	pBrL	pBr_1	1177162	5775	SC5	3	3	NA	NA	NA
SC5_59	Lum	pBrL	pBr_1	1335548	5495	SC5	1	1	NA	NA	NA
SC5_60	Lum	pBrL	pBr_1	1963235	5347	SC5	1	1	NA	NA	NA
SC5_61	Lum	pBrL	pBr_1	1076031	4817	SC5	1	2	NA	NA	NA
SC5_62	Lum	pBrL	pBr_1	1609594	6816	SC5	3	3	NA	NA	NA
SC5_63	Lum	pBrL	pBr_1	1494320	4932	SC5	1	1	NA	NA	NA
SC5_64	Lum	pBrL	pBr_1	1613488	6733	SC5	3	3	NA	NA	NA
SC5_65	Lum	pBrL	pBr_1	1700975	6826	SC5	3	3	NA	NA	NA
SC5_66	Lum	pBrL	pBr_1	1783322	5100	SC5	1	1	NA	NA	NA
SC5_67	Lum	pBrL	pBr_1	1361830	7311	SC5	1	1	NA	NA	NA
SC5_68	Lum	pBrL	pBr_1	1350163	5303	SC5	1	1	NA	NA	NA
SC5_69	Lum	pBrL	pBr_1	1494324	4778	SC5	1	1	NA	NA	NA
SC5_70	Lum	pBrL	pBr_1	1156172	6029	SC5	1	1	NA	NA	NA
SC5_71	Lum	pBrL	pBr_1	1754832	5298	SC5	1	1	NA	NA	NA
SC5_72	Lum	pBrL	pBr_1	2316436	5427	SC5	1	1	NA	NA	NA
SC5_73	Lum	pBrL	pBr_1	1932912	6936	SC5	1	1	NA	NA	NA
SC5_74	Lum	pBrL	pBr_1	1869789	6477	SC5	1	1	NA	NA	NA
SC5_75	Lum	pBrL	pBr_1	1796640	6722	SC5	3	3	NA	NA	NA
SC5_76	Lum	pBrL	pBr_1	1391771	5050	SC5	1	1	NA	NA	NA
SC5_77	Lum	pBrL	pBr_1	1572143	6730	SC5	3	3	NA	NA	NA
SC5_78	Lum	pBrL	pBr_1	1816189	6378	SC5	1	1	NA	NA	NA
SC5_79	Lum	pBrL	pBr_1	1523739	5254	SC5	4	3	NA	NA	NA
SC5_80	Lum	pBrL	pBr_1	1461726	6783	SC5	1	1	NA	NA	NA
SC5_81	Lum	pBrL	pBr_1	1389905	5856	SC5	1	1	NA	NA	NA
SC5_83	Lum	pBrL	pBr_1	1878592	5036	SC5	1	1	NA	NA	NA
SC5_84	Lum	pBrL	pBr_1	2236149	5399	SC5	1	1	NA	NA	NA
SC5_85	Lum	pBrL	pBr_1	1835908	5986	SC5	1	1	NA	NA	NA
SC5_86	Lum	pBrL	pBr_1	2035215	5164	SC5	1	1	NA	NA	NA
SC5_87	Lum	pBrL	pBr_1	1821100	5602	SC5	1	1	NA	NA	NA
SC5_88	Lum	pBrL	pBr_1	1897907	6228	SC5	1	1	NA	NA	NA
SC5_89	Lum	pBrL	pBr_1	1854486	5221	SC5	3	3	NA	NA	NA
SC5_90	Lum	pBrL	pBr_1	2319453	6593	SC5	3	3	NA	NA	NA
SC5_91	Lum	pBrL	pBr_1	1224092	5250	SC5	1	1	NA	NA	NA
SC5_93	Lum	pBrL	pBr_1	1183005	5583	SC5	1	1	NA	NA	NA
SC5_94	Lum	pBrL	pBr_1	1343793	6093	SC5	1	1	NA	NA	NA
SC5_95	Lum	pBrL	pBr_1	2396859	4694	SC5	1	1	NA	NA	NA
SC5_96	Lum	pBrL	pBr_1	1790792	6477	SC5	1	1	NA	NA	NA
SC6_06	Tumor	Br53T2	X731	1816558	6153	SC6	4	NA	1	1	LumA
SC6_07	Tumor	Br53T2	X731	2670176	7124	SC6	3	NA	2	2	Basal
SC6_08	Tumor	Br53T2	X731	1907389	4840	SC6	4	NA	1	3	Normal
SC6_09	Tumor	Br53T2	X731	1619276	6639	SC6	4	NA	1	3	Normal
SC6_10	Tumor	Br53T2	X731	1905004	5010	SC6	4	NA	1	1	Normal
SC6_11	Tumor	Br53T2	X731	2095212	5908	SC6	2	NA	2	2	Normal
SC6_12	Tumor	Br53T2	X731	1175941	7106	SC6	4	NA	1	1	Normal
SC6_14	Tumor	Br53T2	X731	1552376	5420	SC6	2	NA	2	2	LumA
SC6_15	Tumor	Br53T2	X731	486439	4567	SC6	4	NA	1	1	Normal
SC6_16	Tumor	Br53T2	X731	1745768	7235	SC6	4	NA	1	1	LumA
SC6_17	Tumor	Br53T2	X731	1301114	6967	SC6	2	NA	2	2	Basal
SC6_18	Tumor	Br53T2	X731	1984469	6619	SC6	4	NA	1	1	LumA
SC6_19	Tumor	Br53T2	X731	1587878	5193	SC6	4	NA	1	3	Normal
SC6_20	Tumor	Br53T2	X731	2034119	4972	SC6	4	NA	1	1	Normal
SC6_21	Tumor	Br53T2	X731	1368236	6362	SC6	4	NA	1	1	LumA
SC6_22	Tumor	Br53T2	X731	1574308	7207	SC6	4	NA	1	1	Normal
SC6_23	Tumor	Br53T2	X731	1887171	7259	SC6	4	NA	1	3	Basal
SC6_24	Tumor	Br53T2	X731	1897944	4225	SC6	4	NA	1	1	LumA
SC6_25	Tumor	Br53T2	X731	1685789	3450	SC6	4	NA	1	3	Normal
SC6_26	Tumor	Br53T2	X731	1860538	3755	SC6	4	NA	1	3	Normal
SC6_27	Tumor	Br53T2	X731	1716688	7416	SC6	4	NA	1	1	Normal
SC6_28	Tumor	Br53T2	X731	836663	6734	SC6	4	NA	1	1	Normal
SC6_29	Tumor	Br53T2	X731	2260581	8288	SC6	4	NA	1	2	Basal
SC6_30	Tumor	Br53T2	X731	2124651	5006	SC6	4	NA	1	1	LumA
SC6_31	Tumor	Br53T2	X731	2096805	7364	SC6	4	NA	1	1	Normal
SC6_32	Tumor	Br53T2	X731	1924485	8350	SC6	4	NA	1	1	Basal
SC6_33	Tumor	Br53T2	X731	2232616	5498	SC6	4	NA	1	1	Normal
SC6_34	Tumor	Br53T2	X731	891333	2828	SC6	2	NA	1	3	Normal
SC6_35	Tumor	Br53T2	X731	1592831	3669	SC6	4	NA	1	3	Normal
SC6_36	Tumor	Br53T2	X731	781307	7126	SC6	3	NA	2	2	Her2
SC6_37	Tumor	Br53T2	X731	2166930	7932	SC6	4	NA	1	1	LumA
SC6_38	Tumor	Br53T2	X731	1892600	6764	SC6	4	NA	1	1	LumA
SC6_39	Tumor	Br53T2	X731	1427118	7086	SC6	3	NA	2	2	Basal
SC6_40	Tumor	Br53T2	X731	1799743	6860	SC6	4	NA	1	1	Normal
SC6_41	Tumor	Br53T2	X731	1375503	7495	SC6	4	NA	1	3	Normal
SC6_42	Tumor	Br53T2	X731	1570499	6789	SC6	4	NA	1	1	Normal
SC6_43	Tumor	Br53T2	X731	1748028	6643	SC6	4	NA	1	1	LumA
SC6_44	Tumor	Br53T2	X731	1865265	8498	SC6	4	NA	1	1	LumA
SC6_45	Tumor	Br53T2	X731	2231619	7796	SC6	3	NA	2	2	Basal
SC6_46	Tumor	Br53T2	X731	1593939	7382	SC6	4	NA	1	1	Normal
SC6_47	Tumor	Br53T2	X731	1954772	7415	SC6	4	NA	1	3	Normal
SC6_48	Tumor	Br53T2	X731	1442190	7176	SC6	2	NA	2	2	LumA
SC6_49	Tumor	Br53T2	X731	1901261	4254	SC6	4	NA	1	3	Normal
SC6_50	Tumor	Br53T2	X731	2384233	7435	SC6	4	NA	1	1	Normal
SC6_51	Tumor	Br53T2	X731	519269	5960	SC6	2	NA	1	1	Normal
SC6_52	Tumor	Br53T2	X731	826096	3741	SC6	4	NA	1	3	Normal
SC6_53	Tumor	Br53T2	X731	1045926	7112	SC6	4	NA	1	3	Basal
SC6_54	Tumor	Br53T2	X731	1688767	5377	SC6	4	NA	1	1	LumA
SC6_55	Tumor	Br53T2	X731	1927585	7506	SC6	4	NA	1	1	LumA
SC6_56	Tumor	Br53T2	X731	1231561	6378	SC6	4	NA	1	3	Normal
SC6_57	Tumor	Br53T2	X731	1998865	6685	SC6	2	NA	2	2	Normal
SC6_58	Lum	pBrL	pBr_2	1725757	8005	SC6	1	1	NA	NA	NA
SC6_59	Lum	pBrL	pBr_2	2160152	7678	SC6	3	3	NA	NA	NA
SC6_60	Lum	pBrL	pBr_2	2216760	7368	SC6	1	1	NA	NA	NA
SC6_61	Lum	pBrL	pBr_2	2407891	7218	SC6	3	3	NA	NA	NA
SC6_62	Lum	pBrL	pBr_2	1856597	7763	SC6	3	3	NA	NA	NA
SC6_63	Lum	pBrL	pBr_2	2587057	7446	SC6	3	3	NA	NA	NA
SC6_64	Lum	pBrL	pBr_2	1964931	6423	SC6	1	1	NA	NA	NA
SC6_65	Lum	pBrL	pBr_2	2149837	5960	SC6	3	3	NA	NA	NA
SC6_67	Lum	pBrL	pBr_2	1573794	3941	SC6	2	2	NA	NA	NA
SC6_68	Lum	pBrL	pBr_2	1943692	4440	SC6	1	1	NA	NA	NA
SC6_69	Lum	pBrL	pBr_2	2114438	6909	SC6	1	1	NA	NA	NA
SC6_70	Lum	pBrL	pBr_2	1705725	6886	SC6	3	3	NA	NA	NA
SC6_71	Lum	pBrL	pBr_2	2430850	6630	SC6	1	1	NA	NA	NA
SC6_72	Lum	pBrL	pBr_2	1966608	5083	SC6	2	2	NA	NA	NA
SC6_73	Lum	pBrL	pBr_2	2791180	4588	SC6	1	1	NA	NA	NA
SC6_74	Lum	pBrL	pBr_2	947245	4204	SC6	2	2	NA	NA	NA
SC6_75	Lum	pBrL	pBr_2	2103081	4620	SC6	1	1	NA	NA	NA
SC6_76	Lum	pBrL	pBr_2	616237	5459	SC6	3	1	NA	NA	NA
SC6_77	Lum	pBrL	pBr_2	2049528	4757	SC6	1	1	NA	NA	NA
SC6_78	Lum	pBrL	pBr_2	1807143	4064	SC6	1	1	NA	NA	NA
SC6_79	Lum	pBrL	pBr_2	2114841	7120	SC6	3	3	NA	NA	NA
SC6_80	Lum	pBrL	pBr_2	1843943	6059	SC6	4	4	NA	NA	NA
SC6_81	Lum	pBrL	pBr_2	1792594	7050	SC6	3	3	NA	NA	NA
SC6_82	Lum	pBrL	pBr_2	1586659	6551	SC6	3	3	NA	NA	NA
SC6_83	Lum	pBrL	pBr_2	2195599	7276	SC6	3	3	NA	NA	NA
SC6_84	Lum	pBrL	pBr_2	2727826	5820	SC6	7	5	NA	NA	NA
SC6_85	Lum	pBrL	pBr_2	2654694	7340	SC6	3	3	NA	NA	NA
SC6_86	Lum	pBrL	pBr_2	1984051	5315	SC6	1	1	NA	NA	NA
SC6_87	Lum	pBrL	pBr_2	987191	4702	SC6	1	1	NA	NA	NA
SC6_88	Lum	pBrL	pBr_2	1941989	6783	SC6	1	3	NA	NA	NA
SC6_89	Lum	pBrL	pBr_2	349388	3282	SC6	1	1	NA	NA	NA
SC6_90	Lum	pBrL	pBr_2	2468238	7147	SC6	3	3	NA	NA	NA
SC6_91	Lum	pBrL	pBr_2	3081084	7397	SC6	3	3	NA	NA	NA
SC6_92	Lum	pBrL	pBr_2	2517316	5493	SC6	1	1	NA	NA	NA
SC6_93	Lum	pBrL	pBr_2	332448	4704	SC6	2	1	NA	NA	NA
SC6_94	Lum	pBrL	pBr_2	990373	4352	SC6	1	1	NA	NA	NA
SC6_95	Lum	pBrL	pBr_2	2332691	6121	SC6	3	3	NA	NA	NA
SC6_96	Lum	pBrL	pBr_2	2121775	7965	SC6	3	3	NA	NA	NA
SC7_03	Lum	vBr53L	vBr53_1	1626878	6096	SC7	3	3	NA	NA	NA
SC7_04	Lum	vBr53L	vBr53_1	1887426	6668	SC7	3	3	NA	NA	NA
SC7_05	Lum	vBr53L	vBr53_1	1453512	3753	SC7	2	2	NA	NA	NA
SC7_06	Lum	vBr53L	vBr53_1	1410941	5334	SC7	2	2	NA	NA	NA
SC7_07	Lum	vBr53L	vBr53_1	1529592	6415	SC7	4	4	NA	NA	NA
SC7_08	Lum	vBr53L	vBr53_1	1435213	4057	SC7	2	2	NA	NA	NA
SC7_09	Lum	vBr53L	vBr53_1	1613094	6417	SC7	4	4	NA	NA	NA
SC7_10	Lum	vBr53L	vBr53_1	422189	4103	SC7	2	2	NA	NA	NA
SC7_11	Lum	vBr53L	vBr53_1	1829121	6314	SC7	2	2	NA	NA	NA
SC7_12	Lum	vBr53L	vBr53_1	1481188	4995	SC7	2	2	NA	NA	NA
SC7_13	Lum	vBr53L	vBr53_1	2245516	3905	SC7	2	2	NA	NA	NA
SC7_14	Lum	vBr53L	vBr53_1	1847168	5211	SC7	2	2	NA	NA	NA
SC7_15	Lum	vBr53L	vBr53_1	531127	4946	SC7	2	2	NA	NA	NA
SC7_16	Lum	vBr53L	vBr53_1	1598803	4065	SC7	2	2	NA	NA	NA
SC7_17	Lum	vBr53L	vBr53_1	2303187	6330	SC7	4	2	NA	NA	NA
SC7_18	Lum	vBr53L	vBr53_1	2455305	4390	SC7	9	4	NA	NA	NA
SC7_19	Lum	vBr53L	vBr53_1	1442749	4169	SC7	2	2	NA	NA	NA
SC7_20	Lum	vBr53L	vBr53_1	1903535	6231	SC7	3	3	NA	NA	NA
SC7_21	Lum	vBr53L	vBr53_1	2365764	6309	SC7	2	2	NA	NA	NA
SC7_22	Lum	vBr53L	vBr53_1	1732519	6725	SC7	3	3	NA	NA	NA
SC7_23	Lum	vBr53L	vBr53_1	2417520	7306	SC7	4	4	NA	NA	NA
SC7_24	Lum	vBr53L	vBr53_1	1577276	6701	SC7	2	2	NA	NA	NA
SC7_25	Lum	vBr53L	vBr53_1	2267573	4406	SC7	2	2	NA	NA	NA
SC7_26	Lum	vBr53L	vBr53_1	2070888	4316	SC7	2	2	NA	NA	NA
SC7_27	Lum	vBr53L	vBr53_1	1587622	5636	SC7	2	2	NA	NA	NA
SC7_28	Lum	vBr53L	vBr53_1	1856386	6904	SC7	2	2	NA	NA	NA
SC7_29	Lum	vBr53L	vBr53_1	1854602	3515	SC7	2	2	NA	NA	NA
SC7_30	Lum	vBr53L	vBr53_1	2293430	6363	SC7	3	3	NA	NA	NA
SC7_31	Lum	vBr53L	vBr53_1	931838	5242	SC7	2	2	NA	NA	NA
SC7_32	Lum	vBr53L	vBr53_1	1984086	3469	SC7	2	2	NA	NA	NA
SC7_33	Lum	vBr53L	vBr53_1	1691383	4737	SC7	2	2	NA	NA	NA
SC7_34	Lum	vBr53L	vBr53_1	1834262	5539	SC7	2	2	NA	NA	NA
SC7_35	Lum	vBr53L	vBr53_1	1050202	4684	SC7	2	2	NA	NA	NA
SC7_36	Lum	vBr53L	vBr53_1	910974	2088	SC7	2	2	NA	NA	NA
SC7_37	Lum	vBr53L	vBr53_1	1298031	4600	SC7	2	2	NA	NA	NA
SC7_38	Lum	vBr53L	vBr53_1	1283627	5223	SC7	2	2	NA	NA	NA
SC7_39	Lum	vBr53L	vBr53_1	1377513	5507	SC7	2	2	NA	NA	NA
SC7_40	Lum	vBr53L	vBr53_1	1667449	5390	SC7	2	2	NA	NA	NA
SC7_41	Lum	vBr53L	vBr53_1	1769919	5815	SC7	2	2	NA	NA	NA
SC7_42	Lum	pBr53L	pBr53_1	1728973	6044	SC7	7	5	NA	NA	NA
SC7_43	Lum	pBr53L	pBr53_1	1160528	4831	SC7	7	5	NA	NA	NA
SC7_44	Lum	pBr53L	pBr53_1	1456482	6397	SC7	7	3	NA	NA	NA
SC7_45	Lum	pBr53L	pBr53_1	2291598	4091	SC7	1	5	NA	NA	NA
SC7_46	Lum	pBr53L	pBr53_1	1447663	6149	SC7	7	5	NA	NA	NA
SC7_47	Lum	pBr53L	pBr53_1	1922693	7112	SC7	7	5	NA	NA	NA
SC7_48	Lum	pBr53L	pBr53_1	1534620	4825	SC7	1	1	NA	NA	NA
SC7_49	Lum	pBr53L	pBr53_1	1997094	7631	SC7	7	3	NA	NA	NA
SC7_50	Lum	pBr53L	pBr53_1	1966016	7962	SC7	3	3	NA	NA	NA
SC7_51	Lum	pBr53L	pBr53_1	2718286	6114	SC7	1	1	NA	NA	NA
SC7_52	Lum	pBr53L	pBr53_1	1879493	4771	SC7	1	1	NA	NA	NA
SC7_53	Lum	pBr53L	pBr53_1	1968349	5877	SC7	1	1	NA	NA	NA
SC7_54	Lum	pBr53L	pBr53_1	1542341	6207	SC7	7	5	NA	NA	NA
SC7_55	Lum	pBr53L	pBr53_1	1983596	6003	SC7	7	5	NA	NA	NA
SC7_56	Lum	pBr53L	pBr53_1	2100115	4257	SC7	1	1	NA	NA	NA
SC7_57	Lum	pBr53L	pBr53_1	1666792	5779	SC7	2	2	NA	NA	NA
SC7_58	Lum	pBr53L	pBr53_1	1823528	4670	SC7	7	5	NA	NA	NA
SC7_59	Lum	pBr53L	pBr53_1	1894988	6846	SC7	7	5	NA	NA	NA
SC7_60	Lum	pBr53L	pBr53_1	1558171	7468	SC7	3	3	NA	NA	NA
SC7_61	Lum	pBr53L	pBr53_1	1971201	7323	SC7	7	5	NA	NA	NA
SC7_62	Lum	pBr53L	pBr53_1	1944600	4829	SC7	7	5	NA	NA	NA
SC7_63	Lum	pBr53L	pBr53_1	1800413	5331	SC7	3	3	NA	NA	NA
SC7_64	Lum	pBr53L	pBr53_1	978907	6127	SC7	7	5	NA	NA	NA
SC7_65	Lum	pBr53L	pBr53_1	1853710	6751	SC7	1	1	NA	NA	NA
SC7_66	Lum	pBr53L	pBr53_1	2061062	5724	SC7	1	1	NA	NA	NA
SC7_67	Lum	pBr53L	pBr53_1	2097966	5047	SC7	1	1	NA	NA	NA
SC7_68	Lum	pBr53L	pBr53_1	1830648	5301	SC7	7	5	NA	NA	NA
SC7_69	Lum	pBr53L	pBr53_1	1391964	5433	SC7	1	5	NA	NA	NA
SC7_70	Lum	pBr53L	pBr53_1	1742086	6709	SC7	1	5	NA	NA	NA
SC7_71	Lum	pBr53L	pBr53_1	1735003	6132	SC7	2	2	NA	NA	NA
SC7_72	Lum	pBr53L	pBr53_1	1534411	4508	SC7	7	5	NA	NA	NA
SC7_73	Lum	pBr53L	pBr53_1	2237437	5621	SC7	1	1	NA	NA	NA
SC7_75	Lum	pBr53L	pBr53_1	1932012	5109	SC7	2	2	NA	NA	NA
SC7_76	Lum	pBr53L	pBr53_1	1479349	5945	SC7	1	5	NA	NA	NA
SC7_77	Lum	pBr53L	pBr53_1	1224874	6595	SC7	7	5	NA	NA	NA
SC7_78	Lum	pBr53L	pBr53_1	1867673	7016	SC7	3	3	NA	NA	NA
SC7_79	Lum	pBr53L	pBr53_1	2210725	7304	SC7	7	5	NA	NA	NA
SC7_80	Lum	pBr53L	pBr53_1	1769140	4977	SC7	7	5	NA	NA	NA
SC7_81	Lum	pBr53L	pBr53_1	1739084	4370	SC7	7	5	NA	NA	NA
SC7_82	Lum	pBr53L	pBr53_1	1602092	7005	SC7	3	3	NA	NA	NA
SC7_83	Lum	pBr53L	pBr53_1	1827377	6222	SC7	7	5	NA	NA	NA
SC7_84	Lum	pBr53L	pBr53_1	679777	4512	SC7	1	1	NA	NA	NA
SC7_85	Lum	pBr53L	pBr53_1	2217651	8064	SC7	7	3	NA	NA	NA
SC7_86	Lum	pBr53L	pBr53_1	2024213	6453	SC7	3	3	NA	NA	NA
SC7_87	Lum	pBr53L	pBr53_1	2421715	6944	SC7	7	5	NA	NA	NA
SC7_88	Lum	pBr53L	pBr53_1	2727118	7161	SC7	7	5	NA	NA	NA
SC7_89	Lum	pBr53L	pBr53_1	1233515	6539	SC7	7	3	NA	NA	NA
SC7_90	Lum	pBr53L	pBr53_1	1906891	6286	SC7	4	4	NA	NA	NA
SC7_91	Lum	pBr53L	pBr53_1	1844693	7826	SC7	7	5	NA	NA	NA
SC7_92	Lum	pBr53L	pBr53_1	1017390	6656	SC7	3	3	NA	NA	NA
SC7_93	Lum	pBr53L	pBr53_1	1602506	5455	SC7	3	3	NA	NA	NA
SC7_94	Lum	pBr53L	pBr53_1	1557994	5765	SC7	3	3	NA	NA	NA
SC7_95	Lum	pBr53L	pBr53_1	2329099	5927	SC7	1	1	NA	NA	NA
SC9_01	Lum	p53L	p53_1	1392339	5068	SC9	1	1	NA	NA	NA
SC9_03	Lum	p53L	p53_1	1183321	5369	SC9	1	2	NA	NA	NA
SC9_04	Lum	p53L	p53_1	649524	3312	SC9	1	1	NA	NA	NA
SC9_05	Lum	p53L	p53_1	730771	4073	SC9	2	2	NA	NA	NA
SC9_06	Lum	p53L	p53_1	1401272	4869	SC9	1	1	NA	NA	NA
SC9_07	Lum	p53L	p53_1	1007730	4382	SC9	1	1	NA	NA	NA
SC9_08	Lum	p53L	p53_1	1379242	5112	SC9	3	3	NA	NA	NA
SC9_09	Lum	p53L	p53_1	1237017	5196	SC9	7	5	NA	NA	NA
SC9_11	Lum	p53L	p53_1	1871714	4554	SC9	1	1	NA	NA	NA
SC9_13	Lum	p53L	p53_1	1967017	4415	SC9	1	1	NA	NA	NA
SC9_14	Lum	p53L	p53_1	1456720	7914	SC9	3	3	NA	NA	NA
SC9_15	Lum	p53L	p53_1	1430681	5563	SC9	1	1	NA	NA	NA
SC9_16	Lum	p53L	p53_1	1478708	5119	SC9	1	1	NA	NA	NA
SC9_17	Lum	p53L	p53_1	1512190	4173	SC9	1	1	NA	NA	NA
SC9_19	Lum	p53L	p53_1	1238651	3999	SC9	1	1	NA	NA	NA
SC9_21	Lum	p53L	p53_1	1249561	4596	SC9	7	5	NA	NA	NA
SC9_22	Lum	p53L	p53_1	546493	3952	SC9	1	1	NA	NA	NA
SC9_23	Lum	p53L	p53_1	1581581	5499	SC9	1	1	NA	NA	NA
SC9_24	Lum	p53L	p53_1	1539233	5499	SC9	3	3	NA	NA	NA
SC9_25	Lum	p53L	p53_1	727856	5548	SC9	3	3	NA	NA	NA
SC9_26	Lum	p53L	p53_1	1334845	4380	SC9	1	1	NA	NA	NA
SC9_27	Lum	p53L	p53_1	1675541	5307	SC9	3	3	NA	NA	NA
SC9_28	Lum	p53L	p53_1	1406494	4258	SC9	1	1	NA	NA	NA
SC9_29	Lum	p53L	p53_1	1089544	4953	SC9	1	1	NA	NA	NA
SC9_30	Lum	p53L	p53_1	1201356	4749	SC9	1	1	NA	NA	NA
SC9_31	Lum	p53L	p53_1	1176689	6241	SC9	1	1	NA	NA	NA
SC9_32	Lum	p53L	p53_1	1416679	4616	SC9	1	1	NA	NA	NA
SC9_33	Lum	p53L	p53_1	1121025	4407	SC9	1	1	NA	NA	NA
SC9_34	Lum	p53L	p53_1	973453	4731	SC9	1	1	NA	NA	NA
SC9_36	Lum	p53L	p53_1	845700	6164	SC9	3	3	NA	NA	NA
SC9_40	Lum	p53L	p53_1	872479	5682	SC9	4	4	NA	NA	NA
SC9_42	Lum	p53L	p53_1	899199	4217	SC9	1	1	NA	NA	NA
SC9_43	Lum	p53L	p53_1	875754	3941	SC9	1	1	NA	NA	NA
SC9_44	Lum	p53L	p53_1	523457	2549	SC9	1	1	NA	NA	NA
SC9_45	Lum	p53L	p53_1	821205	5238	SC9	1	1	NA	NA	NA
SC9_47	Lum	p53L	p53_1	1301944	3322	SC9	1	1	NA	NA	NA
SC9_48	Lum	v53L	v53_1	1027997	5929	SC9	9	4	NA	NA	NA
SC9_50	Lum	v53L	v53_1	312849	3075	SC9	2	2	NA	NA	NA
SC9_51	Lum	v53L	v53_1	815381	5282	SC9	9	4	NA	NA	NA
SC9_52	Lum	v53L	v53_1	819532	2992	SC9	2	2	NA	NA	NA
SC9_53	Lum	v53L	v53_1	1083148	5345	SC9	2	2	NA	NA	NA
SC9_54	Lum	v53L	v53_1	983814	4642	SC9	9	4	NA	NA	NA
SC9_55	Lum	v53L	v53_1	1177423	4138	SC9	9	4	NA	NA	NA
SC9_56	Lum	v53L	v53_1	900298	3842	SC9	2	2	NA	NA	NA
SC9_57	Lum	v53L	v53_1	995499	3811	SC9	9	4	NA	NA	NA
SC9_58	Lum	v53L	v53_1	524932	3394	SC9	9	4	NA	NA	NA
SC9_59	Lum	v53L	v53_1	956219	5077	SC9	9	4	NA	NA	NA
SC9_60	Lum	v53L	v53_1	1322850	4974	SC9	9	4	NA	NA	NA
SC9_61	Lum	v53L	v53_1	583612	4977	SC9	9	4	NA	NA	NA
SC9_65	Lum	v53L	v53_1	665908	3474	SC9	2	2	NA	NA	NA
SC9_66	Lum	v53L	v53_1	754425	3036	SC9	2	2	NA	NA	NA
SC9_67	Lum	v53L	v53_1	981310	4065	SC9	9	4	NA	NA	NA
SC9_68	Lum	v53L	v53_1	862163	4332	SC9	2	2	NA	NA	NA
SC9_69	Lum	v53L	v53_1	624070	3221	SC9	2	2	NA	NA	NA
SC9_71	Lum	v53L	v53_1	725438	2890	SC9	2	2	NA	NA	NA
SC9_72	Lum	v53L	v53_1	1426965	4187	SC9	2	2	NA	NA	NA
SC9_73	Lum	v53L	v53_1	1516747	4132	SC9	9	4	NA	NA	NA
SC9_74	Lum	v53L	v53_1	583123	3815	SC9	9	4	NA	NA	NA
SC9_75	Lum	v53L	v53_1	754768	4586	SC9	9	4	NA	NA	NA
SC9_76	Lum	v53L	v53_1	422759	2671	SC9	2	2	NA	NA	NA
SC9_77	Lum	v53L	v53_1	956769	4682	SC9	9	4	NA	NA	NA
SC9_79	Lum	v53L	v53_1	772315	4014	SC9	9	4	NA	NA	NA
SC9_81	Lum	v53L	v53_1	1053267	4714	SC9	9	4	NA	NA	NA
SC9_82	Lum	v53L	v53_1	862098	3609	SC9	9	4	NA	NA	NA
SC9_83	Lum	v53L	v53_1	1002338	4231	SC9	9	4	NA	NA	NA
SC9_84	Lum	v53L	v53_1	1169294	3780	SC9	2	2	NA	NA	NA
SC9_85	Lum	v53L	v53_1	1029887	3081	SC9	2	2	NA	NA	NA
SC9_86	Lum	v53L	v53_1	1218694	3172	SC9	2	2	NA	NA	NA
SC9_87	Lum	v53L	v53_1	1432373	6117	SC9	4	2	NA	NA	NA
SC9_88	Lum	v53L	v53_1	971642	3616	SC9	2	2	NA	NA	NA
SC9_89	Lum	v53L	v53_1	1184842	5297	SC9	9	4	NA	NA	NA
SC9_90	Lum	v53L	v53_1	1082193	3947	SC9	9	4	NA	NA	NA
SC9_91	Lum	v53L	v53_1	424915	2868	SC9	2	2	NA	NA	NA
SC9_93	Lum	v53L	v53_1	976304	4611	SC9	9	4	NA	NA	NA
SC9_94	Lum	v53L	v53_1	1193373	4354	SC9	9	4	NA	NA	NA
SC9_96	Lum	v53L	v53_1	1356288	3410	SC9	2	2	NA	NA	NA
											Lum_cluster

## Sheet: Expression matrix_Read Count
	SC1_01	SC1_10	SC1_11	SC1_12	SC1_13	SC1_14	SC1_15	SC1_16	SC1_17	SC1_18	SC1_19	SC1_02	SC1_20	SC1_21	SC1_22	SC1_23	SC1_24	SC1_25	SC1_26	SC1_27	SC1_28	SC1_29	SC1_03	SC1_30	SC1_31	SC1_32	SC1_33	SC1_34	SC1_35	SC1_36	SC1_37	SC1_38	SC1_39	SC1_04	SC1_40	SC1_41	SC1_42	SC1_43	SC1_44	SC1_45	SC1_46	SC1_47	SC1_48	SC1_05	SC1_07	SC1_08	SC1_09	SC10_10	SC10_11
Xkr4	0	0	0	0	0	0	0	0	0	0	0	0	0	0	0	0	0	0	0	0	0	0	0	0	0	0	0	0	0	0	0	0	0	0	0	0	0	0	0	0	0	0	0	0	0	0	0	0	0
Rp1	0	0	0	0	0	0	0	0	0	0	0	0	0	0	0	0	0	0	0	0	0	0	0	0	0	0	0	0	0	0	0	0	0	0	0	0	0	0	0	0	0	0	0	0	0	0	0	0	0
Sox17	0	0	0	0	0	0	0	0	0	0	0	0	0	0	0	0	0	0	0	0	0	0	0	0	0	0	0	0	0	0	0	0	0	0	0	0	0	0	0	0	0	0	0	0	0	0	0	0	0
Mrpl15	13	224	36	125	398	0	251	750	5	238	251	33	0	115	256	80	18	223	139	169	0	70	229	0	0	222	14	66	26	0	324	0	1837	1	43	436	360	400	151	77	0	0	398	39	22	0	88	0	335
Lypla1	25	23	0	151	70	402	0	25	0	238	39	49	0	175	122	0	118	36	29	0	2	16	0	0	2	13	6	131	131	0	222	0	25	0	0	5	0	1	0	112	1	0	422	646	0	2	0	0	1419
Tcea1	19	93	43	24	25	10	4	8	196	106	66	11	37	64	53	11	94	114	56	5	90	70	14	32	9	26	68	78	4	1	34	22	31	36	0	170	18	33	99	77	51	6	40	121	25	13	1	180	312
Rgs20	0	22	0	0	0	0	1	0	0	0	0	0	0	0	0	0	0	0	0	0	0	1	0	0	0	0	0	0	0	0	79	0	0	1	0	0	0	1	1	0	0	0	0	0	0	0	0	0	0
Atp6v1h	82	273	612	218	18	104	2	791	0	145	142	203	408	154	677	1	1480	204	1785	0	1	165	16	339	155	767	371	515	688	3	137	0	395	723	1	141	48	340	752	180	0	182	170	0	343	1	778	282	676
Oprk1	0	0	0	0	0	0	0	0	0	0	0	0	0	0	0	0	0	0	0	0	0	0	0	0	0	0	0	0	0	0	0	0	0	0	0	0	0	0	0	0	0	0	0	0	0	0	0	0	0
Npbwr1	0	0	0	0	0	0	0	0	0	0	0	0	0	0	0	0	0	0	0	0	0	0	0	0	0	0	0	0	0	0	0	0	0	0	0	0	0	0	0	0	0	0	0	0	0	0	0	0	0
Rb1cc1	125	49	0	72	50	43	0	89	2	4	0	71	253	45	20	1	82	0	114	336	16	335	2	97	0	92	59	36	4	1	54	1	374	593	3	2	0	321	129	39	3	12	42	0	7	153	97	0	10
St18	0	0	0	0	0	138	0	0	0	0	0	0	0	0	0	0	12	0	0	0	0	0	0	0	0	0	0	0	0	0	0	0	0	0	0	0	0	0	0	0	0	0	0	0	0	0	0	0	0
Pcmtd1	0	0	0	18	5	17	0	576	38	69	21	574	58	131	87	0	61	22	30	56	6	702	0	12	31	7	9	143	3	198	51	0	721	16	0	8	0	0	552	122	1	35	0	380	218	1	429	0	0
Sntg1	0	0	0	0	0	0	0	0	0	0	0	0	0	0	0	0	0	0	0	0	0	0	0	0	0	0	0	0	0	0	0	0	0	0	0	0	0	0	0	0	0	0	0	0	0	0	0	0	0
Rrs1	0	2	0	0	43	6	216	214	0	0	50	72	0	1	26	114	200	155	0	14	1656	0	16	0	164	29	0	0	0	0	0	30	274	1	0	6	106	0	6	62	1	0	9	0	5	0	0	0	0
Adhfe1	0	0	0	0	0	0	0	0	0	0	0	0	0	0	0	0	0	0	0	0	0	0	0	0	0	0	0	0	0	0	0	0	0	0	0	0	0	0	0	0	0	0	0	0	0	0	0	0	0
2610203C22Rik	0	0	0	0	6	0	0	0	0	1	157	0	0	0	27	0	0	0	0	0	0	0	0	0	0	0	1	0	0	0	0	0	0	0	0	0	0	0	0	18	0	0	3	0	0	0	0	0	0
Vxn	0	0	0	0	0	0	0	0	0	0	0	0	0	0	0	0	0	0	0	0	0	0	0	0	0	0	0	0	0	0	0	0	0	0	0	0	0	0	0	0	0	0	0	0	0	0	0	0	0
Mybl1	0	4	18	17	3	1	2	2	0	0	303	1	15	0	2	0	1	9	0	0	3	0	157	452	107	3	8	29	12	0	0	2	41	0	0	4	46	9	14	3	462	72	10	18	53	10	0	0	1
Vcpip1	0	1	0	0	136	31	0	0	0	161	0	21	0	2	166	1	4	0	2	2	1	11	344	0	0	116	0	0	527	0	0	0	0	212	1	0	0	1727	21	52	2	297	1	0	5	0	0	0	941
Sgk3	0	0	0	0	0	0	0	0	0	0	2	0	0	0	0	0	0	0	0	0	0	0	0	0	0	0	0	0	0	0	83	0	0	0	0	0	0	0	0	1	0	0	0	0	0	0	0	1	0
Mcmdc2	0	11	0	0	0	0	0	0	0	0	0	0	0	0	0	0	0	0	0	0	0	0	0	0	0	0	0	0	0	0	60	0	0	0	0	0	0	0	0	0	0	0	0	0	0	0	0	0	0
Snhg6	3	13	27	50	52	0	0	4	0	0	0	1	0	5	15	19	47	142	12	31	1	4	8	15	31	4	16	3	9	0	20	0	0	131	0	1	0	13	236	24	7	112	318	0	15	4	7	94	154
Snord87	0	0	0	0	0	0	0	0	0	0	0	0	0	0	0	0	0	1	0	0	0	0	0	0	0	0	0	0	0	0	0	0	0	1	0	0	0	0	3	0	0	0	0	0	0	0	0	0	0
Tcf24	0	2	0	1	0	138	0	14	0	73	1	0	0	0	0	0	0	0	0	0	0	0	0	0	0	0	0	0	0	0	0	0	0	0	0	0	0	0	0	0	4	1	0	0	0	0	0	0	0
Ppp1r42	0	0	0	0	0	0	0	0	0	0	0	0	0	0	0	0	0	0	0	0	0	0	0	0	0	0	0	0	0	0	0	0	0	0	0	0	0	0	0	0	0	0	0	0	0	0	0	0	0
Cops5	74	29	528	816	1568	1	0	231	296	28	615	346	1222	855	293	0	575	99	520	1	65	623	260	2	748	764	1	262	33	1633	809	0	1446	0	9	1	1	464	1767	188	0	0	232	1093	436	521	0	1	775
Cspp1	5	119	32	10	56	7	35	68	764	56	0	2	924	151	182	6	671	109	851	1	3	95	329	357	0	91	410	388	8	68	53	1	3	31	5	601	1	180	191	6	0	4	2	80	674	132	40	629	333
Arfgef1	65	193	59	7	3	144	49	4	57	38	0	12	82	31	59	0	3	1	79	0	0	0	60	381	0	4	0	0	7	420	0	0	216	1	376	101	1	339	709	0	0	7	24	0	0	407	3	177	15
Cpa6	0	0	0	0	0	0	0	0	0	0	0	0	0	0	0	0	0	0	0	0	0	0	0	0	0	0	0	0	0	0	0	0	0	0	0	0	0	0	0	0	0	0	0	0	0	0	0	0	0
Prex2	0	0	0	0	0	0	1	0	0	0	0	0	0	0	0	0	1	0	0	0	0	0	0	0	0	0	0	0	0	1	0	0	0	0	1	0	0	2	1	0	0	0	0	0	0	1	0	0	0
A830018L16Rik	0	0	0	0	0	0	0	0	0	0	0	0	0	0	3	0	0	0	0	0	0	0	0	0	0	0	0	0	0	1	0	2	0	0	0	0	0	0	0	0	0	0	0	0	0	0	0	0	0
Sulf1	5	0	0	0	0	0	0	0	0	0	0	0	1377	0	0	0	0	0	0	0	0	123	0	0	0	0	12	0	168	0	0	0	0	0	0	0	0	0	0	0	0	0	42	0	0	163	0	0	0
Slco5a1	0	2	0	0	0	73	0	3	0	1	0	0	8	0	113	0	125	0	0	0	990	1	162	0	0	0	0	0	0	0	40	0	0	0	0	0	0	0	0	30	0	0	0	0	0	0	0	0	0
Prdm14	0	0	0	0	0	0	0	0	0	0	0	0	0	0	0	0	0	0	0	0	0	0	0	0	0	0	0	0	0	0	0	0	0	0	0	0	0	0	0	0	0	0	0	0	0	0	0	0	0
Ncoa2	0	0	0	0	0	0	0	0	0	0	23	1	1303	0	50	0	2	0	0	0	0	14	6	0	0	0	0	108	0	0	55	0	0	1	0	0	0	0	0	41	0	22	0	0	0	27	8	364	0
Tram1	314	496	414	920	844	104	903	59	1060	63	899	200	744	249	640	115	399	244	7	329	4	336	307	715	360	647	4	568	332	11	407	2	72	156	20	201	215	77	524	865	21	962	1552	40	564	232	0	10	1987
Lactb2	0	89	3	468	284	0	23	0	0	0	15	0	0	0	237	0	44	133	313	0	25	27	0	548	0	0	26	14	0	0	28	0	5	0	0	0	0	0	35	255	0	0	0	0	76	238	0	30	48
Xkr9	0	0	0	35	0	0	0	0	0	0	0	0	0	0	0	0	0	0	0	0	0	0	0	0	0	0	0	0	0	0	0	0	0	0	0	0	0	0	0	0	0	0	0	0	0	0	0	0	0
Gm5523	1	0	0	1	0	0	0	0	0	0	1	0	0	0	0	1	0	0	2	0	0	0	0	0	0	1	2	0	0	0	0	0	0	0	0	0	0	0	0	1	0	0	2	1	0	1	1	0	0
Eya1	0	0	65	0	0	118	6	0	0	0	0	0	0	0	7	0	0	0	0	0	0	0	0	0	0	0	0	0	0	0	0	0	0	0	0	0	0	0	0	15	0	0	0	0	153	0	0	0	0
Msc	0	0	0	0	0	0	0	0	0	0	0	0	0	0	0	0	0	0	0	0	0	0	0	0	0	0	0	0	0	0	0	0	0	0	0	0	0	0	0	0	0	0	0	0	0	0	0	0	0
Trpa1	0	0	0	0	0	0	0	0	0	0	0	0	0	0	0	0	0	0	0	0	0	0	0	0	0	0	0	0	0	0	0	0	0	0	0	0	0	0	0	0	0	0	0	0	0	0	0	0	0
Kcnb2	0	0	0	0	0	0	0	0	0	0	0	0	0	0	0	0	0	0	0	0	0	0	0	0	0	0	0	0	0	0	0	0	0	0	0	0	0	0	0	0	0	0	0	0	0	0	0	0	0
Terf1	0	0	6	80	35	0	0	37	1	1	74	0	1	4	16	0	0	69	1	159	1	7	281	10	10	163	0	3	0	0	68	55	0	0	0	0	5	0	32	0	0	5	19	0	22	1	5	0	185
Sbspon	0	0	0	0	0	0	0	0	0	0	0	0	0	0	0	0	0	0	0	0	0	0	0	0	0	0	0	0	0	0	0	0	0	0	0	0	0	0	0	0	0	0	0	0	0	0	0	0	0
4930444P10Rik	0	0	0	0	0	0	0	0	0	0	0	0	0	0	0	0	0	0	0	0	0	0	0	0	0	0	0	0	0	0	0	0	0	0	0	0	0	0	0	0	0	0	0	0	0	0	0	0	0
Rpl7	715	503	515	543	451	122	683	749	705	1	604	375	294	509	405	263	490	532	1023	129	88	346	387	379	601	308	722	472	120	310	559	4	99	1	791	702	461	542	848	632	138	153	631	323	506	334	179	1013	2177
Rdh10	1	1	0	173	0	4	0	11	1356	4	11	57	1259	147	1	11	81	12	309	1	219	249	1	0	7	0	86	15	186	0	202	7	2	0	613	0	225	537	0	443	720	8	609	9	0	0	1	336	0
Stau2	5	4	90	0	0	0	0	54	0	0	45	15	407	0	395	0	192	9	0	3	0	29	0	0	0	0	62	3	5	42	0	0	0	0	1	47	0	1	186	225	0	0	0	0	211	0	770	0	1
Ube2w	766	312	0	12	408	119	0	78	2	47	0	192	92	65	17	899	48	257	347	129	0	58	0	82	2	144	882	73	233	0	102	1	415	0	5	0	0	0	50	110	667	6	0	22	304	207	54	170	0
Eloc	92	579	584	708	1132	30	893	379	398	1657	696	113	880	544	282	752	249	418	518	616	1182	215	638	557	11	534	171	546	11	408	188	1113	361	51	2501	226	651	147	440	290	620	221	348	371	53	138	165	0	353
D030040B21Rik	0	0	34	0	0	0	0	0	0	0	0	0	0	0	31	0	0	0	0	0	0	0	0	0	0	0	0	0	0	0	0	0	0	0	0	0	1	0	0	0	0	0	0	0	0	4	0	0	0
Tmem70	20	43	54	1	190	1	600	0	0	2	136	555	72	137	46	1	0	307	0	0	0	23	126	0	0	139	52	179	0	7	19	0	2148	0	16	220	0	0	309	299	0	0	25	36	99	191	458	0	40
Ly96	0	19	4	6	2	0	39	40	110	200	77	8	0	5	182	15	84	24	23	250	0	101	0	0	0	0	13	37	0	1008	3	0	21	0	0	20	15	1	70	14	0	0	0	0	45	0	0	314	0
Jph1	0	0	0	0	0	0	0	0	0	0	0	0	0	0	0	0	0	0	0	0	0	0	0	0	0	0	0	0	0	0	0	0	0	0	0	0	0	0	0	0	0	0	0	0	0	1	0	0	0
Gdap1	0	0	0	0	0	0	0	0	0	0	0	0	0	0	0	0	0	0	0	0	0	0	0	0	0	0	0	0	0	0	0	0	0	0	0	0	0	0	0	0	0	0	0	0	0	0	0	0	0
Pi15	0	0	0	0	0	0	0	0	0	0	0	0	0	0	0	0	0	0	0	0	0	0	0	0	0	0	0	0	0	0	0	0	0	0	0	0	0	0	0	0	0	0	0	0	0	0	0	0	0
Gm16070	0	0	0	0	0	0	0	0	0	0	0	0	0	0	0	0	0	0	0	0	0	0	0	0	0	0	0	0	0	0	0	0	0	0	0	0	0	0	0	0	0	0	0	0	0	0	0	0	0
Crispld1	0	0	0	0	0	0	0	0	0	0	0	0	0	0	0	0	3	0	0	0	0	0	0	0	0	0	0	0	0	0	0	0	0	0	0	0	0	0	0	0	0	0	0	0	0	0	0	0	0
Crisp4	0	0	0	0	0	0	0	0	0	0	0	0	0	0	0	0	0	0	0	0	0	0	0	0	0	0	0	0	0	0	1	0	0	0	0	0	0	0	0	0	0	0	0	0	0	0	0	0	0
Tfap2b	0	0	0	0	0	0	0	0	0	0	0	0	0	0	0	0	0	0	0	0	0	0	0	0	0	0	0	0	0	0	0	0	0	0	0	0	0	0	0	0	0	0	0	0	0	0	0	0	0
Pkhd1	0	0	0	0	0	0	0	0	0	0	0	0	0	0	0	0	0	0	0	0	0	0	0	0	0	0	0	0	0	0	0	0	0	0	0	0	0	0	0	0	0	0	0	0	0	0	0	0	0
4930486I03Rik	0	0	0	0	0	0	0	0	0	0	0	0	0	0	0	0	0	0	0	0	0	0	0	0	0	0	0	0	0	0	0	0	0	0	0	0	0	0	0	0	0	0	0	0	0	0	0	0	0
Lincmd1	0	0	0	0	0	0	0	0	0	0	0	0	0	0	0	0	0	0	0	0	0	0	0	0	0	0	0	0	0	0	0	0	0	0	0	0	0	0	0	0	0	0	0	0	0	0	0	0	0
Il17f	0	0	0	0	0	0	0	0	0	0	0	0	0	0	0	0	0	0	0	0	0	0	0	0	0	0	0	0	0	0	2	0	0	0	0	0	0	0	0	0	0	0	0	0	0	0	0	0	0
Mcm3	378	294	49	271	290	387	824	573	2	117	400	7	108	141	291	445	65	537	1	0	327	1	245	57	126	279	323	449	0	30	362	155	2297	0	29	591	0	0	846	368	53	673	0	0	167	44	0	0	615
6720483E21Rik	0	0	0	0	0	0	0	0	0	0	0	0	0	0	0	0	0	0	0	0	0	0	0	0	0	0	0	0	0	0	0	0	0	0	0	0	0	0	0	0	0	0	0	0	0	0	0	0	0
Paqr8	0	0	0	0	3	0	0	0	0	0	0	65	0	1	0	0	0	0	0	11	0	0	21	0	0	0	0	0	0	11	1	0	8	0	26	0	931	1	0	0	0	9	0	0	0	0	0	0	0
Efhc1	0	0	0	0	0	0	0	0	0	0	0	0	0	251	0	0	0	0	9	0	0	0	0	0	0	0	0	292	0	0	0	0	0	0	0	0	0	0	0	0	0	0	0	0	0	1	0	0	0
Tram2	124	298	43	0	16	0	0	0	762	25	0	2	0	134	0	0	6	17	3	7	0	889	1	0	0	0	102	0	68	11	0	0	8	32	0	0	0	0	0	4	0	0	196	4	1	140	339	0	55
Tmem14a	0	0	0	0	0	0	0	0	0	0	2	0	0	117	158	0	81	10	0	0	0	0	0	0	0	2	0	0	0	0	0	0	0	0	0	0	0	1	0	44	0	0	0	0	112	0	192	0	0
Gsta3	0	0	0	0	0	0	0	0	0	0	0	0	0	0	0	0	0	0	0	0	0	0	0	0	0	0	0	0	0	0	0	0	0	0	0	0	0	0	0	0	0	0	0	0	0	0	0	0	6
Gm4956	0	0	0	0	0	0	0	0	0	0	0	0	0	0	0	0	0	0	0	0	0	0	0	0	0	0	0	0	0	0	0	0	0	0	0	0	0	0	0	0	0	0	0	0	0	0	0	0	0
Khdc1a	0	0	0	0	0	0	0	0	0	0	0	0	0	0	0	0	0	0	0	0	0	0	0	0	0	0	0	0	0	0	0	0	0	0	0	0	0	0	0	0	0	0	0	0	0	0	0	0	0
Khdc1c	0	0	0	0	0	0	0	0	0	0	0	0	0	0	0	0	0	0	0	0	0	0	0	0	0	0	0	0	0	0	0	0	0	0	0	0	0	0	0	0	0	0	0	0	0	0	0	0	0
Khdc1b	0	0	0	0	0	0	0	0	0	0	0	0	0	0	0	0	0	0	0	0	0	0	0	0	0	0	0	0	0	0	0	0	0	0	0	0	0	0	0	0	3	0	0	0	0	0	0	0	0
Kcnq5	0	0	0	0	0	0	10	0	0	0	0	9	0	0	0	0	0	0	0	0	0	0	0	0	0	0	0	0	0	0	0	0	0	0	0	0	0	0	1	0	0	0	0	0	47	0	0	0	0
Rims1	0	0	0	0	0	0	0	0	0	0	0	0	0	0	0	0	0	0	0	0	0	0	0	0	0	0	0	0	0	0	0	0	0	0	0	0	0	0	0	0	0	0	0	0	0	0	0	0	0
Mir30a	0	0	0	0	0	0	0	0	0	0	0	0	0	0	0	0	0	0	0	0	0	0	0	0	0	0	0	0	0	0	0	0	0	0	0	0	0	0	0	0	0	0	0	0	0	0	0	0	0
Ogfrl1	3	0	0	0	0	0	0	0	0	0	0	0	0	0	45	0	0	0	0	0	0	0	0	0	0	6	0	0	0	0	0	0	0	0	0	0	0	0	0	37	0	0	0	0	0	0	0	486	1117
B3gat2	0	0	0	0	0	0	0	0	0	1088	5	0	0	61	18	0	0	0	0	0	1	0	0	0	0	0	0	0	0	0	0	0	0	0	0	0	0	0	0	0	0	0	0	0	0	0	0	0	0
Smap1	60	24	45	4	84	10	0	98	0	2	0	3	69	32	0	0	24	11	11	0	2	0	269	7	0	20	107	50	30	20	12	2	4	55	4	1	3	28	44	56	1	0	98	3	2	103	50	11	0
Sdhaf4	149	143	180	529	252	185	1208	759	667	747	181	296	250	60	341	770	160	223	650	161	249	199	648	63	187	283	323	274	215	36	200	213	1618	110	2130	650	785	1373	319	274	1172	72	595	116	231	285	138	221	0
Fam135a	7	2	0	6	17	32	0	0	164	0	0	320	16	520	106	0	89	17	46	1	2	50	1	490	0	1	4	4	627	745	72	0	54	0	18	77	0	1108	69	1	11	64	68	0	16	217	0	0	0
Col9a1	0	0	0	0	0	0	0	0	0	0	0	0	0	0	0	0	0	0	0	0	0	0	0	0	0	0	0	0	0	0	0	0	0	0	0	0	0	0	0	0	0	0	0	0	0	0	0	0	0
Col19a1	0	0	0	0	0	0	0	0	0	0	0	0	0	0	0	0	0	0	0	0	0	0	0	0	0	0	0	0	0	0	0	0	0	0	0	0	0	0	0	0	0	0	0	0	0	0	0	0	0
Lmbrd1	16	0	807	17	0	7	0	782	2	1671	15	56	21	30	120	44	89	20	0	0	0	41	1270	153	0	1	45	4	80	108	10	0	325	10	0	0	89	124	216	118	0	3	639	0	34	13	304	0	669
Adgrb3	0	0	0	0	0	0	0	0	0	0	0	0	0	0	0	0	0	0	0	0	0	0	0	0	0	0	0	0	0	0	0	0	0	0	0	0	0	0	0	0	0	0	0	0	0	1	0	0	0
Gm20172	0	0	0	0	0	0	0	0	0	0	0	0	0	0	0	0	0	0	0	0	0	0	0	0	0	0	0	0	0	0	0	0	0	0	0	0	0	0	0	0	0	0	0	0	0	0	0	0	0
4931408C20Rik	0	0	0	0	0	0	0	0	0	0	0	0	0	0	0	0	0	0	0	0	0	0	0	0	0	0	0	0	0	0	0	0	0	0	0	0	0	0	0	0	0	0	0	0	0	0	0	0	0
Gm5524	0	0	0	0	0	0	0	0	0	0	0	0	0	6	16	0	0	0	0	0	0	0	0	0	0	0	0	8	0	0	0	0	0	15	0	0	0	0	0	0	0	0	0	0	0	80	0	0	0
Phf3	600	144	1	77	182	450	1524	52	16	4	20	16	189	81	64	69	610	40	27	39	133	61	438	586	2	17	26	22	65	37	58	327	104	28	351	0	48	383	96	570	1	2	36	1	146	100	0	2	0
Ptp4a1	327	133	485	2	10	0	9	8	6	5	6	385	6	40	187	177	436	213	70	5	9	467	451	5	153	191	23	463	241	6	113	0	139	83	804	68	89	1344	398	73	1	4	1066	14	6	306	99	46	731
Gm29669	0	0	0	0	0	0	0	0	0	0	0	0	0	0	0	0	0	0	0	0	0	0	0	0	0	0	0	0	0	0	0	0	0	0	0	0	0	0	0	0	0	0	0	0	0	0	0	0	0
Lgsn	0	0	0	0	0	0	0	0	0	0	0	0	0	0	0	0	0	0	0	0	0	0	0	0	0	0	0	0	0	0	0	0	0	0	0	0	0	0	0	0	0	0	0	0	0	0	0	0	0
Khdrbs2	0	0	0	0	0	0	0	0	0	0	0	0	0	0	0	0	0	0	0	0	0	0	0	0	0	0	0	0	0	0	0	0	0	0	0	0	0	0	0	0	0	0	0	0	0	0	0	0	0
Gm9839	0	0	0	0	0	0	0	0	0	0	0	0	0	0	0	0	0	0	0	0	0	0	0	0	0	0	0	0	0	0	0	0	0	0	0	0	0	0	0	0	0	0	0	0	0	0	0	0	0
Gm5415	0	0	0	0	0	0	0	0	0	0	0	0	0	0	0	0	0	0	0	0	0	0	0	0	0	0	0	0	0	0	0	0	0	0	0	0	0	0	0	0	0	0	0	0	0	0	0	0	0
Prim2	20	343	690	453	609	380	24	1906	1	2	811	457	156	84	288	0	385	12	113	1	0	0	39	50	56	231	510	3	96	0	238	0	1	15	0	1454	361	83	231	869	1	15	262	247	176	0	1	0	2
1700001G17Rik	0	0	0	0	0	0	0	0	0	0	0	0	0	0	0	0	0	0	0	0	0	0	0	0	0	0	0	0	0	0	0	0	0	0	0	0	0	0	0	0	0	0	0	0	0	0	0	0	0
Rab23	0	205	0	1	51	0	0	0	0	0	0	0	7	73	0	0	201	0	0	2	0	0	0	0	0	0	19	17	0	0	4	0	0	0	108	0	0	0	45	0	0	0	0	0	9	0	0	0	0
Bag2	238	137	503	0	729	200	2	2	1	0	147	589	149	348	12	64	36	0	438	224	0	0	300	198	4	15	0	32	72	1294	0	0	0	0	662	17	0	0	33	215	0	3	703	0	9	248	0	0	4
Zfp451	14	364	134	0	427	417	78	20	3	3280	183	1966	251	780	239	0	447	593	10	996	4	113	76	84	11	720	21	177	91	109	57	1	316	296	4	519	856	5	350	25	117	124	144	60	58	120	188	0	4
Gm15455	8	11	35	23	47	0	0	0	2	27	2	0	1	1	2	0	0	3	63	2	0	9	16	0	0	3	2	5	15	0	23	0	0	0	0	5	21	0	0	0	0	0	0	0	0	0	49	0	0
Bend6	0	2	0	0	0	1	0	29	0	0	0	0	0	2	0	0	452	0	0	1	0	0	2	0	0	0	178	0	0	0	0	0	0	0	0	42	0	0	81	0	0	0	2	363	0	29	119	0	0
Dst	1725	394	485	1653	156	679	571	1626	225	48	1053	1096	1443	824	487	210	1211	132	549	408	281	400	302	1388	242	456	533	818	332	467	887	10	48	2058	441	1909	1394	1709	182	751	1231	1207	3810	1585	101	1220	845	161	5
Mir6896	0	0	0	0	0	0	0	0	0	0	0	0	0	0	0	0	0	0	0	0	0	0	0	0	0	0	0	0	0	0	0	0	0	0	0	0	0	0	0	0	0	0	0	0	0	0	0	0	0
Ccdc115	0	15	58	0	28	0	0	0	0	0	0	0	70	384	0	0	0	203	0	1	0	0	0	0	37	0	0	146	0	0	13	0	0	0	0	0	0	1	2	0	4	0	0	3	0	0	0	0	255
Imp4	0	192	406	490	267	70	3	2	0	0	1195	100	0	349	245	0	362	449	203	0	1	10	76	441	906	127	0	486	86	1	1037	23	2	10	0	128	33	0	270	635	182	196	0	0	12	11	0	0	43
Ptpn18	0	0	0	0	0	0	0	0	6	0	0	0	0	0	0	0	0	0	0	0	0	0	0	0	0	0	0	0	0	0	0	0	0	0	0	0	0	0	0	0	0	0	0	0	0	0	0	0	60
Prss39	0	0	0	0	0	0	0	0	0	0	0	0	0	0	0	0	0	0	0	0	0	0	0	0	0	0	0	0	0	0	0	0	0	0	0	0	0	0	0	0	0	0	0	0	0	0	0	0	0
Prss40	0	0	0	0	0	0	0	0	0	0	0	0	0	0	0	0	0	0	0	0	0	0	0	0	0	0	0	0	0	0	0	0	0	0	0	0	0	0	0	0	0	0	0	0	0	0	0	0	0
Amer3	0	0	0	0	0	0	0	0	0	0	0	0	0	0	0	0	0	0	0	0	0	0	0	0	0	0	0	0	0	0	0	0	0	0	0	0	0	0	0	0	0	0	0	0	0	0	0	0	0
Arhgef4	0	0	0	0	0	0	0	11	0	0	0	19	0	0	0	0	0	0	0	0	0	0	0	0	0	0	0	0	0	0	69	0	0	0	0	0	0	0	0	0	0	0	0	0	0	0	0	0	0
Fam168b	142	297	3	0	19	22	335	212	375	5	47	60	383	0	10	1	30	36	0	0	0	198	217	189	0	15	0	12	15	15	23	0	1128	1	1	1	21	23	91	83	137	0	40	52	0	15	0	0	4
Plekhb2	338	352	1	16	16	47	1094	18	821	40	50	344	619	100	1100	1	51	865	75	479	3	82	527	1543	66	12	428	24	4	15	200	1	170	2	2	231	0	596	29	3	69	184	328	2	0	621	0	0	1
Hs6st1	0	0	20	31	13	1	0	56	33	1364	264	0	0	0	156	108	63	654	0	0	0	1	423	21	0	23	0	95	0	0	42	1	0	35	0	0	19	0	53	20	63	530	4	0	7	158	241	0	0
Uggt1	512	262	12	21	22	211	1033	1606	0	147	40	320	2052	1013	351	31	149	7	153	20	6	148	516	21	9	258	120	7	149	37	888	1	615	0	1239	120	1313	108	101	305	258	215	455	756	61	282	0	31	51
Mir6897	0	0	0	0	0	0	0	57	0	0	0	0	0	0	0	0	0	0	0	0	0	0	0	0	0	0	0	0	0	0	0	0	0	0	0	0	0	0	0	0	0	0	0	0	0	0	0	0	0
Neurl3	0	0	0	0	0	0	0	0	0	0	0	0	0	0	0	0	0	0	0	0	0	0	0	0	0	0	0	0	0	0	0	0	0	0	0	0	0	0	0	0	0	0	0	0	0	0	0	0	0
Arid5a	174	1	263	336	137	17	0	7	0	0	0	11	57	585	1	1131	73	0	0	39	8	4	0	1	0	0	729	216	0	0	9	0	2	8	0	3	29	0	0	0	0	0	82	0	1	30	319	1391	3
Kansl3	0	30	30	20	0	175	0	594	0	1178	202	509	228	84	236	0	34	23	11	0	1	0	0	0	0	66	24	47	9	71	0	0	1	17	2251	41	1	8	113	36	1	18	0	228	19	611	9	0	0
Fer1l5	0	0	0	0	0	0	0	0	0	0	0	0	0	0	0	0	0	0	0	0	0	0	0	0	0	0	0	0	0	0	0	0	0	0	0	0	0	0	0	0	0	0	0	0	0	12	0	0	0
Lman2l	0	50	0	0	0	0	1	0	36	0	0	0	26	4	0	0	0	0	0	0	0	0	51	0	0	0	0	0	0	1	2	1	0	0	0	0	3	3	21	34	0	0	0	0	0	22	0	205	0
Cnnm4	0	182	0	11	3	0	20	1	1150	1	1	519	13	1121	276	0	270	0	0	150	2	0	131	46	0	0	43	639	0	0	915	1	0	102	108	0	1730	0	1314	631	0	0	161	0	41	0	0	1980	0
Cnnm3	0	0	0	1	0	1	0	0	0	43	0	0	0	0	41	0	0	0	172	0	0	5	58	0	0	0	0	0	0	1	0	0	0	0	0	51	0	0	0	0	0	154	0	0	59	0	0	0	0
Ankrd23	0	1	0	0	0	0	0	0	0	0	0	3	0	0	0	0	0	0	0	0	0	0	0	0	0	0	0	0	0	0	0	0	0	0	0	0	0	0	0	0	0	0	0	0	0	11	0	0	0
Ankrd39	0	1	0	0	0	0	0	0	0	0	3	0	0	0	0	0	0	0	0	0	0	0	0	0	0	0	0	38	0	0	0	0	0	0	0	432	0	0	0	21	0	0	0	0	0	0	0	0	19
Sema4c	0	0	0	0	0	0	0	0	0	0	0	0	0	0	0	1	0	0	0	0	0	0	0	0	0	0	0	0	0	0	0	0	0	0	0	0	0	0	0	0	0	0	0	0	9	0	0	0	0
Fam178b	0	0	0	0	0	0	0	0	0	0	0	0	0	0	0	0	0	0	0	0	0	0	0	0	0	0	0	0	0	0	0	0	0	0	0	0	0	0	0	0	0	0	0	0	0	0	0	0	34
Cox5b	87	127	173	143	157	44	92	133	96	164	105	44	76	107	150	512	103	105	196	10	8	67	313	5	86	84	33	69	24	86	120	15	73	14	21	199	296	32	317	184	437	59	122	107	174	41	11	68	106
Actr1b	11	28	441	356	11	0	0	8	2	0	149	8	12	1	515	0	397	44	211	34	0	25	3	0	1	8	0	0	330	128	317	0	40	0	428	96	2	150	317	463	1	385	0	0	12	641	0	13	15
4933424G06Rik	0	0	0	0	0	0	0	0	0	0	0	0	0	0	0	0	0	0	12	0	0	0	0	0	0	0	0	0	0	0	0	0	0	0	0	0	0	0	0	0	0	0	0	0	0	0	0	0	0
Zap70	0	0	0	0	0	0	0	0	0	0	0	0	0	0	0	0	0	0	0	0	0	0	0	0	0	0	0	0	29	0	0	0	0	0	0	0	0	0	0	0	0	0	0	0	0	0	0	0	0
Tmem131	0	129	0	17	19	0	0	475	10	1	112	453	66	3	12	0	18	0	11	163	0	3	54	1	0	26	0	42	42	219	0	0	6	27	0	80	13	1	0	277	160	0	0	0	11	187	0	0	88
Cnga3	0	0	0	0	0	0	0	0	0	0	0	0	0	0	0	0	0	0	0	0	0	0	0	0	0	0	0	0	0	0	0	0	0	0	0	0	0	0	0	0	0	0	0	0	0	0	0	0	0
Inpp4a	35	824	0	201	151	158	0	763	562	0	0	294	2	293	362	0	651	99	528	719	0	733	32	0	215	9	597	153	347	2	221	0	0	0	879	0	781	0	241	0	0	0	360	502	380	18	0	1429	182
Coa5	0	95	181	0	0	0	0	1	0	0	0	31	5	0	761	0	54	0	2	59	4	78	0	412	0	111	0	43	537	1	0	1	1	0	1	51	27	597	885	18	0	2	75	0	0	2	0	0	1
Unc50	103	160	0	2	45	1	2	688	208	0	360	320	0	169	174	63	65	307	152	25	0	8	568	46	0	115	31	157	0	35	2	1	0	0	0	161	0	5	107	106	0	0	52	7	86	0	0	0	0
Mgat4a	0	109	0	37	0	18	4	783	0	129	0	11	0	0	9	0	1	0	0	0	4	0	0	2	0	0	0	0	185	43	13	0	0	0	4	0	0	1	126	1	0	175	0	0	78	162	0	0	205
4930594C11Rik	0	0	1	1	0	0	0	0	0	0	0	0	0	0	0	0	0	0	2	0	0	0	0	0	0	0	0	2	64	0	0	0	0	0	0	0	0	0	0	0	0	0	0	0	0	0	0	0	0
2010300C02Rik	0	0	0	0	0	0	0	0	0	0	0	0	0	0	0	0	0	0	0	0	0	0	2	0	0	0	0	0	0	0	0	0	0	0	0	0	0	0	0	0	0	0	0	0	0	0	0	0	0
Tsga10	0	4	0	17	0	0	0	0	0	0	0	0	0	0	0	0	0	93	0	0	0	0	1	0	0	0	0	0	0	159	0	0	0	0	7	0	0	0	0	0	807	0	0	0	2	5	0	0	0
Lipt1	0	0	0	0	0	0	0	0	0	9	0	0	0	0	0	0	2	0	0	0	0	0	0	0	0	0	0	0	0	0	0	0	0	0	0	0	0	0	0	0	0	0	0	0	0	0	0	0	0
Mitd1	0	185	241	0	20	14	0	4	78	2	61	27	0	3	96	31	2	50	1	1	2	113	0	55	0	8	310	71	1	0	10	22	469	0	44	1	2	2	46	2	81	2	318	0	159	194	1	1	0
Mrpl30	344	224	226	633	619	25	0	371	446	100	208	143	0	424	137	274	211	311	22	0	0	105	11	0	62	341	248	83	33	0	351	134	24	16	0	182	114	0	236	322	1	0	0	155	154	178	81	731	431
Lyg2	0	0	0	0	0	0	0	0	0	0	0	0	0	0	0	0	0	0	0	0	0	0	0	0	0	0	0	0	0	0	0	0	0	0	0	0	0	0	0	0	0	0	0	0	0	0	0	0	0
Lyg1	0	0	0	0	0	0	0	0	0	0	0	0	0	0	0	0	0	0	0	0	0	0	0	0	0	0	0	0	0	0	0	0	0	0	0	0	0	0	0	0	0	0	0	0	0	0	0	0	0
Txndc9	31	188	24	103	260	1	0	61	295	0	111	41	1	142	73	318	135	289	25	50	6	54	31	151	1	101	87	74	36	495	54	1329	0	0	1	184	385	0	96	158	0	199	251	297	153	63	225	885	486
Eif5b	303	702	571	1065	238	1053	49	786	8	708	331	533	56	43	163	396	297	177	262	5139	217	284	90	1592	140	790	443	396	57	72	210	27	276	44	597	607	588	540	642	566	717	219	1113	115	336	62	224	1	207
Rev1	0	4	0	51	54	156	1	0	0	184	0	141	0	16	0	0	26	0	14	0	3	4	0	4	33	61	0	142	0	0	0	84	44	130	0	32	0	70	4	11	115	1	11	0	4	39	192	0	174
Aff3	0	0	0	875	12	59	0	0	0	0	0	3	50	0	0	0	0	4	0	0	0	0	89	6	0	0	0	193	0	0	0	0	73	0	0	59	2	0	0	0	0	0	0	0	0	0	0	0	0
Lonrf2	0	0	0	0	0	0	0	0	0	0	0	0	0	0	0	0	0	0	0	0	0	23	0	0	0	0	0	154	0	0	0	0	0	0	0	0	0	0	0	14	0	0	0	0	0	0	0	0	0
Chst10	0	0	0	0	0	0	0	20	0	0	0	0	0	0	33	0	0	0	0	0	0	0	0	0	0	0	0	13	0	0	0	19	240	0	1	0	0	30	0	119	0	0	0	0	0	7	0	0	847
Nms	0	0	0	0	0	0	0	0	0	0	0	0	0	0	0	0	0	0	0	0	0	0	0	0	0	0	0	0	0	0	0	0	0	0	0	0	0	0	0	0	0	0	0	0	0	0	0	0	0
Pdcl3	113	271	574	269	269	5	0	108	879	0	25	90	1	307	272	563	281	464	8	49	0	209	0	45	0	88	565	382	6	1	59	51	1	0	0	295	859	210	630	334	1	1	244	72	232	645	26	1	434
Npas2	0	0	0	0	0	0	0	0	0	0	0	0	0	0	0	0	0	0	0	0	0	0	0	0	0	0	0	0	0	0	0	0	0	0	0	0	0	0	0	0	0	0	0	0	0	3	0	0	1
Rpl31	1	3	100	66	15	1	3	0	10	4	12	20	0	6	7	152	8	1	3	1	1	0	3	3	10	7	2	3	0	0	11	384	0	0	12	8	0	247	11	10	2	0	0	12	6	1	0	59	28
Tbc1d8	0	0	0	0	0	0	0	0	0	0	0	0	0	0	0	0	0	0	0	0	0	0	0	0	0	0	0	0	0	0	0	0	0	0	7	0	4	0	36	0	0	0	0	0	0	0	0	0	0
Cnot11	139	0	0	0	0	18	0	2	0	1	0	2	145	383	58	94	3	0	19	0	0	0	1	0	0	17	14	0	2	0	0	0	0	6	0	0	0	0	67	180	1092	0	0	0	0	0	14	0	0
Snord89	0	0	0	0	0	0	0	0	0	0	0	0	0	1	0	0	0	0	0	0	0	0	0	0	0	25	0	0	0	0	0	0	0	0	0	0	0	0	0	0	0	0	0	0	0	0	0	0	0
Rnf149	400	0	0	0	1	4	0	74	0	32	0	0	0	20	59	491	17	5	232	936	7	2	23	73	41	67	0	1	0	0	10	0	0	108	0	836	1	1	23	64	0	0	0	0	0	8	0	3	0
Creg2	0	0	0	0	0	0	0	0	0	0	0	0	0	0	0	0	0	0	0	0	0	0	0	0	0	0	0	0	0	0	0	0	0	0	0	0	0	0	0	0	0	0	0	0	0	0	0	0	0
Rfx8	0	0	0	0	0	0	0	0	0	0	0	0	0	0	0	0	0	0	0	0	0	0	0	0	0	0	0	0	0	0	0	0	0	0	0	0	0	0	0	0	0	0	0	0	0	0	0	0	0
Gm3646	0	0	0	0	0	0	0	0	0	0	0	0	0	0	0	0	0	0	0	0	0	0	0	0	0	0	0	0	0	0	0	0	0	0	0	0	0	0	0	0	0	0	0	0	0	0	0	0	0
1700066B17Rik	0	0	0	0	0	0	0	0	0	0	0	0	0	0	0	0	1	0	0	0	0	0	0	0	0	0	0	0	0	0	0	0	0	0	0	0	0	0	0	0	0	0	0	0	0	0	0	0	0
Map4k4	153	175	850	301	126	876	6	128	810	96	397	84	1906	723	2298	5	905	415	405	1634	24	435	116	1941	5	824	1007	651	271	106	1790	270	222	299	70	459	2276	515	281	459	3343	477	757	7	879	994	925	62	19
Il1r2	0	32	0	0	0	0	0	0	0	0	0	0	0	0	0	0	42	0	0	0	0	0	0	0	0	0	0	0	0	0	0	0	0	0	0	0	0	0	0	0	0	0	0	0	0	0	0	0	0
Gm16894	0	10	0	0	0	0	0	0	0	0	0	0	0	0	0	0	0	0	0	0	0	0	0	0	0	0	0	0	0	0	0	0	0	0	0	0	0	0	0	0	0	0	0	0	0	0	0	0	0
Il1r1	535	65	0	1	0	0	0	127	1393	3	0	52	0	333	518	4	310	92	310	82	10	197	2	1	1	2	6	0	194	5	0	2	5	0	28	1	1384	0	151	178	0	0	413	874	0	642	1	1	0
Il1rl2	0	0	58	0	0	0	0	0	0	0	0	0	0	0	0	0	1	0	0	0	0	0	0	0	0	0	0	21	0	9	1	0	0	0	0	0	0	0	13	0	0	0	0	0	0	143	0	0	0
Il1rl1	1	783	1035	61	41	574	5	84	11	112	1769	0	1	11	0	6	646	1005	18	116	37	1	226	1	953	393	313	38	1	593	2660	14	52	436	2069	554	2373	2	2061	288	443	23	1	148	953	2	5	0	0
Il18r1	3	485	5	573	2	20	34	340	0	53	71	0	0	166	1014	0	266	287	1786	1	11	89	121	82	3217	1	21	10	0	2	235	35	10	4	253	298	152	19	1085	408	104	23	0	22	15	52	0	0	0
Il18rap	3	0	91	0	1	0	762	0	0	3	0	0	49	121	18	1	0	0	81	3	8	1	1	0	1	4	26	0	0	7	0	6	4	0	16	22	136	135	1	254	10	4	0	0	1	3	0	0	0
Slc9a4	0	0	0	0	0	0	0	0	0	0	0	0	56	0	0	0	0	0	0	0	0	0	0	0	0	0	0	0	0	0	0	0	0	0	0	0	0	0	0	0	0	0	0	0	0	0	0	0	0
Slc9a2	0	0	0	0	0	0	0	0	0	0	15	424	0	0	0	0	0	0	0	0	0	0	0	0	0	0	0	0	27	0	0	0	0	0	0	0	0	0	0	0	0	0	0	0	41	0	0	0	0
Mfsd9	0	0	0	241	0	0	0	0	0	0	0	0	0	0	0	0	0	0	0	0	0	0	0	0	0	0	0	133	0	0	0	0	0	0	0	0	0	1	0	0	0	0	0	0	0	0	0	0	0
Tmem182	0	0	0	0	0	0	0	0	0	0	0	0	0	0	0	0	0	0	0	0	0	0	0	0	0	0	0	0	0	0	0	0	0	0	0	0	0	0	0	0	0	0	0	0	0	0	0	0	0
4930448I06Rik	0	0	0	0	0	0	0	0	0	0	0	0	0	0	0	0	0	0	0	0	0	0	0	0	0	0	0	0	0	0	0	0	0	0	0	0	0	0	0	0	0	0	0	0	0	0	0	0	0
Pantr1	0	0	0	0	0	0	0	0	0	0	0	0	0	0	0	0	0	0	0	0	0	0	0	3	0	0	0	0	0	0	0	0	0	0	0	0	0	0	0	0	0	0	0	0	0	0	1	0	0
Pou3f3	0	0	0	0	0	0	0	0	0	0	0	0	0	0	0	0	0	0	0	0	0	0	0	0	0	0	0	0	0	0	0	0	0	0	0	1	0	0	0	0	0	0	0	0	0	0	0	0	0
Pantr2	0	0	0	0	0	0	0	0	0	0	0	0	0	0	0	0	0	0	0	0	0	0	0	0	0	0	0	0	0	0	0	0	0	0	0	0	0	0	0	0	0	0	0	0	0	0	0	0	0
Dalir	0	0	0	0	0	0	0	0	0	0	0	0	0	0	0	0	0	1	0	0	0	0	0	0	0	0	0	0	0	0	0	0	0	0	0	0	0	0	0	0	0	0	0	0	0	0	0	0	0
Mrps9	0	65	0	1	413	0	0	68	0	0	302	196	0	2	176	201	105	32	528	0	5	34	85	423	148	26	17	61	0	0	6	1	0	0	1	211	0	2	0	6	1	1	24	0	0	38	449	0	100
Gpr45	0	0	0	0	0	0	0	0	0	0	0	0	0	0	0	0	0	0	0	0	0	0	0	0	0	0	0	0	27	0	0	0	0	0	0	0	0	0	0	0	0	0	0	0	0	0	0	0	0
Tgfbrap1	0	0	0	180	1	0	0	1	0	2	1	0	0	0	19	24	73	0	0	0	18	0	0	44	0	0	1	0	0	0	0	0	0	22	0	1	0	0	0	0	0	0	0	0	6	0	0	0	0
AI597479	0	2	0	0	0	0	0	0	0	2	357	1	0	0	72	0	0	146	6	0	0	0	0	0	0	1	0	0	0	0	0	0	0	0	0	0	0	0	7	0	0	0	0	0	7	0	0	4	2
Fhl2	277	136	388	67	853	1275	0	959	64	61	361	265	245	952	44	18	760	867	1539	7	58	357	166	41	729	282	1	189	1276	843	225	2	309	819	296	1170	76	84	3	692	147	16	224	1779	613	214	177	0	0
Nck2	550	75	84	244	1	0	1	172	129	58	0	74	299	172	69	248	100	15	221	114	29	121	17	0	66	53	35	115	219	372	96	1	189	0	3	99	1	740	249	100	362	24	146	89	43	495	55	0	14
1500015O10Rik	0	0	0	0	0	0	0	0	0	0	0	0	0	0	0	57	0	0	0	0	0	153	0	0	0	0	85	0	0	0	111	0	0	0	0	0	0	0	0	0	0	0	0	0	0	561	823	0	0
Uxs1	14	10	10	20	11	2	0	35	0	0	37	205	14	24	1	1	190	5	8	0	147	118	30	579	136	11	0	3	221	2	1	5	56	0	123	46	2	1	52	53	8	2	602	19	34	1	0	10	75
Tpp2	34	845	164	469	1053	28	562	964	4	736	1026	870	177	1515	861	1073	963	858	49	2780	114	139	392	2389	1355	505	44	786	235	409	1353	557	272	1050	77	185	177	17	338	279	247	277	2543	894	14	743	55	47	269
Mettl21c	0	0	0	0	0	15	0	0	0	0	0	0	0	0	1	0	0	0	0	0	0	0	0	0	0	0	0	0	0	0	0	0	0	0	0	0	0	0	0	0	0	0	0	0	0	0	35	0	0
Tex30	1	357	0	26	234	0	0	56	5	15	546	104	0	207	354	2	203	657	0	15	2	1	4	833	356	443	3	350	298	192	715	3	5	11	2	41	561	55	206	48	1	3	1054	0	307	171	0	1	806
Kdelc1	362	283	157	1	109	26	0	0	0	0	592	4	55	448	81	837	127	26	64	0	0	256	0	0	0	2	1	32	47	1	635	0	167	0	1	32	501	40	16	579	151	1260	77	0	0	0	85	0	37
Bivm	0	1	9	0	333	0	0	0	0	0	0	0	0	3	12	0	0	32	0	0	0	1	0	0	0	423	0	0	44	472	0	0	0	0	0	0	0	0	220	490	0	0	726	0	0	0	0	0	639
Ercc5	18	5	0	0	198	32	0	1	0	0	0	37	0	0	0	366	0	0	558	2	2	0	33	487	0	0	0	0	35	0	0	0	1	0	0	0	0	2	0	0	0	1	0	0	0	0	0	0	21
Mettl21e	0	0	0	0	0	0	0	0	0	0	0	0	0	0	0	0	0	0	0	0	0	0	0	0	0	0	0	0	0	0	0	0	0	0	0	0	0	0	0	0	0	0	0	0	0	0	0	0	0
Gulp1	2	15	130	0	1	0	0	560	0	0	0	44	40	279	1	0	53	0	1	0	4	0	0	0	180	7	0	0	151	0	226	1	1	0	0	0	1	1	96	0	35	4	0	0	50	49	0	0	0
4930521E06Rik	0	0	0	0	0	0	0	0	0	0	0	0	0	0	0	0	0	0	0	0	0	0	0	0	0	0	0	0	0	0	0	0	0	0	0	0	0	0	0	0	0	0	0	0	0	0	0	0	0
Col3a1	0	0	0	0	0	0	0	0	0	0	0	0	470	0	0	0	0	0	0	0	1	124	0	0	0	0	0	0	0	0	0	0	0	0	0	0	0	0	0	0	0	0	52	0	0	37	0	0	0
Col5a2	518	16	0	195	2	16	3325	3	640	21	0	233	0	3	21	2	406	0	148	47	24	0	951	81	0	221	889	0	524	89	75	683	10	0	360	296	0	33	52	1	94	803	741	0	612	491	97	0	0
Wdr75	878	45	11	21	3	29	603	2	1	2	336	221	61	0	58	79	626	101	16	25	0	5	204	103	46	216	44	55	13	17	50	4	1153	96	49	639	33	170	440	1033	2	756	138	39	65	74	7	601	1354
Slc40a1	0	0	0	0	0	0	0	0	0	0	0	0	21	0	0	0	0	0	0	0	0	3	0	0	0	0	0	0	0	0	0	0	0	0	0	0	0	0	0	0	0	0	0	0	0	0	0	0	0
Stk-ps2	0	0	0	0	0	0	0	0	0	0	0	0	0	0	60	0	0	0	0	0	0	0	0	0	0	0	0	0	0	0	0	0	0	0	0	0	0	0	0	0	0	0	0	0	0	0	0	0	0
Dnah7b	0	0	0	0	0	0	0	0	0	0	0	0	0	0	0	0	0	0	0	0	0	0	0	0	0	0	0	0	0	0	0	0	0	0	0	0	36	0	0	0	0	0	0	0	0	0	1	0	0
Dnah7c	0	1	0	0	0	0	0	0	0	0	0	0	0	0	0	0	0	0	0	0	0	0	0	0	0	0	0	0	0	0	0	0	0	0	0	0	0	0	0	0	0	0	0	0	0	0	0	0	0
Slc39a10	0	3	0	7	0	1	0	0	6	3460	74	0	279	4	106	0	365	3	0	0	0	265	0	52	8	6	409	1	0	0	27	0	0	1	0	1	0	430	858	119	1175	21	93	1	139	168	0	0	37
C230029F24Rik	0	0	0	0	0	0	0	0	0	0	0	0	0	0	0	0	0	0	0	0	0	0	0	0	0	0	0	0	0	0	0	0	0	0	0	0	0	0	0	0	0	0	0	0	0	0	0	0	0
Tmeff2	0	0	0	0	0	0	0	0	0	0	0	0	0	0	0	0	0	0	0	0	0	0	0	0	0	0	0	0	0	0	0	0	0	0	48	0	0	1	0	0	0	0	0	0	0	0	0	0	0
9330175M20Rik	0	0	0	0	0	0	0	0	0	0	0	0	0	0	0	0	0	0	0	0	0	0	0	0	0	0	0	0	0	0	0	0	0	0	0	0	0	0	0	0	0	0	0	0	0	0	0	0	0
Cavin2	1	149	195	90	116	0	1	0	0	11	102	291	1	843	48	4520	669	610	9	149	10	0	412	43	126	96	0	111	159	1	240	27	159	5	26	351	11	1339	266	240	1260	1779	407	0	1348	801	0	0	0
Nabp1	0	0	0	1	0	0	0	0	40	0	0	0	7	0	12	18	0	0	0	3	0	0	0	0	0	0	0	0	0	0	0	0	0	0	0	0	0	0	232	2	0	0	0	0	6	1	0	2206	324
Myo1b	2	230	133	4	227	100	30	32	633	41	298	74	877	616	1338	221	623	6	999	310	14	13	187	429	1449	308	0	631	11	90	370	3	14	12	12	95	214	282	523	270	1574	8	315	1066	1	283	66	1	1430
Stat4	0	0	0	0	0	0	0	0	0	0	0	0	0	0	0	0	0	0	0	0	0	0	0	0	0	0	0	0	0	0	0	0	0	0	0	0	0	0	0	0	0	0	0	0	0	0	0	0	0
Stat1	0	22	11	0	0	0	0	0	0	0	0	10	0	0	22	0	12	6	0	0	0	0	0	0	0	0	261	11	0	0	0	0	0	0	0	24	95	0	7	16	0	74	0	0	0	0	0	0	0
Gls	9	126	18	450	8	72	0	82	22	219	2	66	46	121	201	1075	199	290	0	1146	878	78	292	67	2	136	11	69	9	589	378	85	72	288	30	20	383	640	485	134	135	424	100	41	58	207	155	251	40
Nab1	22	24	0	82	299	3	0	246	22	250	1023	189	436	363	40	167	8	714	159	0	6	0	9	2290	4	259	0	165	162	315	58	23	323	0	513	145	11	183	86	246	6	0	476	539	67	78	0	94	1022
Nemp2	0	0	0	0	0	1	0	0	156	0	0	22	0	0	0	0	0	0	1	0	0	0	0	0	0	0	0	0	0	0	0	0	0	0	0	0	0	1	0	75	0	0	0	0	0	0	0	0	0
Mfsd6	1	0	0	0	0	0	0	0	119	3	0	0	0	0	28	0	0	0	0	0	0	0	0	0	0	0	59	0	0	0	0	0	0	0	0	267	0	63	0	15	0	0	0	0	0	0	0	0	913
Inpp1	5	0	1	1	0	0	1	0	0	3	0	0	0	4	2	1	0	62	1	0	18	0	0	0	103	0	0	0	3	1	11	0	72	0	0	0	0	3	0	0	1871	0	0	215	0	0	0	0	0
Hibch	0	16	0	19	23	0	0	2	0	0	0	5	0	0	17	0	133	0	66	0	230	554	0	0	0	0	0	125	0	0	15	0	33	0	0	0	0	0	347	56	0	0	241	0	0	0	0	0	915
1700019D03Rik	0	0	0	0	0	0	0	0	0	0	0	0	0	0	0	0	0	0	0	0	0	0	0	0	0	0	0	113	0	0	19	0	0	0	0	0	0	0	0	0	0	0	0	0	0	0	0	0	0
Mstn	0	0	0	0	0	0	0	0	0	0	0	0	0	0	0	0	0	0	0	0	0	0	0	0	0	0	0	0	0	0	0	0	0	0	0	0	0	0	0	0	0	0	0	0	0	0	0	0	0
1700019A02Rik	0	0	0	0	0	0	0	0	0	0	0	0	0	0	0	0	0	0	0	0	0	0	0	0	0	0	0	0	0	0	0	0	0	0	0	0	0	0	0	0	0	0	0	0	0	0	0	0	0
Pms1	0	0	0	624	95	0	70	16	0	0	0	0	0	2	0	0	0	0	0	0	0	0	0	0	0	0	0	7	0	0	0	0	0	0	12	0	0	0	0	0	0	0	0	0	0	0	0	0	0
Ormdl1	1	242	780	89	468	0	0	36	101	31	779	172	150	1	223	1	36	340	0	8	0	0	1	0	436	0	0	422	0	0	0	0	2	0	22	0	61	11	68	148	4	1	0	70	402	17	0	0	0
Osgepl1	0	123	0	340	44	0	0	0	0	127	0	0	830	18	0	0	16	0	0	0	0	2	0	0	0	0	777	0	0	0	0	0	0	0	0	718	12	0	147	20	0	0	38	0	0	0	0	1	84
Asnsd1	4	9	92	24	57	0	0	53	0	0	200	0	187	70	0	0	0	31	0	5	1	0	0	5	0	32	0	35	0	0	0	2	0	0	238	153	25	0	7	51	0	0	0	132	6	34	0	0	0
Dnah7a	0	38	0	0	0	0	0	0	0	0	0	0	0	0	0	0	0	0	0	0	0	0	0	0	0	0	0	0	0	0	0	0	0	0	0	0	1	0	0	0	0	0	0	0	0	0	0	0	0
Stk17b	0	39	206	92	0	298	41	52	0	0	17	42	21	652	0	95	34	103	0	0	2	10	69	75	1478	23	0	185	6	2	0	220	0	6	77	126	161	0	201	69	1	10	374	329	280	405	319	1	0
Hecw2	0	0	0	0	0	0	0	0	0	0	0	0	0	0	0	0	0	0	0	0	0	0	0	0	0	0	0	0	0	0	0	0	0	0	0	0	0	0	0	0	0	0	0	0	0	0	0	0	0
Mir7681	0	0	0	0	0	0	0	0	0	0	0	0	0	0	0	0	0	0	0	0	0	0	0	0	0	0	0	0	0	0	0	0	0	0	0	0	0	0	0	0	0	0	0	0	0	0	0	0	0
Ccdc150	0	0	0	0	0	0	0	0	0	0	0	6	0	0	0	0	0	0	0	0	0	0	3	0	0	0	0	0	0	0	0	0	0	0	0	0	0	0	0	0	0	0	0	0	0	3	0	0	0
Gtf3c3	41	287	47	195	51	0	27	620	2	5	593	73	702	127	278	1	234	420	4	907	14	0	1	423	1	303	502	408	10	61	291	0	29	0	21	201	1	522	332	161	1	8	546	226	132	34	1	1	0
Pgap1	0	1	0	0	0	1	0	0	0	2	0	1	0	0	28	0	2	0	0	0	0	7	1	0	0	0	0	0	29	1	0	0	0	0	0	0	0	8	4	0	0	0	4	0	0	1	0	0	0
Ankrd44	1	55	64	6	1	22	0	41	0	0	240	24	2	441	275	85	28	132	212	103	1	426	51	0	0	0	0	0	0	1	0	0	404	0	1	38	860	1	184	148	96	0	1	0	7	4	0	0	0
Sf3b1	124	1790	2631	3574	2622	1371	707	3110	75	1276	1373	2088	2732	4709	964	1898	1298	1222	1734	2527	219	1987	2106	4049	1697	512	3607	2232	893	1895	2255	879	177	673	2654	1200	8739	1253	2365	2796	2871	2131	3395	1205	2187	1198	723	1161	3590
Coq10b	17	52	134	6	265	145	299	4	2350	19	76	259	12	806	79	391	6	436	40	1981	0	122	5	108	90	177	0	106	231	14	105	0	107	0	21	47	1377	170	59	68	225	3	417	778	399	349	305	92	929
Hspd1	472	332	83	287	422	336	865	280	51	121	717	67	35	135	250	0	223	249	549	317	15	1	444	564	71	275	5	429	7	122	344	147	1400	89	170	825	292	642	731	626	108	96	492	327	197	5	92	332	501
Hspe1	33	239	219	123	209	52	163	226	65	100	262	187	31	195	184	600	117	193	205	357	128	37	94	375	675	131	217	148	43	152	104	901	728	47	169	339	330	202	245	315	237	85	152	162	216	13	90	657	461
Mob4	15	83	664	616	713	146	429	70	862	903	479	149	1188	379	1215	1915	107	364	438	100	10	96	87	595	334	0	29	427	51	186	541	0	92	32	43	668	395	2019	1217	428	1184	1131	356	635	588	390	35	232	409
Rftn2	0	0	0	0	114	0	0	0	0	0	5	67	0	0	0	0	0	0	0	1	1	0	0	67	0	0	0	16	0	1	0	0	1	0	0	1	0	2	75	13	0	1	0	0	0	0	0	0	0
Mars2	1	0	186	2	2	0	0	2	1	6	0	0	0	0	0	0	4	4	0	0	0	0	3	0	0	0	123	0	0	1	0	0	0	0	14	0	0	0	5	0	0	0	39	58	133	1	0	0	0
Boll	0	0	0	0	0	0	0	0	0	0	0	0	0	0	0	0	0	0	0	0	0	0	0	0	0	0	0	0	0	0	0	0	0	0	0	0	0	0	0	0	0	0	0	0	2	1	0	0	0
Plcl1	0	4	0	32	22	0	0	0	0	133	0	0	0	0	0	0	0	105	0	0	0	92	2	0	51	0	0	0	0	0	0	0	41	234	0	0	0	0	0	0	0	0	0	0	0	0	0	0	0
9130227L01Rik	0	0	0	0	0	0	0	0	0	0	0	0	0	0	0	0	0	0	0	0	0	0	0	0	0	0	0	0	0	0	0	0	0	0	0	0	0	0	0	0	0	0	0	0	0	0	0	0	0
Hsfy2	0	0	0	0	0	0	0	0	0	0	0	0	0	0	0	0	0	0	0	0	0	0	0	0	0	0	0	0	0	0	0	0	0	0	0	0	0	0	0	0	0	0	0	0	0	0	0	0	0
Satb2	0	9	0	0	0	0	0	3	0	1	0	0	0	19	15	0	0	87	21	0	0	16	0	0	0	0	0	4	0	0	0	0	0	0	0	20	0	0	4	0	0	4	0	0	0	0	0	0	0
Gm38484	0	0	0	0	0	0	0	23	0	0	0	0	0	0	0	0	0	0	0	0	0	0	0	0	0	0	0	0	0	0	0	0	0	0	0	0	0	0	0	0	79	0	0	0	0	0	0	0	0
BC055402	0	0	0	0	0	0	0	0	0	0	0	0	0	0	0	0	0	0	0	0	0	0	0	0	0	0	0	0	0	0	0	0	0	0	0	0	0	0	0	0	0	0	0	0	0	0	0	0	0
4930558J18Rik	0	0	0	0	0	0	1	0	0	0	0	0	0	0	0	0	0	9	0	0	0	0	0	0	0	166	0	0	0	0	0	0	0	0	0	0	0	0	0	60	0	0	0	0	0	0	0	0	139
1700066M21Rik	0	0	0	0	0	0	0	0	0	0	0	0	0	0	0	0	0	47	0	0	0	0	0	0	0	0	0	0	0	0	0	0	0	0	0	0	0	0	38	0	0	0	0	0	0	0	0	0	0
Tyw5	3	143	4	183	33	0	0	183	156	16	9	17	0	5	84	259	55	53	0	0	151	2	1	173	1	46	20	118	0	1	203	2	163	0	0	0	0	0	341	128	0	0	66	0	261	0	0	0	0
Maip1	15	42	0	86	6	0	0	0	22	0	153	147	1	51	0	454	11	263	19	0	0	13	130	0	0	134	35	64	133	0	56	11	0	0	1	212	0	383	6	153	0	0	71	0	53	0	34	0	0
Spats2l	0	0	7	0	1	62	0	0	1	35	2	2	5	17	19	0	1	0	0	0	0	105	15	0	0	0	106	97	125	0	242	0	27	0	0	889	70	0	0	41	0	155	692	62	0	11	0	0	0
Kctd18	0	0	0	0	0	0	0	0	0	0	0	10	3	0	0	0	0	385	0	0	0	0	0	0	0	0	0	0	0	0	0	0	0	0	0	0	0	9	0	22	0	0	0	0	0	0	0	0	0
Sgo2a	0	38	3	386	182	0	386	81	55	3	57	118	0	1	0	0	0	14	0	0	0	0	33	116	0	87	0	73	0	0	27	0	0	0	0	414	153	12	0	101	63	0	0	0	114	1	0	0	0
Aox1	0	0	0	0	0	0	0	0	99	1	86	2	0	0	6	27	33	0	0	174	0	0	1	0	0	0	0	0	5	0	0	0	0	0	0	0	0	20	6	0	0	0	81	0	0	40	0	0	0
Aox3	0	0	0	0	0	0	0	0	0	0	0	0	0	0	0	0	0	0	0	0	0	0	0	0	0	0	0	0	0	0	0	0	0	0	0	0	0	0	0	0	0	0	0	0	0	1	0	0	0
Aox4	0	0	0	0	0	0	0	0	0	0	0	0	0	0	5	0	0	0	0	0	0	0	0	0	0	0	0	0	0	0	0	0	0	0	0	0	0	0	0	0	0	0	0	0	0	0	0	0	0
Aox2	0	0	0	0	0	0	0	0	0	0	0	0	0	28	0	0	4	0	0	0	0	0	0	0	0	7	0	0	47	0	0	0	0	18	0	0	0	0	0	0	0	0	0	0	0	0	19	0	0
Bzw1	948	1145	550	1561	363	1719	863	155	2660	334	985	1136	248	2607	1583	4	1160	1635	1340	989	1990	861	55	168	136	1396	1311	1257	417	1891	2067	8	1078	327	299	2434	1621	993	1231	1244	1796	4431	1612	869	1044	427	13	431	462
Clk1	9	218	247	262	945	53	448	248	11	55	344	1531	67	2190	1594	1312	968	669	1404	412	1799	2061	1366	4603	1162	1108	10	989	258	652	263	30	2762	460	2160	7	1494	239	589	1683	1811	68	201	938	498	725	2855	5633	4936
Ppil3	0	141	263	0	431	1	0	302	76	0	201	423	0	42	156	0	108	160	321	713	2	62	0	0	1	9	0	172	184	0	327	0	0	0	1	0	0	0	112	196	499	0	0	0	0	0	40	0	127
Nif3l1	0	142	49	0	445	0	0	129	0	29	9	272	0	0	146	38	34	296	0	1055	0	43	22	0	3	173	0	669	0	0	63	9	0	14	41	10	0	0	71	0	0	0	0	1	0	0	0	1	243
Orc2	0	149	276	67	23	4	6	97	0	0	145	22	0	107	78	22	121	83	1	0	0	15	0	2079	0	54	18	5	0	314	3	28	96	0	0	8	41	268	833	123	0	27	8	0	20	3	0	0	7
Fam126b	0	0	0	0	0	0	0	0	0	1	0	11	1	36	1	0	0	0	0	0	0	2	2	28	1	8	0	0	4	0	1	0	0	1	0	0	0	0	0	0	0	0	1	1	28	1	0	0	0
Ndufb3	16	106	158	81	315	83	56	379	111	1	167	44	16	210	103	427	174	120	91	28	0	27	38	232	37	44	17	167	14	18	145	99	197	9	228	478	208	158	201	360	5	118	22	10	45	90	2	0	88
Als2cr12	0	0	0	0	0	0	0	0	0	0	0	0	0	0	0	0	0	0	0	0	0	0	0	0	0	0	0	0	0	0	0	0	0	0	0	0	0	0	0	0	0	0	0	0	40	0	0	0	0
Gm20257	0	0	2	0	0	0	0	0	0	1	0	0	5	0	1	1	0	0	8	0	0	1	1	0	0	0	0	0	0	0	3	0	0	0	0	0	0	0	0	0	0	0	0	0	0	0	1	0	0
Cflar	0	37	174	84	1	573	0	3	32	65	364	43	1	607	88	0	12	3	0	8	3	65	21	90	483	0	5	132	138	0	0	0	205	8	0	204	776	12	265	92	1	0	0	0	192	23	12	0	0
Casp8	0	229	410	190	949	9	14	265	0	940	29	9	2	52	457	126	13	863	199	2	4	40	1192	89	43	205	34	204	414	5	267	1	3	0	0	2	39	98	436	59	6	2	82	171	246	3	33	1	0
Trak2	0	0	0	0	146	87	0	9	0	0	0	0	365	362	0	8	139	0	42	42	1	1	678	0	2	27	0	73	0	498	0	0	0	0	0	0	0	0	0	2	0	0	0	0	9	0	0	132	0
Stradb	0	59	0	0	0	0	0	0	0	0	0	0	0	0	0	0	0	0	0	0	0	0	997	0	0	151	0	0	0	0	0	0	0	0	7	0	0	0	2	0	0	0	0	0	0	0	0	0	0
Als2cr11	0	0	0	0	0	0	0	0	0	0	0	0	0	0	0	0	0	0	0	0	0	0	0	0	0	0	0	0	0	0	0	0	0	0	0	0	0	0	0	0	0	0	0	0	0	0	0	0	0
Tmem237	616	57	390	274	35	0	1754	547	0	7	826	16	159	2	167	0	66	376	1	29	0	365	0	948	0	87	2	64	2	0	244	14	3	48	1	11	570	0	388	413	0	1	0	12	226	72	1	43	0
Mpp4	0	1	0	0	0	0	0	0	0	0	0	0	0	0	0	0	0	0	0	0	0	23	0	0	0	0	0	0	0	0	0	0	0	0	0	0	0	0	0	0	0	0	0	0	0	0	0	0	0
Als2	0	0	0	33	0	31	0	0	0	0	0	0	0	5	50	0	292	0	325	126	0	0	0	0	0	15	0	0	52	0	0	0	496	356	0	0	0	1829	0	0	0	0	0	0	352	0	0	0	0
Cdk15	0	0	0	17	0	0	0	0	0	0	0	0	0	0	0	0	0	0	0	0	0	0	0	0	0	0	0	0	0	0	0	0	0	0	0	0	0	0	0	0	0	0	0	0	0	0	0	0	0
Fzd7	0	60	0	62	0	0	0	0	358	0	0	122	0	0	0	0	4	16	0	19	11	0	54	0	0	0	0	0	0	0	5	0	0	0	66	0	0	0	27	2	0	0	36	0	0	0	0	0	1
Gm973	0	269	0	0	0	0	0	0	0	0	0	0	0	0	0	0	0	0	0	0	0	0	0	0	0	0	0	0	0	0	0	0	0	0	0	0	0	0	0	0	0	0	0	0	0	0	0	0	0
Sumo1	518	439	640	233	557	21	1	673	313	108	435	386	395	486	382	637	403	412	333	398	11	203	64	672	140	219	582	353	129	3	543	1	547	0	215	350	314	260	776	362	438	7	621	370	654	479	153	713	1422
Nop58	63	602	268	534	1258	91	233	1255	203	10	147	654	53	509	278	6	228	1758	249	1	215	11	307	229	1	366	29	380	404	624	668	101	51	36	6	115	81	19	111	408	2	154	89	853	447	753	5	2	1826
Bmpr2	104	367	0	66	14	309	9	12	24	33	13	78	484	154	44	2	172	343	100	944	9	42	7	1	696	505	438	236	9	21	81	27	414	192	478	14	2	5	472	154	69	2241	0	114	2	271	0	1	33
Fam117b	8	147	0	0	117	0	0	0	56	6	0	167	24	0	0	0	0	0	28	1	0	92	116	4	0	0	0	138	27	0	676	0	0	1	0	1	0	43	23	102	0	0	0	0	0	0	23	0	0
Ica1l	0	0	0	0	0	0	0	1	0	0	0	0	0	0	0	0	0	0	0	0	2	0	0	0	0	0	0	0	0	1	0	2	0	0	1	0	0	54	0	0	0	2	0	0	0	0	0	0	0
Wdr12	181	243	0	6	43	0	0	1	961	1	241	0	22	262	136	171	98	165	3	0	7	53	60	5	0	370	0	24	36	0	73	0	118	4	0	568	0	15	12	28	0	0	0	0	208	1	0	1	8
Carf	0	0	0	0	0	0	0	0	0	0	0	0	0	0	0	0	2	0	0	0	0	0	0	0	1	1	0	0	0	0	1	0	0	1	1	0	19	0	0	0	0	0	0	0	17	0	0	0	0
Nbeal1	37	167	184	17	16	6	122	44	1521	71	131	1	271	149	40	2	479	252	129	827	9	513	2269	24	0	45	146	2	433	5	163	1	1	56	123	73	1	30	298	24	0	14	360	168	282	999	188	4	1
Cyp20a1	166	27	0	73	544	12	0	140	2	2	229	4	104	0	0	0	304	35	0	165	0	1	0	62	6	22	31	64	693	0	602	0	0	0	0	0	1	255	249	0	0	1	38	0	0	30	0	0	1111
Abi2	7	30	0	40	232	151	63	89	66	241	1	265	0	113	308	1014	137	502	1238	491	647	122	92	141	92	273	2	797	0	89	380	2	6	44	1	19	0	232	274	332	7	109	710	1128	536	395	6	0	4
Raph1	0	227	119	7	1	940	0	23	118	63	0	139	0	198	4	165	44	2	1	0	7	4	498	2	658	96	66	172	3	5	58	85	2	99	228	120	30	66	18	45	576	92	895	115	30	324	13	1	39
Cd28	0	0	0	0	0	0	0	0	0	0	0	0	0	0	0	0	0	0	0	0	0	0	0	0	0	0	0	0	0	0	0	0	0	0	0	0	0	0	0	0	0	0	0	0	0	0	0	0	0
Ctla4	0	0	0	0	0	0	0	0	0	0	0	0	0	0	0	0	0	0	0	0	0	0	0	0	0	0	0	0	0	0	0	0	0	0	0	0	0	0	0	0	0	0	0	0	0	0	0	0	0
Icos	0	0	0	0	0	0	0	0	0	0	0	0	0	0	0	0	0	0	0	0	0	0	0	0	0	0	0	0	0	0	0	0	0	0	0	0	0	0	0	0	0	0	0	0	0	0	0	0	0
9530026F06Rik	0	0	0	0	0	0	0	0	0	0	0	0	0	0	0	0	0	0	0	0	0	0	0	0	0	0	0	0	0	0	0	0	0	0	0	0	0	0	0	0	0	0	0	0	0	0	0	0	0
Pard3b	0	118	0	0	3	0	0	0	0	0	0	0	0	1	15	2	1	0	0	0	1	57	0	0	0	0	0	0	0	0	37	0	0	0	0	0	0	0	1	173	0	0	0	0	0	5	0	68	207
Nrp2	28	99	120	2	360	229	724	105	538	1062	65	342	184	50	301	16	712	100	287	150	51	333	218	118	33	126	7	113	37	24	397	34	1	425	850	370	189	421	61	244	117	465	160	0	244	140	0	0	0
Ino80d	101	3	2	6	0	4	1	0	0	3	29	1	12	73	141	2	202	28	0	8	24	21	0	5	111	18	19	36	0	0	109	0	37	0	1	0	6	0	80	50	0	38	0	0	0	137	46	0	0
Ino80dos	0	0	0	0	0	0	0	0	0	0	0	0	0	87	3	0	16	0	0	0	0	2	14	0	0	0	0	29	0	0	0	0	0	0	0	0	0	1	0	5	0	87	0	0	0	0	0	0	0
Ndufs1	60	309	185	1	89	0	0	64	45	454	798	924	401	196	46	160	38	377	26	2	12	750	3	63	104	173	0	869	0	92	248	11	318	0	4	52	3	28	217	141	11	471	1	0	67	64	1	0	981
Eef1b2	1309	862	1506	820	1669	1182	94	2034	2211	1308	1882	921	6	1130	795	925	909	970	426	1499	3698	491	865	378	1132	836	377	801	329	196	1267	403	1252	17	9	1098	432	1132	1149	1547	180	219	621	211	577	525	331	4190	5176
Snora41	0	0	0	0	0	0	0	0	0	0	0	0	0	0	0	0	0	0	11	0	0	0	0	0	0	0	0	14	0	0	0	0	0	0	0	0	0	0	0	0	0	0	0	0	0	0	0	0	23
Gpr1	0	0	0	0	0	0	0	0	0	0	0	0	0	0	0	0	0	0	0	0	0	0	0	0	0	0	0	0	0	0	0	0	0	0	0	0	0	0	0	0	0	0	0	0	0	0	0	0	0
Zdbf2	0	0	0	0	0	0	0	0	0	0	0	0	0	0	0	0	0	0	0	0	0	0	0	0	0	0	0	0	0	0	0	0	0	0	0	0	0	0	0	0	0	0	0	0	0	0	0	0	0
Adam23	0	0	0	0	0	0	0	0	0	0	0	0	0	0	0	0	0	0	0	0	0	0	0	0	0	0	0	0	0	0	0	0	0	0	0	0	0	0	0	0	0	0	0	0	0	0	0	0	0
Dytn	0	0	0	0	0	0	0	0	0	0	0	0	0	0	0	0	0	0	0	0	0	0	0	0	0	0	0	0	0	0	0	0	0	0	0	0	0	0	0	0	0	0	0	0	0	0	0	0	0
Mdh1b	0	0	0	0	0	0	0	0	0	0	0	0	0	0	0	0	0	0	0	0	0	0	0	0	0	0	0	0	0	0	0	0	0	0	0	0	0	0	0	0	0	0	0	0	0	0	0	0	0
Fastkd2	204	72	0	0	14	65	0	3	0	0	638	190	450	123	321	0	0	7	520	25	0	0	678	33	0	0	0	311	6	18	6	0	0	0	0	0	0	0	354	300	50	4	866	0	75	364	0	797	0
Gm13749	0	0	0	0	0	0	0	0	0	0	0	0	0	0	0	0	0	0	0	0	0	0	0	0	0	0	0	0	0	0	0	0	0	0	0	0	0	0	0	0	0	0	0	0	0	0	0	0	0
Klf7	0	50	0	310	10	10	23	10	2	7	0	393	144	66	14	74	386	102	156	0	1	15	169	109	0	161	0	305	0	352	127	0	0	82	28	16	16	39	25	43	26	517	9	0	0	27	819	1	358
Mir6899	0	0	0	0	0	0	0	0	0	0	0	0	0	0	0	0	0	0	0	0	0	0	0	0	0	0	0	0	0	0	0	0	0	0	0	0	0	0	0	0	0	0	0	0	0	0	0	0	0
Creb1	145	72	0	2	128	0	0	281	21	27	0	308	0	32	3	3	24	14	0	0	0	10	156	28	0	1	0	113	135	1	13	0	0	37	0	0	67	1	360	26	1	1	143	0	181	1	0	2	0
Mettl21a	0	0	0	0	112	0	0	797	0	0	0	0	30	1	0	0	0	0	0	187	0	0	0	0	0	0	0	0	0	0	239	0	0	0	0	0	0	0	27	499	0	111	85	0	0	48	0	0	0
2810408I11Rik	0	13	29	185	100	0	0	0	0	93	0	8	0	0	2	0	0	0	0	0	1775	1	30	0	0	0	1	6	1	0	110	0	0	0	0	90	0	0	0	16	0	0	0	0	0	0	0	0	0
Ccnyl1	0	29	0	0	1	0	0	0	2	0	8	13	0	0	0	10	0	0	0	2	0	0	204	0	0	0	16	0	0	1	1	0	0	0	205	0	575	4	1	7	0	0	0	0	0	0	0	0	0
Fzd5	0	0	0	0	0	0	0	0	0	0	0	0	0	0	0	0	0	0	197	0	0	2	0	0	0	0	0	0	0	0	166	0	0	0	0	0	0	0	0	0	0	0	0	0	0	0	0	66	0
Plekhm3	1	0	0	0	0	0	0	0	0	0	0	5	0	0	66	0	83	0	0	0	1	0	0	0	0	0	432	0	0	0	16	0	0	0	0	0	0	0	1	64	0	0	0	0	0	4	0	0	0
Akr1cl	0	0	0	0	0	0	0	0	0	0	0	0	0	0	0	0	0	0	0	0	0	0	0	0	1	0	0	0	0	0	0	0	0	0	0	0	0	0	0	0	0	0	0	0	0	0	0	0	0
Crygd	0	0	0	0	0	0	0	0	0	0	0	0	0	0	0	0	0	0	0	0	0	0	0	0	0	0	0	0	0	0	0	1	0	0	0	0	0	0	0	0	0	0	0	0	0	0	0	0	0
Crygc	0	0	0	0	0	0	0	0	0	0	0	0	0	0	0	0	0	0	0	0	0	0	0	0	0	0	0	0	0	0	0	0	0	0	0	0	0	0	0	0	0	0	0	0	0	0	0	0	0
D630023F18Rik	0	0	0	0	0	0	0	0	0	0	0	0	0	0	0	0	0	0	0	0	0	0	0	0	0	0	0	0	0	0	0	0	0	0	0	0	0	0	0	0	0	0	0	0	0	0	0	0	0
Idh1	0	693	0	129	0	0	147	16	2171	43	4	243	415	916	211	1	776	146	25	0	22	172	0	23	107	640	1626	313	191	0	112	0	0	0	199	0	37	2621	1261	852	1	312	851	117	90	1070	240	0	97
Pikfyve	0	9	0	0	0	98	170	0	153	0	0	2	31	0	1	0	0	119	3	0	0	80	0	7	5	51	1238	0	0	0	35	0	0	4	29	0	0	0	125	0	0	0	106	816	0	6	0	0	108
Pth2r	0	0	0	0	0	0	0	0	0	0	0	0	0	9	0	0	0	0	0	0	0	0	0	0	0	0	0	0	0	0	0	0	0	0	0	2	0	624	0	0	0	0	0	0	0	0	0	0	0
Map2	0	0	0	122	0	0	1	37	0	0	0	0	0	0	9	1	0	0	0	0	1	1	0	0	1	3	0	0	0	1	0	0	0	25	0	0	3	1	0	0	1	2	1	0	3	31	0	0	2107
Unc80	0	0	0	0	0	0	0	0	0	0	0	0	0	0	0	0	0	0	0	0	0	0	0	0	0	0	0	0	0	0	0	0	0	0	0	0	0	0	16	0	0	0	0	0	0	0	0	0	0
Rpe	0	110	0	44	173	143	0	0	1358	108	0	0	0	32	100	0	0	0	0	0	0	0	0	11	68	22	0	26	0	0	8	0	0	0	0	0	0	0	106	0	0	55	0	0	46	68	0	0	105
Kansl1l	0	0	0	0	11	0	0	0	0	316	0	0	9	0	116	0	1	0	0	29	1	2	0	256	0	0	22	28	0	1	15	0	0	0	0	0	0	0	191	0	1	6	152	1	2	10	75	0	0
Acadl	120	182	105	153	124	38	161	2201	177	2222	206	267	199	318	403	31	605	290	704	9	98	95	221	0	133	332	843	149	259	3	219	1	482	11	171	256	302	376	307	472	140	613	689	57	204	330	27	1	1115
Myl1	0	0	0	0	0	0	0	0	0	0	0	0	0	0	0	0	0	0	0	0	0	0	0	0	0	0	0	0	0	0	0	0	0	0	0	0	0	0	0	0	0	0	0	0	0	0	0	0	0
Lancl1	1	0	35	848	397	408	2	0	0	1	0	0	450	19	1	0	365	0	64	0	0	16	4	0	0	0	0	132	9	0	2	0	0	77	0	318	1	0	156	40	0	6	68	0	378	66	0	0	296
Cps1	0	0	0	0	0	0	0	0	0	0	0	0	0	0	0	0	0	0	0	0	0	0	0	0	0	0	1	0	0	0	8	0	0	0	0	0	0	0	0	0	0	0	0	0	0	0	0	0	0
Erbb4	0	0	0	0	0	0	0	0	0	1	0	0	0	0	0	0	0	0	0	0	0	0	0	0	0	0	0	0	1	0	0	0	0	0	0	0	0	0	0	0	0	0	0	0	0	0	0	51	0
Ikzf2	0	0	0	1	0	0	0	212	0	667	0	0	0	61	185	1	2	0	0	5	1	0	21	1	0	51	0	0	32	0	0	0	0	0	0	0	0	5	3	8	1	557	1	0	0	56	0	0	24
Spag16	0	0	0	0	0	0	0	0	0	0	0	0	0	0	0	0	0	0	0	0	0	0	0	0	0	0	0	0	0	0	0	0	0	0	0	0	0	0	0	0	0	0	0	0	0	0	0	0	0
Vwc2l	0	0	0	0	0	0	0	0	0	0	0	0	0	0	0	0	0	0	0	0	0	0	0	0	0	0	0	0	0	0	0	0	0	0	0	0	0	0	0	0	0	0	0	0	0	0	0	0	0
Bard1	0	4	5	35	58	0	0	230	18	0	40	13	0	0	0	0	0	0	0	0	2	0	109	0	0	0	0	7	0	43	20	2	0	0	1	6	178	0	1	49	0	1	0	0	2	0	0	0	45
Abca12	0	0	0	0	0	0	0	0	0	0	0	0	0	0	0	0	0	0	0	0	0	0	0	0	0	0	0	0	0	0	0	0	0	0	0	0	0	0	0	0	0	0	0	0	0	0	0	0	0
Atic	0	309	329	230	3	141	2	777	0	105	145	282	0	674	244	18	57	257	324	0	0	111	0	65	0	62	17	81	1	2	301	0	0	0	0	1127	9	0	125	180	0	227	65	5	144	3	0	0	1
Fn1	25291	2130	1559	6774	6027	1688	5280	8350	15803	6261	4031	5842	67592	2559	4263	11176	4471	4412	7655	14803	2210	8573	9622	13278	2113	978	16732	2738	9153	6093	2510	1562	19433	279	15661	7600	16924	19161	11004	1365	11555	16280	18434	5325	3573	14910	3163	0	0
Apol7d	0	4	0	0	0	0	0	0	0	0	0	0	0	0	0	0	0	0	0	0	0	0	0	0	0	0	0	0	0	0	0	0	0	49	0	0	0	0	0	0	0	0	0	0	0	0	0	0	0
Gm8883	0	0	0	0	0	0	0	0	0	0	0	0	0	0	0	0	0	0	0	0	0	0	0	0	0	0	0	0	10	0	0	0	0	0	0	0	0	0	0	0	0	0	0	0	0	0	0	0	0
Mreg	0	1	0	0	0	0	0	0	0	0	6	0	0	0	0	0	0	0	0	0	0	0	17	0	0	0	0	3	0	0	0	0	0	0	0	0	0	0	0	0	0	0	30	0	0	0	0	0	0
Pecr	409	20	0	328	0	0	0	30	0	0	0	0	0	59	0	0	14	64	16	0	0	0	103	55	0	1	0	29	388	0	181	0	0	0	0	0	13	4	225	6	0	0	354	0	0	0	1	0	78
Tmem169	0	0	0	0	0	0	0	0	0	0	0	0	0	0	0	0	0	0	0	0	0	0	0	0	0	0	0	0	0	0	0	0	0	0	0	0	2	0	0	0	0	0	0	0	0	0	0	0	0
Xrcc5	253	349	0	155	326	0	0	925	62	6	27	255	3	278	427	0	4	422	13	1	21	32	1	670	1	136	181	754	0	0	77	0	124	10	517	1	26	75	829	185	0	5	1	0	11	15	31	147	0
March4	0	0	0	1	0	0	0	0	0	0	167	0	0	0	0	0	0	0	0	0	0	0	0	0	0	0	0	0	0	0	0	0	0	0	0	0	0	0	0	0	0	0	0	0	0	0	0	0	0
Smarcal1	0	0	0	14	0	0	0	0	31	0	0	0	0	0	334	49	0	206	0	0	9	17	0	0	1	0	0	0	116	0	0	0	0	0	0	0	0	0	56	0	0	0	0	23	0	0	0	4	0
Ankar	0	0	0	0	0	0	0	0	0	0	0	0	0	0	5	0	0	0	0	0	0	0	0	0	0	0	0	0	0	0	0	0	0	0	0	0	0	1	0	0	0	0	0	0	0	0	0	0	0
Rpl37a	118	91	92	184	144	61	77	192	252	261	148	138	35	125	114	230	214	116	203	111	423	96	61	92	121	66	101	99	48	38	88	16	234	26	36	292	69	196	148	137	113	68	201	128	98	55	26	761	482
Igfbp2	0	0	0	2	0	0	0	0	46	0	0	0	0	7	2	0	0	2	13	9	1	0	0	0	21	0	2	0	12	48	4	0	0	0	0	1	0	3	0	0	1	0	0	0	0	31	0	0	0
Igfbp5	0	0	0	0	0	0	0	0	0	0	0	0	283	0	0	0	0	0	0	0	0	0	0	0	0	0	0	0	0	0	0	0	0	0	0	0	0	0	0	0	0	0	0	0	0	0	0	1971	2638
1700027A15Rik	0	0	0	0	0	0	0	0	0	0	0	0	0	0	0	0	0	0	0	0	0	0	0	0	0	0	0	0	0	0	0	0	0	0	0	0	0	0	0	0	0	0	0	0	0	0	0	0	0
D530049I02Rik	0	0	0	0	0	0	0	0	0	0	0	0	0	0	0	0	0	0	0	0	0	0	0	0	0	0	0	0	0	0	0	0	0	0	0	0	0	0	0	0	0	0	0	0	0	0	0	0	0
6030407O03Rik	0	0	0	0	0	0	0	0	0	0	0	0	0	0	0	0	0	0	0	0	0	0	0	0	0	0	0	0	0	0	0	0	0	0	0	0	0	25	0	0	0	0	0	0	0	0	0	0	0
Tns1	15	0	1	318	0	0	0	0	476	453	0	4	66	14	4	0	4	0	188	0	3	14	3	625	1	0	69	468	13	157	0	0	1433	0	9	1	203	427	6	24	103	2	0	2	0	35	0	0	0
Rufy4	0	0	0	0	0	0	0	0	0	0	0	0	0	0	0	0	0	0	0	0	0	0	0	0	0	0	0	0	0	0	0	0	0	0	0	0	0	0	0	0	0	0	0	0	0	0	0	0	0
Cxcr2	0	0	0	0	0	0	0	0	0	0	0	0	0	0	0	0	0	0	0	0	0	0	0	0	0	0	0	0	0	0	0	0	0	0	0	0	0	0	0	0	0	0	0	0	0	1	0	0	0
Arpc2	546	591	364	456	274	19	1	1092	740	177	619	872	26	766	219	812	549	314	474	122	9	220	842	816	20	469	16	503	167	1899	221	363	50	0	534	974	736	1154	835	841	69	13	842	708	209	985	158	0	629
Gpbar1	0	0	0	0	0	0	0	0	0	0	0	0	0	0	0	0	0	0	0	0	0	0	0	0	0	0	0	0	0	0	0	0	0	0	0	0	0	0	0	0	0	0	0	0	0	0	0	0	0
Aamp	610	395	299	2514	1690	117	86	2382	1241	93	2015	266	293	1751	116	1	732	105	32	132	0	19	47	2	1111	157	46	954	56	8	308	10	2	0	34	63	140	188	1188	652	0	1	492	733	494	12	8	359	49
Pnkd	12	210	53	102	98	19	8	777	2333	25	75	49	84	61	136	29	338	315	31	203	1	59	14	130	4	16	10	42	10	1	30	0	37	16	0	380	0	19	390	42	489	0	0	51	76	8	45	0	42
Tmbim1	112	83	342	0	50	180	97	0	890	1	0	350	33	5	492	1	48	11	6	17	2196	32	3	5	0	84	73	6	205	0	128	122	1	0	0	16	93	0	245	553	723	221	8	295	23	0	0	27	39
Catip	0	0	0	0	0	0	0	0	0	0	0	0	0	0	0	0	0	0	0	0	0	0	0	0	0	0	0	0	0	0	0	0	0	0	0	0	0	0	224	0	0	0	0	0	0	0	0	0	0
Slc11a1	0	0	0	0	0	0	0	0	0	0	0	0	0	0	0	0	0	0	0	0	0	0	0	0	0	0	0	0	0	0	0	0	0	0	0	0	0	0	0	0	0	0	0	0	0	0	0	0	0
Ctdsp1	0	11	77	102	0	0	3	47	30	0	17	0	6	18	0	26	0	3	0	0	774	84	0	0	83	9	2	2	3	13	4	0	0	0	0	29	0	24	0	35	51	0	3	5	97	0	0	0	12
Mir26b	0	0	0	0	0	0	0	0	0	0	0	0	0	0	0	0	0	0	0	0	0	0	0	0	0	0	0	0	0	0	0	0	0	0	0	0	0	0	0	0	0	0	0	0	0	0	0	0	0
Vil1	0	9	0	0	0	0	0	0	0	0	0	0	0	0	1	0	0	0	0	0	0	0	0	0	0	0	0	0	3	0	0	0	0	0	333	0	0	0	0	0	0	0	12	0	0	44	0	0	0
Usp37	0	676	52	448	38	1	63	64	0	1	401	70	52	343	578	0	347	428	1099	1486	0	21	607	549	76	653	352	432	491	4	858	0	0	0	2499	769	0	1526	216	257	0	0	52	682	207	58	100	1	1239
Cnot9	0	2373	303	2603	1604	108	1	272	1	9	2288	290	0	507	1721	1	74	310	4	3	179	585	0	168	0	703	3	3245	525	2	1354	332	46	1	5	1663	1596	1	1535	2263	1	8	93	1	805	388	1	1	1644
Plcd4	0	0	0	0	0	226	0	0	0	0	1	0	0	227	0	0	4	0	0	0	0	0	0	0	0	0	0	0	0	0	0	0	0	0	34	0	0	0	0	0	0	0	0	0	0	0	0	0	0
Zfp142	0	0	0	0	0	439	0	0	1	0	1	5	0	0	1	1	0	0	0	0	1	22	23	155	0	0	1	2	0	0	0	0	1	0	0	0	1	0	0	500	0	2	0	0	0	0	0	0	0
Bcs1l	0	0	0	60	67	713	0	0	0	0	622	0	0	317	46	0	0	0	0	281	0	23	141	0	0	89	0	0	0	2131	0	0	0	0	0	1390	0	0	0	76	0	0	0	0	0	0	0	0	0
Rnf25	0	0	0	78	0	0	0	0	0	0	0	0	0	0	0	0	0	0	0	0	73	0	6	0	0	0	0	0	2	0	0	0	0	0	0	0	42	0	0	0	0	0	0	0	0	0	0	0	0
Stk36	0	0	0	0	0	0	0	0	1	0	0	0	0	11	460	0	0	0	0	0	2	0	0	0	0	0	0	0	0	0	0	0	0	0	0	0	44	0	0	0	0	0	0	0	0	0	0	0	0
Ttll4	0	28	1	5	38	11	2952	2	0	59	0	42	13	1	1	1	3	80	24	1	7	46	20	292	0	0	0	3	0	1	2	1	7	1	54	924	4	5	31	118	0	2358	0	0	3	5	57	2	1
Cyp27a1	0	0	0	0	0	0	0	0	0	0	0	0	0	0	0	0	0	0	0	0	0	0	0	0	0	0	0	0	0	0	0	0	0	0	0	0	0	0	64	0	0	0	0	0	0	0	0	0	0
Prkag3	0	0	0	0	0	0	0	0	0	0	0	0	0	0	1	0	0	0	0	0	0	0	0	0	0	0	0	0	0	0	0	0	0	0	0	0	0	0	0	0	0	0	0	0	0	0	0	0	0
Wnt6	0	0	0	0	0	0	0	0	0	0	0	0	0	0	0	0	0	0	0	0	0	0	0	32	0	0	0	0	0	0	0	0	0	0	0	0	0	0	2	0	0	0	0	0	0	0	0	0	0
Wnt10a	0	0	234	0	0	15	0	0	3	0	0	2	0	0	8	0	0	0	0	0	0	0	8	228	2	0	0	8	83	0	0	0	0	8	0	14	0	0	127	49	0	0	0	0	210	163	0	0	0
Cdk5r2	0	0	0	0	0	0	0	0	0	0	0	0	0	0	0	0	0	0	0	0	0	0	0	0	0	0	0	0	0	0	0	0	0	0	0	0	0	0	0	0	0	0	0	0	0	0	0	0	0
Cryba2	0	0	0	0	0	0	0	0	0	0	0	0	0	0	0	0	0	0	0	0	0	0	0	0	0	0	0	0	0	0	0	0	0	0	0	0	0	0	0	0	0	0	0	0	0	0	0	0	0
Cfap65	0	0	0	0	0	0	0	0	0	0	0	0	0	0	0	0	0	0	0	0	0	0	0	0	0	0	0	0	0	0	0	0	0	0	0	0	0	0	0	0	0	0	0	0	0	0	0	0	0
Ihh	0	0	0	0	0	0	0	0	0	0	0	0	0	0	0	0	0	0	0	0	0	0	0	0	0	0	0	0	0	0	0	0	0	0	0	0	0	0	0	0	0	0	0	0	0	0	0	0	0
Nhej1	0	0	0	0	0	0	0	0	0	0	388	0	0	0	0	0	0	0	0	0	0	150	0	0	0	15	0	0	0	0	0	0	0	0	0	0	0	0	0	89	0	0	0	0	5	0	0	0	0
Slc23a3	0	5	0	0	0	0	0	0	0	0	0	0	0	0	0	0	0	0	0	0	0	55	0	0	0	0	0	0	0	0	0	0	0	0	0	0	0	0	0	0	0	0	0	0	0	0	0	0	0
Cnppd1	0	73	0	16	0	0	0	0	384	430	0	0	0	0	133	0	38	204	1	0	0	315	12	0	0	0	0	203	146	0	0	0	0	0	0	45	73	128	197	6	0	0	0	0	105	9	250	85	2
Retreg2	0	109	0	19	34	1	454	0	78	51	16	3	1664	0	50	0	25	0	102	10	730	430	1	371	81	0	0	0	0	20	53	0	0	4	0	77	4	490	758	108	1	2441	1	2	73	83	0	0	0
Zfand2b	0	157	0	3	0	0	0	0	339	157	0	0	0	0	99	0	10	16	0	0	0	0	0	0	0	49	0	0	0	0	1	0	0	0	0	0	0	0	78	50	0	0	20	0	30	243	0	180	16
Abcb6	0	0	0	0	0	0	0	0	0	0	0	0	113	42	0	0	1	0	0	0	0	0	0	0	0	0	0	0	0	0	0	0	0	0	0	0	0	0	0	0	0	0	0	0	0	0	0	0	0
Atg9a	0	0	70	0	0	0	0	0	0	0	230	0	0	0	0	0	3	184	0	0	0	0	0	81	0	11	3	0	18	0	8	0	0	0	0	0	0	0	3	0	0	0	0	0	7	3	0	24	0
Ankzf1	0	7	0	0	0	0	0	0	0	0	0	0	0	0	0	0	0	11	0	0	0	22	0	0	0	0	0	2	0	0	0	0	0	0	0	0	0	0	15	0	0	0	41	84	0	0	0	0	0
Glb1l	0	0	0	0	0	0	0	0	0	1	0	0	0	0	0	0	0	0	0	0	1	1	0	0	0	0	1	0	0	2	1	0	1	0	0	1	3	2	0	0	2	0	450	0	0	80	0	0	363
Stk16	0	171	62	19	0	137	0	0	203	1	771	203	0	28	115	1	43	49	1198	0	0	49	30	0	0	164	73	31	16	0	72	0	0	0	1	10	0	1	63	383	0	0	73	42	578	0	0	0	0
Tuba4a	0	210	254	572	467	22	17	666	0	0	131	27	635	632	776	55	330	126	214	0	3605	0	0	0	0	10	83	90	0	21	793	105	0	0	37	1268	5	10	0	565	0	0	707	237	287	127	497	1	432
A630095N17Rik	0	0	0	0	0	0	0	0	0	0	0	0	0	0	0	0	0	0	0	0	0	0	0	0	0	0	0	0	0	0	0	0	0	0	0	0	0	0	0	0	0	0	0	0	0	0	0	0	0
Dnajb2	30	30	0	0	63	2	0	679	0	0	0	36	0	226	0	0	0	0	0	0	0	0	0	104	0	0	0	11	0	0	0	0	0	19	142	0	0	0	110	0	0	52	37	0	0	4	0	0	0
Ptprn	0	0	2	0	52	1	0	42	0	272	456	82	46	4	493	0	379	1	0	0	847	0	364	49	0	0	0	49	0	80	0	0	0	0	0	0	326	0	0	0	0	553	0	100	0	0	0	0	0
Resp18	0	0	0	0	0	0	0	0	0	0	0	0	0	0	0	0	0	0	0	0	0	0	0	0	0	0	0	0	0	0	0	0	0	0	0	0	0	0	0	0	0	0	0	0	0	0	0	0	0
Dnpep	66	14	659	169	737	0	0	584	1335	1958	0	0	0	448	0	13	735	92	1576	0	7	0	0	110	0	0	1461	0	313	0	1	0	3793	0	0	217	0	17	75	31	0	38	872	0	307	3	0	0	51
Des	0	0	0	0	0	0	0	0	0	0	0	0	0	0	0	0	0	0	0	0	0	0	0	0	0	0	0	0	0	0	0	0	0	0	0	0	0	0	0	0	0	0	0	0	0	0	0	0	0
Speg	0	0	0	0	0	0	0	0	0	0	0	0	0	0	0	0	0	0	0	0	0	0	0	0	0	0	0	0	0	0	0	0	0	0	0	0	222	1	0	0	0	0	0	0	0	0	0	0	0
Gmppa	0	33	6	0	0	343	0	0	19	1	15	71	0	0	39	0	0	605	4	0	0	0	0	26	0	158	4	0	0	0	144	0	239	5	0	159	17	0	1	0	3	2	0	0	42	664	0	229	145
Asic4	0	0	0	0	0	0	0	0	0	0	0	0	0	0	0	0	0	0	0	0	0	0	0	0	0	0	0	0	0	0	0	0	0	0	0	0	0	0	0	0	0	0	0	0	0	0	0	0	0
Chpf	40	9	7	678	26	4	292	0	878	390	94	117	307	79	14	1	1	697	0	8	1	169	332	0	0	0	27	0	0	0	90	0	247	1	0	6	0	201	129	5	0	298	82	0	0	9	26	0	0
Obsl1	0	0	1	0	0	0	0	0	0	21	12	0	0	3	3	0	0	0	1	0	0	4	0	0	0	0	0	0	0	0	0	0	0	4	0	0	2	0	40	4	54	0	0	0	0	0	0	0	6
Tmem198	0	0	0	0	0	0	0	0	0	0	0	0	0	0	0	0	0	0	0	0	0	0	0	0	0	0	0	0	0	0	0	0	0	0	0	0	0	0	0	0	0	0	0	0	0	0	0	0	0
Inha	0	0	0	0	0	0	0	0	0	0	0	0	0	0	0	0	0	0	0	0	0	0	0	0	0	0	0	0	0	0	0	0	0	0	0	0	0	0	0	0	0	0	0	0	0	0	0	0	0
Stk11ip	0	0	0	0	3	0	0	0	0	0	0	0	0	0	0	0	6	13	0	0	0	0	0	0	0	0	28	0	0	0	5	0	0	0	0	0	0	0	0	0	0	0	0	0	1	0	0	0	0
Slc4a3	0	0	0	0	0	0	0	0	0	0	0	0	13	0	7	0	0	0	16	0	0	0	0	0	0	0	0	0	0	0	0	0	0	0	0	0	716	0	0	0	0	0	108	0	0	0	0	0	0
Gm17751	0	0	0	0	0	0	0	0	0	0	0	0	0	0	0	0	0	0	0	0	0	0	0	0	0	0	0	0	0	0	0	0	0	0	0	0	0	0	0	0	0	0	0	0	0	0	0	0	0
Epha4	0	0	0	0	0	0	0	0	0	0	0	0	3	0	0	0	0	0	0	0	0	0	0	0	0	0	0	0	0	0	0	0	0	0	0	0	0	0	0	0	0	0	0	0	0	0	0	150	1
Pax3	0	0	0	0	0	0	0	0	0	0	0	0	0	1	0	0	0	0	0	1	0	0	0	0	0	0	0	0	0	0	0	0	0	0	0	1	0	0	0	0	0	0	0	0	0	0	0	0	0
Sgpp2	0	0	0	0	0	0	0	0	0	0	0	0	0	0	0	0	0	0	0	0	0	0	0	0	0	0	0	0	0	0	0	0	0	0	0	0	0	0	0	0	0	0	0	0	0	0	0	0	0
Farsb	33	193	5	7	47	7	0	2114	1	0	54	105	0	570	316	633	428	120	0	1	2	5	29	0	0	351	0	575	2	0	3	0	0	10	114	0	0	156	45	206	36	0	0	6	201	13	0	0	320
Mogat1	0	0	0	0	0	0	0	0	0	0	0	0	0	0	0	0	0	0	0	0	0	0	0	0	34	0	0	0	0	0	0	0	0	0	0	0	0	0	37	1	0	0	0	0	0	0	0	0	0
Acsl3	0	23	26	10	200	0	0	0	0	1	0	44	45	2	1	93	0	0	0	0	180	0	0	6	126	0	0	271	104	0	0	19	4	0	0	366	1	3	0	0	2	33	0	0	144	38	0	12	42
Utp14b	0	26	573	2	1	10	1	0	0	0	0	1	0	0	755	246	0	0	1	0	90	0	0	0	0	0	0	1	0	0	0	0	0	0	0	0	66	83	0	0	1100	0	0	0	0	7	0	0	0
Kcne4	0	0	0	0	0	0	0	0	0	0	0	0	0	0	0	0	0	0	0	0	0	0	0	0	0	0	0	0	0	0	0	0	0	0	0	0	0	0	0	0	0	0	0	0	0	0	0	0	0
Scg2	0	0	0	0	0	0	0	0	0	0	0	0	0	0	0	0	0	0	0	0	0	0	0	0	0	0	0	0	0	0	0	0	0	0	0	0	0	0	0	0	0	0	0	0	0	0	0	0	0
Ap1s3	0	0	0	0	0	0	0	0	0	0	1	0	0	0	0	0	0	0	0	0	0	0	0	0	0	0	0	0	0	0	0	0	0	0	0	0	0	0	0	0	0	0	0	0	0	0	0	0	0
Wdfy1	0	1	0	3	0	0	0	3	0	2	139	5	1	182	241	45	194	0	94	15	2	0	49	93	2	2	1	0	0	45	10	0	0	412	1	0	1253	53	254	184	1	2	0	0	176	0	0	33	0
Mrpl44	0	13	15	14	107	0	0	19	0	5	93	329	0	27	1	1612	0	37	257	0	270	208	0	26	0	0	0	45	0	0	52	0	0	0	0	0	15	0	7	9	104	0	0	0	254	101	0	0	137
Serpine2	1812	0	0	7	0	0	0	0	0	0	31	0	0	0	0	0	0	537	0	0	1	0	5	0	0	2	0	0	0	0	20	0	0	1	0	0	0	0	0	0	0	0	0	0	0	387	12	0	0
Fam124b	0	0	0	0	0	0	0	0	0	0	0	0	0	0	0	0	0	0	0	0	0	0	0	0	0	0	0	0	0	0	0	0	0	0	0	0	0	0	0	0	0	0	0	0	0	0	0	0	0
Cul3	965	513	221	23	19	520	0	22	1722	132	218	291	746	1321	1055	424	1083	442	1215	975	27	713	124	1480	336	266	107	1043	92	15	989	565	10	182	3525	3167	2	1246	509	56	309	604	1270	7	23	254	699	3516	57
1700016L21Rik	0	0	0	0	0	0	0	0	0	0	0	0	0	0	0	0	0	0	0	0	0	0	0	0	0	0	0	0	0	0	0	0	0	0	0	0	0	0	0	0	0	0	0	0	0	0	0	0	0
Dock10	0	0	546	0	2	318	23	0	538	0	8	0	45	58	36	0	647	0	0	0	0	0	14	84	0	58	0	251	0	0	0	1	0	103	0	247	29	0	1	9	0	1	0	0	0	0	0	0	0
Nyap2	0	0	0	0	0	0	0	0	0	0	0	0	0	0	21	0	1	0	0	0	0	0	0	0	0	0	0	0	0	0	0	0	0	0	0	0	0	0	0	0	0	0	0	0	0	0	0	0	0
Irs1	0	0	0	0	0	0	0	0	23	0	0	0	0	0	0	0	13	0	0	0	0	0	0	0	0	0	0	12	58	0	0	0	0	0	0	0	0	0	0	0	0	0	0	0	0	0	0	0	273
Rhbdd1	0	0	40	0	3	3	23	0	0	3	67	82	98	5	240	0	176	0	0	127	0	0	38	0	0	0	0	0	0	1	3	1	0	0	0	0	0	0	397	109	23	117	34	0	1	12	0	0	0
Col4a4	0	0	0	0	0	1	0	0	0	0	0	0	36	0	0	78	0	0	0	368	0	0	0	0	0	0	0	3	5	0	0	0	0	2	0	0	0	0	0	0	0	0	0	0	0	0	0	0	0
Col4a3	0	0	0	0	0	0	0	0	0	0	0	132	248	1	0	0	0	0	0	0	0	0	0	0	0	0	0	0	0	0	1	0	0	0	0	0	0	0	0	0	1	0	0	0	0	0	0	0	0
Mff	555	151	232	6	82	9	49	48	60	14	163	177	0	428	686	422	134	669	261	69	9	90	3	157	1	39	180	28	218	3	48	2	3	0	2	440	34	947	481	567	1	90	456	0	631	64	0	0	150
Tm4sf20	0	0	0	0	0	0	0	0	0	0	0	0	0	0	0	0	0	0	0	0	0	0	0	0	0	0	0	0	0	0	0	0	0	0	0	0	0	0	0	0	0	0	0	0	0	0	0	0	0
Agfg1	0	6	47	11	59	504	0	944	14	0	0	15	246	94	177	0	0	13	21	0	7	0	0	178	0	8	1	15	0	2	35	580	2	112	11	101	2	462	49	0	37	8	0	0	11	15	0	35	51
Slc19a3	0	0	0	0	0	0	0	0	0	0	0	0	0	0	0	0	0	0	0	0	0	0	0	0	0	0	0	0	0	0	0	0	0	0	0	0	0	0	0	0	0	0	0	0	0	0	0	0	0
Krtap28-13	0	0	0	0	0	0	0	0	0	0	0	0	0	0	0	0	0	0	0	0	0	0	0	0	0	0	0	0	0	0	0	0	0	0	0	0	0	0	0	0	0	0	0	0	0	0	0	0	0
Ccl20	0	0	0	0	0	0	0	0	0	0	0	0	0	0	0	0	1725	0	0	0	0	0	0	0	0	0	0	0	0	0	0	0	0	0	0	0	0	0	0	0	0	0	0	0	0	0	0	0	0
Daw1	0	0	0	0	0	0	0	0	0	0	0	0	0	0	0	0	0	0	0	0	0	0	0	0	0	0	0	0	0	0	0	0	0	0	0	0	0	0	0	0	0	0	0	0	0	0	0	0	0
Sphkap	0	0	0	0	0	0	0	0	0	0	0	0	0	0	0	0	0	0	0	0	0	0	0	0	0	0	0	0	0	0	0	0	0	0	0	0	0	0	0	0	0	0	0	0	0	0	0	0	0
Pid1	0	0	0	0	0	0	0	0	0	0	0	0	0	0	0	0	0	0	0	0	0	0	0	0	0	0	0	0	0	0	0	0	0	0	0	0	0	0	0	0	0	0	0	0	0	0	0	0	0
Mir6353	0	0	0	0	0	0	0	0	0	0	0	0	0	0	0	0	0	0	0	0	0	0	0	0	0	0	0	0	0	0	0	0	0	0	0	0	0	0	0	0	0	0	0	0	0	0	0	0	0
Dner	0	0	0	0	0	0	0	0	0	0	0	0	0	0	0	0	0	0	0	0	0	0	0	0	0	0	0	0	0	0	0	0	0	0	0	0	0	0	0	0	0	0	0	0	0	0	0	0	0
Trip12	89	400	274	978	284	217	215	70	2107	906	668	664	607	372	1450	16	767	428	299	36	689	609	1438	16	653	650	65	837	413	34	934	533	178	558	113	448	260	159	46	339	762	539	410	0	392	1338	256	1	332
Fbxo36	0	0	0	0	0	0	0	0	0	0	143	64	0	0	18	0	0	15	454	0	0	0	0	0	91	0	1494	0	152	0	10	0	0	0	0	411	0	0	93	0	0	82	53	0	0	0	1	0	0
Slc16a14	0	0	0	0	0	0	0	0	0	0	0	0	0	0	0	0	0	0	0	0	0	0	0	0	0	0	0	0	0	0	0	0	0	0	0	0	0	0	0	0	0	0	0	0	0	0	0	0	0
C130026I21Rik	0	0	0	0	0	0	0	0	0	0	0	0	0	0	0	0	0	0	0	0	0	0	0	0	0	0	0	0	0	0	0	0	0	0	0	0	0	0	0	0	0	0	0	0	0	2	0	1	0
A530032D15Rik	0	0	0	0	0	0	0	0	0	1	0	0	0	0	0	0	0	0	0	0	0	0	0	0	0	0	0	0	0	0	0	0	0	0	0	0	0	0	0	0	0	0	0	0	0	0	0	0	0
Gm7609	0	0	0	0	0	0	0	0	0	0	0	0	0	0	0	0	0	0	0	0	0	0	0	0	0	0	0	0	0	0	0	0	0	0	0	0	0	0	0	0	0	0	0	0	0	0	0	5	0
Sp110	0	0	2	0	10	0	0	0	0	0	0	0	0	0	0	0	0	0	0	0	0	0	0	0	0	0	0	0	0	0	0	0	0	0	0	0	0	0	0	0	0	0	0	0	0	23	0	1	79
Sp140	0	0	7	9	0	0	0	0	0	370	0	0	0	51	0	0	0	0	0	0	0	0	0	0	0	0	0	3	0	0	0	0	0	0	0	0	0	0	0	0	0	0	0	0	0	0	0	101	0
Sp100	0	0	0	0	0	0	0	0	0	0	0	0	0	0	0	0	0	0	0	0	0	0	0	0	0	0	0	0	99	0	0	0	0	0	0	0	0	0	0	0	0	0	0	0	0	0	0	10	1
A630001G21Rik	0	18	11	0	0	0	0	0	0	0	0	0	0	32	153	0	0	0	0	0	0	2	0	0	0	0	0	0	0	0	3	0	0	0	0	0	0	0	0	0	0	0	818	0	0	0	0	0	0
9930111H07Rik	0	0	0	0	0	0	0	0	0	0	0	0	0	0	0	0	0	0	0	0	0	0	0	0	0	0	0	0	0	0	0	0	0	0	0	0	0	0	0	0	0	0	0	0	0	0	0	0	0
Cab39	683	115	0	11	424	12	1	76	5	14	13	95	230	508	99	18	4	858	126	0	6	2	162	506	51	14	11	295	2	6	141	5	11	1	1	0	296	219	350	0	41	0	802	354	2	117	0	19	0
Itm2c	350	106	71	290	93	82	113	12	958	563	47	306	722	114	47	0	243	380	159	11	2271	41	116	134	26	0	25	14	46	5	217	3	1	110	602	43	23	1175	217	452	18	453	458	52	36	39	55	0	0
4933407L21Rik	0	0	0	0	0	0	0	0	0	0	0	0	0	0	0	0	0	0	0	0	0	0	0	0	0	0	0	0	0	0	0	0	0	0	0	0	0	0	0	0	0	0	0	0	0	0	0	0	0
Gpr55	0	0	0	0	0	0	0	0	0	0	0	0	0	0	0	0	0	0	0	0	0	0	0	0	0	0	0	0	0	0	0	0	0	0	0	0	0	0	0	0	0	0	0	0	0	0	0	0	0
Spata3	0	0	0	0	0	0	0	0	0	0	0	0	0	0	0	0	0	0	0	0	0	0	0	0	0	0	0	0	0	0	0	0	0	0	0	0	0	0	0	0	0	0	0	0	0	0	0	0	0
2810459M11Rik	0	0	0	0	0	0	0	0	0	0	0	0	0	0	0	0	0	0	0	0	0	0	0	0	0	0	0	0	0	0	0	0	0	0	0	0	0	0	0	0	0	0	0	0	0	0	0	0	0
Psmd1	177	2114	259	1798	1857	475	146	2791	130	33	1959	1269	414	3813	1360	106	4412	1226	2422	225	28	1117	692	690	194	154	565	1321	18	128	2671	1029	945	50	608	64	415	346	4181	626	483	181	2043	1188	239	781	30	3073	29
Htr2b	0	0	0	0	0	0	0	0	0	0	0	0	0	0	0	0	0	0	0	0	0	0	0	0	0	33	17	3	0	112	0	0	0	0	1	0	0	0	0	0	0	0	0	0	0	23	0	0	0
Armc9	0	0	0	18	0	0	0	0	0	1	0	20	0	0	59	0	3	4	0	0	0	0	0	0	0	0	0	50	1	0	0	0	0	0	0	0	9	0	0	0	0	0	67	0	0	0	0	0	0
B3gnt7	0	0	0	0	0	0	0	0	0	0	0	0	2	0	0	0	0	1	0	0	0	0	0	0	0	0	0	0	0	0	0	0	0	0	0	0	0	0	0	0	0	0	0	0	0	0	0	0	0
Ncl	475	1731	1265	2646	2705	1455	964	1428	1627	3041	2100	1296	1450	2192	1168	1436	1442	1599	589	85	578	666	2974	842	469	1484	591	1859	489	1863	3400	232	4003	194	1164	5291	4251	1990	1452	2255	2679	1365	2119	737	1836	600	162	2399	8793
Gm24148	0	0	0	0	0	0	0	0	0	0	0	0	0	0	0	0	0	0	0	0	0	0	0	0	0	0	0	0	0	0	0	0	0	0	0	0	0	0	0	0	0	0	0	0	0	3	0	0	0
Snord82	0	0	0	0	0	0	0	0	0	2	0	0	0	2	0	0	0	0	0	0	0	0	0	0	0	0	0	0	0	0	11	0	31	0	16	0	0	0	0	0	0	0	0	0	14	10	0	0	0
C130036L24Rik	0	0	0	0	0	5	0	1	0	0	0	0	0	0	0	0	0	0	0	0	0	1	0	0	2	0	0	0	0	0	0	0	0	4	0	0	0	0	0	1	0	0	0	0	0	0	0	0	0
Ptma	104	222	329	356	416	50	118	702	197	139	344	126	125	201	103	167	139	279	93	166	160	117	112	242	141	194	111	199	34	91	236	221	138	28	381	480	326	47	281	276	302	79	390	233	258	175	102	771	813
Pde6d	283	75	41	3	247	1	0	234	0	145	6	32	0	0	157	0	5	0	0	620	7	0	0	0	1	44	0	23	0	0	28	1	0	0	3	128	17	0	0	148	0	1	249	7	44	135	0	0	5
Cops7b	0	29	0	331	0	6	0	0	0	0	4	193	595	525	0	180	384	0	0	5	1	93	0	0	0	173	0	0	0	0	22	0	85	0	0	28	0	0	333	2	0	45	1	0	292	34	0	0	0
Nppc	0	0	0	0	0	0	0	0	0	0	58	0	0	0	0	0	0	0	11	0	0	0	0	0	0	0	0	0	0	0	0	0	0	0	0	0	0	0	0	0	0	0	0	0	0	0	0	0	0
Dis3l2	0	0	0	4	0	0	0	0	0	0	67	0	5	0	5	0	0	0	0	0	0	0	0	0	0	0	0	0	0	0	0	0	0	0	0	12	0	0	0	28	0	0	0	1132	0	0	0	0	0
Alppl2	0	0	0	0	0	0	0	0	0	0	0	0	0	0	0	0	0	0	0	0	0	0	0	0	0	0	0	0	0	0	0	0	0	0	0	0	0	0	0	0	0	0	0	0	0	0	0	0	0
Alpi	0	0	0	0	0	0	0	0	0	0	0	0	0	0	0	0	0	0	0	0	0	0	0	0	0	0	0	0	0	0	0	0	0	0	0	0	0	0	0	0	0	0	0	0	0	0	0	0	0
Ecel1	0	0	0	0	0	0	0	0	0	0	0	0	0	0	0	0	0	0	0	0	0	0	0	0	0	0	0	0	0	0	0	0	0	0	0	0	0	0	0	0	0	0	0	0	0	0	0	0	0
Prss56	0	6	0	0	0	0	0	0	0	0	0	0	0	0	0	0	0	0	0	0	0	0	0	0	0	0	0	0	0	0	0	0	0	2	0	0	0	0	12	0	0	0	0	0	0	0	0	0	0
Chrnd	0	0	0	0	0	0	0	0	0	0	0	0	0	0	0	0	0	0	0	0	0	0	0	0	0	0	0	0	0	0	0	0	0	0	0	0	0	0	0	0	0	0	0	0	0	0	0	0	0
Chrng	0	0	0	0	0	0	0	0	0	0	0	0	0	0	0	0	0	0	0	0	0	0	0	0	0	0	0	0	0	0	0	0	0	0	0	0	0	0	0	0	0	0	0	0	0	0	0	0	0
Eif4e2	158	23	394	227	351	3	11	527	2	11	318	280	812	372	741	639	209	688	1931	4	44	241	5	92	18	80	738	342	418	295	117	0	0	80	1	76	7	382	335	222	931	641	260	0	197	22	63	1	164
Efhd1	0	0	0	0	0	0	0	0	0	0	0	0	0	0	0	0	0	0	59	0	0	0	0	0	8	0	0	0	0	0	1	0	0	0	0	0	0	0	0	0	0	0	0	0	0	0	0	0	0
Gigyf2	0	3	0	0	0	13	0	322	0	482	2	0	101	1	63	528	60	132	0	0	0	0	214	32	0	2	93	352	0	0	17	0	0	0	0	21	233	1	9	25	0	0	16	81	0	11	0	1	256
Kcnj13	0	0	0	0	0	0	0	0	0	0	0	0	0	0	0	0	0	0	0	0	2	0	0	0	0	0	0	0	0	0	0	0	0	0	0	0	0	0	0	0	0	0	0	0	0	0	0	0	0
Snorc	0	18	0	0	0	0	0	0	0	0	0	0	0	0	0	0	0	0	0	0	0	0	0	0	0	0	0	0	0	0	0	0	0	0	0	0	0	0	0	0	0	0	0	0	0	0	0	0	0
Ngef	0	0	0	0	4	0	0	0	0	0	3	8	0	0	0	0	0	0	0	0	1	0	0	0	0	0	0	0	0	0	0	0	14	0	0	0	0	0	0	77	0	0	0	0	0	0	0	0	0
Neu2	0	0	0	0	0	0	0	0	0	0	0	0	0	0	0	0	0	0	0	0	0	0	0	0	0	0	0	0	0	0	0	0	0	0	0	0	0	0	0	0	0	0	0	0	0	0	0	0	0
Inpp5d	0	0	0	0	0	0	0	10	0	0	0	0	0	0	0	0	0	0	0	0	0	0	0	0	0	0	0	0	0	0	0	0	0	0	0	0	0	0	0	0	0	0	0	0	0	0	0	0	0
Atg16l1	0	81	6	0	493	0	1	0	50	0	0	0	0	25	24	3	22	0	0	3	0	0	0	0	69	0	0	0	0	1	148	40	147	163	0	0	48	153	141	22	6	0	0	0	80	0	0	1	0
Scarna6	0	0	0	0	0	0	0	0	0	0	0	0	0	0	0	0	0	0	0	0	0	0	0	0	0	0	0	0	0	0	0	0	0	0	0	0	0	0	0	0	0	0	0	0	0	0	0	0	0
Sag	0	0	0	264	0	0	0	0	4	5	0	0	0	0	0	0	0	0	3	0	11	1	0	3	4	0	0	0	0	0	0	0	0	0	0	0	0	9	0	0	5	0	0	0	1	0	0	0	0
Dgkd	3	0	4	1	0	2	0	6	6	5	63	2	0	254	12	0	8	0	1	0	0	61	2	0	0	73	18	20	0	10	1	0	46	4	10	0	0	0	381	3	536	0	0	0	731	39	0	30	0
Gm19582	0	0	0	0	0	0	0	0	0	0	0	0	0	0	0	0	0	0	0	0	0	0	0	0	0	0	0	0	0	0	0	0	0	0	0	0	0	0	0	0	0	0	0	0	0	0	0	0	0
Usp40	0	49	0	13	0	83	0	4	265	1	176	9	7	561	41	0	311	0	16	0	0	210	1	1707	0	0	0	333	32	15	323	1	0	0	52	0	45	140	744	0	170	0	0	0	0	0	287	0	44
Ugt1a10	0	0	0	0	0	0	0	4	0	0	0	0	0	0	0	0	0	0	0	0	0	0	0	0	0	0	0	0	0	0	0	0	0	1	0	0	0	0	0	0	0	0	0	0	0	0	0	0	0
Ugt1a7c	0	0	0	0	0	0	0	0	0	0	0	0	0	0	0	0	0	0	0	0	0	0	0	0	0	0	0	0	0	0	0	0	0	0	0	0	0	0	0	0	0	0	0	0	0	0	0	0	0
Ugt1a6a	0	0	0	0	0	0	0	0	0	0	0	0	0	0	0	0	0	0	0	0	0	0	0	0	0	0	0	0	0	0	0	0	0	0	0	0	0	0	0	0	0	0	0	0	0	0	0	0	0
Ugt1a5	0	0	0	0	0	0	0	0	0	0	0	0	0	0	0	0	0	0	0	0	0	0	0	0	0	0	0	0	0	0	0	0	0	0	0	0	0	0	0	0	0	0	0	0	0	0	0	0	0
Ugt1a2	0	0	0	0	0	0	0	0	0	0	0	0	0	0	0	0	0	0	0	0	0	0	0	0	0	0	0	0	0	0	0	0	0	0	0	0	0	0	0	0	0	0	0	0	0	0	0	0	0
Ugt1a1	0	0	0	0	0	0	0	0	0	0	0	0	0	0	0	0	0	0	0	0	0	0	0	0	0	0	0	0	0	0	0	0	0	0	0	0	0	0	0	0	0	0	0	0	0	0	0	0	0
Mroh2a	0	0	0	0	0	0	0	0	0	0	0	0	0	0	0	0	0	0	0	0	0	0	1	0	0	0	0	0	0	0	26	0	0	0	0	0	2	0	2	0	0	0	0	0	0	43	0	0	8
A730008H23Rik	0	209	0	326	584	1415	0	2	0	4	82	262	28	0	0	0	0	0	0	0	0	14	83	753	0	166	18	156	0	0	22	349	0	1	1	0	267	0	0	5	0	1	0	52	35	0	0	0	0
Trpm8	0	0	0	0	0	0	0	0	0	0	0	0	0	0	0	0	0	0	0	0	0	0	0	0	0	0	0	0	0	0	0	0	0	0	0	0	0	0	0	0	0	0	0	0	0	0	0	0	0
Spp2	0	0	0	0	0	0	0	0	0	0	0	0	0	0	0	0	0	0	0	0	0	0	0	0	0	0	0	0	0	0	0	0	0	0	0	0	0	0	0	0	0	0	0	0	0	0	0	0	0
Glrp1	0	2	0	0	0	0	0	3	0	0	0	0	0	0	0	0	0	0	0	0	0	0	0	0	0	0	0	0	0	0	0	0	0	68	0	0	0	0	0	0	0	0	0	0	0	0	0	0	0
Gm19589	0	0	0	1	0	13	0	0	0	205	1	0	0	2	0	0	0	0	0	0	0	0	0	0	0	0	0	24	10	472	0	0	25	0	0	0	0	0	0	0	0	0	0	0	0	0	0	0	0
Arl4c	5	119	23	619	434	437	1	557	2038	26	46	81	78	336	79	147	315	29	53	16	57	1	63	910	1	1	143	67	10	571	24	698	1712	109	43	390	262	1787	426	246	284	3	177	0	61	21	377	0	0
Platr5	0	0	0	0	0	0	0	0	0	0	0	0	0	0	0	0	0	0	0	0	0	0	0	0	0	0	0	0	0	0	0	0	0	0	0	0	0	0	0	0	0	0	0	0	0	0	0	0	0
1700067G17Rik	0	0	0	0	0	0	0	0	0	0	0	0	0	0	0	0	0	0	0	0	0	0	0	0	0	0	0	0	0	0	0	0	0	0	0	0	0	0	0	0	0	0	0	0	0	0	0	0	0
Sh3bp4	0	119	0	15	56	313	88	1	0	1	0	160	9	214	135	83	92	205	360	0	0	209	9	0	0	192	0	581	0	2	0	1	0	0	0	0	59	7	7	4	83	0	21	0	551	2	0	52	16
C030007H22Rik	0	0	0	0	0	0	0	0	0	0	0	0	0	0	0	0	0	0	0	0	0	0	0	0	0	0	0	0	0	0	0	0	0	0	0	0	0	0	0	0	0	0	0	0	0	0	0	0	0
Agap1	1	160	145	0	20	0	149	1	1	4	54	1	27	2	17	28	1	108	51	14	3	0	1	1	0	21	1	58	62	83	1	2	6	0	567	0	116	1	4	191	484	49	1	0	1	233	2	1	401
Gbx2	0	0	0	0	0	0	0	0	0	0	0	0	0	0	0	0	0	0	0	0	0	0	0	0	0	0	0	0	0	0	0	0	0	0	0	0	0	0	0	0	0	0	0	0	0	0	0	0	0
Asb18	0	0	0	0	0	0	0	0	0	0	0	0	0	0	0	0	0	0	0	0	0	0	0	0	0	0	0	0	0	0	0	0	0	0	0	0	0	0	0	0	0	0	0	0	0	0	0	0	0
Iqca	0	0	0	0	0	0	0	0	0	0	0	0	0	0	0	0	14	0	48	0	0	0	0	0	0	0	0	0	0	0	0	0	0	0	0	0	0	0	0	0	0	0	0	0	0	0	0	0	0
Ackr3	1132	122	1094	526	0	491	915	0	0	8	97	777	60	3434	44	115	579	2213	72	6	7	0	1126	28	112	575	0	788	1	0	1029	19	27	0	1	16	778	2	501	664	1082	208	151	1	1334	199	0	0	0
Cops8	1221	502	375	1472	784	669	857	1098	103	60	685	655	264	1470	451	0	1966	1130	396	132	17	157	241	1616	1245	505	57	449	1	33	1345	151	29	10	206	752	728	1542	358	1036	16	105	584	118	1192	743	2	630	811
Col6a3	0	0	0	0	0	56	0	0	0	0	0	0	0	0	0	0	0	0	0	0	0	0	0	489	0	73	0	0	0	631	231	0	0	0	0	0	0	0	0	0	0	0	0	0	0	0	0	0	0
Mlph	0	0	0	4	0	0	0	0	0	0	27	0	0	1	0	1	0	259	0	0	0	0	0	0	0	0	0	0	0	0	0	0	0	0	0	0	0	0	0	0	0	0	0	0	0	0	0	2	0
Prlh	0	0	0	0	0	0	0	0	0	0	0	0	0	0	0	0	0	0	0	0	0	0	0	0	0	0	0	0	0	0	0	0	0	0	0	0	0	0	0	0	0	0	0	0	0	0	0	0	0
Rab17	0	0	0	0	0	0	0	0	0	0	0	0	0	0	0	0	0	0	0	0	0	0	0	0	0	0	0	0	0	0	0	0	0	0	0	0	0	0	0	0	0	0	0	0	0	0	0	0	111
Lrrfip1	365	950	782	13	417	3198	30	968	38	756	382	1267	182	724	115	2036	912	1374	358	450	50	530	894	464	253	753	206	1129	116	2630	2168	766	548	206	335	996	340	467	919	563	1044	1497	869	7	1154	457	107	0	3
Rbm44	0	12	0	0	0	345	0	0	0	0	0	0	0	0	0	0	0	0	1	0	0	0	0	0	0	6	0	0	0	0	0	0	0	0	0	654	0	0	0	0	0	0	0	0	0	0	0	0	0
Ramp1	0	0	0	0	0	0	0	35	0	0	40	346	0	0	0	0	0	200	0	0	0	0	0	0	0	0	0	7	0	0	0	0	0	0	8	0	0	0	355	1	0	0	0	0	0	6	0	0	30
Ube2f	9	77	25	618	147	530	0	659	501	0	48	314	482	95	314	0	635	579	570	818	0	36	163	145	0	109	624	115	13	0	291	0	0	0	0	0	585	0	123	310	47	0	34	133	395	266	0	0	2
Scly	0	11	15	4	23	0	0	33	1	3	52	5	0	4	69	0	0	12	0	0	1	1	0	0	0	4	13	19	0	10	0	3	0	0	1	97	6	0	2	1	0	0	0	36	15	18	1	0	0
Espnl	0	0	0	0	0	0	0	0	0	0	0	62	0	0	0	0	0	0	0	0	0	0	0	0	0	0	0	0	0	0	0	0	0	0	0	0	0	0	0	0	0	0	0	0	0	0	0	0	0
Klhl30	0	0	0	0	0	0	0	0	0	0	0	0	1	0	0	0	0	0	0	0	0	0	0	0	0	0	0	0	0	0	0	0	0	0	0	0	0	0	1	0	0	0	0	0	0	0	0	0	0
Erfe	1	7	0	0	694	1	47	0	0	458	0	1	319	0	0	0	0	0	0	0	0	0	0	0	0	0	0	0	0	0	0	0	0	0	0	0	0	0	0	0	0	0	0	0	0	0	0	0	0
Ilkap	38	241	39	257	0	35	0	48	4	4	0	40	0	0	70	1	84	0	160	0	0	2	290	5	0	0	0	15	6	0	215	0	0	0	0	248	3	1	265	45	0	1	0	0	0	53	0	7	27
Hes6	222	8	0	0	0	0	0	3	0	8	18	0	0	0	0	10	0	0	9	0	16	0	317	0	0	0	0	4	0	0	0	0	0	0	1	0	0	0	5	9	0	0	0	0	0	0	0	1	1
Per2	12	0	0	350	0	0	0	20	499	124	0	4	29	12	0	0	0	83	0	20	0	14	0	0	0	0	0	22	0	40	23	1	2	45	0	114	0	10	21	351	0	5	204	0	0	187	0	389	383
Traf3ip1	2	243	113	81	0	0	0	7	1578	15	0	0	0	0	0	0	250	794	0	0	0	311	4	0	0	0	0	298	228	0	269	0	199	0	0	0	91	0	163	124	0	1	0	2	35	32	0	0	235
Asb1	0	6	0	0	0	0	0	0	0	29	0	0	0	0	18	0	20	0	0	0	0	17	1	17	0	0	0	0	0	0	0	0	0	0	0	0	10	0	0	10	0	0	0	0	0	0	0	0	0
Twist2	0	0	0	32	0	11	4	0	0	0	0	0	0	0	0	0	1	21	0	0	0	0	0	0	0	0	0	6	0	0	5	6	0	1	0	0	0	0	1	0	0	0	0	0	0	79	0	0	0
Hdac4	230	105	58	0	584	310	0	1	0	0	798	66	0	140	645	165	1302	42	373	13	137	0	634	0	0	53	24	117	0	4	1070	2	58	0	1	1	502	4	105	189	1	0	21	14	455	244	0	0	1432
Ndufa10	90	721	503	1077	490	515	16	1159	761	4	834	1012	98	489	211	0	101	1360	140	0	1	186	797	354	111	945	620	227	6	1	380	0	279	0	64	602	1327	0	992	363	83	1990	1053	306	571	82	0	244	549
Olfr1416	0	0	0	0	0	0	0	0	0	0	0	0	0	0	0	0	0	0	0	1	0	0	0	0	0	0	0	0	0	0	0	0	0	0	0	0	0	0	0	0	0	0	0	0	0	0	0	0	0
Olfr1415	0	0	0	0	0	0	0	0	0	0	0	0	0	0	0	0	0	0	0	0	0	0	0	0	0	0	0	0	0	0	0	0	0	0	0	0	0	0	0	0	0	0	0	0	0	0	0	0	0
Olfr1414	0	0	0	0	0	0	0	0	0	0	0	0	0	0	0	0	0	0	0	0	0	0	0	0	0	0	0	0	0	0	0	0	0	0	0	0	0	0	0	0	0	0	0	0	0	0	0	0	0
Olfr1412	0	0	0	0	0	0	0	0	0	0	0	0	0	0	0	0	0	0	0	0	0	0	0	0	0	0	0	0	0	0	0	0	0	0	0	0	0	0	0	0	0	0	0	0	0	0	0	0	0
Olfr1411	0	0	0	0	0	0	0	0	0	0	0	0	0	0	0	0	0	0	0	0	0	0	0	0	0	0	0	0	0	0	0	0	0	0	0	0	0	0	0	0	0	0	0	0	0	0	0	0	0
Olfr1410	0	0	0	0	0	0	0	0	0	0	0	0	0	0	0	0	0	0	0	0	0	0	0	0	0	0	0	0	0	0	0	0	0	0	0	0	0	0	0	0	0	0	0	0	0	0	0	1	0
Olfr12	0	0	0	0	0	0	0	0	0	0	0	0	0	0	0	0	0	0	0	0	0	0	0	0	0	0	0	0	0	0	0	0	0	0	0	0	0	0	0	0	0	0	0	0	0	0	0	0	0
Cops9	109	66	292	264	113	24	147	248	580	1	109	274	16	111	190	254	78	143	480	402	962	304	180	318	285	86	27	71	148	28	161	0	335	0	12	153	211	105	289	259	198	371	38	397	118	245	40	248	264
Gpc1	1039	60	606	836	1522	313	236	191	73	4	45	61	171	50	325	30	252	353	1489	21	1	3	16	818	0	410	0	215	0	509	212	0	3	0	5	0	18	14	664	1141	16	2697	28	8	592	1	0	0	0
Ankmy1	0	0	0	0	0	0	0	1	0	2	0	0	0	0	0	0	10	0	0	0	2	0	18	0	0	0	11	0	0	1	0	0	0	14	1	0	0	0	0	0	0	2	0	0	0	0	0	0	0
Dusp28	0	0	0	0	0	0	0	0	0	0	0	0	159	0	0	0	0	0	0	0	0	0	0	0	0	55	0	0	0	0	0	0	0	0	0	0	13	0	0	2	0	0	514	0	0	58	0	0	0
5033417F24Rik	0	0	0	0	0	0	0	0	0	0	0	0	0	0	0	0	0	0	0	0	0	0	0	0	0	0	70	0	0	0	0	0	0	0	0	0	0	0	0	0	0	0	0	0	0	0	0	0	0
Rnpepl1	0	0	0	3	0	0	0	1	600	0	0	0	0	255	171	0	0	0	26	0	0	0	1	0	0	200	39	137	8	0	0	67	0	0	4	0	0	0	6	0	0	0	0	0	0	293	0	0	0
9430060I03Rik	0	0	0	0	0	0	0	0	0	0	0	0	0	0	0	0	0	0	0	0	0	0	0	0	0	0	0	0	0	0	0	0	0	0	0	0	0	0	0	0	0	0	0	0	0	0	0	0	0
Capn10	0	25	0	0	10	0	0	0	0	0	0	1	0	0	8	0	6	0	186	0	0	0	0	0	0	0	0	0	0	0	0	0	0	0	0	0	0	0	47	0	0	0	4	0	0	0	0	0	0
Gpr35	0	0	0	0	0	0	1	0	0	0	0	0	0	0	0	0	0	0	0	0	0	0	0	0	0	0	0	0	0	0	0	0	0	0	0	0	0	0	0	0	0	0	0	0	0	159	0	0	0
Aqp12	0	0	0	0	0	0	0	0	0	0	0	0	0	0	0	0	0	0	0	0	0	0	0	0	0	0	0	0	0	0	0	0	0	0	0	0	0	0	0	0	0	0	0	0	0	0	0	0	0
Kif1a	0	0	0	0	0	0	0	0	0	0	0	0	0	0	0	0	0	0	0	0	0	0	0	0	0	0	0	0	0	256	0	0	0	0	0	0	0	0	0	0	0	0	0	0	0	0	0	0	0
Agxt	0	0	0	0	0	0	0	0	0	0	0	0	0	0	0	0	0	0	0	0	0	0	0	0	0	0	0	0	0	0	0	0	0	0	0	0	0	0	0	0	0	0	0	0	0	0	0	0	0
2310007B03Rik	0	0	0	0	0	0	0	0	0	0	0	0	0	0	0	0	0	0	0	0	0	0	0	0	0	0	0	0	0	0	0	0	0	0	0	0	0	0	0	0	0	0	0	0	0	0	0	0	0
Crocc2	0	0	0	0	0	0	0	0	0	0	0	0	0	0	0	0	0	0	0	0	0	0	0	0	0	0	0	0	0	0	0	0	0	0	0	0	0	0	0	0	0	0	0	0	0	0	0	0	0
Sned1	9	0	0	0	0	1108	0	0	0	0	0	0	0	0	0	0	0	0	7	0	0	0	0	0	0	0	0	0	6	446	0	0	296	0	301	0	0	0	0	0	0	3	0	50	0	1	0	0	0
Mterf4	409	38	0	0	72	0	0	0	0	0	0	0	0	0	6	0	0	35	0	0	1	0	26	0	0	0	13	0	12	0	0	0	0	0	0	0	0	0	0	477	0	0	0	0	0	0	0	0	0
Pask	0	0	0	67	0	0	0	2	0	0	1	0	0	0	45	0	0	0	0	0	0	1	0	0	0	0	0	0	0	0	0	0	0	0	44	0	0	1	0	0	0	0	22	0	0	4	0	0	22
Ppp1r7	19	19	47	458	71	2	0	789	184	0	25	98	0	361	117	0	0	405	0	1	0	22	0	2	43	10	900	26	50	0	0	0	0	0	0	52	115	0	2	270	1	0	0	0	0	364	0	240	473
Mir6902	0	0	0	0	0	0	0	0	0	0	0	0	0	0	0	0	0	0	0	0	0	0	0	0	0	0	0	0	0	0	0	0	0	0	0	0	0	0	0	0	0	0	0	0	0	0	0	0	0
Mir6345	0	0	0	0	0	0	0	0	0	0	0	0	0	0	0	0	0	0	0	0	0	0	0	0	0	0	0	0	0	0	0	0	0	0	0	0	0	0	0	0	0	0	0	0	0	0	0	0	0
Ano7	0	0	0	0	0	0	0	0	0	0	0	0	0	8	0	0	0	0	0	0	0	0	0	0	0	0	0	0	0	0	0	0	0	0	0	0	408	0	0	0	0	0	0	0	0	0	0	0	0
Hdlbp	103	865	307	1772	952	847	542	1368	504	1390	1937	2685	2906	1851	803	1817	431	516	1848	205	720	177	161	245	487	1185	1192	347	338	121	744	210	937	17	4147	94	2550	2321	1450	880	4534	1157	966	1994	571	217	10	2	358
Sept2	8400	8722	3042	7646	4894	1497	5	4918	4753	48	7348	2697	3650	5692	7010	2816	9082	5087	5952	1011	111	5519	2820	2249	3516	4104	4291	4246	7673	908	7516	16	3458	292	2537	5275	1159	648	8696	6718	74	105	10562	3278	3420	7047	1166	250	9125
Farp2	0	0	0	0	0	0	0	0	0	0	0	0	419	7	0	0	6	12	53	0	0	0	0	0	0	0	0	4	0	0	0	0	50	0	0	0	0	0	485	33	0	0	0	0	0	0	0	0	0
Stk25	6	0	131	99	103	591	0	1	0	1	87	0	123	0	291	0	216	59	85	0	1	1	1	0	490	24	0	0	35	0	21	0	2	0	0	0	1	0	18	141	1	0	0	64	594	78	0	0	0
Bok	1	5	239	458	24	17	68	1253	0	1	173	42	0	205	20	0	267	0	1	0	0	0	0	85	0	102	293	8	0	73	388	0	0	0	0	1290	2	1	728	313	1	3	1	0	23	0	0	0	0
Thap4	0	49	0	0	19	29	10	0	0	0	10	4	0	0	0	0	29	224	0	0	0	0	0	0	1	0	26	180	0	0	0	0	0	0	15	23	0	126	21	6	0	172	0	0	20	0	0	163	0
Atg4b	48	159	3	749	1	46	0	884	0	17	102	0	1	41	1	0	147	22	966	0	0	0	0	291	0	0	0	54	0	0	436	26	0	9	0	29	0	1	3	66	0	0	379	0	86	0	3	0	0
Dtymk	199	192	257	465	35	1	204	87	172	21	506	309	0	406	29	0	17	399	166	0	0	260	250	34	9	239	0	464	0	0	655	0	155	98	8	1007	342	7	75	597	4	9	14	57	477	43	0	699	398
Ing5	23	150	106	137	0	15	0	2	0	1	0	12	2	0	4	1	1	124	1011	0	5	291	3	675	0	0	0	2	145	0	0	0	0	0	0	0	0	10	294	60	0	0	0	0	75	50	0	0	245
D2hgdh	0	0	0	0	0	0	0	49	0	0	0	0	0	0	0	4	0	0	0	14	0	0	0	0	0	0	0	0	0	0	0	0	0	0	0	0	0	2	183	0	0	0	0	0	0	0	0	0	0
Gal3st2	0	0	0	0	0	0	0	0	0	0	0	0	0	0	0	0	0	0	0	0	0	0	0	0	0	0	0	0	0	0	0	0	0	0	0	0	0	0	0	0	0	0	0	0	0	0	0	0	0
Gal3st2b	0	0	0	0	0	0	0	0	0	0	0	0	0	0	0	0	0	0	0	0	0	0	0	0	0	0	0	0	0	0	0	0	0	0	0	0	0	0	0	0	0	0	0	0	0	0	0	0	0
Gal3st2c	0	0	0	0	0	0	0	0	0	0	0	0	0	0	0	0	0	0	0	0	0	0	0	0	1	0	0	0	0	0	0	0	0	0	0	0	0	0	0	0	0	0	0	0	0	0	0	0	0
Neu4	0	0	0	0	0	0	0	0	0	0	0	0	0	0	0	0	0	0	0	0	0	0	0	0	0	0	0	0	0	0	0	0	0	0	0	0	0	0	0	0	0	0	0	0	0	0	0	0	0
Pdcd1	0	0	0	0	0	0	0	0	0	0	0	0	0	0	0	0	0	0	0	0	0	0	0	0	0	0	0	0	0	0	0	0	0	0	0	0	0	0	0	0	0	0	0	0	0	0	0	0	0
4930440C22Rik	0	0	0	0	0	0	0	0	0	0	0	0	0	0	0	0	0	0	0	0	0	0	0	0	0	0	0	0	0	0	0	0	0	0	0	0	0	0	0	0	0	0	0	0	0	0	0	0	0
Fam174a	0	1	0	2	0	0	0	0	0	0	0	0	0	0	69	0	0	0	0	0	19	0	1	0	0	0	0	0	0	1	0	34	0	0	0	0	0	0	0	0	1	14	0	0	0	0	0	0	0
St8sia4	0	0	0	0	0	0	0	0	0	0	0	0	0	0	0	0	0	0	0	0	0	0	0	0	0	0	0	0	0	6	53	0	0	0	0	0	0	0	0	0	0	1	0	0	0	0	0	0	0
4930598F16Rik	0	0	0	0	0	0	0	0	0	0	0	0	0	0	0	0	0	0	0	0	0	0	0	0	0	0	0	0	0	0	0	0	0	0	0	0	0	0	0	0	0	0	0	0	0	0	0	0	0
1700063A18Rik	0	0	0	0	0	0	0	0	0	0	0	0	0	0	0	0	0	0	0	0	0	0	0	0	0	0	0	0	0	0	0	0	0	0	0	0	0	0	0	0	0	0	0	0	0	0	0	0	0
4930533P14Rik	0	0	0	0	0	0	0	0	0	0	0	0	0	0	0	0	0	0	0	0	0	0	0	0	0	0	0	0	0	0	0	0	0	0	0	0	0	0	0	0	0	0	0	0	0	0	0	0	0
Slco4c1	0	0	0	0	0	0	0	0	0	0	0	0	0	0	0	0	0	0	0	0	0	0	0	0	0	0	0	0	0	0	0	0	0	0	0	0	0	0	0	0	0	0	0	0	0	0	0	0	0
Slco6b1	0	0	0	0	0	0	0	0	0	0	0	0	0	0	0	0	0	0	0	0	0	0	0	0	0	0	0	0	0	0	0	0	0	0	0	0	0	0	0	0	0	0	0	0	0	0	0	0	0
Slco6c1	0	0	0	0	0	0	0	0	0	0	0	0	0	0	0	0	0	0	0	0	0	0	0	0	0	0	0	0	0	0	0	0	0	0	0	0	0	0	0	0	0	0	0	0	0	0	0	0	0
D1Ertd622e	0	13	2	0	184	3	4	0	19	2	0	45	0	1	0	0	1	13	0	0	0	0	0	98	0	0	0	101	268	0	138	0	0	0	1	0	0	2	5	13	17	0	0	1	15	0	4	0	14
Ppip5k2	0	22	167	0	344	104	16	0	1	5	0	8	0	18	58	0	461	0	541	0	68	0	479	1	1	6	54	24	235	2	94	0	0	16	108	782	0	7	228	46	0	1	139	0	268	26	0	0	0
Gin1	0	0	0	0	0	0	0	0	0	0	0	0	0	0	10	111	0	0	0	0	0	0	0	0	0	38	0	0	0	0	0	0	0	0	0	0	0	0	48	2	0	0	0	0	8	67	0	0	0
Pam	107	38	24	16	29	112	2	36	68	92	29	40	109	15	26	2	40	33	15	8	26	35	8	144	556	119	81	171	25	4	57	1	24	0	62	3	24	58	25	22	40	85	49	10	95	93	119	0	35
B230216N24Rik	0	0	0	0	0	0	0	0	0	0	0	1	0	0	107	0	0	0	0	0	0	0	0	0	323	81	0	3	1	0	0	0	0	6	0	0	7	0	0	0	22	0	0	0	0	0	0	0	0
1810006J02Rik	0	0	0	0	0	0	0	0	0	0	0	0	0	0	0	0	0	0	0	0	0	0	0	0	0	0	0	0	0	0	0	0	0	0	0	0	0	0	0	0	0	0	0	0	0	0	0	0	0
Slco6d1	0	0	0	0	0	0	0	0	0	0	0	0	0	0	0	0	0	0	0	0	0	0	0	0	0	0	0	0	0	0	0	0	0	0	0	0	0	0	0	0	0	0	0	0	0	0	0	0	0
Cntnap5b	0	0	0	0	0	0	0	0	0	0	0	0	0	0	0	0	0	0	0	0	0	0	0	0	0	0	0	0	0	0	0	0	0	0	0	0	0	0	0	0	0	0	0	0	0	0	0	0	0
Gm20268	0	0	0	0	0	0	0	0	0	0	0	0	0	0	0	0	0	0	0	0	0	0	0	0	0	0	0	0	0	0	0	0	0	0	0	0	0	0	0	0	0	0	0	0	0	0	0	0	0
Cdh20	0	0	0	0	0	0	0	0	0	0	0	0	0	0	0	0	0	0	0	0	0	0	0	0	0	0	0	0	0	0	0	0	0	0	0	0	0	0	0	0	0	0	0	0	0	0	0	0	0
Rnf152	2	0	0	0	0	0	0	11	2	13	0	0	0	3	0	0	0	0	0	0	0	0	12	0	0	0	0	0	0	0	0	0	1	0	0	0	0	0	0	0	0	0	0	0	2	1	0	0	0
Gm17634	0	0	0	0	0	0	0	0	0	0	0	0	0	0	0	0	0	0	0	0	0	0	0	44	0	0	0	62	0	0	0	0	0	0	0	0	0	0	0	1	0	0	0	0	0	0	0	0	0
Pign	0	27	0	1	208	2	41	710	606	75	39	0	1	1	3	1	1	481	0	0	2	63	0	0	0	0	28	144	6	1	50	1	0	682	2	19	809	4	0	32	64	4	0	0	0	0	1	0	653
Relch	0	37	0	19	0	0	0	5	1	2	0	43	0	79	57	1	30	8	0	78	5	10	0	49	7	159	1	51	3	1	19	183	94	29	188	9	1	1	1	47	0	10	0	0	3	4	0	24	122
Tnfrsf11a	0	0	0	0	0	0	0	1	0	2	0	0	0	162	147	1	3	0	0	1	6	0	0	14	1	0	0	21	0	1	0	2	1	0	0	0	0	0	0	0	0	0	0	0	0	0	0	0	0
Zcchc2	0	40	21	2	1	0	0	20	0	0	0	383	0	0	1	0	62	0	82	1	0	62	1	0	0	12	0	0	0	9	1	2	3	0	1	0	150	0	0	0	0	0	2	0	93	1	0	0	0
Gm20753	0	0	0	0	0	0	0	0	0	0	0	0	0	0	0	0	0	0	0	0	0	0	0	0	0	0	0	0	0	0	0	0	0	0	0	0	0	0	0	0	0	0	0	0	0	0	0	0	0
Phlpp1	4	0	0	89	0	11	1124	1	0	97	14	82	0	16	6	102	27	0	17	12	1	0	7	0	0	0	0	1	0	0	56	0	0	3	12	0	85	10	0	128	30	0	1	0	1	306	0	0	187
Bcl2	0	40	0	0	0	499	0	4	0	1	0	0	74	16	0	0	1	0	0	0	0	0	2	225	0	0	0	0	36	22	0	0	12	0	0	0	81	32	69	23	0	11	97	0	10	253	0	0	0
Kdsr	93	346	404	245	960	103	0	100	1792	13	488	640	51	159	557	0	423	446	243	110	3	227	251	59	31	98	1806	59	162	5	728	2	505	169	568	117	253	813	272	253	106	297	105	980	120	863	0	0	286
Vps4b	13	200	2	177	5	273	0	719	134	1923	61	225	47	573	212	1	240	190	157	48	5113	1	706	5	111	123	4	113	22	172	667	54	1424	222	5	2	1658	345	377	600	121	53	77	0	421	6	282	3	683
Serpinb5	0	0	0	0	0	0	0	0	0	0	0	0	0	0	0	0	0	0	0	0	0	0	0	0	0	0	0	0	0	0	0	0	0	0	0	0	0	0	0	0	0	0	0	0	0	0	0	1633	1
Serpinb12	0	0	0	0	0	0	0	0	0	0	0	0	0	0	0	0	0	0	0	0	0	0	0	0	0	0	0	0	0	0	0	0	0	0	0	0	0	0	0	0	0	0	0	0	0	0	0	0	0
Serpinb13	0	0	0	0	0	0	0	0	0	0	0	0	0	0	0	0	0	0	0	0	0	0	0	0	0	0	0	0	0	0	0	0	0	0	0	0	0	0	0	0	0	0	0	0	0	0	0	0	0
Serpinb11	0	0	0	0	0	0	0	0	0	0	0	0	0	0	0	0	0	0	0	0	0	0	0	0	0	0	0	0	0	0	0	0	0	0	0	0	0	0	0	0	0	0	0	0	0	0	0	0	0
Serpinb7	0	0	0	0	0	0	0	0	0	0	0	0	0	0	0	0	0	0	0	0	0	0	0	0	0	0	0	0	0	0	0	0	0	0	0	0	0	0	0	0	0	0	0	0	0	0	0	0	0
Serpinb2	0	0	0	0	0	0	0	0	0	0	0	0	0	0	0	0	0	0	0	0	0	0	0	0	0	0	0	0	0	0	0	0	0	0	0	0	0	0	0	0	0	0	0	0	0	0	0	0	0
Serpinb10	0	0	0	0	0	0	0	0	0	0	0	0	0	0	0	0	0	0	0	0	0	0	0	0	0	0	0	0	0	0	0	0	0	0	0	0	0	0	0	0	0	0	0	0	0	0	0	0	0
Serpinb8	0	0	0	0	0	0	0	0	0	0	0	0	0	0	0	0	0	0	0	0	0	0	0	0	0	0	0	0	0	0	0	0	0	0	0	0	0	0	0	0	0	0	0	0	0	5	0	0	0
D830032E09Rik	0	0	0	0	0	0	0	0	0	0	0	0	0	0	0	0	0	0	0	0	0	0	0	0	0	0	0	0	0	0	0	0	0	0	0	0	0	0	0	0	0	0	0	0	0	0	0	0	0
Cdh7	0	0	0	0	0	0	0	0	0	0	0	0	0	0	0	0	0	0	0	0	0	0	0	0	0	0	0	0	0	0	0	0	0	0	0	0	0	0	0	0	0	0	0	0	1	0	0	0	0
Cdh19	0	0	0	0	1	6	0	12	3	0	0	0	0	0	1	0	0	9	0	757	2	0	0	1	0	0	0	253	0	62	0	1	1	0	0	60	0	5	75	0	1	1	0	0	1	0	0	0	0
Dsel	0	107	0	0	0	0	0	0	2	0	358	0	620	1	7	0	1	0	0	0	0	0	6	0	0	0	154	0	0	0	357	0	0	0	24	1	0	3	9	0	2	1	2373	0	0	0	0	0	418
Cntnap5a	0	1	0	0	0	0	0	0	0	0	0	0	0	0	0	0	0	0	0	0	0	0	0	0	0	0	0	0	0	0	0	0	0	0	0	0	0	0	0	0	0	0	0	0	0	0	0	0	0
Tsn	246	236	448	428	1113	1	355	331	39	4	834	556	8	461	420	0	210	920	316	1951	11	198	4	935	0	265	328	518	74	677	573	4	372	2	147	2018	436	24	328	258	209	349	4	825	884	95	0	0	1147
Nifk	3	31	21	1	565	56	0	63	4	11	477	1230	213	706	338	1	198	466	14	29	6	0	156	3	27	162	15	291	10	19	119	0	5	0	1	1723	151	0	87	610	0	0	133	119	712	53	243	1	32
Clasp1	873	324	6	0	59	251	1	3266	491	5130	3	65	274	396	186	1	179	544	2	664	2	0	216	329	58	518	1396	300	379	21	310	715	4	44	4	21	38	59	28	306	38	1053	516	0	60	1355	7	11	97
2900060B14Rik	0	0	0	0	0	0	0	5	0	0	0	0	0	0	0	0	0	0	0	0	0	0	0	2	0	0	16	0	0	0	0	0	0	0	0	0	0	0	0	0	0	0	0	0	0	0	21	0	0
Tfcp2l1	1	139	887	0	1	0	0	0	1	5	225	0	0	0	25	2	2	176	2	1	11	6	3	0	0	0	1	245	0	9	245	1	2	0	1	2	2	3	1	191	2	7	0	0	0	1	0	0	0
Gli2	0	0	0	0	2	0	0	0	21	0	0	0	0	0	0	0	0	0	53	0	0	0	0	0	0	0	0	0	0	0	0	0	0	0	0	0	0	0	0	0	0	0	0	0	5	458	0	0	0
Inhbb	18	0	0	0	0	0	0	0	236	12	0	0	146	0	0	0	0	0	0	0	0	0	526	0	0	0	0	0	0	0	0	0	0	0	0	0	0	0	0	0	0	339	0	0	1	96	0	0	921
Ralb	411	474	359	964	679	1	0	454	9	800	903	358	149	159	356	981	665	658	728	678	0	155	16	688	0	375	646	965	1	1	565	71	2	320	4	199	203	1	910	369	2	783	941	677	337	112	3	4	365
Tmem185b	64	0	0	0	0	56	4	989	20	0	62	53	0	780	210	0	28	0	65	1	0	7	0	33	56	0	58	26	0	0	0	54	1	0	0	0	0	2	0	152	0	0	340	146	11	0	0	0	0
3830432H09Rik	0	0	0	18	0	0	0	0	0	0	0	0	0	0	0	0	0	0	0	0	0	0	0	0	0	0	0	0	0	0	0	0	0	0	0	0	0	0	0	0	0	0	0	0	0	0	0	1	0
Epb41l5	21	56	0	0	0	0	69	146	0	2	0	0	7	0	108	0	39	0	0	0	0	0	1	0	0	3	51	6	26	1	0	2	0	0	0	72	0	181	58	56	0	0	76	0	65	0	0	0	11
Ptpn4	0	56	0	53	0	0	1	2	1	22	0	0	0	0	0	1	29	0	2	2	4	0	52	0	0	0	2	0	0	2	0	1	1	0	1	0	20	3	12	0	1	3	0	20	0	19	0	2	1718
Tmem177	0	0	0	0	68	0	0	0	0	0	0	0	0	0	0	0	0	0	0	0	0	442	0	0	0	86	0	0	0	0	0	0	0	0	0	0	0	0	34	252	0	0	0	0	0	0	0	0	0
Cfap221	0	0	0	0	0	0	0	0	0	0	0	0	0	0	0	0	0	0	0	0	0	0	0	0	0	0	0	0	0	0	0	0	0	0	0	0	0	0	0	0	0	0	0	0	0	0	0	0	0
Sctr	0	0	0	0	0	0	0	0	0	0	0	0	0	0	0	0	0	0	0	0	0	0	0	0	0	0	0	0	0	0	0	0	0	0	0	0	0	0	0	0	0	0	0	0	0	0	0	0	0
Tmem37	15	0	73	0	0	0	0	64	465	0	0	9	1312	30	1	0	232	212	6	255	0	0	0	0	0	0	0	1	0	0	1	0	0	0	0	887	0	0	89	56	0	0	52	0	3	267	301	0	165
Dbi	389	353	819	948	977	218	219	1720	1219	800	883	1496	370	929	679	2660	557	936	487	1481	666	649	129	3067	327	281	1663	377	194	1505	659	105	1251	177	1938	606	2439	475	790	889	1086	538	971	804	1110	301	339	2291	3127
3110009E18Rik	11	3	9	31	0	0	0	0	0	27	61	1	0	0	42	0	1	24	4	0	123	0	2	0	0	24	2	23	0	0	0	0	0	0	0	0	0	0	32	0	0	0	0	0	16	0	0	0	0
Steap3	0	0	0	213	413	0	0	0	0	0	0	0	0	0	53	0	0	382	0	0	0	0	0	33	0	21	0	108	0	0	308	0	0	1	0	0	0	0	0	0	0	0	0	0	0	0	0	0	1
Marco	0	0	0	0	0	0	0	0	0	0	0	0	0	0	0	0	0	0	0	0	0	0	0	0	0	0	0	0	0	0	0	0	0	0	0	0	0	0	0	0	0	0	0	0	0	0	0	0	0
En1	0	0	0	0	0	0	0	0	0	0	0	0	0	0	0	0	0	0	0	0	0	0	0	0	0	0	0	0	0	0	0	0	0	0	0	0	0	0	0	0	0	0	0	0	0	0	0	0	0
Celrr	0	0	0	0	0	0	0	0	0	0	0	0	0	0	0	0	0	0	0	0	0	0	0	0	0	0	0	0	0	0	0	0	0	0	0	0	0	0	0	0	0	0	0	0	0	0	0	0	0
Insig2	51	261	36	81	15	0	0	11	43	59	708	12	31	270	224	40	235	17	14	1	6	5	5	2	4	15	1	3	40	358	384	0	943	25	34	144	0	8	33	263	0	0	458	0	14	154	0	0	0
Ccdc93	0	49	0	233	260	1	0	0	0	0	0	89	0	24	1	0	33	0	557	0	0	0	0	215	0	0	0	0	0	5	1	0	0	0	0	0	17	0	0	0	0	0	0	0	29	32	0	0	1
Htr5b	0	106	0	0	0	0	0	0	0	0	0	0	0	0	0	0	0	0	0	0	0	0	0	0	0	0	0	0	0	0	0	0	0	0	0	0	0	0	0	0	0	0	0	0	0	0	0	0	0
Ddx18	17	25	1	31	208	72	11	14	0	1	4	8	16	52	10	2	11	57	17	47	2	5	41	122	0	11	7	22	4	53	1	0	309	7	8	175	22	106	24	56	72	7	12	14	16	59	0	0	0
Dpp10	0	0	0	0	0	0	0	0	0	0	0	0	0	0	0	0	0	0	0	0	0	0	0	0	0	0	0	0	0	0	0	0	0	0	0	0	0	0	0	0	0	0	0	0	0	0	0	0	0
Actr3	78	177	92	320	42	147	0	234	154	79	137	425	153	52	119	21	133	116	270	3	44	87	501	13	20	130	282	78	19	969	326	6	74	44	1225	127	4	26	261	184	628	174	628	112	437	589	115	135	2
Slc35f5	0	0	0	883	1	119	150	6	6	1	0	32	121	8	0	0	8	12	1	1	3	110	1	0	0	5	0	45	0	0	0	361	0	203	0	0	0	9	268	170	40	0	0	0	133	73	80	12	1
Gpr39	0	0	0	0	0	0	0	0	0	0	0	0	26	0	0	0	0	0	3	0	0	0	25	0	0	0	0	0	0	0	191	0	0	2	0	0	0	0	0	17	446	0	0	0	0	0	0	0	0
Lypd1	0	0	0	1	0	0	0	1	0	3	0	0	0	0	1	0	1	0	0	0	2	0	0	0	0	0	1	0	0	0	0	0	0	0	2	0	0	0	0	0	0	0	0	0	0	0	0	0	0
Nckap5	0	0	0	0	0	0	0	0	0	0	0	0	0	0	0	0	0	0	0	0	0	0	0	1	0	0	0	0	0	0	0	0	0	0	0	0	0	0	0	0	3	0	0	0	0	0	0	0	0
Mgat5	487	22	395	121	2	237	0	137	181	25	0	41	0	111	131	18	12	20	0	283	40	1	25	19	0	7	8	0	3	5	12	5	2	0	5	24	63	7	54	0	33	60	11	3	0	1	0	0	0
Tmem163	0	0	0	0	0	0	0	0	0	0	0	0	0	0	0	0	0	0	0	0	0	0	0	0	0	0	0	0	0	0	0	0	0	0	0	0	0	0	0	0	0	0	0	0	0	0	0	0	0
Acmsd	0	0	0	0	0	0	0	0	0	0	0	0	0	0	0	0	0	0	0	0	0	0	0	0	0	0	0	0	0	0	0	0	0	0	0	0	0	0	0	0	0	0	0	0	0	0	0	0	0
2900009J06Rik	0	0	0	0	15	0	0	1	0	0	0	0	0	0	0	0	0	32	0	0	0	0	0	0	0	0	0	0	15	0	0	0	0	0	0	0	0	0	0	1	0	0	0	0	0	0	0	0	0
Ccnt2	1	116	0	4	65	51	0	349	2	15	69	4	0	31	13	1	170	63	1	12	8	1	158	9	34	6	33	2	154	3	81	1	2	4	2	2	36	19	1	4	444	6	2	0	260	167	0	0	843
Map3k19	0	23	0	0	0	0	0	0	0	0	0	0	0	0	0	0	0	0	0	0	0	0	0	0	0	0	0	0	0	0	0	0	0	0	0	0	0	0	0	0	0	0	0	0	0	0	0	0	0
Rab3gap1	192	40	194	16	0	124	0	1304	5	6	461	47	211	12	7	0	29	808	194	23	12	0	11	22	69	0	0	410	0	1	136	546	1458	2	2	925	1	56	596	35	0	0	27	0	0	8	9	0	0
Zranb3	0	0	0	33	0	0	0	0	0	0	251	0	0	0	0	0	0	12	0	0	0	0	0	76	0	12	0	0	0	0	0	9	0	0	0	0	0	1	0	48	0	0	0	0	0	0	0	0	0
R3hdm1	33	52	608	9	127	423	0	75	278	64	231	4	44	236	255	293	198	428	21	450	0	16	336	323	0	184	1297	136	378	245	251	0	2	3	1	83	416	68	34	8	156	218	1552	1	1	112	0	75	100
Mir128-1	0	0	0	0	0	0	0	0	0	0	0	0	0	0	0	0	0	0	0	0	0	0	0	0	0	0	0	0	0	0	0	0	0	0	0	0	0	0	0	0	0	0	0	0	0	0	0	0	0
Ubxn4	27	332	378	813	64	179	1	12	520	208	884	346	33	347	433	2	822	50	502	138	28	278	442	234	1417	36	28	133	1	2895	673	517	425	111	407	104	309	232	1135	474	8	292	573	486	712	664	295	1	755
Lct	0	0	0	0	0	0	0	0	0	0	0	0	0	0	0	0	0	0	0	0	0	0	0	0	0	0	0	0	0	0	0	0	0	0	0	0	0	0	0	0	0	0	0	0	0	0	0	0	0
Mcm6	1	622	408	2490	519	49	300	224	1	1771	1086	0	0	24	204	2	1261	589	0	464	1777	11	0	18	0	5	1	349	0	76	588	11	804	1	5602	1830	61	434	362	346	0	541	0	0	144	82	0	0	1460
Dars	803	276	548	287	145	21	94	0	0	0	486	472	9	99	293	0	328	61	1019	0	43	0	181	0	0	35	40	278	6	3	23	0	1873	2	58	445	0	1826	493	341	7	4	292	32	524	545	0	1	383
Cxcr4	0	0	0	0	0	0	0	0	0	0	0	0	0	0	0	0	0	0	0	0	0	0	0	0	0	0	0	0	0	0	0	0	0	0	0	0	0	0	0	0	0	0	0	0	0	0	0	0	68
Thsd7b	0	0	0	0	0	0	0	0	0	0	0	0	0	0	0	0	0	0	0	0	0	0	0	0	0	0	0	0	0	0	0	0	0	0	0	0	0	1	0	0	0	0	0	0	0	0	1	0	0
Cd55b	0	0	0	0	0	0	0	0	0	0	0	0	0	0	0	0	0	0	0	0	0	0	0	0	0	0	0	0	0	0	0	0	0	0	0	0	0	0	0	0	0	0	0	0	0	0	0	0	0
Cd55	0	0	0	0	0	0	0	0	0	0	0	0	0	0	0	0	0	0	0	0	0	274	0	0	0	40	0	0	1	0	0	0	0	105	0	0	0	0	0	0	0	0	0	0	0	11	0	218	57
Zp3r	0	0	0	0	0	0	0	0	0	0	0	0	0	0	0	0	0	0	0	0	0	0	0	0	0	0	0	0	0	0	0	0	0	0	0	0	0	0	0	0	0	0	0	0	0	0	0	0	0
C4bp	0	0	0	0	0	0	0	0	0	0	0	0	0	0	0	0	0	0	0	0	0	0	0	0	0	0	0	0	0	0	0	0	0	0	0	0	0	0	0	0	0	0	0	0	0	0	0	0	0
Pfkfb2	303	0	0	151	0	442	1	0	0	1	0	0	115	0	0	0	0	0	0	1	0	0	0	0	0	0	0	0	0	0	142	1	0	0	1	0	1	1	17	12	0	0	1	0	0	343	0	1	25
Yod1	423	94	680	1102	208	60	0	478	3	17	281	933	0	2198	527	4725	941	571	1293	1445	9	4	962	888	1346	182	6	658	0	1918	260	4	1477	946	62	1617	487	115	570	332	1	1866	1687	1820	60	1516	1865	2978	2067
AA986860	0	38	0	0	0	4	0	0	0	0	0	0	0	0	0	0	0	0	0	0	0	0	0	0	0	0	0	0	0	0	1	0	3	0	584	0	0	1	0	0	0	0	0	0	0	0	0	0	0
Fcamr	0	0	0	0	0	0	0	0	0	0	0	0	0	0	0	0	0	0	0	0	0	0	0	0	0	0	0	0	0	0	0	0	0	0	0	0	0	0	0	0	0	0	0	0	0	0	0	0	0
Pigr	0	0	0	0	0	0	1	0	0	0	0	0	0	0	0	0	0	0	0	0	0	0	0	0	0	0	0	0	0	0	0	0	0	0	0	0	0	0	0	0	0	0	0	0	0	0	0	0	613
Fcmr	0	21	33	0	0	0	0	76	0	0	0	114	0	0	0	0	0	0	0	0	0	0	0	0	0	0	0	0	0	0	0	0	0	0	0	0	0	0	0	4	0	0	0	0	0	0	0	0	0
Il24	0	0	0	0	0	0	0	0	0	0	0	0	0	0	0	0	0	0	0	0	0	0	0	0	0	0	0	0	0	0	0	0	0	0	0	0	0	0	48	0	0	0	0	0	0	0	0	0	0
Il20	0	0	0	0	0	0	0	0	0	0	0	0	0	0	0	0	0	0	0	0	0	0	0	0	0	0	0	0	0	0	0	0	0	0	0	0	0	0	0	0	0	0	0	0	0	0	0	0	0
Il19	0	0	0	0	0	0	0	0	0	0	0	0	0	0	0	0	0	0	0	0	0	0	0	0	0	0	0	0	0	0	0	0	0	0	0	0	0	0	0	0	0	0	0	0	0	0	0	0	0
Il10	0	0	0	0	0	0	0	0	0	0	0	0	0	0	0	0	0	0	0	0	0	0	0	0	0	0	0	0	0	0	0	0	0	0	0	0	1	0	0	0	0	0	0	0	0	85	0	0	0
Mapkapk2	1	0	2	91	0	1	0	4	3	0	2	16	0	17	124	46	18	145	15	0	2	0	9	1	0	0	2	2	86	3	137	0	2	0	7	18	32	1	20	20	10	0	9	1	0	13	6	0	4
Dyrk3	0	0	0	610	0	0	0	0	0	25	0	22	0	44	0	0	1	0	320	0	20	0	1	0	29	0	0	0	0	0	0	0	0	0	4	8	9	0	0	0	0	0	0	0	407	7	0	0	60
Eif2d	408	382	218	0	0	8	0	0	0	4	1688	70	0	225	43	0	101	68	219	4	0	0	0	2	0	10	0	0	0	0	294	0	1	7	0	70	277	0	792	316	0	0	0	29	828	0	22	0	889
Rassf5	0	0	0	0	0	0	0	0	0	0	0	0	0	0	0	0	0	0	1	0	1	0	0	0	0	26	0	0	0	0	0	0	0	0	0	0	0	115	0	1	0	0	0	0	0	0	30	0	0
Ikbke	0	0	0	0	0	0	0	0	0	0	0	0	0	0	35	0	0	14	0	0	0	0	0	53	0	0	0	0	0	0	0	0	0	0	1	0	3	1	0	0	0	0	0	0	0	0	0	0	0
Srgap2	16	152	5	461	0	76	0	1	0	92	33	170	378	56	3	0	23	6	95	3	0	134	0	927	0	0	79	14	63	0	15	491	0	0	0	0	0	1	40	0	0	453	0	0	2	59	0	0	52
Fam72a	0	0	0	0	0	1	0	0	0	0	0	0	0	0	0	0	4	6	0	0	0	0	0	0	0	0	0	46	0	0	0	0	0	0	0	0	0	0	0	2	0	0	384	0	0	0	0	0	0
Avpr1b	0	0	0	0	0	0	0	0	0	0	0	0	0	0	0	0	0	0	0	0	0	0	0	0	0	0	0	0	0	0	0	0	0	0	0	0	0	0	0	0	0	0	0	0	0	0	0	0	0
Ctse	0	0	0	0	0	0	0	0	0	0	0	0	0	0	0	0	0	0	0	0	0	0	0	0	1	0	0	0	0	0	0	0	0	0	0	0	0	0	0	0	0	0	0	0	0	0	0	0	0
Rab7b	0	13	33	0	0	0	0	0	0	0	51	46	0	183	174	0	0	457	0	0	0	252	0	0	0	0	0	7	518	3	0	309	0	0	93	0	0	0	43	52	0	0	0	0	0	0	632	0	0
Slc26a9	0	0	0	0	0	0	0	0	0	0	0	0	0	0	0	0	0	0	0	0	0	0	0	0	0	0	0	0	0	0	0	0	0	0	0	49	0	0	0	0	0	0	0	0	0	0	0	0	0
Pm20d1	0	0	0	1	0	0	0	0	1	1	0	0	0	1	0	0	1	0	0	0	0	0	0	0	0	0	0	0	0	0	1	0	0	0	0	0	0	0	0	0	0	0	0	0	0	0	0	0	0
Slc41a1	0	16	30	60	5	894	0	1108	499	7	1	63	49	174	0	49	0	11	621	0	1	0	0	0	0	35	0	2	0	198	55	0	0	209	26	0	0	18	22	151	2652	55	0	18	0	3	4	0	149
Rab29	379	0	0	0	0	1	1	0	165	0	671	0	0	129	202	0	10	0	308	0	0	0	0	47	0	0	1	0	209	0	1	1	0	0	0	0	2	44	78	10	0	0	0	0	72	0	22	1	438
Nucks1	20	326	248	1012	1072	184	0	787	16	71	128	27	1	120	43	2	181	430	12	13	3	19	272	391	82	238	0	394	1	0	796	97	3	16	1	30	660	30	17	627	532	1	48	89	342	132	15	0	607
Slc45a3	0	1	0	0	0	0	0	0	0	0	0	0	0	0	0	0	0	1	0	0	0	0	0	0	0	0	0	0	0	0	194	0	0	0	0	0	0	0	0	0	0	0	0	0	0	0	0	0	0
Elk4	7	209	0	36	40	0	444	70	2	59	53	1	137	103	600	2	15	1	0	523	2	129	1	4	0	60	3	235	0	82	0	3	268	74	2	0	1	7	44	22	15	167	58	3	8	224	0	0	592
Mfsd4a	52	91	0	5	1	0	0	1	0	0	302	47	2	65	91	0	0	0	0	0	2	0	0	0	0	91	0	96	56	0	20	0	0	322	0	0	0	0	16	4	0	3	18	0	0	2	0	876	58
Cdk18	0	0	0	0	0	0	0	0	0	0	0	0	6	0	0	0	0	0	0	0	0	0	0	0	0	0	0	0	0	0	0	0	0	0	0	0	0	0	0	0	0	0	0	0	0	0	0	0	0
Lemd1	0	0	0	0	0	0	0	0	0	0	0	0	0	0	0	0	0	0	0	0	0	0	0	0	0	0	0	0	0	0	0	0	0	0	0	0	0	0	0	0	0	0	0	0	0	0	0	0	0
Klhdc8a	0	0	0	0	0	0	0	6	627	0	71	0	0	318	144	0	0	0	0	0	0	0	0	0	0	12	8	0	0	0	312	0	0	0	0	0	0	45	0	0	0	0	0	0	43	0	0	0	5
Nuak2	0	0	0	0	0	4	0	0	0	0	0	0	0	0	0	0	0	0	0	0	0	0	0	0	0	0	12	0	0	0	0	0	0	286	0	0	0	0	1	0	0	123	0	0	0	0	0	0	0
Tmcc2	0	3	8	2	1	0	0	2	0	0	0	0	0	0	5	0	61	1	0	0	0	0	0	0	0	0	0	0	0	0	21	0	114	0	0	0	16	0	7	0	0	0	0	0	0	0	0	0	0
Dstyk	0	193	0	377	0	1	0	0	0	0	0	0	0	0	0	0	0	147	0	18	0	4	160	0	0	6	0	0	5	0	0	2	0	0	0	0	0	7	0	2	0	0	0	0	0	0	0	0	0
Rbbp5	0	131	519	9	203	23	0	73	0	1	0	1	0	19	0	100	1	0	0	23	1	34	0	0	0	0	0	37	161	111	2	833	1	7	0	0	77	0	0	2	0	1	10	0	6	0	0	0	0
Tmem81	0	0	0	0	0	0	0	0	0	0	0	0	0	0	0	0	0	0	0	0	0	0	3	0	0	0	0	0	0	0	0	0	0	0	0	0	0	1	0	0	0	0	0	0	0	0	0	0	0
Cntn2	0	0	0	0	0	0	0	0	0	0	0	0	0	0	0	0	0	0	0	0	0	0	0	0	0	0	0	0	1	0	0	0	0	0	0	0	0	0	0	0	0	0	0	0	0	0	0	0	0
Nfasc	0	0	0	0	0	0	0	0	0	0	0	0	0	0	0	0	1	0	0	0	0	0	0	0	0	0	0	0	0	0	0	0	0	1	0	0	0	0	0	0	0	0	0	0	0	0	0	0	1
Lrrn2	0	0	0	0	0	0	0	0	0	0	0	0	0	0	0	0	0	0	0	0	0	0	0	0	0	0	0	0	0	0	0	0	0	0	0	0	0	0	0	0	0	0	0	0	0	0	0	0	0
Mdm4	2	0	0	57	5	1	0	5	78	9	2	17	0	32	5	0	20	6	0	0	0	0	269	900	120	18	1	0	21	0	0	3	0	1	0	0	1	0	59	148	0	126	0	0	63	3	106	3	1284
Pik3c2b	0	20	0	0	1	1	0	3	0	2	0	6	0	5	19	0	1	6	0	4	5	23	0	0	0	23	0	37	0	1	47	1	2	0	1	0	0	3	12	0	2	2	86	0	1	0	0	0	8
Ppp1r15b	196	5	10	278	0	0	0	0	40	0	0	12	0	414	0	1025	16	0	1	163	183	268	166	56	549	5	0	0	0	5	21	1	0	0	0	0	0	0	107	57	0	0	819	757	66	0	0	0	0
Plekha6	0	23	0	0	0	0	0	0	0	0	0	0	0	0	280	0	0	0	0	0	0	0	0	0	0	0	0	0	0	0	0	0	0	0	0	1	0	0	0	0	0	0	0	0	0	0	0	0	0
Gm19461	0	0	0	0	0	0	0	0	0	0	0	0	0	0	0	0	0	0	0	0	0	0	0	0	0	0	0	0	0	0	0	0	0	0	0	0	0	0	0	0	0	0	0	0	0	0	0	0	0
Ren1	0	0	0	0	0	0	0	0	0	0	0	0	0	0	0	0	0	0	0	0	0	0	0	0	0	0	0	0	0	0	0	0	0	0	0	0	0	0	0	0	0	0	0	0	0	0	0	0	0
Etnk2	0	0	0	0	0	0	0	0	0	0	0	0	0	0	0	0	1	0	0	0	0	0	0	0	0	0	0	0	0	0	0	0	0	0	0	0	0	0	0	0	0	0	0	0	0	0	0	0	0
Sox13	0	0	0	0	0	19	0	77	0	0	0	0	0	0	0	0	0	0	0	0	0	0	0	11	0	0	0	0	0	0	0	0	0	0	0	0	0	0	31	10	0	0	0	0	0	0	0	0	0
Snrpe	72	199	119	461	252	133	227	245	481	229	316	82	60	157	197	80	69	320	117	133	851	9	118	120	69	145	218	71	62	199	167	388	537	10	45	1186	333	61	129	193	156	364	168	293	188	7	4	35	699
Zc3h11a	9	240	1	252	88	0	0	123	3	517	0	66	31	262	592	82	150	0	239	620	16	182	4	304	62	212	173	98	2	0	146	2	1	0	3	113	14	1	93	117	18	51	139	0	6	120	55	230	543
Lax1	0	0	0	0	1	151	0	0	0	4379	0	0	13	0	0	0	3	0	0	0	0	0	0	0	0	0	0	0	0	0	0	0	139	0	0	1	0	2	0	0	0	10	0	0	0	0	0	0	0
Atp2b4	29	94	0	651	25	90	208	167	942	483	0	142	59	406	688	136	1063	165	362	4	160	53	212	543	5	36	1621	158	288	372	10	1	266	183	11	0	455	264	199	237	2463	273	1040	546	8	579	1	0	0
Optc	0	0	0	0	0	0	0	0	0	0	0	0	0	0	0	0	0	0	0	0	0	0	0	0	0	0	0	0	0	0	0	0	0	0	0	0	0	0	0	0	0	0	0	0	0	0	8	0	0
Prelp	613	0	0	61	0	0	0	0	8	0	0	0	0	0	66	50	0	0	0	1	1	833	0	39	0	0	1085	0	347	0	112	0	0	0	0	0	0	0	0	18	0	0	31	0	0	0	0	0	0
Fmod	0	0	0	0	0	0	0	0	0	0	0	0	0	0	0	0	0	0	0	0	0	0	0	0	0	0	0	0	0	0	0	0	0	0	0	0	0	0	0	0	0	0	0	0	0	0	0	0	0
Btg2	4287	50	34	398	362	285	103	736	2313	74	196	596	186	148	63	4533	893	49	337	0	40	7237	221	104	417	80	2148	33	275	1	197	305	16	1493	72	171	627	1	1273	196	1767	396	310	188	1	504	2841	3298	1729
Chit1	0	0	0	0	0	0	0	0	0	0	0	0	0	0	0	0	0	0	0	0	0	0	0	0	0	0	0	0	0	0	0	0	0	0	0	0	0	0	0	0	0	0	0	0	0	0	0	0	0
Chil1	0	0	0	0	0	0	0	0	0	0	0	0	0	0	0	0	0	0	0	0	0	0	0	0	0	0	0	0	0	0	0	0	0	0	0	0	0	0	0	0	0	0	0	0	0	0	0	1220	468
Mybph	0	0	0	0	0	0	0	0	0	0	0	0	0	0	0	0	0	0	0	0	0	0	0	0	0	0	0	0	0	0	0	0	0	0	0	0	0	0	0	0	0	0	0	0	0	0	0	0	0
Adora1	0	0	0	0	0	0	0	0	0	0	0	0	0	0	0	0	0	0	0	0	0	0	0	0	0	0	0	0	0	0	0	0	0	0	0	0	0	0	0	0	0	0	0	0	0	0	0	0	0
Myog	0	0	0	0	0	0	0	0	0	0	0	0	0	0	0	0	0	0	0	0	0	0	23	0	0	0	0	0	0	0	0	0	0	0	0	0	0	0	0	0	0	0	0	0	0	0	0	0	0
Ppfia4	0	0	0	0	0	7	0	0	0	0	0	0	0	0	0	0	0	0	0	0	0	0	0	0	0	0	0	0	0	0	0	0	0	0	0	0	0	0	0	0	0	0	0	0	0	0	0	0	0
Tmem183a	20	76	0	259	30	12	66	69	55	1	9	1	104	296	305	55	3	33	0	265	1	67	41	960	0	46	1	207	0	0	306	422	275	0	0	18	2287	0	17	84	0	22	5	0	33	392	0	0	12
4933406M09Rik	0	0	0	0	0	0	0	0	0	0	0	0	0	0	0	0	0	0	0	0	0	0	0	0	0	0	0	0	0	0	0	0	0	0	0	0	0	0	0	0	0	0	0	0	0	0	0	0	0
Cyb5r1	439	93	30	88	4	0	0	4	993	0	11	10	0	79	0	0	372	1	545	1	0	44	1440	2826	0	18	0	335	5	22	413	38	4	0	0	1452	162	106	0	358	0	0	45	0	175	422	101	0	428
Adipor1	627	641	495	234	402	8	1364	219	8	0	406	292	1749	30	540	0	567	737	54	2	56	9	150	33	170	241	68	143	5	2	154	0	4	176	13	675	147	17	527	545	20	2	288	0	55	603	581	31	378
Klhl12	0	6	0	0	150	43	0	4	0	3	114	1	1	0	102	1	97	17	1	8	5	0	2	1	1	205	0	2	0	63	2	4	2	777	4	1	2	287	1	5	5	12	1	0	0	29	0	0	0
Rabif	0	148	0	537	28	0	0	86	172	0	15	392	0	0	90	0	51	209	1139	13	2245	0	0	0	0	208	0	150	0	0	58	0	0	0	0	0	0	0	671	21	0	15	284	0	38	0	0	1	128
Mgat4e	0	0	0	0	0	0	0	0	0	0	0	0	0	0	0	0	0	0	0	0	0	0	0	0	0	0	0	0	0	0	0	0	0	0	0	0	0	0	0	0	0	0	0	0	0	0	0	0	0
Kdm5b	479	1	225	30	0	0	28	247	812	33	0	132	2162	405	1347	66	372	151	663	481	5	753	387	38	2	13	744	249	393	207	437	0	299	154	537	0	376	2	84	14	57	10	3	17	68	288	535	128	38
Syt2	0	0	0	0	0	0	0	0	0	0	0	0	0	0	4	0	0	0	0	0	0	0	0	0	0	0	0	0	0	0	0	0	0	0	0	0	0	0	0	0	0	0	0	0	0	20	1	0	0
Ppp1r12b	0	7	11	0	4	4	0	6	123	0	0	0	18	49	569	0	13	41	880	0	20	0	0	0	0	0	0	172	0	0	202	281	0	292	1	0	0	0	1	0	0	0	0	0	0	30	8	0	0
Ube2t	0	64	173	711	312	30	0	1029	1	1	40	71	0	0	0	1	1	213	3	0	7	1	188	0	603	16	0	159	0	1	95	21	166	0	1878	1138	0	1	12	98	74	0	0	0	178	1	0	0	0
Lgr6	1	9	3	212	3273	9	328	2042	1	1411	1340	412	85	3374	2636	262	181	1211	611	0	17	0	2	170	1	0	6	833	0	3	7	2	0	0	3	0	42	5	6329	1661	2	0	1	1	826	23	0	1	1601
Ptprv	0	0	0	0	0	0	0	0	0	0	0	0	0	0	0	0	0	0	0	0	0	0	0	0	0	0	0	0	0	0	0	0	0	0	0	0	0	0	0	0	0	0	0	0	0	0	0	0	0
Ptpn7	0	0	0	0	0	0	0	2	0	0	0	0	0	0	0	0	0	0	0	0	0	0	0	0	0	0	0	0	0	0	0	0	0	0	0	0	0	0	0	0	0	0	0	0	0	0	0	0	0
Arl8a	8	88	0	7	16	20	1	110	1	7	3	41	4	59	26	16	55	88	6	43	8	400	67	10	34	11	84	11	28	53	93	4	23	6	2	0	253	1	54	18	38	0	31	0	1	1	13	0	8
Gpr37l1	0	0	0	0	0	0	0	0	0	0	0	0	0	0	0	0	0	0	0	0	0	0	0	0	0	0	0	0	0	0	0	0	0	0	0	0	0	0	0	0	0	0	0	0	0	0	0	0	0
Elf3	0	0	0	0	0	0	0	0	0	0	0	0	0	0	0	0	0	0	0	0	0	0	0	0	0	2	0	0	0	0	2	0	0	0	0	0	0	0	0	0	0	0	0	0	0	0	0	0	1
Rnpep	1	15	0	0	1	0	0	0	0	315	16	0	0	224	0	0	0	0	0	0	0	30	18	0	0	4	0	2	0	0	7	0	0	0	0	1	0	0	6	62	0	2	0	0	0	0	0	0	1
Timm17a	252	363	609	466	385	256	548	529	30	285	678	315	596	289	280	543	323	331	299	2	513	177	297	202	5	204	194	231	115	3	81	0	1	17	0	1686	719	299	294	603	1141	89	121	82	446	25	12	66	705
Lmod1	0	0	0	0	0	0	0	0	0	0	0	0	0	0	0	0	0	0	0	0	0	0	0	0	0	0	0	0	1	0	0	0	0	1	0	0	0	0	0	0	0	0	0	0	0	0	0	0	0
Shisa4	0	18	19	14	0	1	0	4	154	0	347	22	17	0	9	0	44	0	0	0	0	0	86	0	0	7	0	124	8	0	29	0	89	0	1337	6	510	0	121	3	0	0	120	255	310	132	0	0	0
Ipo9	412	516	244	1016	351	191	46	6	0	32	286	2	47	244	670	6	492	163	531	1	3	3	21	174	1	412	0	659	0	1745	1080	1	60	144	113	196	488	0	1612	13	5	45	1	2	23	6	0	0	0
Nav1	384	2	3	0	0	210	6	5	1004	387	4	71	357	11	2	541	69	0	161	0	24	783	28	3	1	232	273	29	11	2	164	114	1	0	1	1	7	3	495	21	116	694	209	0	1	842	0	0	0
Csrp1	0	0	0	28	0	0	3	0	115	133	72	3	0	33	57	0	1	32	0	0	1	0	0	1	2	0	1	0	0	2	1	0	0	0	0	0	0	0	1	68	0	3	0	119	18	101	0	8	1580
Phlda3	49	44	0	23	179	0	0	110	17	0	5	10	0	0	37	4	137	0	15	0	0	0	81	63	1	1	18	162	0	0	77	0	0	0	0	0	363	0	0	112	0	0	0	359	90	36	0	0	0
Tnni1	0	0	0	0	0	0	0	0	0	0	0	0	0	0	150	0	0	0	0	0	0	0	0	0	0	0	0	0	0	0	0	0	0	0	0	0	0	0	0	0	0	0	0	0	0	0	0	0	0
Lad1	608	0	0	0	0	0	0	0	0	0	0	0	0	0	0	0	0	0	0	0	0	0	0	9	0	0	0	32	0	0	417	0	0	0	0	0	0	1	1	0	0	0	0	0	0	0	0	0	272
Tnnt2	0	0	0	0	118	0	0	0	12	0	0	2	0	14	0	0	0	9	0	0	0	0	0	463	0	0	0	0	33	0	0	0	0	0	0	0	0	0	0	0	0	0	0	0	0	272	0	736	0
Pkp1	2	188	0	983	8	26	0	1549	45	4	0	0	127	0	0	0	0	0	12	1	20	0	1	14	0	0	0	191	0	0	6	0	0	1	0	0	0	0	36	11	0	0	0	0	9	0	0	0	0
Igfn1	0	0	0	0	0	0	0	0	0	0	0	0	0	0	0	0	0	0	0	0	0	0	0	0	0	0	0	0	0	0	0	0	0	0	0	0	0	0	0	0	0	0	0	0	0	0	0	0	0
Tmem9	6	5	12	94	237	4	0	329	157	4	77	71	84	73	52	36	133	17	31	27	3	4	397	16	42	5	11	21	1	452	149	1	1	62	76	113	214	23	221	12	30	6	199	62	122	38	109	65	18
Ascl5	0	0	0	0	0	0	0	0	0	0	0	0	0	0	0	0	0	0	0	0	0	0	0	0	0	0	0	0	0	0	0	0	0	0	0	0	0	0	0	0	0	0	0	0	0	0	0	0	0
Cacna1s	0	0	0	0	0	0	0	0	0	0	0	0	0	0	0	0	0	0	0	0	0	0	0	0	0	0	0	0	0	0	0	0	0	0	0	0	0	0	0	0	0	0	0	0	0	0	0	0	0
Gm15850	0	0	0	0	0	0	0	0	0	0	0	0	0	0	0	0	0	0	0	0	0	0	0	0	0	0	0	0	0	0	0	0	0	0	0	0	0	0	0	0	0	0	0	0	0	0	0	0	0
Kif21b	0	0	0	0	0	55	0	0	0	0	0	0	0	487	0	0	0	0	0	0	0	0	0	53	0	0	0	0	0	0	0	0	0	1	0	0	0	0	0	0	0	0	0	21	0	68	0	0	0
Mroh3	0	0	0	68	0	0	0	0	0	0	18	0	0	0	0	0	0	0	0	0	0	0	1	0	0	0	0	0	0	1	0	1	1	0	1	1	1	0	0	0	0	0	0	0	0	24	0	0	0
Inava	5	11	115	8	13	68	0	12	397	6	7	530	1	7	1	26	3	0	1	0	4	0	230	0	35	0	17	0	0	10	13	2	1	265	1	7	1	3	32	3	12	567	0	14	0	75	0	0	0
Gpr25	0	0	0	0	0	0	0	0	0	0	0	0	0	0	0	0	0	0	0	0	0	0	0	0	0	0	0	0	0	0	0	0	0	0	0	0	0	0	0	0	0	0	0	0	0	0	0	0	0
Camsap2	0	82	100	117	0	12	10	1	0	0	0	47	105	18	33	1	0	305	35	7	7	0	0	40	10	0	691	38	0	78	548	0	438	25	2	306	0	16	63	393	1	1	130	771	0	66	13	0	0
9230116N13Rik	0	0	0	0	0	0	0	0	0	0	0	0	0	0	0	0	0	0	0	0	0	1	0	0	0	0	0	0	0	0	0	0	0	0	0	0	0	0	0	0	0	0	0	0	1	0	0	0	0
Ddx59	0	21	3	12	0	0	0	0	0	0	1	0	0	0	1	0	434	0	0	0	0	0	11	0	0	1	0	78	20	0	0	0	0	0	0	0	0	0	23	4	0	0	0	0	504	5	31	0	2
Kif14	0	23	124	0	127	32	0	102	0	0	3	0	0	0	0	0	0	170	0	0	0	0	1	37	29	303	0	226	0	0	1	0	0	0	0	668	367	0	0	6	0	0	0	0	28	0	0	0	0
Zfp281	23	0	29	74	295	0	0	6	61	717	0	225	14	232	146	33	292	0	56	13	71	37	617	472	1	22	80	3	1	22	6	3	1	9	39	7	41	29	83	133	123	153	99	1	22	5	546	0	0
Gm19705	1	5	0	0	2	0	0	0	0	0	23	35	0	0	0	267	0	34	0	0	0	0	0	0	0	0	26	4	0	0	0	0	0	0	0	0	0	15	12	1	0	0	16	0	70	0	81	0	0
Nr5a2	0	0	0	0	0	0	0	0	0	0	0	0	0	0	0	0	98	0	0	0	0	0	0	0	0	0	0	0	0	0	0	0	0	0	0	0	0	0	0	0	0	0	0	0	0	0	0	0	0
Ptprc	0	0	0	0	0	0	0	0	0	0	0	0	0	0	0	0	0	0	0	0	0	0	0	0	0	0	0	0	0	0	0	0	0	0	0	0	0	0	0	0	0	0	0	0	0	0	0	0	0
Nek7	454	177	0	267	87	32	8	79	1	58	274	181	912	294	411	1	119	18	1	1163	10	183	7	1	598	177	2	432	55	140	313	3	605	91	1	732	990	759	58	1024	454	56	423	0	308	587	0	2	183
Gm5833	0	0	0	0	0	0	0	0	0	0	0	0	0	0	0	0	0	0	0	0	0	0	0	0	0	0	0	0	0	0	0	0	0	0	0	0	0	0	0	0	0	0	0	0	0	0	0	0	0
Lhx9	0	0	0	0	0	0	0	0	0	0	0	0	0	0	0	0	0	0	0	0	0	0	0	0	0	0	0	0	1	0	0	0	0	0	0	0	0	0	0	0	0	0	0	0	0	0	0	0	0
2310009B15Rik	98	3	0	9	41	0	151	0	0	0	0	0	12	10	10	99	16	0	57	0	0	41	0	12	0	0	0	0	5	0	7	0	40	0	0	0	0	0	42	26	0	85	14	0	4	0	16	0	46
Dennd1b	0	0	201	10	0	0	0	1	13	6	0	29	0	5	927	0	409	154	0	0	7	0	121	0	0	47	0	48	1	3	589	3	53	8	2	1	3	8	369	0	2	4	514	0	1	3	0	2020	21
4930596I21Rik	0	0	0	0	0	0	0	0	0	0	0	0	15	0	0	0	0	0	0	0	0	0	0	0	0	0	0	0	0	0	0	0	0	0	0	0	0	0	0	0	0	0	0	0	0	0	0	0	0
Crb1	0	0	0	0	0	0	0	0	0	0	0	0	0	0	0	0	0	0	0	0	1	0	0	0	0	0	0	0	0	0	0	0	0	0	0	0	0	0	0	0	0	0	0	0	0	0	0	0	0
4933436E23Rik	0	0	0	0	0	0	0	0	0	0	0	0	0	0	0	0	0	0	0	0	0	0	0	0	0	0	0	0	0	0	0	0	0	0	0	0	0	0	0	0	0	0	0	0	0	0	0	0	0
Zbtb41	0	30	0	0	0	0	0	0	18	1	6	0	385	0	1	0	0	12	0	0	57	0	1	0	0	0	0	0	0	0	0	0	0	0	0	0	30	0	297	49	0	0	0	0	0	3	0	0	0
Aspm	0	255	0	3	1090	0	0	1	1	85	194	1	0	0	7	0	0	0	0	1	5	0	1512	733	0	890	2	218	0	0	58	0	0	0	1	0	0	0	0	17	497	0	0	0	3	1	0	0	24
F13b	0	0	0	0	0	0	0	0	0	0	0	0	0	0	0	0	0	0	0	0	0	0	0	0	0	0	0	0	0	0	0	0	0	0	0	0	0	0	0	0	0	0	0	0	0	0	0	0	0
Cfhr1	0	0	0	0	0	0	0	0	0	0	0	0	0	0	0	0	0	0	0	0	0	0	0	0	0	0	0	0	0	0	0	0	0	0	0	0	0	0	0	0	0	0	0	0	0	0	0	0	0
Gm4788	0	0	0	0	0	0	0	0	0	0	0	0	0	0	0	0	0	0	0	0	0	0	0	0	0	0	0	0	0	0	0	0	0	0	0	0	0	0	0	0	0	0	0	0	0	0	0	0	0
Cfhr2	0	0	0	0	0	0	0	0	0	0	0	0	0	0	0	0	0	0	0	0	0	0	0	0	0	0	0	0	0	0	0	0	0	0	0	0	0	0	0	0	0	0	0	0	0	0	0	0	0
Cfh	0	0	0	0	0	0	0	0	0	0	0	0	0	0	0	0	0	0	0	0	0	0	0	0	0	0	0	0	0	0	0	0	0	0	0	0	0	0	0	0	0	0	0	0	0	0	0	0	0
Kcnt2	0	0	0	0	0	0	0	0	0	0	0	0	0	0	0	0	0	0	0	0	0	0	0	0	0	0	0	0	0	0	0	0	0	0	0	0	0	1	0	0	0	0	0	0	0	0	0	0	0
Cdc73	2	108	451	1	426	94	667	1365	1	43	52	43	202	184	167	1	59	175	115	35	23	17	116	435	33	58	4	35	0	146	450	4	174	16	17	251	49	41	120	68	4	139	1	34	14	144	0	57	14
B3galt2	0	0	0	0	0	0	0	0	0	0	0	0	0	0	0	0	0	0	0	0	0	0	0	0	0	0	0	0	0	0	0	0	0	0	0	0	0	6	0	0	0	0	0	0	0	0	0	0	0
Glrx2	0	11	8	9	40	34	0	0	325	1	14	52	0	5	21	8	333	0	75	8	0	40	537	0	1	4	0	7	1	0	12	1	1	0	0	5	51	16	154	38	0	0	0	0	0	15	9	0	360
Trove2	0	161	0	50	142	379	0	2	1	0	33	32	995	15	1	1	68	369	154	0	55	0	1	476	555	9	534	72	0	2	64	0	0	0	0	272	1	78	236	55	0	1	13	9	414	173	0	3	371
Uchl5	197	543	311	788	1589	0	544	143	0	0	443	186	3	3	59	70	11	170	28	0	5	3	0	969	1	47	1	953	253	17	750	1	0	0	2	2361	390	3	391	345	14	3	9	185	622	367	0	0	891
Rgs2	442	19	200	725	408	10	0	4	368	4	85	139	0	828	1	524	16	2	1070	3	79	0	238	0	1585	104	599	26	2	9	276	3	0	0	556	193	0	0	580	110	0	0	114	257	1	636	199	0	436
Rgs13	0	0	0	0	0	0	0	0	0	0	0	0	0	0	0	0	0	0	0	0	0	0	0	0	0	0	0	0	0	0	0	0	0	0	0	0	0	0	0	0	0	0	0	0	0	0	0	0	0
Rgs1	0	0	0	0	0	0	0	0	0	0	0	0	0	0	0	0	0	0	0	0	0	0	0	0	0	0	0	0	0	0	0	0	0	0	0	0	0	0	0	0	0	0	0	0	0	0	0	0	0
Rgs21	0	0	0	0	0	0	0	0	0	0	0	0	0	0	0	0	0	0	0	0	0	0	0	0	0	0	0	0	0	0	0	0	0	0	0	0	0	0	0	0	0	0	0	0	0	0	0	0	0
Rgs18	0	0	0	0	0	0	0	0	0	0	0	0	0	0	0	0	0	0	0	0	0	0	0	0	0	0	0	0	0	0	0	0	0	0	0	0	0	0	0	0	0	0	0	0	0	0	0	0	0
Brinp3	1363	167	877	588	498	1544	3	1807	397	192	452	59	2086	975	889	1623	846	1420	2048	1040	275	765	507	1181	557	522	3772	190	1064	504	334	9	524	342	256	1625	467	2279	1025	157	431	263	902	801	303	2249	979	0	0
Pla2g4a	0	0	43	0	83	419	0	0	0	0	112	0	0	10	0	0	0	0	0	0	1	0	8	0	163	0	0	0	0	1	0	0	0	0	0	0	2522	1	0	207	8	277	0	0	0	624	0	2	0
Ptgs2os	0	0	0	4	0	0	0	0	0	0	0	0	0	17	0	0	0	0	0	0	0	0	0	0	0	0	0	0	0	0	0	0	0	0	0	0	0	0	0	41	0	0	0	0	0	0	0	0	0
Ptgs2	2	262	0	3	0	322	0	0	679	2543	115	2	1721	199	1	389	1	403	5	6	137	3	1063	8	3798	1	27	0	0	4	1	3	3	40	19	1	2	2	89	290	2	1	0	0	2	159	969	0	0
Ptgs2os2	0	0	0	0	0	0	0	0	0	0	0	0	0	0	0	0	0	0	0	0	0	0	0	0	0	0	0	0	0	0	0	0	0	0	0	0	0	0	0	0	0	0	0	0	0	0	0	0	0
Pdc	0	0	0	0	0	0	0	0	0	0	0	0	0	0	0	0	0	0	0	0	0	0	0	0	0	0	0	0	0	0	0	0	0	0	0	0	0	0	0	0	0	0	0	0	0	0	0	0	0
Odr4	46	0	64	228	172	0	72	2	641	87	194	205	0	168	217	0	206	45	162	0	13	3	273	137	154	153	0	146	37	76	189	1	2	198	42	260	32	0	180	11	3	6	0	335	51	57	0	0	291
Tpr	4	590	1277	891	1102	1110	99	424	342	32	399	94	684	1261	172	452	730	823	410	104	51	475	813	504	359	341	45	1072	223	1571	1132	6	1179	86	37	592	1151	484	1325	690	464	33	469	3	124	157	0	1	93
Prg4	0	3	172	0	4	23	21	1	0	2	0	0	0	30	0	1	0	0	0	0	3	0	0	2	0	0	0	0	1	477	0	0	1	0	1	17	0	468	0	0	0	0	0	0	0	1	0	0	0
Hmcn1	0	0	0	0	0	0	0	0	0	0	0	0	0	12	25	0	0	0	0	0	0	0	0	0	0	0	0	0	0	0	0	0	0	0	0	0	0	0	0	0	0	0	0	0	0	136	15	0	0
Ivns1abp	1106	530	104	262	315	727	98	163	14	418	714	630	331	172	713	833	103	1074	442	925	1568	114	1152	66	1241	762	754	927	0	131	480	11	16	4	637	121	60	14	1577	290	204	11	79	13	43	382	1039	2	273
Swt1	0	38	132	48	303	2	0	6	10	1773	0	17	0	2	22	0	36	4	110	13	3	48	131	0	631	0	2	403	55	8	1	2	15	0	12	558	6	9	42	182	2	2	99	0	6	165	8	0	0
Trmt1l	258	43	0	0	48	0	0	0	0	0	29	1	137	1	199	2173	0	0	0	1	0	10	58	18	0	12	0	103	8	0	10	0	0	49	349	2	708	0	2	14	0	0	47	127	41	269	0	0	0
Mir7682	0	0	0	0	0	0	0	0	0	0	0	0	0	0	0	0	0	0	0	0	0	0	0	0	0	0	0	0	0	0	0	0	0	0	0	0	0	0	0	0	0	0	0	0	0	0	0	0	0
Rnf2	2	28	0	307	0	0	0	5	3	6	0	64	0	788	402	759	5	32	7	0	0	16	3	353	0	651	0	74	5	1	386	0	0	0	0	7	9	544	461	62	187	10	0	14	18	5	124	0	298
Fam129a	0	10	0	34	0	5	0	0	0	0	0	0	505	0	0	0	0	0	0	0	0	0	13	0	0	0	0	1	0	0	25	0	0	1	0	0	0	0	0	2	6	143	0	51	0	36	0	0	0
2810414N06Rik	0	0	0	0	0	0	0	0	0	0	102	0	0	39	0	0	0	33	0	0	0	0	0	0	0	0	0	0	0	0	111	0	0	0	0	0	0	0	0	0	0	0	0	0	0	0	0	0	0
Edem3	0	0	0	0	0	0	0	5	0	203	0	0	5	69	91	0	55	295	0	22	0	3	1	10	0	2	322	107	26	0	0	0	1	0	0	0	0	1	0	3	0	63	60	0	0	174	51	3	37
1700025G04Rik	0	91	20	187	20	19	0	21	1	1	231	2	0	0	0	0	0	0	1	9	2	73	1	0	111	1	0	15	25	11	0	1	3	0	49	1053	643	1	0	16	36	0	0	4	789	117	0	0	114
Tsen15	68	53	16	84	1	1	72	7	0	111	51	14	0	17	37	0	35	120	23	0	0	1	0	0	0	0	0	51	0	0	2	0	0	0	265	218	80	0	0	4	0	0	3	3	96	0	0	0	0
Colgalt2	0	0	0	0	0	0	0	0	0	0	0	0	0	0	0	0	0	0	0	0	0	0	0	0	0	0	0	0	0	0	0	0	0	0	0	0	0	0	0	0	0	0	0	0	0	21	0	0	0
Rgl1	0	0	0	0	41	0	0	0	24	0	0	0	0	6	0	0	0	0	0	0	0	1	0	0	0	0	0	0	8	3	0	0	0	1	9	183	0	0	0	0	0	0	0	0	0	0	0	0	0
Apobec4	0	0	0	0	0	0	0	0	0	0	0	0	0	0	0	0	0	0	0	0	0	0	0	0	0	0	0	0	0	0	0	0	0	0	0	0	0	0	0	0	0	0	0	0	0	0	0	0	0
Arpc5	956	731	303	482	353	14	503	38	1172	85	775	218	123	630	1099	31	731	309	545	0	86	1898	186	82	413	536	406	319	319	323	735	0	41	31	126	877	43	525	936	303	1013	1316	596	264	483	1202	499	186	1367
Ncf2	0	0	0	0	0	0	0	0	0	0	0	0	0	0	0	0	0	0	0	0	0	0	0	0	0	0	0	0	0	0	0	0	0	0	0	0	0	0	0	0	0	0	0	0	0	0	0	0	0
Smg7	97	732	465	575	273	519	155	547	533	508	651	199	449	412	304	53	595	212	456	644	420	399	460	963	148	772	309	343	90	325	554	8	81	276	750	383	789	626	774	631	941	1812	728	286	905	199	304	2	982
Nmnat2	0	26	0	0	0	12	0	0	0	0	0	0	0	0	0	0	0	0	0	0	0	0	0	0	0	0	0	1	0	0	0	0	0	0	0	0	0	0	0	0	0	0	0	0	0	0	0	0	0
Lamc2	0	144	346	496	32	30	0	0	0	1649	70	127	179	0	16	0	0	21	0	0	0	0	490	72	0	328	0	167	40	0	59	1	0	0	55	168	0	0	288	244	0	0	0	0	0	58	0	0	0
Lamc1	19	97	43	88	16	122	348	22	179	42	151	442	445	10	26	0	223	212	554	1342	1332	281	0	1	17	124	402	224	128	81	225	151	799	98	8	72	366	7	540	411	477	291	228	0	240	240	0	0	0
Shcbp1l	0	60	0	0	0	0	50	0	0	0	156	0	0	0	0	0	0	0	0	3	0	1	0	0	0	31	0	0	0	0	0	0	0	0	382	0	0	423	0	0	29	2	0	0	0	0	0	0	0
Dhx9	1	139	15	155	193	704	638	1025	43	821	55	170	118	226	104	1	767	272	145	27	6	96	10	302	176	375	82	364	77	1054	480	10	379	3	288	744	136	83	104	137	496	13	287	199	472	0	0	2	694
Npl	4	90	0	0	0	1	0	2	0	0	2	0	0	0	0	0	11	0	0	0	0	0	0	0	0	0	0	159	0	0	0	0	0	0	0	0	0	0	345	29	0	0	0	17	22	0	0	0	0
Rgs8	0	94	0	0	0	0	0	0	0	0	0	0	0	338	0	0	1	0	7	0	0	0	0	0	0	7	0	0	0	0	0	0	0	11	0	0	0	0	1	0	0	0	0	27	0	0	0	0	0
C230024C17Rik	0	0	0	0	0	0	0	0	0	0	0	0	0	0	0	0	154	0	31	0	0	0	0	0	0	0	0	1	0	0	0	0	0	0	0	0	0	0	0	0	0	0	0	0	0	0	0	0	0
Rgs16	18	46	11	5	192	16	39	97	3	509	0	1	4	35	199	18	38	21	6	0	75	151	36	33	36	19	20	12	3	55	76	31	23	96	42	3	14	2	300	17	16	16	0	19	220	4	0	0	0
Rnasel	0	1	12	1	0	0	0	0	2	2	0	0	0	406	0	0	5	0	464	0	0	1	3	0	0	0	1	0	2	0	0	0	0	2	0	0	3	0	129	0	0	0	0	0	0	2	1	1	5
Rgsl1	0	0	0	0	0	0	0	0	0	0	0	0	0	0	0	0	0	0	0	0	0	0	0	0	0	0	0	0	0	0	0	0	0	0	0	0	0	0	0	0	0	0	0	0	0	0	0	0	0
Teddm2	0	0	0	0	0	0	0	0	0	0	0	0	0	0	0	0	0	0	0	0	0	0	0	0	0	0	0	0	0	0	0	0	0	0	0	0	0	0	0	0	0	0	0	0	0	0	0	0	0
Teddm1b	0	0	0	0	0	0	0	0	0	0	0	0	0	0	0	0	0	0	0	0	0	0	0	0	0	0	0	0	0	0	0	0	0	0	0	0	0	0	0	0	0	0	0	0	0	0	0	0	0
Teddm1a	0	0	0	0	0	0	0	0	0	0	0	0	0	0	0	0	0	0	0	0	0	0	0	0	0	0	0	0	0	0	0	0	0	0	0	0	0	0	0	0	0	0	0	0	0	0	0	0	0
Glul	0	167	163	10	1	155	1	610	1	24	66	66	0	502	0	1	21	233	0	149	4	0	9	1	7	11	67	111	0	0	16	18	0	6	121	191	3	5	12	108	0	0	0	199	0	57	0	0	166
Zfp648	0	0	0	0	0	0	0	0	0	0	0	0	0	0	0	0	0	0	0	0	0	0	0	0	0	0	0	0	0	0	0	0	0	0	0	0	0	0	0	0	0	0	0	0	0	0	0	0	0
4930532M18Rik	0	0	0	0	0	0	0	0	0	0	0	0	0	0	0	0	0	0	0	0	0	0	0	0	0	0	0	0	0	0	0	0	0	0	0	0	0	0	0	0	0	0	0	0	0	0	0	0	0
Cacna1e	0	0	0	0	0	0	0	0	0	0	0	0	0	0	0	0	0	0	0	0	0	0	0	0	0	0	0	0	0	0	0	0	0	0	0	0	0	1	0	0	0	0	0	0	0	0	0	0	1
Gm9530	0	0	0	0	0	0	0	0	0	0	0	0	0	0	0	0	0	0	0	0	0	0	0	0	0	0	0	0	0	0	0	0	0	0	0	0	0	0	0	0	0	0	0	0	0	0	0	0	0
Ier5	147	131	367	118	52	446	195	107	44	94	103	6	370	28	220	156	15	45	86	51	33	548	136	473	420	24	503	270	1	7	24	903	616	306	595	23	40	132	217	119	1783	119	7	16	27	536	201	0	115
Mr1	4	0	0	1	0	0	0	0	104	0	0	0	125	57	0	0	0	0	9	0	0	376	0	0	0	0	0	91	45	0	71	0	0	0	0	0	0	0	0	0	0	0	0	0	0	464	0	0	0
Stx6	0	24	0	1	145	0	0	116	16	3	49	1	4	344	30	0	6	0	33	0	0	127	67	0	0	0	8	5	0	0	54	0	0	35	0	59	1949	3	30	182	0	146	0	33	4	242	363	0	55
Xpr1	37	194	30	0	58	28	0	145	124	15	10	938	95	25	319	2	1	0	1	22	216	2087	352	672	1	19	3	63	97	4	13	19	17	0	73	1	27	93	0	98	3	103	150	0	1	1123	0	3	8
Gm5532	0	0	602	45	0	0	0	0	468	658	0	0	0	0	0	0	0	0	0	0	0	0	0	0	0	0	0	0	0	0	0	0	0	0	0	0	0	0	0	79	0	1	0	0	0	0	0	0	0
Acbd6	83	2	5	126	68	9	49	52	4	0	44	132	0	82	92	125	0	29	0	6	0	37	0	0	0	6	0	62	0	0	31	0	0	5	11	5	1	0	54	27	0	0	5	0	22	0	2	0	3
Lhx4	0	0	0	0	0	0	0	0	0	0	0	0	0	0	0	0	0	0	23	0	0	0	0	0	0	0	0	0	0	0	0	0	0	0	0	0	0	0	0	0	0	0	0	0	0	0	0	0	0
Qsox1	0	49	7	0	0	0	13	0	0	1	0	0	11	2	6	0	217	72	1	0	0	28	39	0	0	0	1	0	257	0	25	1	0	2	58	0	0	679	31	0	0	0	1	0	0	51	0	17	2
Cep350	1	26	0	2	0	103	0	180	1998	780	147	81	335	392	152	0	1	0	4	1	9	1	76	73	5	15	719	4	0	0	277	0	0	0	46	0	0	0	1	9	1	0	0	0	0	76	0	0	124
Tor1aip1	31	7	177	6	0	21	3	1	52	136	140	4	85	156	72	18	6	589	7	99	1066	375	5	0	0	0	29	3	374	0	61	534	1	47	578	64	355	25	76	15	4	332	59	16	298	40	151	790	723
Tor1aip2	535	337	1172	93	88	240	0	105	397	313	14	492	377	913	97	1816	486	217	483	389	638	250	286	650	18	14	106	714	310	1	432	1	391	5	55	2	61	557	232	515	1	700	117	54	14	444	1	1	277
Fam163a	0	0	0	0	0	0	0	0	0	0	0	0	0	0	0	0	0	0	0	0	0	0	0	0	0	0	0	0	0	0	0	0	0	0	0	0	0	0	0	0	0	0	0	0	0	0	0	0	0
Tdrd5	0	0	0	0	0	0	0	0	0	0	0	0	0	0	0	0	0	0	0	0	0	0	0	0	0	0	0	0	0	0	0	0	0	0	0	0	0	0	0	0	0	0	0	0	0	0	0	0	0
Nphs2	0	0	0	0	0	0	0	0	0	0	0	0	0	0	0	0	0	0	0	0	0	0	0	0	0	0	0	0	0	0	0	0	0	0	0	0	0	0	0	0	0	0	0	0	0	0	0	0	0
Axdnd1	0	0	0	0	0	0	0	0	0	0	0	0	0	0	0	0	0	0	0	0	0	0	0	0	0	0	0	0	0	0	0	0	0	0	0	0	0	0	0	0	0	0	0	0	0	0	0	0	0
Soat1	1	78	226	1	177	374	11	374	581	4	0	313	33	70	27	0	225	43	104	6	172	37	2	80	1	74	0	51	0	1	221	0	2	105	13	1	84	4	237	60	0	7	88	129	305	163	1	0	0
Abl2	3	80	921	25	4	1556	289	68	6	20	334	1359	318	1020	1013	1271	352	641	310	1508	255	5	59	188	39	595	337	583	293	117	902	15	381	375	249	466	1291	1688	243	292	162	921	59	40	142	879	58	1632	1
Tor3a	0	52	687	0	4	53	0	0	0	107	0	91	21	7	0	0	377	0	4	0	0	0	0	18	0	89	0	0	0	3	2	0	0	0	3	0	0	0	35	16	0	0	953	0	32	0	0	0	0
Fam20b	921	232	0	417	11	0	0	1	183	1	618	8	1	312	0	0	5	594	0	0	0	1	66	181	0	159	0	90	0	0	16	0	0	0	0	250	11	1	213	0	0	0	0	0	12	169	0	318	0
Ralgps2	0	18	0	0	0	2	0	734	0	0	139	63	531	37	4	1077	0	2	22	0	0	7	0	53	0	0	10	72	56	1	445	0	0	0	0	0	0	0	105	29	0	0	0	0	191	0	0	0	327
Angptl1	0	0	0	0	0	0	0	0	0	0	0	0	0	0	0	0	0	0	0	0	0	0	49	0	0	0	0	0	0	0	0	0	0	0	0	0	0	0	0	0	0	0	0	0	0	0	0	0	0
Tex35	0	0	0	0	0	0	0	0	0	0	0	0	0	0	0	0	0	0	0	0	0	0	0	0	0	0	0	0	0	0	0	0	0	0	0	0	0	0	0	0	0	0	0	0	0	0	0	0	0
Rasal2	1	2	6	592	5	11	0	0	1	229	0	0	12	46	221	0	0	1	47	20	0	0	6	0	0	0	0	129	0	2	0	0	0	500	0	0	4	391	0	18	0	175	0	0	73	10	0	0	0
2810025M15Rik	0	35	77	142	244	0	0	445	0	56	50	240	0	21	9	0	0	12	106	10	0	13	81	32	244	99	0	5	0	0	26	0	0	120	1375	76	41	172	13	116	0	0	0	0	131	77	14	0	19
Cryzl2	0	0	0	0	0	0	0	0	0	0	0	0	0	0	0	0	0	0	0	0	0	0	0	0	0	0	1051	0	0	0	0	0	0	0	0	0	0	0	40	0	0	0	0	0	0	0	0	0	0
Sec16b	0	0	0	0	0	0	0	0	0	1	0	0	0	38	492	0	0	0	0	0	0	0	0	17	0	0	0	185	0	0	0	0	0	0	0	0	0	17	10	0	0	0	0	0	14	0	0	0	0
Brinp2	0	0	0	0	0	0	0	0	0	0	0	0	0	0	0	0	0	0	0	0	0	0	0	0	0	0	0	0	0	0	0	0	0	0	0	0	0	0	0	0	0	0	0	0	0	0	0	0	0
Astn1	0	0	0	0	0	0	0	0	0	0	0	0	0	0	0	0	0	0	0	0	0	0	0	0	0	0	0	0	0	0	0	0	0	0	0	0	0	0	0	0	0	0	0	0	0	0	0	0	0
Pappa2	0	0	0	0	0	0	0	0	0	0	0	0	0	0	0	0	0	0	0	0	0	0	0	0	0	0	0	0	0	0	0	0	0	0	0	0	0	0	0	0	0	0	0	0	0	0	1	0	0
Cop1	19	61	0	2	15	0	0	5	52	648	0	131	0	260	129	82	23	71	0	1	12	0	516	161	2	10	1	10	51	699	33	2	1	9	1372	2	4	244	1	42	3	1	4	0	20	17	0	19	633
Scarna3a	0	0	0	0	0	0	0	0	0	0	0	0	0	0	0	0	0	0	0	0	0	0	0	0	0	0	0	0	0	0	0	0	0	0	0	0	0	0	0	0	0	0	0	0	0	0	0	0	0
Tnr	0	0	0	0	0	0	0	0	0	0	0	0	0	0	0	0	0	0	0	0	0	0	0	0	0	0	0	0	0	0	0	0	0	0	0	0	0	0	0	0	0	0	0	0	0	0	0	0	0
4930523C07Rik	79	40	10	161	0	1795	235	23	247	0	383	144	411	526	207	124	148	521	40	3248	201	1	126	0	0	48	0	4	25	72	709	43	916	130	2481	522	654	60	227	634	1737	23	670	1102	124	1034	41	2	190
4930562F07Rik	0	0	0	0	0	0	0	0	0	0	0	0	0	0	0	0	0	0	0	0	0	0	0	0	0	0	0	0	0	0	0	0	0	0	0	0	0	0	0	0	0	0	0	0	0	0	0	0	0
Tnn	0	0	0	0	0	0	0	0	0	1	0	0	0	0	0	0	0	0	156	0	0	0	198	0	0	0	0	32	0	0	6	0	0	10	0	0	0	0	0	0	0	7	0	0	0	37	0	0	0
Mrps14	399	118	271	199	233	278	101	492	59	5	389	717	15	274	369	746	104	391	759	515	1098	183	226	14	48	229	46	86	46	3	305	0	42	45	7	692	325	1139	317	626	78	2	402	328	414	66	333	0	422
Cacybp	41	706	191	323	884	93	283	333	96	424	544	829	525	353	424	75	721	1048	627	3	30	43	102	1151	213	436	237	337	107	4	400	46	29	3	136	851	906	2	541	624	293	84	762	4	343	17	1	0	932
Rabgap1l	0	0	0	252	0	0	33	0	14	0	0	493	85	14	10	305	81	232	69	329	3	0	1	2	0	145	766	58	17	0	35	0	0	24	686	30	59	24	84	38	0	2	0	0	0	15	285	1573	0
Mir1927	0	0	0	0	0	0	0	0	0	0	0	0	0	0	0	0	0	0	0	0	0	0	0	0	0	0	0	0	0	0	0	0	0	0	0	0	0	0	0	0	0	0	0	0	0	0	0	0	0
Rc3h1	521	254	37	5	51	46	0	12	37	66	244	2	17	258	112	2	26	218	39	7	1259	155	141	1032	2	91	330	47	159	84	168	18	6	51	366	12	67	52	11	118	0	1	225	815	151	162	415	0	55
Serpinc1	0	0	0	0	0	0	0	0	0	0	0	0	0	32	0	0	0	2	0	0	0	0	25	0	0	0	0	0	0	0	0	0	0	0	0	0	0	0	0	5	0	1	0	0	0	74	0	0	0
Zbtb37	0	13	0	0	0	23	0	0	0	0	0	0	1	0	322	0	0	0	0	0	1	177	0	0	0	0	0	63	287	0	0	0	0	0	0	0	0	0	0	1	0	3	0	0	0	40	0	0	0
Gas5	401	615	751	595	798	503	1019	1237	1274	186	827	784	551	879	1090	1694	1886	573	1550	341	705	656	1053	80	1081	306	39	253	42	365	476	803	341	313	14	1086	275	291	1654	1069	789	2293	634	588	250	1422	411	1524	1766
Dars2	0	0	0	0	254	0	0	46	0	0	76	45	0	0	0	0	0	0	0	0	3	79	0	0	0	0	0	4	10	27	0	0	0	0	0	1254	0	0	0	0	0	0	0	21	0	6	0	0	0
Cenpl	0	162	691	521	208	0	0	480	0	0	21	0	0	0	8	0	17	0	545	0	114	0	4	25	3	19	0	43	2	0	136	2971	0	307	0	82	1	1	0	28	0	0	0	0	24	65	324	0	0
Klhl20	0	101	136	0	0	0	0	0	0	0	0	64	0	0	0	0	22	0	1	1	4	0	0	51	0	0	0	14	0	0	23	0	0	0	0	0	0	17	0	0	55	35	1	0	0	0	0	2	0
Ankrd45	0	0	0	0	0	0	0	0	0	0	0	0	0	0	0	0	0	0	0	0	0	0	0	0	0	0	0	0	0	0	0	0	0	0	0	0	0	0	0	0	0	0	0	0	0	0	0	0	0
Tex50	0	4	0	0	0	0	0	0	0	0	0	0	0	0	0	0	0	0	0	0	0	0	0	0	0	0	0	0	0	0	0	0	0	0	0	0	0	0	0	0	0	0	0	0	0	36	0	0	0
Prdx6	698	1348	362	1101	2684	40	9	1998	2066	193	1464	1069	247	2020	1364	3117	2670	2187	2176	244	797	1276	415	1287	2194	908	182	1169	460	1483	1949	1	632	1754	230	1684	4066	2718	2866	2641	681	878	3605	900	712	878	460	1	1775
Tnfsf4	0	0	0	0	0	0	0	0	0	0	0	0	0	0	0	0	0	0	0	0	0	0	0	0	0	0	0	0	0	0	0	0	0	0	0	0	0	0	0	0	0	0	0	0	0	0	0	0	0
Tnfsf18	0	0	0	0	0	0	0	0	0	0	0	0	0	0	0	0	0	0	0	0	0	0	0	0	0	0	0	0	0	0	0	0	0	0	0	0	0	0	0	0	0	0	0	0	0	0	0	0	0
Fasl	0	0	0	0	0	0	0	0	0	0	0	0	0	0	0	0	0	0	0	0	0	0	0	0	0	0	0	0	0	0	1	0	0	0	0	0	0	0	0	0	0	0	0	0	0	0	0	0	0
Suco	14	137	0	174	12	23	7	155	1171	345	25	113	9	188	437	125	120	81	11	148	149	42	259	227	62	12	80	7	8	264	119	16	35	232	228	1	128	112	0	55	169	97	1524	139	21	136	296	3	847
4930558K02Rik	0	0	0	0	0	0	0	0	0	0	0	0	0	0	0	0	0	0	0	0	0	0	0	0	0	0	0	0	0	0	0	0	0	0	0	0	0	0	0	0	0	0	0	0	0	0	0	0	0
Pigc	527	163	0	0	8	0	0	0	66	0	0	0	0	412	408	0	424	0	13	0	0	0	0	0	0	19	0	0	0	0	0	3	0	0	0	0	0	0	620	96	0	0	0	1087	440	0	840	0	0
Dnm3	0	0	1	0	0	0	0	0	0	0	0	0	3	0	1	0	0	0	0	0	0	4	0	0	0	0	0	0	1	0	0	0	0	0	0	0	0	0	0	0	0	8	0	0	0	1	0	0	0
2810442N19Rik	0	0	0	0	0	0	0	0	0	0	0	0	0	0	0	0	0	0	0	0	0	0	0	0	0	0	0	0	0	0	0	0	0	0	0	0	0	0	0	0	0	0	0	0	0	0	0	0	0
Dnm3os	0	0	0	0	0	0	0	0	0	0	0	0	0	0	0	0	0	0	0	0	0	0	0	0	0	0	0	0	0	0	0	0	0	0	0	0	0	0	0	0	0	0	0	0	0	0	0	0	0
Mettl13	0	81	8	0	0	0	0	0	0	0	0	0	0	0	0	0	0	0	0	0	51	0	0	0	0	27	0	0	0	0	146	0	0	0	0	349	0	0	0	0	7	0	13	0	0	0	1	2	0
Vamp4	1	4	252	66	208	9	0	8	627	316	15	165	0	149	1	21	12	60	69	14	0	88	48	717	24	40	6	72	171	0	7	516	1741	0	441	0	136	0	158	152	0	63	0	0	43	101	0	0	0
Myoc	0	0	0	0	0	0	0	0	0	0	0	0	0	0	0	0	0	0	0	0	0	0	0	0	0	0	0	0	0	0	0	0	0	0	0	0	0	0	0	0	0	0	0	0	0	0	0	0	0
Myocos	0	0	0	0	0	0	0	1	0	0	0	0	0	0	0	0	0	0	0	0	0	0	0	0	0	0	0	0	0	0	0	0	0	0	0	0	0	0	0	0	0	0	0	0	0	0	0	0	0
Prrc2c	442	776	123	398	390	1254	324	425	184	753	201	435	92	1349	1356	123	1486	164	993	411	3483	48	466	1271	114	360	1116	844	858	2469	1174	134	1177	80	445	149	512	258	718	1168	864	1410	1719	313	663	1364	460	173	646
Fmo4	0	0	0	0	0	0	0	0	0	0	0	0	0	0	0	0	0	0	0	0	0	0	0	0	0	0	0	0	0	0	0	0	0	0	0	0	0	0	0	0	0	0	0	0	0	0	0	0	0
Fmo1	0	0	0	0	0	0	0	0	0	0	0	0	0	0	0	0	0	0	0	0	0	0	0	0	1	0	0	0	0	0	0	0	1	0	0	0	0	0	0	0	0	0	0	0	0	0	0	0	0
Fmo2	0	0	0	0	0	0	0	0	0	0	0	0	0	0	0	0	0	0	0	0	0	0	0	0	0	0	0	0	0	0	0	0	0	0	0	0	0	0	0	0	0	0	0	0	0	0	0	0	0
Fmo6	0	0	0	0	0	0	0	0	0	0	0	0	0	0	0	0	0	0	0	0	0	0	0	0	0	0	0	0	0	0	0	0	0	0	0	0	0	0	0	0	0	0	0	0	0	0	0	0	0
Fmo3	0	0	0	0	0	0	0	0	0	0	0	0	0	0	0	0	0	0	0	0	0	0	0	0	0	0	0	0	0	0	0	0	0	0	0	0	0	0	0	0	0	0	0	0	0	0	0	0	0
Prrx1	71	6	0	26	1	405	7	0	363	211	63	32	233	96	38	0	106	4	4	362	10	56	121	195	127	1	2	7	1	130	298	664	2375	0	10	1	1954	199	81	262	3	425	77	36	21	633	0	0	0
Gorab	0	10	33	0	0	162	103	95	95	2	1	24	0	8	0	918	3	0	2	0	22	1	0	0	20	1	0	0	11	1	32	1	0	0	1	0	0	79	24	30	0	0	93	0	0	0	0	0	0
Mettl11b	0	0	0	0	0	0	0	0	0	0	0	0	0	0	0	0	0	0	0	0	0	0	0	0	0	0	0	0	0	0	0	0	0	0	0	0	0	0	0	0	0	0	0	0	0	0	0	0	0
Kifap3	510	29	87	4	30	0	128	363	1	904	326	11	2	100	441	0	45	127	74	59	196	2	0	123	0	15	27	499	27	1	18	72	18	78	82	71	24	171	225	112	303	10	0	410	239	6	2	0	0
Scyl3	0	0	3	220	0	0	0	1	56	129	0	3	745	867	37	0	1	0	0	0	189	0	0	0	0	251	0	0	0	0	0	0	0	0	0	0	0	0	3	0	1	0	0	0	41	1	0	0	7
BC055324	0	41	0	79	136	0	0	0	0	0	0	14	0	0	0	0	33	0	0	0	0	0	31	0	0	0	0	191	0	0	0	0	19	0	0	155	16	0	0	43	0	0	0	0	0	0	0	0	0
Mettl18	0	0	0	0	0	0	0	0	0	0	0	0	0	0	0	0	0	0	0	0	0	0	0	0	0	0	0	0	0	0	128	0	0	0	0	0	0	0	0	0	0	0	0	0	0	0	0	0	0
Sele	0	0	0	0	0	0	0	0	0	0	0	0	0	0	0	0	0	0	0	0	0	0	0	0	0	0	0	0	0	0	0	0	0	0	0	0	0	0	0	0	0	0	0	0	0	0	0	0	0
Sell	0	0	0	0	0	0	0	0	0	0	0	0	0	0	0	0	0	0	0	0	0	0	0	0	0	0	0	0	0	0	0	0	0	0	0	0	0	0	0	0	0	0	0	0	0	0	0	0	0
Selp	0	0	0	0	0	0	0	0	0	0	0	0	0	0	0	0	0	0	0	0	0	0	0	0	0	0	0	0	0	0	14	0	0	0	0	0	0	0	0	0	0	0	0	0	0	0	0	0	0
Gm16548	0	0	0	0	0	0	0	0	0	0	0	0	0	0	0	0	37	0	0	0	0	0	0	0	0	0	0	0	0	0	0	0	0	0	0	0	0	0	0	0	0	0	0	0	0	0	0	0	0
F5	0	0	0	0	0	0	0	0	0	0	0	0	0	0	0	0	3	0	0	0	0	0	0	0	0	0	0	0	0	0	0	0	0	0	0	0	0	0	0	0	0	0	0	0	0	0	0	0	0
Slc19a2	11	2	0	100	169	0	0	0	0	3	0	0	42	58	0	12	339	0	2	0	10	52	104	0	60	0	0	0	0	7	0	0	0	2	98	0	1	214	25	18	789	214	87	0	0	3	0	0	688
Ccdc181	0	52	0	5	0	0	4	1133	0	0	36	0	0	79	12	0	61	0	0	0	0	11	17	7	0	0	0	0	0	0	0	0	0	5	0	0	36	1	15	0	0	0	0	0	0	0	0	0	0
Blzf1	0	31	0	0	32	3	58	23	0	0	0	90	382	21	0	0	167	0	0	43	1	0	4	0	0	0	0	9	38	47	4	0	0	0	0	0	8	0	0	118	0	0	0	0	0	0	176	0	8
Nme7	0	0	416	8	47	0	0	0	1797	0	0	437	130	3	261	1	162	134	0	0	0	0	0	432	0	105	0	66	0	0	245	1	0	0	0	132	0	0	73	0	123	2307	0	0	42	135	363	0	0
Atp1b1	0	19	0	60	0	0	0	0	0	0	0	0	0	0	0	0	51	0	251	0	0	0	0	5	0	0	0	0	0	0	0	0	0	0	0	0	0	0	0	0	0	0	0	0	0	0	0	4	460
Dpt	0	0	0	0	0	0	0	0	0	0	0	0	0	0	0	0	0	0	0	0	0	0	0	0	0	0	0	0	0	0	0	0	0	0	0	0	0	0	0	0	0	0	0	0	0	0	0	0	0
Gm20743	0	0	0	0	0	0	0	0	0	0	0	0	0	0	0	0	0	0	0	0	0	0	0	0	0	0	0	0	0	0	0	0	0	0	0	0	0	0	0	0	0	0	0	0	0	0	0	0	0
Xcl1	0	0	0	0	0	0	0	0	0	0	0	0	0	0	0	0	0	0	0	0	0	0	0	0	0	0	0	0	0	0	0	0	0	0	0	0	0	0	0	0	0	0	0	0	0	0	0	0	0
4930568G15Rik	0	0	0	0	0	0	0	0	0	0	0	0	0	0	0	0	0	0	0	0	0	0	0	0	0	0	0	0	0	0	0	0	0	0	0	0	0	0	0	0	0	0	0	0	0	0	0	0	0
Tbx19	0	0	0	0	0	0	0	0	0	0	0	0	0	0	0	0	0	0	0	0	0	0	0	0	0	0	0	0	0	0	0	0	0	0	0	0	0	0	0	0	0	0	0	0	0	0	0	0	0
Sft2d2	60	58	258	1	8	0	0	0	0	320	46	62	896	325	14	18	0	3	378	0	0	0	18	0	0	3	0	1	0	5	91	0	4	0	0	0	0	0	36	3	0	0	718	0	261	12	0	2	187
Tiprl	613	149	977	170	1175	238	0	106	2	9	319	149	189	198	171	127	95	353	442	0	4	0	77	12	60	144	21	296	2	143	329	0	119	25	132	58	364	7	78	27	188	22	539	1	580	116	189	18	0
Gpr161	0	5	0	0	0	0	0	303	0	0	0	0	0	0	0	0	24	0	121	0	0	0	0	0	0	0	0	0	0	49	0	0	89	0	0	0	0	0	0	4	0	96	0	0	0	0	0	0	0
Dcaf6	1	0	0	3	1	0	0	0	13	3	13	14	6	57	66	0	2	51	1	124	9	0	5	0	0	0	565	1	13	4	7	1	0	1	1	0	6	25	41	85	0	2	4	0	0	3	46	0	0
Mpc2	359	65	108	71	133	39	118	608	193	124	27	162	203	212	18	889	89	73	69	168	24	241	29	41	22	35	389	136	59	0	42	0	146	49	1209	450	0	38	207	123	0	1	321	90	257	29	11	2	134
Adcy10	0	0	0	0	0	0	0	0	0	0	0	0	0	0	0	0	0	0	0	0	0	0	0	0	0	0	0	82	0	0	1	0	0	0	0	0	0	0	0	0	0	0	0	0	0	0	0	0	0
Mpzl1	42	24	0	32	1260	4	28	1316	2	3	10	92	240	383	27	58	0	243	234	0	81	0	117	75	504	102	61	33	18	0	221	1	46	0	0	705	7	1	488	0	5	0	13	0	44	0	0	30	37
Rcsd1	0	1	0	2	0	0	0	1	0	1	1	0	0	0	1	0	0	1	0	0	0	0	0	0	0	0	0	1	0	0	0	0	0	0	4	4	0	0	0	0	0	0	0	0	0	0	0	0	0
Creg1	0	52	0	0	0	1	0	0	53	1	27	0	0	1	151	0	15	0	29	0	0	0	82	0	0	0	0	0	0	0	0	0	0	0	0	0	0	0	2	1	0	0	0	0	0	175	207	203	481
Cd247	0	0	0	0	0	0	0	0	0	0	0	0	0	0	0	0	0	0	0	0	0	0	0	0	0	0	0	0	0	0	0	0	0	0	0	0	0	0	0	0	0	0	0	0	0	0	0	0	0
Pou2f1	0	59	0	0	5	0	0	0	309	0	0	256	7	0	14	0	3	148	0	10	0	0	39	0	5	22	1	6	0	0	36	0	884	0	0	2	0	0	5	30	0	0	105	0	414	35	0	0	0
Gpa33	0	0	0	0	0	0	0	0	0	0	0	0	0	0	0	0	0	0	0	0	0	0	0	0	0	0	0	0	0	0	0	0	0	0	0	0	0	0	0	0	0	0	0	0	0	0	0	0	0
Mael	0	0	0	0	0	0	0	0	0	0	0	0	0	0	0	0	0	0	0	0	0	0	0	0	0	0	0	0	0	0	0	0	0	0	0	0	0	0	0	0	0	0	0	0	0	0	0	0	0
Ildr2	0	0	0	0	0	0	0	0	0	0	0	0	0	1	0	0	0	0	0	0	0	0	0	0	0	0	0	0	0	0	0	0	0	0	0	0	0	0	0	0	0	0	0	0	0	0	0	0	0
Tada1	0	0	0	160	0	0	0	0	221	0	100	0	0	0	0	0	0	42	0	0	0	0	14	25	0	0	0	0	14	0	115	0	0	0	0	0	0	0	196	16	0	0	0	0	0	68	2	0	0
Pogk	0	0	0	0	0	0	23	1	0	0	0	29	0	0	122	0	0	0	0	0	0	323	13	0	0	18	1	0	0	0	0	1	488	0	0	0	0	478	33	1	4	0	368	0	119	0	0	0	414
Gm4847	0	0	0	0	0	0	0	0	0	0	0	0	0	0	0	0	0	0	0	0	0	0	0	0	0	0	0	0	0	0	0	0	0	0	0	0	0	0	0	0	0	0	0	0	0	0	0	0	0
Fmo9	0	0	0	0	0	0	0	0	0	0	0	0	0	0	0	0	0	0	0	0	0	0	0	0	0	0	0	0	0	0	0	0	0	0	0	0	0	0	0	0	0	0	0	0	0	0	0	0	0
Gm16701	0	0	0	0	0	0	0	0	0	0	0	0	0	0	0	0	0	0	0	0	0	0	0	0	0	0	0	0	0	0	0	0	0	0	0	0	0	0	0	0	0	0	0	0	0	0	0	0	0
Fam78b	0	0	0	0	0	0	0	0	0	0	0	0	0	0	0	0	0	0	0	0	0	0	0	0	0	0	0	0	0	0	0	0	0	0	0	0	0	0	0	0	0	0	0	0	0	0	0	0	0
Uck2	509	52	333	274	86	587	1225	935	64	84	463	474	364	59	108	248	300	212	168	373	444	44	1041	1137	8	142	152	69	505	392	125	1247	808	341	239	984	836	679	614	416	292	795	3216	99	237	422	337	0	8
Tmco1	3	175	0	242	451	1	63	192	443	616	479	272	42	179	314	65	195	553	417	87	83	29	71	43	2	236	550	67	17	2	334	4	4	0	3	1	297	5	232	918	7	51	460	81	571	21	1	0	14
Aldh9a1	0	260	16	451	707	1115	0	66	1	4	825	26	0	390	2	0	43	2	3	149	1	0	0	88	0	113	1760	1	1	270	3	0	0	1	0	12	77	116	482	30	8	217	1	0	0	50	3	32	50
Mgst3	466	75	378	19	315	9	79	110	531	0	128	362	760	84	324	67	486	102	356	0	92	112	844	0	100	111	0	4	484	183	86	69	831	0	625	334	305	182	245	168	10	0	223	389	336	273	12	0	218
Lrrc52	0	0	0	0	0	0	0	0	0	0	0	0	0	0	0	0	0	0	0	0	0	0	0	0	0	0	0	0	0	0	0	0	0	0	0	0	0	0	0	0	0	0	0	0	0	0	0	0	0
Rxrg	0	0	0	0	0	0	0	0	0	0	0	0	0	0	0	0	0	0	0	0	0	0	0	0	0	0	0	0	0	0	0	0	0	0	0	0	0	0	0	0	0	0	0	0	0	0	0	0	0
Lmx1a	0	0	0	0	0	0	0	133	0	0	0	0	0	0	0	0	0	0	0	0	0	0	0	0	0	0	0	0	164	0	0	0	0	0	0	0	0	0	0	0	0	0	0	0	0	0	0	0	0
Pbx1	10	8	49	4	22	13	18	1153	264	114	1	219	9	317	13	6	197	591	404	31	363	199	6	185	165	240	757	408	29	216	191	18	220	5	2015	1	278	298	96	482	18	423	784	343	4	1351	0	688	18
Nuf2	1	17	521	847	373	296	0	803	2	5	384	81	0	0	0	0	2	211	0	0	0	0	1	214	0	265	0	1056	37	0	215	5	0	0	0	2	1916	0	0	639	5	0	0	0	635	1	0	0	29
Rgs5	0	0	0	0	0	0	0	0	0	0	0	0	0	0	0	0	55	0	0	0	0	0	0	0	0	0	0	0	0	0	0	0	0	0	0	0	0	0	0	0	0	0	0	0	0	0	0	0	0
Rgs4	0	0	0	0	0	0	0	0	0	0	0	0	0	0	0	0	0	0	0	0	0	0	0	0	0	0	0	0	0	0	0	0	0	0	0	0	0	0	0	0	0	0	0	0	0	0	0	0	0
Ccdc190	0	0	0	0	0	0	0	0	0	0	0	0	0	0	0	0	0	0	0	0	0	0	0	0	0	0	0	0	0	0	0	0	0	0	0	0	0	0	0	0	0	0	0	0	0	0	0	0	0
Hsd17b7	3	0	1	3	606	162	56	2	2	104	397	18	98	79	62	1	86	0	5	18	5	0	44	28	0	340	1	52	2	29	177	0	2	69	88	0	2	1	502	3	16	0	60	0	0	87	0	0	62
3110045C21Rik	0	0	0	28	0	0	0	0	0	0	0	0	0	0	0	0	98	0	0	0	0	0	0	0	0	0	0	0	0	0	0	0	0	0	0	0	0	0	78	0	0	0	0	0	0	0	0	0	0
Ddr2	61	490	1127	275	293	273	0	371	2449	1990	1	500	443	14	57	2	193	0	2	0	8	1595	2082	159	516	223	2	61	433	136	0	108	295	80	392	352	2756	53	577	726	1108	41	2	0	4	75	236	0	0
Uap1	39	102	328	163	353	83	27	33	0	62	753	569	26	568	71	0	21	62	412	307	33	848	783	213	0	86	153	28	369	0	829	29	16	606	21	1	44	292	65	57	138	1	187	983	82	183	77	0	1181
Uhmk1	98	44	0	6	12	942	383	16	12	92	0	199	1	68	5	0	45	0	0	100	27	0	0	9	0	2	84	49	0	0	0	2	162	0	1676	1	1	0	386	138	1	2	16	0	80	0	0	0	0
Sh2d1b2	0	0	0	0	0	0	0	0	0	0	0	0	0	0	0	0	0	0	0	0	0	0	0	0	0	0	0	0	0	0	0	0	0	0	0	0	0	0	0	0	0	0	0	0	0	0	0	0	0
Sh2d1b1	0	0	0	0	0	0	0	0	0	0	0	0	0	0	0	0	0	0	0	0	0	0	0	0	0	0	0	0	0	0	0	0	0	0	0	0	0	0	0	0	0	0	0	0	0	0	0	0	0
Gm7694	0	0	0	0	0	0	0	0	0	0	0	0	0	0	0	0	0	0	0	0	0	0	0	0	0	0	0	0	0	0	0	0	0	0	0	0	0	0	0	0	0	0	0	0	0	0	0	1	668
Nos1ap	0	0	0	0	0	0	0	0	0	0	0	0	0	0	0	0	1	0	0	0	0	0	0	0	0	0	0	0	0	0	0	0	0	0	0	0	0	0	0	0	0	0	0	0	0	0	0	0	2
Spata46	0	0	0	0	0	0	0	0	0	0	0	0	0	0	0	0	0	0	0	0	0	0	0	0	0	0	0	0	0	0	0	0	0	0	0	0	0	0	0	0	0	0	0	0	0	0	0	0	0
Olfml2b	0	0	0	6	21	78	15	1262	0	0	0	0	6	0	5	0	229	0	9	0	1	6	0	0	0	0	269	119	125	37	0	0	3	0	327	9	0	26	0	0	115	2102	1480	273	1	65	0	0	0
Atf6	2	11	132	72	542	23	0	387	180	4	176	43	666	5	0	0	128	3	53	0	528	30	137	36	15	42	354	27	20	0	127	0	0	0	11	3	52	0	53	149	606	80	43	0	70	218	5	0	5
Dusp12	1	60	0	25	87	0	0	0	0	0	0	2	0	113	145	0	13	0	131	0	0	132	0	0	0	0	0	6	0	0	0	0	0	0	0	0	0	0	58	77	0	0	13	0	0	0	0	0	0
Fcrlb	0	0	0	0	0	0	0	0	0	0	0	0	0	0	0	0	0	0	0	0	0	0	0	0	0	0	0	0	0	0	0	0	0	0	0	0	0	0	19	0	0	0	0	0	0	0	0	0	0
Fcrla	0	0	0	0	0	0	0	0	0	0	0	0	0	0	0	0	0	0	0	0	0	0	0	0	0	0	0	0	0	0	0	0	0	0	0	0	0	0	0	0	0	0	0	0	0	0	0	0	0
Fcgr2b	0	0	0	0	0	0	0	0	0	0	0	5	28	0	0	0	46	0	0	0	0	0	0	0	0	0	0	0	0	0	0	0	0	0	0	0	22	0	13	0	0	0	0	0	0	0	0	0	0
Fcgr4	0	0	0	0	0	0	0	0	0	0	0	0	0	0	0	0	0	0	0	0	0	0	0	0	0	0	0	0	0	0	0	0	0	0	0	0	0	0	0	0	0	0	0	0	0	0	0	0	0
Fcgr3	0	0	0	0	0	0	0	0	0	0	0	0	0	0	0	0	0	0	0	0	0	0	0	0	0	0	0	0	0	0	0	0	0	0	0	0	0	0	1	0	0	0	0	0	0	0	0	0	0
Cfap126	0	0	0	0	0	0	0	0	0	0	0	0	12	0	0	0	0	0	0	0	0	0	0	0	0	0	0	5	0	0	0	0	0	0	0	0	0	0	0	0	0	0	0	0	0	0	0	0	0
Sdhc	82	275	41	50	424	0	0	135	225	0	474	25	6	792	334	134	260	174	1290	34	64	228	154	29	340	230	104	456	273	1	337	80	274	0	3975	621	1654	11	905	580	57	105	609	221	727	141	4	0	54
Mpz	0	0	0	0	0	0	0	0	0	0	0	0	0	0	0	0	0	0	0	0	0	0	0	0	0	0	0	0	0	0	0	0	0	0	0	0	0	0	0	0	0	0	0	0	0	0	0	0	0
Pcp4l1	0	1	0	0	0	0	0	0	0	0	0	0	0	0	0	0	0	0	0	0	0	0	0	0	0	0	0	0	0	0	0	0	0	0	0	0	0	1	0	0	0	0	0	0	0	0	0	0	0
Nr1i3	0	0	0	0	0	0	0	0	0	0	0	0	0	0	0	0	0	0	0	0	0	0	0	0	0	0	0	0	0	0	0	0	0	0	0	0	0	0	0	0	0	0	0	0	0	0	0	0	0
Tomm40l	0	0	0	0	0	0	0	0	0	0	135	0	0	0	0	0	0	0	0	0	0	0	0	0	0	0	0	0	0	0	0	0	0	0	0	0	0	0	53	31	0	0	0	0	62	21	0	0	0
Apoa2	0	0	0	0	0	0	0	0	0	0	0	0	0	0	0	0	0	0	0	0	0	0	0	0	0	0	0	0	0	0	0	0	0	0	0	1	0	0	19	0	0	0	0	0	0	0	0	0	0
Fcer1g	0	0	0	0	0	0	0	0	0	0	0	0	0	0	0	0	0	0	0	0	0	0	0	0	0	0	0	0	0	0	0	0	0	0	0	0	0	0	0	0	0	0	0	0	0	0	0	0	0
Ndufs2	488	146	1	126	785	564	0	1	372	693	750	87	0	101	145	1	1016	436	61	11	804	132	29	45	524	113	1	135	233	217	620	2	952	523	1	38	205	0	913	586	9	28	100	248	376	494	0	1	107
Adamts4	2	0	13	0	7	39	0	0	204	588	0	0	0	1	104	0	82	288	0	0	26	1	0	31	0	257	107	106	0	175	1	0	0	0	39	375	2	4	55	8	1	282	2	14	0	88	0	0	0
B4galt3	0	0	0	0	0	0	0	0	0	0	0	0	0	151	9	0	0	0	0	0	1	0	0	0	0	0	0	76	0	0	0	0	0	0	0	0	0	0	0	0	0	0	0	0	0	0	0	0	24
Ppox	1	2	0	0	0	0	0	96	0	0	3	10	0	0	0	0	0	0	33	0	0	0	125	0	744	0	0	284	31	77	0	15	2	206	0	0	173	0	0	0	0	0	87	0	0	0	0	0	1
Usp21	0	170	0	0	3	1	2	30	0	402	193	24	292	0	86	822	0	0	0	0	25	1	0	15	0	1	6	0	0	0	221	0	0	0	0	0	11	0	14	482	0	0	24	0	0	184	0	0	0
Ufc1	421	178	251	861	209	1	0	88	1234	2	212	292	266	388	122	302	115	378	1405	4	2	328	597	1018	29	179	429	154	246	0	164	830	0	0	116	483	458	129	590	256	34	0	86	359	155	266	301	70	237
Dedd	0	59	91	0	109	0	0	197	0	0	17	0	11	13	0	0	0	0	48	0	0	25	83	0	0	18	0	0	0	326	0	0	0	0	0	21	0	0	59	7	0	0	0	72	18	0	7	0	0
Nit1	148	95	0	0	169	0	0	0	0	0	224	0	1	331	0	0	0	0	659	0	0	0	0	0	0	0	0	4	0	0	77	0	1056	0	0	0	0	0	142	13	0	0	0	0	0	0	0	0	530
Pfdn2	46	73	20	56	22	4	0	62	28	19	245	26	5	40	77	388	108	14	201	1	17	135	0	8	2	4	1	170	0	0	7	7	10	7	15	532	122	33	62	140	0	1	82	0	91	4	0	435	256
Klhdc9	0	0	0	0	0	0	0	0	0	0	0	0	0	0	0	0	0	0	0	0	0	0	0	0	0	0	0	0	0	0	0	0	0	0	0	0	0	0	0	0	0	0	0	0	0	0	0	0	0
Nectin4	0	0	0	0	0	0	0	0	0	0	0	0	0	0	0	0	0	0	0	0	0	0	0	0	0	0	0	0	0	0	0	0	0	0	0	0	0	0	0	0	0	0	0	0	0	0	0	0	18
Arhgap30	0	0	0	0	0	0	0	0	0	0	0	0	0	0	0	0	0	0	0	0	0	0	0	0	0	0	0	0	0	0	0	0	0	0	0	0	0	0	0	0	0	0	0	0	0	0	0	0	0
Usf1	0	0	104	0	662	1	0	0	3	0	0	0	0	0	0	0	0	0	234	0	0	0	4	0	30	0	0	17	48	0	0	0	0	87	0	0	0	0	0	52	0	0	0	0	0	63	0	0	0
Tstd1	0	0	0	0	0	0	0	0	0	0	0	0	0	0	0	0	0	0	0	0	0	0	0	0	0	0	0	0	0	0	0	0	0	0	0	0	0	0	0	0	0	0	0	0	0	0	0	0	0
Gm26641	0	0	0	0	0	0	0	0	0	0	0	0	0	0	0	0	0	0	0	0	0	0	0	0	0	0	0	0	0	0	0	0	0	0	0	0	0	0	0	0	0	0	0	0	0	0	0	0	0
F11r	900	305	283	349	0	0	0	684	302	0	0	26	24	14	0	0	382	17	4	0	1396	34	74	0	0	0	6	198	338	0	4	0	56	0	0	19	1	352	0	53	1	0	378	0	66	76	0	17	55
Alyref2	0	0	0	0	0	0	0	113	0	0	0	0	0	0	0	0	0	0	3	0	0	20	0	0	0	0	4	0	43	0	1	0	0	0	0	1	0	0	0	0	0	0	0	0	0	0	0	0	0
Itln1	0	0	0	0	0	0	0	0	0	0	0	0	0	0	0	0	0	0	0	0	0	0	0	0	0	0	0	0	0	0	0	0	0	0	0	65	0	0	0	0	0	0	0	0	0	0	0	0	0
Cd244a	0	0	0	0	0	0	0	0	0	0	0	0	0	0	0	0	0	0	0	0	0	0	0	0	0	0	0	0	0	0	0	0	0	0	0	0	0	0	0	0	0	0	0	0	0	0	0	0	0
Ly9	0	0	0	0	0	0	0	0	0	0	0	0	0	0	0	0	0	0	0	0	0	0	0	0	0	0	0	0	0	0	0	0	0	0	0	0	0	0	0	0	0	0	0	0	0	0	0	0	0
Slamf7	0	0	0	0	0	0	0	0	0	0	0	0	0	0	0	0	0	0	0	0	0	0	0	0	0	0	0	0	0	0	0	0	0	0	0	0	0	0	0	0	0	0	0	0	0	0	0	0	0
Cd48	0	0	0	0	0	0	0	0	0	0	0	0	0	0	0	0	0	0	0	0	0	0	0	0	0	0	0	0	0	0	0	0	0	0	0	0	0	0	0	0	0	0	0	0	0	0	0	0	0
Slamf1	0	0	0	0	0	0	0	0	0	0	0	0	0	0	1	0	0	0	0	0	0	0	0	0	0	0	0	0	0	0	0	1	0	0	0	0	0	0	0	0	0	0	0	0	0	0	0	0	0
Cd84	0	0	0	0	0	0	0	0	0	0	0	0	0	0	0	0	0	0	0	0	0	0	0	0	0	0	0	0	0	0	0	0	0	0	0	0	0	0	0	0	0	0	0	0	0	0	0	0	0
Slamf6	0	0	0	0	0	0	0	0	0	0	0	0	0	0	0	0	0	0	0	0	0	0	0	0	0	0	0	0	0	0	0	0	0	0	0	0	0	0	0	0	0	0	0	0	0	0	0	0	0
Vangl2	0	13	0	3	0	20	12	0	0	0	1	0	0	0	0	0	0	0	0	0	0	20	0	0	0	0	0	0	0	0	15	0	65	0	0	0	0	0	352	370	0	0	0	0	5	55	0	0	3
Ncstn	1563	16	7	106	0	7	0	1959	232	4	784	21	5	364	43	7	0	28	629	76	6	850	205	1	0	70	2	624	278	0	399	0	3	1	1	0	1384	44	213	0	2	0	1031	1114	127	1159	6	33	801
Copa	53	147	20	738	1013	85	7	936	160	3142	960	257	3430	293	796	3	622	169	42	335	49	712	170	1154	269	715	1044	850	95	215	2087	155	36	224	412	66	113	626	1397	47	608	648	540	124	900	66	18	0	867
Pex19	0	132	0	0	11	0	0	1348	0	0	81	145	0	19	122	0	0	255	44	0	0	249	0	38	0	6	130	182	26	0	664	0	0	0	272	57	102	0	553	322	0	20	6	0	342	71	0	0	179
Dcaf8	2	9	185	288	0	126	1	213	1	36	3	1	22	54	0	12	306	0	9	1822	28	1	66	100	0	23	0	224	1	5	305	83	41	16	2	0	25	19	34	33	1	1	3	4	559	254	645	2	1275
Pea15a	816	117	0	938	494	28	68	472	1658	46	275	71	341	23	583	296	184	0	0	175	1097	43	0	521	470	237	15	638	253	0	396	1	102	0	0	1545	2423	619	413	409	0	648	4	0	699	91	21	509	229
Casq1	0	0	0	0	0	0	0	0	0	0	0	0	0	0	0	0	0	0	0	0	0	0	0	0	0	0	0	0	0	0	0	0	0	0	0	0	0	0	0	0	0	0	0	0	0	0	0	0	0
Atp1a4	0	0	0	0	0	0	0	0	0	0	0	0	0	0	0	0	0	0	0	0	0	0	0	0	0	0	0	0	0	0	0	0	0	0	0	0	0	0	0	0	0	0	0	0	0	0	0	0	0
Igsf8	218	0	3	1	0	28	0	0	35	3	0	5	68	2	0	12	5	1	4	0	478	2	0	0	0	0	0	16	3	278	1	0	0	0	0	0	0	9	213	0	65	0	2	0	67	15	0	0	0
Atp1a2	0	0	0	0	0	0	0	0	0	0	0	0	0	0	0	0	0	0	0	0	0	0	0	0	0	0	0	0	0	0	0	0	0	0	0	0	0	0	0	0	0	0	0	0	0	0	0	0	0
Kcnj9	0	0	0	0	0	0	0	0	0	0	0	0	0	0	0	0	0	0	0	0	0	0	0	0	0	0	0	0	0	0	0	0	0	0	0	0	0	0	0	0	0	0	0	0	0	0	0	0	0
Kcnj10	0	0	0	0	0	0	0	0	0	0	0	0	0	0	0	0	0	0	0	0	0	0	0	0	0	0	0	0	0	0	0	0	0	0	0	0	0	0	0	0	0	0	0	0	0	0	0	0	0
Pigm	0	0	0	159	0	0	0	2	0	0	8	0	0	475	281	0	3	16	4	56	0	0	0	0	0	0	0	0	0	0	0	59	0	1	0	0	0	0	1	0	0	0	0	0	2	1	0	0	0
Slamf9	0	0	0	0	0	0	0	0	0	0	0	0	0	0	0	0	0	0	0	0	0	0	0	0	0	0	0	0	0	0	0	0	0	0	0	0	0	0	0	0	0	0	0	0	0	0	0	0	0
Igsf9	0	0	0	0	0	0	3	0	0	0	0	0	0	0	0	0	0	0	0	0	0	0	0	0	0	0	0	0	0	0	0	0	0	0	0	0	0	0	0	0	0	1	0	0	0	0	0	0	0
Tagln2	3710	2013	3390	3618	2742	504	2	1509	1251	608	2459	2537	74	3879	1953	2041	1652	3875	761	2294	141	608	3606	2436	464	2079	2923	1839	396	117	2394	1	244	60	6	1152	1685	96	2518	1530	288	1620	2185	1177	3148	1744	1095	0	595
Cfap45	4	0	0	0	0	0	0	0	0	0	0	0	0	0	0	0	0	0	0	0	0	0	0	0	9	0	0	0	0	0	0	0	0	0	0	0	0	0	0	0	0	0	0	0	0	3	0	0	0
4933439K11Rik	0	0	0	0	0	0	0	0	0	0	0	0	0	0	0	0	0	0	0	0	0	0	0	0	0	0	0	0	0	0	0	0	0	0	0	0	0	0	0	0	0	0	0	0	0	0	0	0	0
Vsig8	0	0	0	0	0	0	0	0	0	0	0	0	0	0	0	0	0	0	0	0	0	0	0	0	0	0	0	0	0	0	0	0	0	0	0	0	0	0	0	0	0	0	0	0	0	0	0	0	0
Slamf8	0	0	0	0	0	0	0	0	0	0	0	0	0	0	0	0	0	0	0	0	0	0	116	0	0	0	0	0	0	0	0	0	0	0	0	0	0	0	0	0	0	0	0	0	0	0	0	0	0
Fcrl6	0	0	0	0	0	0	0	0	0	0	0	0	0	0	0	0	0	0	0	0	0	0	0	0	0	0	0	0	0	0	0	0	0	0	0	0	0	0	0	0	0	0	0	0	0	0	0	0	0
Dusp23	0	0	0	0	0	0	0	0	0	0	0	0	0	0	0	0	0	0	0	0	0	0	0	0	0	0	0	0	0	0	0	0	0	0	0	0	0	0	0	0	0	0	0	0	0	0	0	0	0
Apcs	0	0	0	0	0	0	0	0	0	0	0	0	0	0	0	0	0	0	0	0	0	0	0	0	0	0	0	0	0	0	0	0	0	0	0	0	0	0	0	0	0	0	0	0	0	0	0	0	0
Olfr16	0	0	0	0	0	0	0	0	0	0	0	0	0	0	0	0	0	0	0	0	0	0	0	0	0	0	0	0	0	0	0	0	0	0	0	0	0	0	0	0	0	0	0	0	0	0	0	0	0
Olfr1408	0	0	0	0	0	0	0	0	0	0	0	0	0	0	0	0	0	0	0	0	0	0	0	0	0	0	0	0	0	0	0	0	0	0	0	0	0	0	0	0	0	0	0	0	0	0	0	0	0
Olfr1406	0	0	0	0	0	0	0	0	0	0	0	0	0	0	0	0	0	0	0	0	0	0	0	0	0	0	0	0	0	0	0	0	0	0	0	0	0	0	0	0	0	0	0	0	0	0	0	0	0
Olfr1404	0	0	0	0	0	0	0	0	0	0	0	0	0	0	0	0	0	0	0	0	0	0	0	0	0	0	0	0	0	0	0	0	0	0	0	0	0	0	0	0	0	0	0	0	0	0	0	0	0
Olfr418	0	0	0	0	0	0	0	0	0	0	0	0	0	0	0	0	0	0	0	0	0	0	0	0	0	0	0	0	1	0	0	0	0	0	0	0	0	0	0	0	0	0	0	0	0	0	0	0	0
Mptx2	0	0	0	0	0	0	0	0	0	0	0	0	0	0	0	0	0	0	0	0	0	0	0	0	0	0	0	0	0	0	0	0	0	0	0	0	0	0	0	0	0	0	0	0	0	0	0	0	0
Ackr1	0	0	0	0	0	0	0	0	0	0	0	0	0	0	0	0	0	0	0	0	0	0	0	0	0	0	0	0	0	0	0	0	0	0	0	0	0	0	0	0	0	0	0	0	0	0	0	0	0
Cadm3	0	0	0	0	0	0	0	0	0	0	0	0	0	0	0	0	0	0	0	0	0	0	0	0	0	0	0	0	0	0	0	0	0	0	0	0	0	0	0	0	0	0	0	0	0	0	0	0	0
Aim2	0	0	0	0	0	0	0	0	0	0	0	0	0	0	0	0	0	0	0	0	0	0	0	0	0	0	0	0	0	0	0	0	0	0	0	0	0	0	0	0	0	0	0	0	0	0	0	0	0
Ifi214	0	0	0	0	0	0	0	0	0	0	0	0	0	0	0	0	0	0	0	0	0	0	0	0	0	0	0	0	0	0	0	0	0	0	0	0	0	0	0	0	0	0	0	0	0	0	0	0	0
Ifi213	0	0	0	0	0	0	0	0	0	0	0	0	0	0	0	0	0	0	0	0	0	0	0	0	0	0	0	0	0	0	0	0	0	0	0	0	0	0	0	0	0	0	0	0	0	0	0	0	0
Ifi209	0	0	0	0	0	0	0	0	0	0	0	0	0	0	0	0	0	0	0	0	0	0	0	0	0	0	0	0	0	0	0	0	0	0	0	0	0	0	0	0	0	0	0	0	0	0	0	0	0
Ifi208	0	0	0	0	0	0	0	0	0	0	0	0	0	0	0	0	0	0	0	0	0	0	0	0	0	0	0	0	0	0	0	0	0	0	0	0	0	0	0	0	0	0	0	0	0	0	0	0	0
Ifi207	0	0	0	0	0	0	0	0	0	0	0	0	0	0	0	0	0	0	0	0	0	0	0	0	0	0	0	0	0	0	0	0	0	0	0	0	0	0	0	0	0	0	0	0	0	0	0	0	0
Ifi204	0	0	0	0	0	0	0	0	0	0	0	0	0	0	0	0	1	0	0	0	0	0	0	0	0	0	0	0	0	0	0	0	0	0	0	0	0	0	0	0	0	0	0	0	0	0	0	0	0
Mndal	0	0	0	0	0	0	0	0	0	0	0	0	0	0	0	0	0	0	0	0	0	0	0	0	0	0	0	0	0	0	0	0	0	0	0	0	0	0	0	0	0	0	0	0	0	0	0	0	0
Ifi211	0	11	0	0	0	0	0	0	0	0	0	0	0	0	0	0	0	0	0	0	0	0	0	0	0	0	0	0	0	0	0	0	0	0	0	0	0	0	0	0	0	0	0	0	0	0	0	0	0
LOC102641031	0	0	0	0	0	0	0	0	0	0	0	0	0	0	0	0	0	0	0	0	0	0	0	0	0	0	0	0	0	0	20	0	0	0	0	0	0	0	0	0	0	0	0	0	0	0	0	0	0
Ifi202b	0	0	0	0	0	0	0	0	0	0	0	0	0	0	0	0	0	0	0	0	0	0	0	0	0	0	0	0	0	0	0	0	0	0	0	0	0	0	0	0	0	0	0	0	0	0	0	0	0
Ifi205	0	0	0	0	0	0	0	0	0	0	0	0	0	0	0	0	0	0	0	0	0	0	0	0	0	0	0	0	0	0	0	0	0	0	0	0	0	0	0	0	0	0	0	0	0	0	0	0	0
Olfr433	0	0	0	0	1	0	0	0	0	0	0	0	0	0	0	0	0	0	0	0	0	0	0	0	0	0	0	0	0	0	0	0	0	0	0	0	0	0	0	0	0	0	0	0	0	0	0	0	0
Olfr432	0	0	0	0	0	0	0	0	0	0	0	0	0	0	0	0	0	0	0	0	0	0	0	0	0	0	0	0	0	0	0	0	0	0	0	0	0	0	0	0	0	0	0	0	0	0	0	0	0
Olfr429	0	0	0	0	0	0	0	0	0	0	0	0	0	0	0	0	0	0	0	0	0	0	0	0	0	0	0	0	0	0	0	0	0	0	0	0	0	0	0	0	0	0	0	0	0	0	0	0	0
Olfr427	0	0	0	0	0	0	0	0	0	0	0	0	0	0	0	0	0	0	0	0	0	0	0	0	0	0	0	0	0	0	0	0	0	0	0	0	0	0	0	0	0	0	0	0	0	0	0	0	0
Olfr424	0	0	0	0	0	0	0	0	0	0	0	0	0	0	0	0	0	0	0	0	0	0	0	0	0	0	0	0	0	0	0	0	0	0	0	0	0	0	0	0	0	0	0	0	0	0	0	0	0
Olfr421-ps1	0	0	0	0	0	0	0	0	0	0	0	0	0	0	0	0	0	0	0	0	0	0	0	0	0	0	0	0	0	0	0	0	0	0	0	0	0	0	0	0	0	0	0	0	0	0	0	0	0
Olfr420	0	0	0	0	0	0	0	0	0	0	0	0	0	0	0	0	0	0	0	0	0	0	0	0	0	0	0	0	0	0	0	0	0	0	0	0	0	0	0	0	0	0	0	0	0	0	0	0	0
Spta1	0	0	0	0	0	0	0	0	0	0	0	0	0	0	0	0	0	0	0	0	0	0	0	0	0	0	0	0	0	0	0	0	0	0	0	0	0	0	0	0	0	0	0	0	0	0	0	0	0
Mptx1	0	0	0	0	0	0	0	0	0	0	0	0	0	0	0	0	0	0	0	0	0	0	0	0	0	0	0	0	0	0	0	0	0	0	0	0	0	0	0	0	0	0	0	0	0	0	0	0	0
Olfr414	0	0	0	0	0	0	0	0	0	0	0	0	0	0	0	0	0	0	0	0	0	0	0	0	0	0	0	0	0	0	0	0	0	0	0	0	0	0	0	1	0	0	0	0	0	0	0	0	0
Olfr220	0	0	0	0	0	0	0	0	0	0	0	0	0	0	0	0	0	0	0	0	0	0	0	0	0	0	0	0	0	0	0	0	0	0	0	0	0	0	0	0	0	0	0	0	0	0	0	0	0
Fmn2	0	0	0	0	0	0	0	0	0	0	0	0	0	0	0	0	0	0	0	0	0	0	0	0	0	0	0	0	0	0	0	0	0	0	0	0	0	0	0	0	0	0	0	0	0	0	0	0	0
Grem2	0	0	0	0	0	0	0	0	0	0	0	0	0	0	0	0	0	0	0	0	0	0	0	0	0	0	0	0	0	0	0	0	0	0	0	0	0	0	0	0	0	0	0	0	0	0	0	0	0
Rgs7	0	0	0	0	0	0	0	0	0	0	0	0	0	0	0	0	0	0	0	0	0	0	0	0	0	0	0	0	0	0	0	0	0	0	0	0	0	0	0	0	0	0	0	0	0	0	0	0	0
Fh1	549	510	152	65	515	1033	0	0	0	0	77	224	2	464	217	0	102	282	0	1	0	0	0	476	0	102	902	347	194	18	72	158	0	0	2991	161	56	0	448	607	0	575	24	112	594	0	0	3030	754
Kmo	0	0	0	0	0	0	0	0	0	0	0	0	0	0	0	0	0	0	0	0	0	0	0	0	0	0	0	0	0	0	0	0	0	0	0	0	0	0	0	0	0	0	0	0	0	0	0	0	0
Opn3	0	0	0	0	0	0	0	0	0	0	0	0	0	0	0	0	1	0	0	0	0	2	0	0	0	0	0	0	0	0	0	0	0	0	0	0	0	0	0	0	0	0	0	0	0	0	0	0	0
Chml	0	0	0	0	1	0	1	0	1	2	0	5	0	0	0	2	1	0	2	1	5	3	434	1	1	166	11	53	0	3	0	0	4	0	711	3	1	6	184	0	1	3	0	0	1	0	0	0	0
Wdr64	0	0	0	0	0	0	0	0	0	0	0	0	0	0	0	0	0	0	0	0	0	0	0	0	0	0	0	0	0	0	0	0	0	0	0	0	0	0	0	0	0	0	0	0	0	0	0	0	0
Exo1	0	1	611	311	22	0	0	0	0	0	44	0	0	0	18	0	0	0	0	0	0	0	0	0	0	0	0	222	0	0	25	0	2	0	0	1050	0	0	0	242	0	0	0	0	875	0	0	0	53
Becn2	0	0	0	0	0	0	0	0	0	0	0	0	0	0	0	0	0	0	0	0	0	0	0	0	0	0	0	0	0	0	0	0	0	0	0	0	0	0	0	0	0	0	0	0	0	0	0	0	0
Pld5	0	16	0	0	222	0	0	0	0	0	0	0	0	0	0	0	0	0	0	0	0	0	0	0	0	0	0	0	0	0	0	0	0	0	0	0	0	0	0	0	35	0	0	0	0	0	0	0	0
Gm36536	0	0	0	0	0	0	0	0	0	0	0	0	0	0	0	0	0	0	0	0	0	0	0	0	0	0	0	0	0	0	0	0	0	0	0	0	0	0	0	0	0	0	0	0	0	0	0	0	0
Cep170	450	181	9	755	513	342	375	28	37	1076	0	106	499	377	313	1216	160	2	39	14	334	271	237	980	410	59	57	701	139	2260	205	2	3	10	6	18	9	6	670	370	518	4	183	2	112	295	0	0	0
Sdccag8	0	32	3	206	0	0	2	0	7	557	37	1	1	0	74	74	1	0	516	6	0	0	1152	0	0	0	0	221	61	4	313	0	0	0	0	0	0	2	294	31	1	0	0	0	0	0	0	0	636
Akt3	304	333	0	0	430	1	0	1	1	45	0	1219	0	36	185	1	14	0	27	0	0	34	1	182	0	0	0	0	55	0	0	0	24	2	0	0	5	0	451	79	0	0	0	0	1	0	0	0	0
Zbtb18	1	0	2	0	0	0	0	6	24	2	0	157	0	0	1	0	0	0	0	5	1	0	0	0	0	0	24	1	0	1	2	1	0	0	1	87	1	31	29	0	1	0	1	0	0	13	0	0	0
1700016C15Rik	0	2	0	0	0	0	0	137	0	0	0	0	0	0	0	0	0	0	0	0	0	0	0	0	0	0	0	0	0	0	0	0	0	0	0	0	0	0	0	0	0	0	0	0	0	0	0	0	0
Adss	44	165	142	265	3	23	314	169	0	3	69	330	657	113	79	37	162	35	290	2120	695	117	2	1551	266	690	1545	485	1	4	118	655	2	153	507	7	1693	320	174	676	47	6	474	140	297	64	3	51	189
Catspere2	0	0	0	0	0	0	0	0	0	0	0	0	37	0	0	0	0	0	0	0	0	0	0	0	0	0	0	0	58	0	0	0	0	0	0	0	0	0	0	0	0	0	0	0	0	0	0	0	0
Desi2	0	77	2	0	1	1	0	1	7	8	0	1236	3	254	0	6	3	141	410	0	16	9	2	10	4	0	25	303	1134	824	0	2	0	23	818	180	6	451	91	68	9	2	49	95	27	958	41	5071	164
Cox20	0	5	0	19	13	0	0	9	18	74	8	12	8	14	0	25	2	8	4	3	72	2	14	1	12	2	13	2	1	0	15	21	5	0	2	2	0	8	1	21	3	0	17	0	11	10	23	16	25
Hnrnpu	688	1406	1230	1935	1419	798	661	1677	1653	451	1465	917	677	1650	415	438	1224	1690	638	744	355	1208	1893	3645	73	1915	551	1482	1945	151	1289	797	4136	277	62	2424	2181	377	1278	2705	1137	749	2274	550	669	498	545	825	3400
Efcab2	0	0	0	0	0	0	0	0	0	0	0	0	0	0	0	0	0	0	0	0	0	0	0	0	0	0	0	0	0	0	1	0	0	0	0	0	0	0	23	0	0	0	0	0	0	0	0	0	0
Kif26b	0	3	0	0	0	0	0	0	378	257	0	0	199	0	1	0	0	0	0	0	1	217	0	0	0	0	0	63	0	0	26	0	0	0	0	0	1	1	70	9	0	9	55	0	0	87	46	0	0
Smyd3	0	4	320	556	0	0	0	948	0	0	721	0	0	79	197	0	0	0	297	0	0	47	0	0	0	0	0	0	0	0	30	0	0	0	0	1	0	0	208	242	0	0	0	0	0	2	124	0	114
Tfb2m	0	0	0	1	0	0	0	127	1	0	45	0	0	67	0	0	13	0	4	0	0	0	0	0	0	0	0	0	0	1	3	0	0	0	0	0	0	31	32	0	14	0	28	53	0	0	0	0	0
Cnst	0	21	43	0	0	0	0	0	0	0	34	0	84	0	0	0	0	0	0	0	0	0	6	0	0	0	0	0	5	0	0	0	2	0	19	6	0	1	0	0	104	222	0	0	0	0	0	0	638
Sccpdh	159	19	235	60	49	76	0	169	0	90	2	18	47	105	82	0	138	2	680	1	4	0	119	1011	0	44	45	44	0	5	196	2	1	0	4	1491	1	3	18	240	2	1238	290	6	134	39	0	205	38
Ahctf1	11	416	266	258	799	153	9	1571	311	55	935	492	0	725	230	4	588	409	68	279	365	363	63	2553	115	587	132	353	13	13	752	3039	4	453	199	853	246	275	150	585	655	38	10	0	79	16	579	1451	47
Cdc42bpa	174	758	952	398	376	44	1	38	4703	14	1542	7	82	914	2137	37	255	320	2	7	14	647	717	2383	1444	721	77	1170	654	28	301	31	1576	0	1263	63	18	11	1647	1467	40	15	445	0	526	56	166	0	103
Coq8a	0	96	988	1	778	0	0	1819	1516	0	672	0	0	0	0	0	7	0	0	0	0	0	0	0	0	121	0	3	4	0	34	0	0	0	8	0	0	0	16	458	0	0	0	0	70	0	0	0	1143
Psen2	466	13	3	0	0	0	0	1	91	0	0	0	0	0	303	1540	3	0	0	0	0	0	0	0	0	0	0	0	0	0	0	0	0	0	0	194	0	0	40	16	0	0	0	0	0	0	0	0	0
Itpkb	0	0	0	0	0	0	0	0	70	0	0	0	0	0	0	0	0	21	0	0	0	0	0	250	0	0	0	0	0	695	1	0	0	3	0	0	0	0	87	0	0	0	0	0	0	48	1	0	16
Stum	0	0	0	0	0	0	0	0	0	0	0	0	0	0	0	0	0	0	0	0	0	0	0	0	0	0	0	0	0	0	0	0	0	0	0	0	0	0	0	0	0	0	0	0	0	0	0	0	0
Parp1	2	664	0	103	192	1	57	86	1	2	41	87	0	911	58	0	63	112	183	3	960	0	37	323	0	88	2	373	42	1	66	1	15	6	84	1851	34	0	364	299	379	49	4	69	936	0	21	0	0
Lin9	1	39	0	52	118	0	0	1	0	0	0	0	0	0	528	0	18	0	0	0	4	0	0	1	0	16	0	1	0	0	12	0	1	0	0	0	916	0	0	206	1	0	0	0	104	0	0	0	0
Mixl1	0	1	0	0	0	0	0	0	0	0	0	0	0	0	0	0	0	0	0	0	0	0	0	0	0	0	0	0	0	0	0	0	0	0	0	0	0	0	0	0	0	0	0	0	0	0	0	0	0
Acbd3	1	141	0	3	41	3	1	4	1	1072	5	3	25	246	35	2	132	2	164	24	38	1	35	74	9	16	3	32	521	18	1	11	1	265	34	850	2	12	11	6	37	5	485	1	2	55	413	1	1
H3f3a	14	25	41	59	16	5	0	73	53	20	30	65	25	44	58	28	14	45	43	23	2	44	4	10	22	43	75	22	13	4	46	34	4	0	153	102	99	98	38	48	185	0	17	85	29	1	29	17	85
Sde2	9	37	683	481	30	22	158	265	925	130	5	613	18	116	8	139	152	43	158	2	1113	108	44	935	420	64	143	192	4	4	312	5	3	0	494	343	985	5	48	66	6	203	212	85	477	206	240	812	0
Lefty2	0	0	0	0	0	0	0	0	0	0	0	1	0	0	0	0	0	0	0	0	0	0	0	0	0	0	0	0	0	0	0	0	0	0	0	0	0	0	0	0	0	0	1	0	0	0	0	0	0
Pycr2	0	118	253	3	50	43	0	0	4	1	3	1	0	304	0	225	550	89	4	313	1	0	34	0	0	184	385	38	16	0	0	611	0	51	4	197	1	479	97	54	2	8	0	108	366	1	47	0	0
Lefty1	0	86	0	0	0	0	0	0	1	0	0	95	28	38	0	0	6	6	229	0	0	0	0	0	0	0	0	40	0	0	5	0	0	6	0	683	0	50	0	56	0	0	0	0	38	191	0	0	0
Tmem63a	0	1	0	3	26	4	0	0	0	12	0	54	18	286	16	15	142	1016	0	0	0	1	0	0	0	5	175	1	0	0	491	31	30	0	0	0	160	6	313	295	172	0	0	66	5	0	129	0	396
Ephx1	0	1	0	0	0	0	0	0	0	2	236	0	0	0	51	0	0	10	107	0	38	0	0	0	0	0	0	0	0	0	198	0	0	0	0	0	0	0	3	0	0	0	0	0	0	335	0	608	5
9130409I23Rik	0	0	0	0	0	0	0	0	0	0	0	0	0	0	0	0	0	0	0	0	0	0	0	0	0	0	0	0	0	0	0	0	0	0	0	0	0	0	0	0	0	0	0	0	0	0	0	0	0
Nvl	15	545	0	59	127	81	23	64	102	8	226	69	0	107	303	416	85	178	66	1799	2	1429	12	59	182	1	5	190	21	3	129	2	1	0	3	91	2	12	194	147	141	68	831	37	363	167	48	0	184
Cnih4	506	598	832	322	576	1	21	1229	250	241	305	590	336	157	384	23	380	324	500	50	1702	260	258	207	414	370	123	229	216	3	179	11	1349	139	10	831	133	20	185	488	603	163	205	359	628	151	147	0	152
Wdr26	3	354	43	755	11	34	2	24	107	59	716	1113	5	467	200	1	338	117	319	1255	7	85	21	27	339	65	146	91	524	205	139	73	3	52	311	88	10	381	412	377	3	92	217	31	94	253	0	1	355
Cnih3	0	0	0	0	0	0	0	0	0	0	0	0	0	0	0	0	0	0	0	0	0	0	0	0	0	0	0	0	0	0	0	0	0	0	0	0	0	0	0	0	0	0	0	0	0	0	0	0	0
Ccdc121	0	0	0	0	0	0	0	0	0	0	0	0	0	0	0	0	0	0	0	0	0	0	0	0	0	0	0	0	0	0	0	0	0	0	0	0	0	0	0	0	0	0	0	0	0	0	0	0	0
Lbr	0	1269	0	492	977	517	34	725	1	106	110	345	48	248	429	3	222	187	0	0	2	121	3	88	0	253	1	547	85	24	311	0	0	606	0	404	195	0	259	516	0	0	171	0	52	153	249	236	3072
Enah	525	7	10	1683	7	252	0	88	1197	908	429	108	2480	115	439	3	450	16	204	958	31	142	555	28	53	128	685	335	33	55	877	1039	2444	864	61	128	102	579	219	483	903	6	10	59	54	410	1	1	1
Srp9	88	207	94	82	165	80	4	2	62	0	312	177	733	43	42	0	56	1	88	112	0	47	23	0	0	44	5	48	46	0	29	0	1	1	0	23	0	0	161	21	98	0	54	7	174	35	30	0	22
Degs1	272	933	425	256	280	178	125	2737	43	412	930	826	2194	2026	245	55	1651	531	1138	206	1857	547	1663	1503	161	745	1449	825	103	1	904	19	1236	457	2003	1748	4732	1852	988	1191	38	28	1963	1106	1611	323	0	0	0
1700047M11Rik	0	0	0	0	0	0	0	0	0	0	0	0	0	0	0	0	0	0	0	0	0	0	0	0	0	0	0	0	0	0	0	0	0	0	0	0	0	0	0	0	0	0	0	0	0	0	0	0	0
Fbxo28	19	0	0	576	1	0	0	0	102	1	0	0	0	0	19	2593	190	62	0	0	780	343	3	1087	9	8	0	0	32	0	0	0	0	0	0	0	0	0	613	22	924	205	0	0	76	34	0	0	0
Trp53bp2	2	2	0	2	7	0	0	131	0	1	0	163	0	63	46	0	6	0	25	0	2	138	274	16	87	0	0	48	0	105	9	0	106	78	0	13	360	0	228	23	111	1	87	0	77	1	0	1729	518
Capn2	528	335	743	96	1272	34	2278	1557	9	17	901	1881	136	520	51	26	1141	627	243	2317	22	911	523	1853	46	777	4	929	140	212	761	53	289	1101	2560	1148	1766	50	428	358	1279	54	2318	444	404	236	2	0	31
Capn8	0	0	0	0	0	0	0	0	0	0	0	0	0	0	0	0	0	0	0	0	0	0	0	0	0	0	0	0	0	0	0	0	0	0	0	0	0	0	0	0	0	0	0	0	0	0	0	0	0
Susd4	0	0	0	0	0	0	0	0	0	0	0	0	0	0	0	0	0	0	0	0	0	0	0	0	0	0	0	0	0	0	0	0	0	0	0	0	0	0	0	0	0	0	0	0	0	0	0	74	54
Tlr5	0	0	0	0	0	0	0	0	0	0	0	0	0	0	0	0	0	0	0	0	0	0	0	0	0	0	0	0	0	0	0	0	0	0	0	0	0	0	0	0	0	0	0	0	0	0	0	0	80
Disp1	0	0	0	0	0	16	0	0	0	0	0	2	0	0	0	0	0	9	51	0	0	45	0	0	0	0	0	50	37	0	0	1	0	0	0	0	0	0	0	0	0	0	135	0	0	0	0	0	0
Brox	419	16	355	0	7	0	0	841	6	0	6	0	0	0	15	0	311	10	0	30	16	0	129	7	0	0	184	19	17	97	57	0	1	0	0	0	37	0	40	19	10	0	0	0	137	7	0	2	2
Aida	36	48	62	203	36	0	0	815	0	2	243	6	0	22	2	2	68	380	4	0	0	142	95	6	108	69	0	1	0	0	28	0	0	0	68	2	0	1	50	22	11	0	48	0	1	70	0	1	0
Mia3	1	22	3	3	579	112	0	4	23	5	45	738	515	20	190	34	527	0	220	3	8	5	1066	444	0	49	48	30	293	37	166	15	75	456	85	0	37	1	463	29	50	546	208	3	183	834	0	0	190
Taf1a	386	37	0	0	71	0	0	2	1	3	100	1	0	0	383	0	240	0	0	1	1	1	2	64	0	0	0	204	0	51	18	0	0	37	0	0	0	0	84	1	0	2	0	0	1	0	0	0	0
Hhipl2	0	0	0	0	1	0	0	0	0	0	0	0	0	0	0	0	0	0	0	0	0	0	60	0	0	0	0	0	0	0	0	0	0	0	0	0	0	183	0	0	0	0	0	0	574	0	0	87	11
Dusp10	24	140	881	410	0	308	73	47	1	128	166	611	62	569	12	480	396	857	298	212	7	69	10	56	236	24	395	545	290	3156	497	1026	0	139	92	1176	72	26	132	138	6	178	200	453	0	0	1	0	0
1700056E22Rik	0	0	0	106	1	0	0	2	2	3	0	0	0	0	0	0	0	0	0	1	0	0	0	0	0	0	0	0	0	0	0	0	0	0	0	0	0	0	0	0	0	0	0	0	0	1	0	0	0
1700112H15Rik	0	0	0	0	0	0	0	0	0	0	0	0	0	0	0	0	0	0	0	0	0	0	0	0	0	0	0	0	0	0	0	0	0	0	0	0	0	0	0	0	0	0	0	0	0	0	0	0	0
Hlx	0	0	0	0	0	0	0	0	1	0	0	0	0	0	0	0	0	0	0	0	0	3	0	0	1	0	0	20	0	0	0	0	0	0	0	0	0	2	2	0	0	0	7	0	0	0	0	0	0
Marc1	0	0	0	0	0	0	0	0	0	0	0	0	0	0	0	0	0	0	0	0	0	0	0	0	0	0	0	0	0	0	0	0	0	0	0	0	0	0	0	0	0	0	0	0	0	0	0	0	210
Marc2	584	51	69	1	10	147	0	5	234	7	0	126	0	402	0	0	44	35	0	9	2	36	6	0	21	1	93	42	0	0	2	0	0	5	0	38	0	503	160	55	0	0	0	30	31	264	0	124	0
C130074G19Rik	0	0	0	0	0	0	0	0	0	0	0	0	0	0	0	0	0	0	0	0	0	0	0	0	0	0	0	0	0	0	0	0	0	0	0	0	0	0	6	0	0	0	0	0	0	0	0	122	259
Mark1	0	0	0	0	0	0	0	0	0	0	0	0	0	0	0	0	0	0	0	0	0	0	0	0	659	0	0	0	0	0	0	0	1310	0	0	0	516	1	0	0	0	0	0	0	0	518	0	0	0
Rab3gap2	31	7	28	41	2	2	0	3	0	121	1	0	693	25	0	0	4	2	7	0	0	0	360	0	0	7	45	1	3	0	6	0	14	24	6	1559	9	3	0	21	7	157	125	1633	0	7	0	0	1
Snora36b	0	0	0	0	0	0	0	0	0	0	0	0	0	0	0	0	0	0	0	0	0	0	0	0	0	0	0	0	0	0	0	0	0	0	0	0	0	0	0	0	0	0	0	0	0	0	0	0	0
Iars2	4	164	27	90	509	148	0	3	198	4	89	1061	308	30	5	0	110	0	3	59	25	0	15	16	0	281	7	64	0	14	49	12	712	15	2	1	0	29	3	58	0	87	0	0	1041	1	0	0	31
Bpnt1	1128	292	56	550	198	132	1	332	1	17	111	92	0	441	106	7	311	141	70	3	26	6	7	0	0	51	0	133	64	0	40	0	1	0	2	238	0	500	287	509	0	1	6	216	123	85	0	0	45
Eprs	1029	830	20	202	1163	1657	22	138	445	59	547	585	879	2608	355	285	808	588	2055	1658	29	857	3126	294	103	899	1529	1027	16	1663	912	388	570	228	30	66	1499	1031	725	1126	815	1212	1589	1196	593	378	1	1752	256
9630028B13Rik	0	0	0	0	0	0	1	0	0	0	0	0	0	0	0	0	0	0	0	0	0	0	0	0	0	0	0	0	0	0	0	0	0	0	48	0	0	0	0	0	0	0	0	0	0	0	0	0	0
Gm2061	0	0	0	0	0	0	0	0	0	0	0	0	0	0	0	0	0	0	0	0	0	0	0	0	0	0	0	0	0	0	0	0	0	0	0	0	0	0	0	0	0	0	0	0	0	0	0	0	0
Slc30a10	0	0	0	0	0	0	0	0	0	0	0	0	0	0	0	0	0	0	0	0	0	0	0	0	0	0	0	0	0	0	0	0	0	0	0	0	0	1	0	0	0	0	0	0	0	0	0	0	0
5033404E19Rik	0	0	0	0	0	0	1	0	0	0	0	0	0	0	0	0	0	0	0	0	0	0	0	0	0	0	0	0	0	0	0	0	0	0	0	0	0	0	0	0	0	0	0	0	0	0	0	0	0
Lyplal1	0	215	101	0	0	0	0	2	28	0	474	13	0	28	0	0	0	0	0	0	0	29	318	30	0	0	99	0	0	0	122	0	0	0	108	620	0	0	180	34	0	0	0	0	12	84	0	0	0
A730004F24Rik	0	0	0	0	0	0	0	0	0	0	0	0	0	0	0	0	0	0	0	0	0	0	0	0	0	0	0	0	0	0	0	0	0	0	0	0	0	0	0	18	0	0	0	0	0	0	0	0	0
Tgfb2	26	129	71	41	0	17	486	0	0	169	43	38	79	253	319	0	189	4	32	1	0	0	77	907	0	49	433	215	0	232	109	1	0	436	672	705	7	19	6	21	0	0	72	0	26	0	35	0	4
Rrp15	0	145	1	4	183	2	0	0	0	2	331	39	0	51	16	63	313	244	86	0	10	0	1	46	0	124	111	100	0	0	78	0	6	176	0	241	20	3	43	286	531	0	552	0	62	0	0	0	83
D1Pas1	0	0	0	0	0	0	0	0	0	0	0	0	0	0	0	0	1	0	0	0	0	0	0	0	0	0	0	0	0	0	0	0	0	0	0	0	0	0	0	0	0	0	0	0	0	0	1	0	0
Spata17	0	15	0	0	0	0	0	0	0	0	0	0	0	0	0	0	0	0	0	0	0	0	0	0	0	0	0	0	0	0	0	0	0	0	0	0	0	0	0	0	0	0	0	0	0	0	0	0	0
1700007P06Rik	0	0	0	0	0	0	0	0	0	0	0	0	0	0	0	0	0	0	0	0	0	0	0	0	0	0	0	0	0	0	0	0	0	0	0	0	0	0	0	0	0	0	0	0	0	0	0	0	0
Gpatch2	0	0	6	1	76	1	0	0	0	2	0	30	0	0	0	1	0	0	4	1	2	65	4	0	0	0	1	206	0	0	0	155	3	0	3	0	2	15	0	0	0	2	47	0	0	0	0	0	27
Esrrg	0	0	0	0	0	0	0	0	0	0	0	0	0	0	0	0	0	0	0	0	0	1	0	0	0	0	0	0	0	0	0	0	0	0	0	0	0	1	0	0	0	0	0	0	0	0	0	0	0
9330162B11Rik	0	0	0	0	0	0	0	0	0	0	0	0	0	0	0	0	0	0	0	0	0	0	0	0	0	0	0	0	0	0	0	0	0	0	0	0	0	0	0	0	0	0	0	0	0	0	0	0	0
Ush2a	0	0	0	0	0	0	0	0	0	0	0	0	0	0	0	0	0	0	0	0	0	0	0	0	0	0	0	0	0	0	0	0	0	0	0	0	0	0	0	0	0	0	0	0	0	0	0	0	0
Kctd3	10	0	176	0	0	0	0	0	563	0	0	0	2	0	0	2	0	0	0	1189	0	0	0	0	0	34	0	0	0	0	0	0	0	0	2	0	0	1	0	0	0	0	0	0	0	0	0	0	28
Kcnk2	0	1	0	0	0	0	0	0	0	0	0	0	0	0	0	0	73	2	7	0	0	0	0	192	0	0	0	0	0	0	0	0	0	0	0	0	0	0	0	2	0	0	0	0	0	3	0	0	0
Cenpf	2	101	30	1193	940	101	98	181	1	12	34	370	0	1	3	5	1	261	4	3	47	0	3145	1110	709	763	1	1782	0	2	1728	220	1	57	5	21	1307	2	0	851	1248	2	1	0	52	1	0	0	0
Ptpn14	0	34	21	52	0	185	0	2	120	140	0	5	1212	0	58	1	98	0	79	0	27	7	53	57	92	6	0	140	212	7	1	14	171	27	1	54	0	3	130	258	63	3	16	0	0	0	0	0	0
Smyd2	47	24	26	265	302	77	0	0	33	0	321	268	0	262	4	0	40	113	0	1	0	0	0	0	0	6	0	12	0	0	139	0	0	20	0	0	0	0	281	86	0	0	1204	0	197	38	66	0	62
Prox1	0	0	0	0	0	0	0	0	0	0	0	0	0	0	0	0	0	0	0	0	0	0	0	0	0	0	0	0	0	0	0	0	0	0	0	0	0	1	0	0	0	0	0	0	0	0	0	0	0
Rps6kc1	0	107	0	0	26	0	0	0	0	0	0	1	0	0	24	0	0	0	95	0	22	0	0	0	0	10	0	8	58	0	0	0	0	0	0	0	0	0	29	27	0	0	1	0	0	3	0	0	1
Angel2	0	156	51	56	8	397	0	0	27	0	373	0	0	100	158	0	202	123	0	0	6	0	35	997	0	49	0	7	261	0	26	0	60	5	7	0	35	532	74	19	0	0	0	0	14	68	0	0	0
Vash2	0	141	0	670	0	11	0	0	0	0	0	0	0	0	0	0	0	0	0	0	0	0	0	262	0	37	14	203	0	0	3	1	0	4	0	16	0	0	0	157	0	0	6	0	4	282	0	0	0
Flvcr1	0	138	0	0	11	361	0	0	0	0	0	42	3	0	1	0	194	0	508	162	0	205	2	260	0	0	7	0	180	0	30	0	4	0	0	0	0	0	0	68	0	257	313	0	0	19	0	0	855
A230020J21Rik	0	0	0	0	0	0	0	0	0	0	0	0	0	0	0	0	0	0	0	0	0	0	0	0	0	0	0	0	249	0	0	0	0	0	0	0	0	0	0	0	0	0	0	0	0	0	0	0	0
Spata45	0	0	0	0	0	0	0	0	0	0	0	0	0	0	0	0	0	0	0	0	0	0	0	0	0	0	0	0	63	0	0	0	0	0	0	0	0	0	0	0	0	0	0	0	0	0	0	0	0
Tatdn3	0	8	0	0	0	0	0	95	0	0	343	58	111	36	0	0	3	0	0	0	0	0	0	61	0	0	49	2	0	0	0	0	0	0	0	0	0	0	71	29	0	0	583	0	162	0	0	0	258
Nsl1	0	55	0	0	76	0	0	0	0	0	0	0	0	0	0	0	0	0	0	0	0	0	0	0	0	0	0	0	130	0	0	0	0	0	0	603	0	0	0	587	0	0	0	0	0	0	0	0	0
Batf3	0	0	0	161	0	0	0	0	0	0	60	0	0	0	0	0	0	0	0	0	0	118	0	0	0	0	0	0	120	0	0	0	0	0	0	0	0	0	0	0	0	0	0	0	5	21	0	0	0
Fam71a	0	151	0	35	38	0	0	74	1399	7	306	0	0	0	8	667	7	0	6	0	0	336	673	0	0	0	0	4	161	0	0	26	0	0	11	0	0	0	34	3	0	0	0	0	139	0	0	0	0
Atf3	2769	598	3488	5212	3018	123	3171	6101	740	2060	6594	5019	3407	279	660	3740	2581	1703	2147	747	452	6430	5059	583	301	1029	6712	2622	28	1357	443	3354	62	1301	116	3127	3095	2500	7233	3522	302	798	3455	3300	1455	3333	2683	2412	3234
Nenf	119	64	51	94	142	1	40	32	4	1	47	53	0	38	48	44	82	41	13	28	13	41	1	0	0	0	7	3	9	4	37	42	42	0	161	52	413	133	168	13	0	52	71	63	113	27	25	0	3
Tmem206	0	36	52	0	28	0	0	0	0	1	490	105	0	0	0	0	187	112	0	8	5	0	1	1	0	178	1	35	57	0	0	3	0	5	1	0	0	0	65	65	0	0	0	0	175	0	65	0	53
Ppp2r5a	27	109	0	501	47	1	0	3	394	24	361	293	633	130	104	2	164	33	677	233	372	1	15	285	14	25	3	103	422	2	104	0	3	36	130	60	657	7	801	872	1	0	41	0	1	508	1	0	286
Dtl	1	368	0	177	258	58	11	43	26	12	894	61	123	136	3	1	1	53	252	3	64	3	247	202	1083	290	66	137	27	93	482	0	13	1	6	74	96	87	1	244	200	16	25	1	37	29	97	0	1015
Ints7	307	548	291	715	86	17	886	6	20	1133	762	44	744	233	35	0	725	726	27	0	1	19	58	1	205	483	2	240	99	941	448	1	49	0	332	668	22	0	175	575	199	1071	103	275	650	272	133	2	1106
Lpgat1	211	133	0	422	1	21	0	24	86	3	238	102	1700	99	123	38	35	38	58	12	11	58	829	1541	837	115	456	218	140	6	215	55	24	331	316	46	1787	55	155	223	166	1	1144	67	165	66	0	1	752
Nek2	0	75	0	77	0	13	0	27	0	1	0	61	0	0	1	0	24	8	1	1	6	2	1136	1	183	5	0	150	0	0	0	0	0	0	1	0	0	1	0	1	0	0	0	0	97	0	0	0	0
1700034H15Rik	0	0	0	0	0	0	1	0	0	0	0	0	0	0	0	0	0	0	0	0	0	0	0	0	0	0	0	0	0	0	0	0	0	0	0	0	0	0	0	0	0	0	0	0	0	0	0	0	0
Slc30a1	59	0	0	0	1	0	0	0	0	0	0	13	25	0	0	1	1	0	0	0	0	536	17	0	35	0	0	0	0	0	241	1	0	3	0	0	0	3	0	1	564	1	0	0	19	2	0	301	1
Rd3	0	0	0	0	0	0	0	0	0	0	0	0	0	0	0	0	0	0	0	0	0	0	0	0	0	0	0	0	0	0	0	0	0	0	0	0	0	0	0	0	0	0	0	0	0	0	0	0	0
Traf5	0	31	1	0	0	10	0	0	26	0	181	0	519	0	227	1	277	0	20	0	4	2	0	99	0	60	0	0	1	69	0	0	0	1	0	0	0	6	11	293	0	0	38	1	0	70	0	0	0
Mir3473c	0	0	0	0	0	0	1	1	0	0	0	0	0	0	0	0	0	0	0	0	0	0	0	0	0	0	0	0	0	0	0	0	0	0	0	0	0	0	0	0	0	0	0	0	0	0	0	0	0
Rcor3	0	27	508	0	333	118	13	162	25	16	335	69	0	276	0	1998	56	0	3	0	3	46	11	10	0	46	0	32	53	2	52	0	7	947	26	0	0	245	32	58	0	1	0	0	26	0	0	0	11
Gm10516	0	0	0	0	0	0	0	0	0	0	0	0	0	0	0	0	0	0	0	0	0	0	0	0	0	0	0	0	0	0	0	0	0	0	0	0	0	0	0	0	0	0	0	0	0	0	0	0	0
Kcnh1	0	0	0	0	0	78	0	0	0	0	0	0	0	60	0	0	0	0	0	0	0	0	0	0	0	0	0	0	0	0	0	0	0	0	7	0	0	342	0	0	0	0	0	0	0	0	0	0	0
Hhat	39	41	36	0	0	0	0	15	0	0	37	29	0	177	54	0	1	4	0	23	23	0	0	0	0	50	5	9	1	0	70	0	0	0	0	4	1	20	196	63	0	178	0	150	245	0	0	0	0
Sertad4	0	91	0	1546	742	0	0	257	419	3	0	0	8	11	322	1	1142	418	112	1	1550	2	42	70	1142	0	2	0	0	3	81	3	6	0	4	1	238	88	275	618	4	10	4	0	270	734	0	0	34
Syt14	0	0	0	0	0	0	0	0	0	0	0	0	0	0	0	0	0	0	0	0	0	0	0	0	0	0	0	0	0	0	0	0	0	0	0	0	0	0	0	0	0	0	0	0	0	0	0	0	0
Diexf	0	0	0	0	8	0	59	0	0	0	0	0	0	0	114	0	214	142	0	0	0	169	0	0	0	0	16	0	0	536	0	0	0	0	0	34	0	1656	147	0	0	0	0	255	247	0	0	0	0
Irf6	0	0	0	0	0	0	0	0	0	0	0	0	0	0	0	0	2	0	0	0	0	0	0	0	0	0	0	0	0	0	31	0	0	0	0	0	0	0	0	0	0	0	0	0	0	0	0	0	0
A130010J15Rik	0	4	72	0	0	0	0	84	0	318	42	0	0	58	0	0	0	0	2	0	0	0	1	0	0	0	0	7	55	0	0	2	1	0	2	476	0	0	10	6	0	1	2	0	0	0	0	0	0
Traf3ip3	0	0	0	0	0	0	0	0	0	0	0	0	0	0	0	0	0	0	0	0	0	0	0	0	0	0	0	0	0	0	0	0	0	0	0	0	0	0	0	0	0	0	0	0	0	0	0	0	0
Lamb3	0	0	0	0	0	0	0	0	0	0	0	0	82	0	22	0	0	3	0	0	1	0	0	0	0	0	0	25	0	0	0	0	0	0	0	0	0	0	217	0	0	0	0	0	0	0	0	0	1
Hsd11b1	0	0	0	0	0	0	0	0	0	0	0	0	0	0	0	0	0	0	0	0	0	0	0	0	0	0	0	0	0	0	0	0	0	0	0	0	0	0	0	0	0	0	0	0	0	0	0	0	0
G0s2	0	2	0	78	0	0	0	0	0	2	0	0	134	0	0	7	50	131	0	0	0	0	75	15	110	0	0	46	0	0	4	0	0	0	0	40	0	60	130	0	0	0	0	0	62	2	0	1	32
Camk1g	0	0	0	0	0	0	0	0	0	0	0	0	0	0	0	0	0	0	0	0	0	0	0	0	0	0	0	0	0	0	0	0	0	0	0	0	0	0	0	0	0	0	0	0	0	0	0	0	0
Plxna2	0	0	0	1	0	1	0	0	0	0	0	0	0	0	0	0	121	0	0	0	0	29	0	0	0	0	0	0	0	3	0	0	0	0	0	0	0	0	0	0	0	0	0	0	0	0	0	0	0
Mir3962	0	0	0	0	0	0	0	0	0	0	0	0	0	0	0	0	0	0	0	0	0	0	0	0	0	0	0	0	0	0	0	0	0	0	0	0	0	0	0	0	0	0	0	0	0	0	0	0	0
Cd34	0	352	523	227	1001	18	0	281	0	5	1385	0	0	736	334	1	440	665	466	380	5	0	721	0	442	401	6	63	400	232	136	13	0	0	1	406	15	396	708	487	0	2	70	0	705	62	0	0	0
Gm16897	0	0	19	1	7	0	0	20	0	0	4	0	0	0	0	0	0	0	0	0	0	0	0	0	0	0	0	0	0	0	0	0	0	0	0	0	0	0	0	0	0	0	0	0	0	0	0	0	0
A330023F24Rik	0	0	0	0	0	0	0	0	0	0	558	0	70	0	0	0	0	0	0	0	0	0	0	0	0	0	0	0	0	0	0	0	0	0	0	0	0	0	0	0	0	0	0	0	0	0	0	0	0
Cd46	0	0	0	0	0	0	0	0	0	0	0	0	0	0	0	0	0	0	0	0	0	0	0	0	7	0	0	0	0	0	0	0	0	0	0	0	0	0	0	0	0	0	0	0	0	0	0	0	0
Cr1l	143	123	0	12	55	50	0	0	83	0	0	0	60	186	98	0	41	5	73	20	218	350	261	0	62	27	38	1	211	0	98	1	175	0	1	16	137	1	82	27	0	0	509	0	17	278	10	1	9
Cr2	0	0	0	0	0	0	0	0	0	0	0	0	0	0	0	0	0	0	0	0	0	0	0	0	0	0	0	0	0	0	0	0	0	0	0	0	0	0	0	0	0	0	0	0	0	0	0	0	0
Fam171a1	1	197	505	0	54	0	0	0	0	0	0	19	0	0	5	0	2	0	21	0	0	0	0	0	0	0	0	0	0	2	0	3	0	0	358	1417	0	1	56	0	1	4	1	0	60	0	0	0	9
Nmt2	824	1621	1515	3018	2547	1142	1925	1462	1374	401	1572	811	1280	1025	2899	2183	3241	3252	2189	2701	4385	3174	1505	2127	2191	2649	35	903	743	99	2165	25	22	565	37	2829	3842	12	936	2136	10	9	2847	3020	968	929	6463	7	3904
Rpp38	0	0	0	0	12	0	0	0	15	2	0	0	26	21	0	2	128	0	94	1	4	0	0	0	0	4	1043	14	0	0	0	0	0	0	0	0	0	0	30	0	0	0	0	1	0	0	0	211	0
Acbd7	0	0	0	0	0	0	0	0	0	0	0	0	0	0	0	0	0	0	0	0	0	0	0	0	0	0	0	0	0	0	0	0	0	0	0	0	0	0	0	0	0	0	0	0	0	0	0	0	0
Olah	0	0	0	0	0	0	0	0	0	0	0	0	0	0	0	0	0	0	0	0	0	0	0	0	0	0	0	0	0	0	0	0	0	0	0	0	0	0	0	0	0	0	0	0	0	0	0	0	0
Meig1	0	0	0	0	0	0	0	0	0	0	0	0	0	0	0	0	0	0	0	0	0	0	0	0	0	0	0	0	0	0	0	0	0	0	0	0	0	0	0	0	0	0	0	0	50	0	0	0	0
Dclre1c	0	0	0	0	3	0	0	0	0	0	0	2	15	32	34	259	0	0	0	0	0	0	1296	6	215	21	128	6	73	0	164	0	110	240	0	0	0	0	18	5	0	0	0	0	0	0	0	0	0
Suv39h2	1	22	0	60	0	0	0	40	0	1	4	0	0	77	0	0	0	0	0	0	4	0	134	0	0	9	0	57	0	0	240	1	32	0	0	0	0	278	0	1	0	0	0	0	54	0	0	0	0
Hspa14	184	268	733	326	298	982	3	48	21	0	1405	93	189	495	127	89	211	21	1	2	3	1	0	519	363	214	1614	48	407	1	1041	1134	0	52	1	398	449	1	118	355	12	0	0	0	745	52	0	0	36
Cdnf	0	0	0	0	0	0	0	0	0	0	0	0	0	0	0	0	0	0	0	0	0	0	0	0	0	0	0	0	0	0	0	0	0	0	0	0	0	0	0	0	0	0	0	0	0	0	0	0	0
Fam107b	3	617	364	1724	370	0	389	7	282	210	970	235	438	1638	22	97	753	2784	16	2628	51	497	162	21	6723	710	7	383	1	92	558	1964	8	218	9	3	4295	1473	308	761	3	625	2349	87	65	69	101	16	47
Frmd4a	0	1	23	0	3	21	5	9	86	28	67	247	1099	302	124	130	134	287	80	369	9	506	5	137	196	11	46	293	334	11	82	224	378	17	267	0	0	2	242	370	0	14	526	2	100	11	466	0	0
1700080N15Rik	0	0	0	0	0	0	0	0	0	0	0	0	0	0	0	0	0	0	0	0	0	0	0	0	0	0	0	0	0	0	0	0	0	0	0	0	0	0	0	0	0	0	0	0	0	0	0	0	0
Prpf18	7	6	0	803	192	3	0	3	42	9	1	1	0	8	1	1	0	8	12	1024	24	6	126	0	0	22	52	26	43	0	30	0	2	0	0	252	0	1	0	46	0	76	0	0	15	0	88	0	1083
Bend7	0	1	0	0	0	0	0	0	0	0	0	0	0	0	0	0	0	0	0	0	0	0	0	0	0	0	0	0	0	0	0	0	0	0	0	0	0	0	0	0	0	0	0	0	0	0	0	0	0
Sephs1	0	289	93	551	7	119	50	1	217	1316	128	35	111	470	255	198	90	0	0	0	0	5	7	1	0	113	0	1201	152	53	280	2	4	1	0	288	147	0	22	94	297	0	0	0	105	0	0	83	0
Phyh	0	0	0	60	2	0	0	3	0	2	362	0	338	12	114	0	0	98	0	0	0	3	0	0	93	0	0	0	146	18	1	0	0	0	0	0	139	23	564	67	0	0	1	251	56	0	177	0	0
Ucma	0	0	0	0	0	0	0	0	0	0	0	0	0	0	0	0	0	0	0	0	0	0	0	0	0	0	0	0	0	0	0	0	0	0	0	0	0	0	0	0	0	0	0	0	0	0	0	0	0
Mcm10	0	187	0	21	149	0	749	506	0	0	534	0	0	0	1	0	3	133	0	0	0	0	0	62	0	11	0	132	0	12	9	0	0	0	0	0	257	0	0	33	0	0	0	2	62	0	40	0	0
Optn	40	0	5	294	26	2	0	0	0	0	0	85	0	0	0	0	0	0	47	0	0	0	0	0	0	4	2	0	0	0	0	0	0	5	0	88	26	0	0	0	0	0	0	0	0	0	0	1	0
Camk1d	0	36	23	304	0	90	1	1	1	1	0	94	1	44	0	0	236	2	0	0	1	59	87	0	0	42	0	7	28	408	23	0	192	2	50	0	0	0	6	11	633	4	35	39	0	101	18	0	0
Cdc123	9	285	261	1183	563	5	3	471	274	323	957	84	1260	8	214	0	277	160	18	220	0	299	3	0	0	625	0	274	546	454	549	1	1	0	245	495	979	5	796	392	1	84	73	649	682	55	229	1	83
Nudt5	3	153	0	388	732	2	1	1001	3	8	732	0	0	674	2	0	379	377	804	135	0	0	5	1	17	563	0	1065	51	0	337	3	0	1	4	0	180	1182	631	405	144	92	658	0	594	101	386	375	1981
Sec61a2	41	27	0	0	1	304	1	2	1	9	38	8	0	430	8	319	112	301	257	0	1	259	14	491	0	0	29	6	46	1	46	0	0	0	1044	0	537	1	599	276	73	0	33	1032	372	0	233	1	0
Dhtkd1	0	0	0	0	0	9	0	0	0	0	6	0	0	0	25	0	0	0	0	0	0	0	0	0	0	0	0	0	0	0	0	0	0	0	0	232	0	0	0	2	0	0	0	0	0	0	0	0	0
Upf2	65	8	0	23	4	17	2	3	6	0	7	4	642	441	3	0	21	5	5	0	2	12	116	2	0	18	0	3	32	2	3	1	3	0	0	3	224	2	310	436	13	61	27	26	4	14	20	1062	4
Proser2	0	0	0	0	0	0	0	0	0	0	0	0	0	1	0	0	0	0	0	0	0	0	0	0	0	0	0	0	0	0	0	0	0	0	1376	0	0	1	0	0	0	0	0	565	0	0	0	0	0
Gm10857	0	0	0	0	0	0	0	0	0	0	0	0	0	0	0	0	0	0	0	0	0	0	0	0	0	0	0	0	0	0	0	0	0	0	0	0	0	0	0	0	0	0	0	0	0	0	0	0	0
Echdc3	0	0	173	0	0	0	0	0	0	0	0	0	0	191	0	0	0	0	0	0	0	0	4	0	0	5	0	0	0	0	0	0	0	1	0	0	0	0	0	0	0	0	0	0	2	1	0	0	0
A230108P19Rik	0	0	0	0	0	0	0	0	0	0	0	0	0	0	0	0	0	0	0	0	0	0	0	0	0	0	0	0	0	0	0	0	0	0	0	0	0	0	0	0	0	0	0	0	0	0	0	0	0
Usp6nl	0	13	0	23	9	16	0	4	0	0	42	0	0	0	59	1	13	0	2	0	2	0	0	1	4	54	1	7	0	0	159	253	1	0	1	7	0	27	0	24	12	2	2	0	0	0	0	0	184
Celf2	14	188	325	4	1	126	15	7	7	807	347	288	0	134	39	0	208	3	119	3	4	41	18	1	0	0	459	4	14	263	0	0	0	506	106	600	42	49	299	314	17	190	671	0	91	1	0	1	1
1700061F12Rik	0	0	0	0	0	0	0	0	0	0	0	0	0	0	0	0	0	0	0	0	0	0	0	0	0	0	0	0	0	0	0	0	0	0	0	0	0	0	0	0	0	0	0	0	0	0	0	0	0
Gata3	39	7	93	11	55	1	1	80	82	16	0	282	62	90	202	149	81	38	51	2	17	1518	118	157	256	49	61	132	231	219	50	1	77	24	3	43	15	1	39	351	2	3	117	13	8	749	239	1857	1394
9230102O04Rik	0	0	0	0	0	0	0	0	0	0	0	0	0	0	0	0	0	0	0	0	0	0	0	0	0	0	0	0	0	0	0	0	0	0	0	0	0	0	0	0	0	0	0	0	0	0	0	0	0
Taf3	15	137	682	22	62	0	2	610	31	2	0	0	0	46	1	1	4	331	0	0	1	0	296	25	3	10	0	66	3	18	117	2	1	0	8	0	144	1	111	45	0	9	0	14	37	362	0	0	0
Atp5c1	83	485	738	2095	1731	883	426	949	2654	30	1675	579	168	685	884	473	692	935	858	212	1622	817	196	475	1044	1764	132	1040	167	229	701	100	546	1	13	1551	649	48	1679	1488	1722	1489	1886	1612	1288	539	342	1409	1890
Kin	0	121	93	129	22	48	1	0	0	4	84	0	40	24	9	1	0	1	32	1	95	27	35	531	3	0	1	4	11	0	3	98	1	0	0	408	0	2	0	31	0	0	136	25	1	46	32	0	1
Itih2	0	0	0	0	0	0	0	0	0	0	0	0	0	0	0	0	0	0	0	0	0	0	0	0	0	0	0	0	0	0	0	0	0	0	0	0	0	0	0	0	0	0	0	0	0	0	0	0	0
Itih5	21	0	0	0	0	0	39	0	0	0	0	0	0	29	0	0	7	176	0	1	0	0	0	0	0	0	0	0	0	0	0	0	0	0	0	0	0	397	0	29	0	0	0	0	0	0	0	1	0
Sfmbt2	1	4	32	0	0	18	1	0	0	0	0	5	0	86	179	0	231	0	0	0	1	34	0	0	0	1	0	335	21	0	27	0	0	17	1	0	0	147	163	30	0	1	207	0	174	0	17	0	21
Mir466m	0	0	0	0	0	0	0	0	0	0	0	0	0	0	0	0	0	0	0	0	0	0	0	0	0	0	0	0	0	0	0	0	0	0	0	0	0	0	0	0	0	0	0	0	0	0	0	0	0
Mir669f	0	0	0	0	0	0	0	0	0	0	0	0	0	0	0	0	0	0	0	0	0	0	0	0	0	0	0	0	0	0	0	0	0	0	0	0	0	0	0	0	0	0	0	0	0	0	0	0	0
Mir669d-2	0	0	0	0	0	0	0	0	0	0	0	0	0	0	0	0	0	0	0	0	0	0	0	0	0	0	0	0	0	0	0	0	0	0	0	0	0	0	0	0	0	0	0	0	0	0	0	0	0
Mir297a-2	0	0	0	0	0	0	0	0	0	0	0	0	0	0	0	0	0	0	0	0	0	0	0	0	0	0	0	0	0	0	0	0	0	0	0	0	0	0	0	0	0	0	0	0	0	0	0	0	0
Mir669g	0	0	0	0	0	0	0	0	0	0	0	0	0	0	0	0	0	0	0	0	0	0	0	0	0	0	0	0	0	0	0	0	0	0	0	0	0	0	0	0	0	0	0	0	0	0	0	0	0
Mir467b	0	0	0	0	0	0	0	0	0	0	0	0	0	0	0	0	0	0	0	0	0	0	0	0	0	0	0	0	0	0	0	0	0	0	0	0	0	0	0	0	0	0	0	0	0	0	0	0	0
Mir466c-1	0	0	0	0	0	0	0	0	0	0	0	0	0	0	0	0	0	0	0	0	0	0	0	0	0	0	0	0	0	0	0	0	0	0	0	0	0	0	0	0	0	0	0	0	0	0	0	0	0
Mir466b-3	0	0	0	0	0	0	0	0	0	0	0	0	0	0	0	0	0	0	0	0	0	0	0	0	0	0	0	0	0	0	0	0	0	0	0	0	0	0	0	0	0	0	0	0	0	0	0	0	0
Mir297b	0	0	0	0	0	0	0	0	0	0	0	0	0	0	0	0	0	0	0	0	0	0	0	0	0	0	0	0	0	0	0	0	0	0	0	0	0	0	0	0	0	0	0	0	0	0	0	0	0
Mir669m-2	0	0	0	0	0	0	0	0	0	0	0	0	0	0	0	0	0	0	0	0	0	0	0	0	0	0	0	0	0	0	0	0	0	0	0	0	0	0	0	0	0	0	0	0	0	0	0	0	0
Mir669o	0	0	0	0	0	0	0	0	0	0	0	0	0	0	0	0	0	0	0	0	0	0	0	0	0	0	0	0	0	0	0	0	0	0	0	0	0	0	0	0	0	0	0	0	0	0	0	0	0
Mir669h	0	0	0	0	0	0	0	0	0	0	0	0	0	0	0	0	0	0	0	0	0	0	0	0	0	0	0	0	0	0	0	0	0	0	0	0	0	0	0	0	0	0	0	0	0	0	0	0	0
Prkcq	0	0	0	0	0	0	0	0	0	0	0	0	0	0	0	0	0	0	0	0	0	0	0	0	0	0	0	0	0	0	0	0	0	0	0	0	0	0	0	0	0	0	0	0	0	0	0	0	0
8030442B05Rik	0	0	0	0	0	0	0	0	0	0	0	0	0	0	0	0	0	0	0	0	0	0	0	0	0	0	0	0	0	0	0	0	0	0	0	0	0	0	0	0	0	0	0	0	0	0	0	0	0
Gm13293	0	0	0	0	0	0	0	0	0	0	0	0	0	0	0	0	0	0	0	0	0	0	0	0	0	0	0	0	0	0	0	0	0	0	0	0	0	0	0	0	0	0	0	0	0	0	0	0	0
Pfkfb3	21	35	0	215	0	1	1	151	0	0	0	0	310	17	0	0	0	0	0	0	0	68	0	9	0	110	4	4	0	10	1	19	401	0	2	64	67	27	0	3	105	0	78	0	0	0	2	0	283
Rbm17	112	11	24	682	370	114	284	26	404	71	18	74	110	78	43	1	79	13	91	0	3	158	944	2	0	186	27	204	50	94	113	2	73	19	73	208	400	0	252	231	154	434	360	2	165	34	25	0	23
Il2ra	0	0	0	0	0	0	0	0	0	0	0	0	0	0	0	0	0	0	0	0	0	0	0	0	0	0	0	0	0	0	0	0	0	0	0	0	0	0	0	0	0	0	0	0	0	0	0	0	0
Il15ra	1	0	41	0	0	0	0	0	0	0	0	0	0	0	0	1	64	565	0	0	0	0	518	1	0	0	1	0	0	2	59	0	0	0	0	705	0	0	111	13	28	0	1	1	0	0	0	0	732
Fbh1	0	4	0	7	429	105	0	118	191	1057	7	1	19	394	3	0	177	228	1	0	0	0	6	11	0	218	2	0	0	0	0	0	4	1	38	0	1	0	0	28	0	1	1	0	0	12	0	0	0
Ankrd16	0	0	0	618	0	0	0	0	0	0	0	0	0	0	1	0	0	0	0	0	0	1	73	0	0	26	0	191	0	586	1	0	1	0	1	0	0	0	0	341	0	1	50	185	0	10	0	1	202
Itga8	0	0	0	0	504	0	0	0	0	1	0	0	0	0	0	0	12	0	0	0	0	0	0	0	387	27	0	0	0	0	0	0	0	0	0	0	0	0	0	0	0	0	0	0	0	0	0	0	0
E030013I19Rik	0	0	0	0	0	0	0	0	0	0	0	0	0	0	0	0	0	0	0	0	0	0	0	0	0	0	0	0	0	0	0	0	0	0	0	0	0	0	0	0	0	0	0	0	0	0	0	0	0
Mindy3	0	61	114	341	8	0	0	27	1	2	385	0	4	79	233	4	9	117	0	0	33	375	0	30	0	27	3	13	39	0	352	1	315	0	2	3	1	0	125	115	1	686	298	0	381	34	0	0	2
Pter	0	0	3	351	178	0	0	0	1	2	58	325	32	1	25	0	0	252	5	0	0	0	75	0	0	121	0	0	0	0	3	2	1622	0	0	1	1	5	23	113	0	1	0	0	33	0	0	0	0
Rsu1	1	101	168	13	46	1	0	0	608	131	499	1	31	865	415	1	451	395	1378	122	0	390	18	0	0	64	4	169	113	6	137	0	3	21	0	133	0	5	672	167	100	19	900	312	365	328	118	0	0
Cubn	0	0	0	2	0	0	0	0	0	0	0	0	0	0	0	0	33	0	0	0	0	0	0	0	0	10	0	0	0	0	0	0	0	6	0	0	0	0	0	0	0	0	0	0	0	0	0	0	0
Trdmt1	0	4	0	0	0	21	0	19	0	0	0	0	0	3	10	0	0	294	0	0	0	0	266	0	0	21	0	6	0	0	0	0	0	0	0	0	852	0	0	1	0	0	0	0	0	0	0	0	5
Vim	4598	6135	8631	5476	10332	13738	4927	7795	5405	1454	4494	11283	3633	10939	3983	17186	10261	15160	8955	5868	6289	5974	8905	7345	12908	10839	1448	7982	3882	2979	13969	4291	7520	2353	4060	7057	7209	11476	9817	8688	7667	3575	10147	13645	13750	7841	7694	0	0
St8sia6	0	0	0	0	0	0	0	0	0	0	0	0	0	0	0	0	0	0	0	0	0	0	0	0	0	0	0	313	0	0	0	0	0	0	0	0	0	0	0	0	0	0	0	0	0	0	0	0	0
Hacd1	15	0	0	11	11	5	0	3	71	26	56	14	0	1	2	0	10	0	19	0	0	6	0	62	0	4	0	0	0	3	12	0	0	0	0	0	1	0	34	20	0	0	0	37	15	31	0	0	5
Stamos	0	0	0	0	0	0	0	5	0	0	294	0	0	0	2	0	0	0	0	0	0	0	0	0	0	0	0	0	0	0	0	0	0	0	0	0	0	0	0	0	0	0	0	0	0	18	0	0	0
Stam	3	14	309	23	4	907	25	2168	46	6	54	189	9	17	0	194	196	59	90	30	0	44	5	37	513	187	883	324	40	1	114	1	0	189	80	164	1194	0	495	289	530	135	168	29	198	4	13	0	0
Tmem236	0	0	0	0	0	0	0	0	0	0	0	0	0	0	0	0	0	0	0	0	0	0	0	0	0	0	0	0	0	0	0	0	0	0	0	0	0	1	0	0	0	0	0	0	0	0	0	0	0
Mrc1	0	78	0	0	0	0	0	0	0	0	0	0	0	0	0	0	0	0	0	0	0	0	0	0	0	0	0	0	0	0	0	0	0	0	0	0	0	0	32	12	0	0	0	0	0	0	0	0	0
Slc39a12	0	0	0	0	0	0	0	0	0	0	0	0	0	0	0	0	0	0	0	0	0	0	0	0	0	0	0	0	0	0	0	0	0	0	0	0	0	0	0	0	0	0	0	0	0	0	0	0	0
Cacnb2	0	0	0	0	0	3	0	0	0	106	0	2	0	0	0	0	0	0	0	0	0	1	0	0	0	0	0	0	0	0	0	0	0	0	0	0	0	0	0	1	0	0	0	0	30	0	0	0	0
Nsun6	0	0	0	0	0	0	0	0	0	1	0	0	0	106	3	0	13	0	0	126	0	31	15	5	0	0	0	0	54	0	0	0	0	1	0	0	0	0	0	0	2	0	0	0	0	0	27	0	0
Arl5b	1	0	20	70	7	137	0	2	0	31	6	7	0	2	137	0	0	159	345	93	14	8	63	3	381	25	62	76	1	1695	78	62	55	0	247	1	15	175	70	111	1	11	476	86	101	0	89	33	508
Malrd1	0	0	0	0	0	0	0	0	0	0	0	0	0	0	0	0	0	0	0	0	0	0	0	0	0	0	0	0	6	0	0	0	0	0	0	0	0	0	0	0	0	0	0	0	0	0	0	0	0
Plxdc2	0	0	0	0	0	0	0	0	0	0	0	0	0	0	0	0	1	0	0	0	0	2	0	0	0	0	0	0	0	0	0	0	0	0	0	0	0	0	0	0	0	0	0	0	0	0	7	0	1
Nebl	0	0	0	0	0	0	0	0	0	0	0	0	17	0	0	0	0	0	0	0	0	90	0	0	0	0	88	0	0	0	38	0	0	0	846	0	0	0	0	0	0	0	0	0	0	0	3	0	0
Mir6419	0	0	0	0	0	0	0	0	0	0	0	0	0	0	0	0	0	0	0	0	0	0	0	0	0	0	0	0	0	0	0	0	0	0	0	0	0	0	0	0	0	0	0	0	0	0	0	0	0
H2al2a	0	0	0	0	1	0	0	0	1	0	0	1	0	0	0	0	0	0	0	0	1	0	0	0	0	0	0	0	0	0	0	0	2	106	1	0	1	0	0	0	0	0	0	0	0	0	0	0	0
A930004D18Rik	0	0	0	0	0	0	0	3	0	142	0	0	0	0	0	0	0	0	0	0	0	0	0	0	0	6	0	0	0	0	0	0	0	0	0	0	0	0	0	0	0	0	0	0	0	0	0	0	0
Skida1	0	0	0	0	0	0	0	0	0	0	0	0	0	0	0	0	33	0	0	0	0	1	0	0	0	0	0	0	0	0	0	0	0	0	0	0	0	1	0	0	0	0	0	0	0	0	0	0	0
Mllt10	44	0	10	2	254	0	0	1	1	2	126	48	36	0	15	299	73	0	146	1	0	17	54	759	0	81	13	0	0	0	100	0	109	136	1	0	9	0	22	177	244	0	9	0	2	99	0	538	29
Dnajc1	240	11	0	25	0	180	155	46	0	4	0	19	19	136	34	0	4	0	70	3	2	123	1	1	0	218	0	2	19	11	92	1	0	0	1	12	29	24	0	2	0	117	0	0	2	188	1	0	4
Commd3	0	15	76	0	213	0	0	412	964	0	97	100	0	192	106	0	1	127	131	0	0	511	0	38	53	96	0	115	26	0	67	0	0	0	0	0	0	0	247	275	0	0	0	328	202	123	0	0	1036
Bmi1	83	6	0	78	498	0	0	169	0	2	0	0	5	0	0	0	19	0	0	0	3	82	0	159	0	122	0	4	1	0	40	0	0	0	2	1	0	419	121	32	0	0	0	68	85	7	0	2	36
Spag6	0	0	0	0	0	0	0	0	0	0	0	0	0	0	0	0	0	0	0	0	0	0	0	0	0	0	0	0	0	0	0	0	0	0	0	0	0	0	0	1	0	0	0	0	0	0	288	0	0
Carlr	0	0	0	0	0	0	0	0	0	0	0	0	0	0	0	0	0	0	0	0	0	0	0	0	0	0	0	0	0	0	0	0	0	0	0	0	0	0	0	0	0	0	0	0	0	0	0	0	0
Pip4k2a	52	0	49	0	0	0	0	0	1	33	0	8	0	0	0	0	0	0	0	1764	0	0	0	0	0	0	0	39	0	0	58	0	185	0	0	0	0	0	0	0	0	0	10	0	0	0	0	0	0
4930426L09Rik	0	0	0	0	0	0	0	0	0	0	0	0	0	0	0	0	0	0	0	0	0	0	0	0	0	0	0	0	0	0	0	0	0	0	0	0	0	0	0	0	0	0	0	0	0	0	0	0	0
Armc3	0	0	0	5	0	0	0	0	0	0	0	0	0	0	0	0	0	0	0	0	0	0	0	0	0	0	0	0	0	0	0	0	0	0	0	0	0	0	0	0	0	0	0	0	0	0	0	0	0
Msrb2	27	0	0	0	0	0	0	0	0	0	2	0	7	271	529	0	6	0	0	199	0	188	0	0	189	0	8	20	0	0	0	0	0	0	1	9	0	1	8	384	0	0	0	0	21	0	28	0	0
4921504E06Rik	0	0	0	0	0	0	0	0	0	0	0	0	0	0	0	0	0	0	0	0	0	0	0	0	0	0	0	0	0	0	0	0	0	0	0	0	0	0	0	0	0	0	0	0	0	0	0	0	0
Otud1	0	4	0	0	0	0	0	1	0	1	0	0	0	23	0	3	0	0	0	0	913	1	2	3	6	0	44	0	0	0	2	7	8	11	4	0	2	11	0	9	58	3	0	457	5	0	0	0	0
Etl4	0	173	23	5	0	4	0	0	0	0	0	0	7	0	0	0	4	0	28	0	0	0	61	13	0	0	0	0	0	122	1	0	0	0	541	0	9	0	50	18	327	0	0	0	0	0	0	0	0
Arhgap21	717	7	42	0	2	1070	24	5	58	4	0	306	0	8	127	0	304	146	79	0	1	327	184	109	0	37	0	164	99	0	153	0	1	0	165	103	0	0	11	147	0	5	74	0	1	116	0	15	94
Enkur	0	2	0	35	1	0	32	32	9	0	0	0	0	4	0	0	0	0	0	0	0	0	0	0	0	0	0	2	0	0	4	0	13	0	0	0	0	0	2	28	0	0	0	0	0	26	0	0	0
Thnsl1	0	0	0	0	593	0	0	0	0	0	70	0	0	0	27	0	0	0	0	0	0	0	0	0	0	0	0	0	0	0	0	0	0	0	0	4	0	0	0	8	0	0	3	0	0	0	0	0	0
Gpr158	0	0	0	0	0	0	0	0	0	0	0	0	0	0	0	0	0	0	0	0	0	0	0	0	0	0	0	0	0	0	0	0	0	0	0	0	0	0	0	0	0	0	0	0	0	0	0	0	0
Myo3a	0	0	0	0	0	0	0	0	0	0	0	0	0	0	0	0	0	0	0	0	0	0	0	0	0	0	0	0	7	0	0	0	0	0	0	0	0	0	0	0	0	0	0	0	0	0	0	0	0
Gad2	0	0	0	0	0	0	0	1	0	0	0	0	0	1	5	0	1	0	0	0	0	4	0	0	0	0	0	3	1	0	0	0	0	9	0	1	0	0	0	7	0	0	0	0	0	0	51	0	0
Apbb1ip	0	109	0	0	1	0	0	0	0	0	7	0	0	98	35	88	0	81	0	0	0	0	105	0	0	68	0	0	2	0	0	0	2	0	0	0	0	0	0	44	0	24	80	0	1	194	478	0	0
Pdss1	0	68	0	136	0	0	0	0	0	0	34	0	0	0	176	0	12	0	0	0	0	0	0	0	0	211	0	0	5	0	171	0	0	0	0	7	0	0	0	15	0	0	0	0	0	0	0	0	125
Abi1	1	3	220	180	33	117	13	764	0	6	0	182	124	29	70	1	27	5	52	0	5	0	84	9	0	41	0	2	0	172	305	30	138	562	1100	21	2	53	255	36	0	71	166	0	227	41	154	126	4
Acbd5	11	17	0	0	0	28	0	0	0	2852	0	0	132	79	2	0	114	157	0	0	2	90	0	120	0	1	3	254	0	0	0	5	34	0	0	3	0	0	5	113	1	45	0	0	62	0	0	0	64
Mastl	0	125	0	116	4	0	0	1	0	0	63	158	0	52	83	1	1	42	0	0	0	223	247	427	7	51	0	406	0	0	164	0	0	0	0	892	0	2	0	32	43	0	0	0	665	0	0	0	0
Yme1l1	432	131	1	4	722	11	83	72	19	57	229	522	165	608	338	318	426	734	316	253	6	909	112	155	0	502	1189	228	334	369	508	1	27	18	99	91	418	81	627	624	137	16	1831	10	190	31	116	1826	913
4931423N10Rik	0	0	0	0	0	0	0	0	0	0	0	0	0	0	0	0	0	0	0	0	0	0	0	0	0	0	0	0	0	1	0	0	0	0	0	0	0	0	0	0	0	0	0	0	0	0	0	0	0
Nxph2	0	0	0	0	0	0	0	0	0	0	0	0	0	0	0	0	0	0	0	0	0	0	0	0	0	0	0	0	0	0	0	0	0	0	0	0	0	0	0	0	0	0	0	0	0	0	0	0	0
Spopl	73	55	74	50	24	0	8	51	12	14	30	64	45	24	14	31	42	29	43	0	1	36	21	0	26	142	14	34	0	3	27	1	3	1	0	28	23	65	42	134	1	67	94	10	28	20	25	0	4
Hnmt	0	0	0	0	0	0	0	0	0	0	0	0	0	0	0	0	0	0	0	0	0	0	0	0	0	0	0	0	0	0	0	0	0	0	0	0	0	0	0	0	0	0	0	0	0	0	0	0	0
Tbpl2	0	0	0	0	0	0	0	0	0	0	0	0	0	0	0	0	0	0	0	0	0	0	0	0	0	0	0	0	0	0	0	0	0	0	0	0	0	0	0	0	0	0	0	0	0	0	0	0	0
Il1f9	0	0	0	0	0	0	0	0	0	0	0	0	0	0	0	0	0	0	0	0	0	0	0	0	0	0	0	0	0	0	0	0	0	0	0	0	0	0	0	0	0	0	0	0	0	0	0	0	0
Il1f6	0	0	0	0	0	0	0	0	0	0	0	0	0	0	0	0	0	0	0	0	0	0	0	0	0	0	0	0	0	0	0	0	0	0	0	0	0	0	0	0	0	0	0	0	0	0	0	0	0
Il1f5	0	0	0	0	0	0	0	0	0	0	0	0	0	0	0	0	0	0	0	0	0	0	0	0	0	0	0	0	0	0	0	0	0	0	0	0	0	0	0	0	0	0	0	0	0	0	0	0	0
Il1f10	0	0	0	0	0	0	0	0	0	0	0	0	0	0	0	0	0	0	0	0	0	0	0	0	0	0	0	0	0	0	0	0	0	0	0	0	0	0	0	0	0	0	0	0	0	0	0	0	0
Il1rn	0	0	0	0	0	0	0	0	0	0	0	0	0	0	0	0	0	0	0	0	0	0	0	0	0	0	0	0	0	0	0	0	0	110	0	0	0	0	0	0	0	0	0	0	0	0	0	0	0
Psd4	0	37	0	0	0	0	0	0	0	0	0	0	0	0	0	0	0	0	0	0	0	0	0	0	0	0	21	2	0	0	0	0	0	0	0	0	0	0	0	0	0	0	0	0	0	0	0	0	0
Pax8	0	0	0	0	0	0	0	0	0	0	0	0	0	0	0	0	0	0	0	0	0	0	0	0	0	0	0	0	0	0	0	0	0	0	0	0	0	0	0	0	0	0	0	0	0	0	0	0	0
Cacna1b	0	0	0	0	0	0	0	0	0	0	0	0	0	0	0	0	0	0	0	0	0	0	0	0	0	0	0	0	0	0	0	0	0	0	0	0	0	0	0	0	0	0	0	0	0	0	0	0	0
Ehmt1	15	98	111	1	5	19	7	8	91	9	15	23	564	3	288	201	264	1	10	751	6	315	0	1	0	89	382	12	73	204	1	1	19	86	5	12	1	54	0	165	6	152	9	264	153	99	83	0	42
Arrdc1	122	142	0	134	15	0	0	225	1	0	21	202	0	45	0	123	393	19	0	0	38	8	78	0	0	0	0	0	4	0	471	0	34	0	0	0	0	0	37	22	0	0	17	0	0	0	0	0	644
Zmynd19	0	5	0	1	0	0	560	0	0	0	0	0	0	1	0	0	13	0	0	0	1	2	0	0	0	0	0	0	11	0	0	0	0	0	4	0	0	0	0	0	0	0	200	0	29	0	0	0	1100
Dph7	690	0	0	0	0	0	0	53	0	352	0	0	0	0	0	0	0	91	0	0	0	2	0	0	0	0	0	0	0	0	350	0	0	0	0	0	0	242	4	0	0	0	0	0	0	0	0	0	0
Mrpl41	154	24	0	54	229	0	0	16	0	0	70	52	0	75	94	197	0	40	0	0	0	191	0	0	0	9	7	59	120	0	12	0	508	0	1	0	431	150	20	47	0	67	330	198	37	0	103	0	270
Pnpla7	0	0	0	0	0	0	0	0	67	0	8	0	0	124	3	0	12	741	0	0	0	0	0	0	0	0	0	19	0	0	0	142	0	283	0	0	0	0	45	0	0	0	0	0	0	0	0	17	0
Nsmf	0	0	0	0	0	0	0	13	0	0	0	45	0	0	82	0	0	0	0	0	1	0	0	0	0	0	0	0	0	0	0	0	0	3	84	0	0	0	0	0	0	5	0	0	0	199	66	0	7
Mir7664	0	0	0	0	0	0	0	0	0	0	0	0	0	0	0	0	0	0	0	0	0	0	0	0	0	0	0	0	0	0	0	0	0	0	0	0	0	0	0	0	0	0	0	0	0	0	0	0	0
Entpd8	0	0	0	0	0	0	0	0	0	0	0	0	0	0	0	0	0	0	0	0	0	0	0	0	0	0	0	0	0	0	0	0	0	0	0	0	0	0	0	0	0	0	0	0	0	0	0	0	0
Noxa1	0	0	0	0	0	0	0	0	0	0	0	0	0	0	0	0	0	0	0	0	0	0	0	0	0	0	0	0	0	0	0	0	0	0	0	0	0	0	0	0	0	0	0	0	0	0	0	0	0
Nrarp	0	0	0	0	0	0	0	0	0	0	0	0	0	0	0	0	0	0	0	0	0	0	0	0	0	0	0	0	0	0	0	0	0	0	0	0	0	0	0	0	0	0	0	0	0	0	0	0	0
Tor4a	0	32	0	0	733	0	0	0	0	0	0	0	95	0	0	0	40	0	0	0	0	0	2	0	0	0	11	65	0	0	0	0	0	0	0	0	45	0	345	0	0	0	0	164	0	0	108	0	0
Nelfb	78	46	0	549	0	0	0	0	0	114	0	0	0	414	0	0	1	0	199	0	0	0	2	170	0	0	0	8	0	16	0	0	82	110	0	19	0	0	135	23	622	6	71	0	325	0	0	0	280
Fam166a	0	0	0	4	0	0	0	20	0	0	0	0	0	0	0	0	0	0	0	0	0	0	0	0	0	0	0	0	0	0	0	0	0	0	0	0	0	0	0	0	0	0	0	0	0	0	0	0	0
Tubb4b	547	251	729	324	1135	68	831	1308	0	2	224	498	101	258	122	1227	310	276	10	7	321	515	19	778	735	145	54	428	8	1	246	157	1	0	2	250	0	335	16	200	6	3	1382	2	483	215	86	430	502
Slc34a3	0	0	0	0	0	0	0	0	0	0	0	0	0	0	0	0	0	0	0	0	0	0	0	0	0	0	0	0	0	0	0	0	0	0	0	0	0	0	0	0	0	0	0	0	0	0	0	0	0
Rnf224	0	0	0	0	0	0	0	0	0	0	0	0	0	0	0	0	0	0	0	0	0	0	0	0	0	0	0	0	0	0	0	0	0	0	0	0	0	0	0	0	0	0	0	0	0	0	0	0	0
Cysrt1	0	0	0	0	0	0	0	0	0	0	0	0	0	0	0	0	0	0	0	0	0	0	0	0	0	0	0	0	0	0	0	0	0	0	0	0	0	0	0	0	0	0	0	0	0	0	0	0	0
Rnf208	0	0	0	0	0	0	0	0	0	0	0	0	0	0	0	0	0	0	0	0	0	0	0	0	0	0	0	0	0	0	0	0	0	0	0	0	0	0	0	0	0	0	0	0	0	0	0	0	0
Ndor1	11	0	0	44	0	0	0	18	0	0	0	0	0	0	0	0	180	0	0	0	0	0	0	0	1	0	0	21	0	0	0	0	0	0	0	0	0	0	0	0	0	0	0	0	0	0	0	0	0
Tmem203	129	0	0	0	0	0	0	0	0	0	0	0	0	0	0	383	0	1	0	62	0	3	0	0	0	8	0	0	1	0	0	0	0	13	0	0	0	0	0	0	0	0	0	9	0	0	0	0	0
Tprn	0	0	0	0	19	0	0	0	0	0	0	0	13	0	2	0	0	0	0	0	0	1	0	0	0	0	0	0	0	0	0	0	0	0	0	0	0	0	158	0	0	0	0	0	0	2	0	9	6
Ssna1	25	160	267	338	706	517	0	546	62	0	756	0	0	0	185	0	233	151	331	0	0	276	9	0	5	81	0	146	277	2	9	0	0	37	0	344	0	0	39	229	0	0	1	0	321	106	0	0	0
Anapc2	30	0	77	2	0	0	1095	48	0	17	9	168	836	23	1	0	0	0	64	1489	1	0	0	7	0	19	0	0	270	0	46	0	7	5	0	0	64	7	22	0	3	0	183	5	18	44	35	1	80
Tmem210	0	0	0	0	0	0	0	0	0	0	0	0	0	0	0	0	0	0	0	0	0	0	0	0	0	0	0	0	0	0	0	0	0	0	0	0	0	0	0	0	0	0	0	0	0	0	0	0	0
Lrrc26	0	0	0	0	0	0	0	0	0	0	0	0	0	0	0	0	0	0	0	0	0	0	0	0	0	0	0	0	0	0	0	0	0	0	0	0	0	0	0	0	0	0	0	0	0	0	0	0	0
Grin1	0	0	0	0	0	0	0	0	0	0	0	0	0	0	1	0	0	0	0	0	0	0	0	0	0	0	0	0	0	0	0	0	0	0	0	0	0	0	0	0	0	0	0	0	0	0	0	0	0
Grin1os	0	0	0	0	0	0	0	0	0	0	0	0	0	0	0	0	0	0	0	0	0	0	0	0	0	0	0	0	0	0	0	0	0	0	0	0	0	0	0	0	0	0	0	0	0	0	0	0	0
AA543186	0	0	0	0	0	0	0	0	0	0	0	0	0	0	0	0	0	0	0	0	0	0	0	0	0	0	0	0	0	0	0	0	0	0	0	0	0	0	0	0	0	0	0	0	0	0	0	0	0
Man1b1	0	6	0	2	223	0	0	0	58	4	0	26	0	0	0	0	1	0	1	1	53	1	22	0	0	1	0	0	0	1	3	1	2	0	0	14	63	3	11	2	2	3	0	0	2	0	0	0	96
Dpp7	0	0	0	25	14	2	1	80	635	1	0	122	0	16	4	0	0	0	0	0	1	24	0	1	1	0	1	340	0	1	1	0	23	43	1	1	0	0	408	0	1	3	362	1	0	135	0	0	0
Uap1l1	102	85	0	0	0	0	0	0	166	1	0	1	3	0	22	0	78	0	0	10	0	0	0	0	0	0	21	0	0	0	2	0	0	0	1	0	0	0	30	0	0	0	28	0	0	4	0	0	0
Sapcd2	0	0	0	0	0	0	0	33	0	0	0	0	0	0	0	0	0	0	0	0	0	0	0	0	0	0	0	23	0	0	0	0	0	0	0	315	0	0	0	2	0	0	0	0	24	0	0	0	0
Entpd2	0	0	0	0	0	0	0	0	0	0	0	0	0	6	0	0	0	0	0	0	0	0	0	0	0	0	0	24	0	0	0	0	0	0	0	0	0	0	0	0	0	0	0	0	0	0	0	0	0
Npdc1	295	0	522	85	0	402	25	60	27	0	57	31	84	144	1	1043	1	1	1086	0	0	0	0	358	642	222	0	16	0	0	179	0	396	0	0	1010	0	0	242	269	0	1784	0	181	320	363	49	361	0
Fut7	0	0	0	0	0	0	0	0	0	0	0	0	0	0	0	0	0	0	0	0	0	0	0	0	0	0	0	0	0	0	0	0	0	0	0	0	0	0	0	0	0	0	0	0	0	0	0	0	0
Abca2	0	0	0	0	0	0	16	0	0	0	0	0	0	0	0	0	1	0	8	0	0	0	0	6	0	0	0	0	0	0	62	0	0	0	0	0	0	0	0	0	3	0	0	0	0	0	37	0	0
Paxx	0	16	0	0	0	0	0	0	0	0	0	0	0	0	9	0	0	12	0	30	0	0	0	0	0	1	0	0	0	0	0	0	0	0	0	0	0	0	221	1	0	0	0	0	109	0	0	0	0
Clic3	0	0	0	0	0	0	0	0	0	0	0	0	0	0	0	0	0	0	0	0	0	0	0	0	0	0	0	0	0	0	0	0	0	0	0	0	0	0	0	0	0	0	0	0	0	0	0	0	0
Ptgds	0	0	0	18	0	0	0	0	0	0	0	0	0	0	0	0	0	0	0	0	0	0	0	0	0	0	0	0	0	0	0	0	0	0	0	0	0	0	0	0	0	0	0	0	0	0	0	0	0
Lcn12	0	0	0	0	0	0	0	0	0	0	0	0	0	0	0	0	0	0	0	0	0	0	0	0	0	0	0	0	0	0	0	0	0	0	0	0	0	0	0	0	0	0	0	0	0	0	0	0	0
C8g	0	0	0	0	0	0	0	0	0	0	0	0	0	0	0	0	0	0	0	0	0	0	0	0	0	0	0	0	0	0	0	0	0	0	0	0	0	0	0	0	0	0	0	0	0	0	0	0	0
Fbxw5	0	0	0	0	198	0	608	22	0	0	0	0	0	1	0	0	0	70	0	31	0	0	0	9	425	109	0	128	0	0	0	0	0	0	0	0	0	0	279	115	0	1	0	0	0	54	6	0	0
Traf2	0	62	14	35	61	248	0	0	0	0	0	0	1	161	1	0	264	0	0	0	35	0	1	19	4	228	0	380	0	2	5	0	0	0	0	0	0	0	0	255	1	758	0	0	1	0	1	5	192
Edf1	81	193	177	456	176	84	468	90	258	109	172	162	155	296	228	97	193	129	568	5	0	217	533	379	44	140	41	198	108	4	144	852	24	25	6	683	506	7	149	248	711	295	1078	253	186	229	328	115	67
Mamdc4	0	0	0	0	0	0	0	0	0	0	0	0	19	0	0	0	0	0	0	0	0	0	0	0	0	0	0	0	7	0	0	1	1	0	0	0	0	0	0	0	0	0	0	0	0	0	0	0	0
Phpt1	8	34	16	45	75	0	0	130	63	0	29	54	56	15	29	0	42	48	62	0	1	57	0	20	31	6	0	4	13	19	31	0	55	0	190	79	92	55	55	54	21	6	26	7	35	0	0	1	59
Ajm1	0	0	0	0	0	0	0	0	0	0	0	0	0	0	0	0	0	0	0	0	0	0	0	0	0	0	0	0	0	0	0	0	0	0	0	0	0	0	0	0	0	0	0	0	0	0	0	0	0
Rabl6	97	6	0	12	1	0	18	536	1	0	1	0	0	0	217	604	39	100	0	136	28	3	0	128	0	66	0	5	0	0	43	0	14	12	0	0	37	737	7	7	25	0	33	0	2	0	0	0	0
Ccdc183	0	0	0	0	0	0	0	0	0	0	0	0	0	0	0	0	0	0	0	0	0	0	0	0	0	0	0	0	0	0	0	0	0	0	0	0	0	0	0	0	0	0	0	0	0	0	0	0	0
Tmem141	248	0	0	25	0	0	0	0	0	0	0	267	0	0	57	0	0	0	34	0	0	1	0	0	0	0	0	3	258	0	0	0	0	0	0	0	0	0	35	0	0	0	0	0	64	0	0	601	0
Fcna	0	0	0	0	0	0	0	0	0	0	0	0	0	0	0	0	0	0	0	0	0	0	0	0	0	0	0	0	0	0	0	0	0	0	0	0	0	0	0	0	0	0	0	0	0	0	0	0	0
Lcn8	0	0	0	0	0	0	0	0	0	0	0	0	0	0	0	0	0	0	0	0	0	0	0	0	0	0	0	0	0	0	0	0	0	0	0	0	0	0	0	0	0	0	0	0	0	0	0	0	0
Lcn5	0	0	0	0	0	0	0	0	0	0	0	0	0	0	0	0	0	0	0	0	0	0	0	0	0	0	0	0	0	0	0	0	0	0	0	0	0	0	0	0	0	0	0	0	0	0	0	0	0
Lcn10	0	0	0	0	0	0	0	0	0	0	0	0	0	0	0	0	0	0	0	0	0	0	0	0	0	0	0	0	0	0	0	0	0	0	0	0	0	0	0	0	0	0	0	0	0	0	0	0	0
Bmyc	0	0	19	15	0	0	258	46	0	0	1	3	0	6	5	0	0	0	12	69	1	1	0	4	0	19	0	37	0	0	20	0	15	0	5	14	1	0	17	73	0	0	4	0	55	14	9	0	0
Obp2b	0	0	0	0	0	0	0	0	0	0	0	0	0	0	0	0	0	0	0	0	0	0	0	0	0	0	0	0	0	0	0	0	0	0	0	0	0	0	0	0	0	0	0	0	0	0	0	0	0
Glt6d1	0	0	0	0	0	0	0	0	0	0	0	0	0	0	0	0	0	0	0	0	0	0	0	0	0	0	0	0	0	0	0	0	0	0	0	0	0	0	0	0	0	0	0	0	0	0	0	0	0
Sohlh1	0	0	0	34	0	0	0	0	0	0	0	0	0	0	0	0	0	0	0	0	0	0	0	0	0	0	0	0	0	0	7	0	0	0	0	0	453	0	0	0	0	0	0	0	129	0	0	0	0
Kcnt1	0	0	0	55	0	0	0	0	0	6	0	0	0	0	9	0	3	0	36	0	0	0	0	440	0	0	0	0	0	0	0	0	0	0	7	0	335	2	0	0	0	0	4	0	2	0	0	0	0
Camsap1	5	23	0	0	285	0	161	0	0	0	0	0	36	4	9	0	4	0	737	872	0	205	92	0	31	68	234	62	357	0	0	8	0	0	35	145	52	0	279	4	1	57	0	0	0	47	0	0	262
Ubac1	0	36	0	10	460	55	0	0	0	1	121	0	3	0	2	0	13	294	0	1	2	0	0	1	13	40	0	42	7	0	1	1	1	0	0	11	1	0	298	131	1	2	0	0	47	15	0	0	0
Nacc2	0	117	0	0	10	2	1	21	0	3	0	49	948	12	0	0	0	69	0	1	0	229	2	208	0	0	8	0	0	1	156	0	791	0	56	0	2	3	27	0	1	0	0	0	1	0	84	0	0
Tmem250-ps	88	14	861	11	844	0	0	70	16	263	98	46	0	3	15	201	18	0	172	0	0	1606	1	0	0	14	17	8	0	0	43	0	0	0	0	60	0	0	16	857	5	110	10	121	120	140	102	102	922
Lhx3	0	0	0	0	0	0	0	0	0	0	0	0	0	0	0	0	0	0	0	0	0	0	0	0	0	0	0	0	0	0	0	0	0	0	0	0	0	0	0	0	0	0	0	0	0	0	0	0	0
Qsox2	0	5	0	0	0	0	0	0	0	0	0	0	39	0	0	0	167	0	0	0	0	0	8	0	0	0	0	0	0	0	0	0	0	0	0	0	0	0	164	266	0	0	0	0	0	0	0	0	0
Ccdc187	0	0	0	0	0	0	0	0	0	0	0	0	0	0	0	0	0	0	0	0	0	0	0	1	0	0	0	0	0	0	0	0	0	0	0	0	0	0	0	0	0	0	0	0	0	0	0	0	0
Gpsm1	0	35	0	0	0	3	0	0	1190	1011	0	316	0	0	1	0	0	0	0	0	0	11	0	0	0	0	36	0	0	0	0	0	0	0	74	0	0	0	0	159	0	0	0	0	0	406	241	0	0
Dnlz	53	0	0	37	4	0	0	0	2	0	0	16	0	15	39	3	0	68	11	2	0	0	0	0	0	16	0	7	0	0	13	0	0	0	0	0	0	0	0	0	0	5	0	111	3	159	0	0	0
Card9	0	0	0	0	0	0	0	0	0	0	0	0	0	0	0	0	0	0	0	0	0	0	0	0	0	0	0	0	10	0	0	0	0	0	0	0	0	0	0	0	0	0	0	0	0	0	0	0	0
Snapc4	0	0	160	12	0	337	0	0	0	0	0	0	0	2	0	0	0	0	0	0	0	11	0	0	0	0	0	0	0	0	8	0	0	0	0	0	0	0	0	0	78	1	5	0	0	0	0	2	0
Entr1	70	95	0	440	197	0	0	0	1	0	0	0	0	147	152	9	29	0	0	0	2	17	0	0	0	0	216	121	0	0	146	0	1	0	0	0	0	0	18	105	0	1	0	0	178	487	203	0	0
Pmpca	50	1	626	771	97	0	0	3	1	2	1130	119	0	1034	189	0	392	71	0	0	0	0	27	0	0	227	0	298	107	0	74	0	0	1	0	764	2050	1	679	0	0	0	35	0	34	34	0	0	0
Inpp5e	0	0	0	0	245	0	1	0	0	0	0	0	0	0	0	0	421	0	0	0	0	0	0	0	0	0	0	1	0	0	216	0	0	0	0	0	0	0	5	126	0	12	1	0	0	0	0	0	0
Sec16a	395	60	0	0	4	90	0	66	1	28	1	121	1	242	46	18	247	0	0	295	1	14	468	18	0	0	0	0	2	0	135	0	1429	0	1	0	1	0	28	62	67	458	38	0	0	0	1	0	0
Notch1	0	0	0	0	0	0	0	150	192	0	0	0	4	0	0	0	14	0	0	0	0	1	0	0	0	0	0	19	0	0	1	0	0	0	0	0	0	0	0	0	0	110	0	4	0	39	277	23	27
Egfl7	0	0	0	0	0	0	0	0	0	0	0	0	0	0	0	0	0	0	0	0	0	0	0	0	0	0	0	20	0	0	0	0	0	0	0	0	0	0	19	0	0	0	0	0	0	0	0	0	0
Agpat2	0	0	0	0	0	0	0	0	42	0	0	0	0	374	0	0	0	4	0	0	0	0	0	0	0	0	0	16	1	0	9	0	365	0	0	0	39	597	26	9	0	0	13	561	488	0	0	0	0
Fam69b	0	0	0	0	26	0	0	90	0	10	0	0	0	0	4	0	1	0	0	0	1	0	0	0	0	0	0	0	0	0	0	0	53	0	0	0	0	0	3	0	0	0	66	685	0	1	0	0	0
Snora43	0	0	0	0	0	0	0	0	0	0	0	0	0	0	0	0	0	0	0	0	0	0	0	0	0	0	0	0	0	0	0	0	0	0	0	0	0	0	0	0	0	0	0	0	0	0	0	0	0
Snora17	0	4	0	0	0	0	136	0	0	0	0	0	0	0	0	0	0	0	0	0	0	0	0	0	0	0	0	0	0	0	0	0	0	0	0	0	0	0	0	0	0	0	0	0	0	0	0	0	0
Lcn4	0	0	0	0	0	0	0	0	0	0	0	0	0	0	0	0	0	0	0	0	0	0	0	0	0	0	0	0	0	0	0	0	0	0	0	0	0	0	0	0	0	0	0	0	0	0	0	0	0
Abo	0	0	0	0	0	0	0	0	0	0	0	0	0	0	0	0	0	0	0	0	0	0	0	0	0	0	0	0	0	0	0	0	0	0	0	0	0	0	0	0	0	0	0	0	0	0	0	0	0
Surf6	0	0	0	0	0	0	0	0	0	0	0	0	0	3	0	0	6	0	0	0	0	0	0	27	14	35	0	0	0	0	0	0	0	0	0	0	0	1	6	3	0	1	0	0	0	71	0	0	0
Med22	0	101	0	0	93	76	0	125	0	1	0	0	0	18	0	0	2	0	0	0	0	0	0	36	0	0	0	1	0	0	0	0	94	0	0	0	2	26	80	19	1	0	0	0	27	18	0	1378	397
Rpl7a	143	45	108	47	27	5	267	68	16	2	51	51	13	85	17	131	133	27	36	8	1	12	2	2	36	34	3	32	30	148	81	5	52	2	1	52	2	22	66	41	61	1206	12	150	50	175	47	78	141
Surf1	80	0	0	44	3	91	0	0	555	1	1	408	0	0	0	0	18	410	55	239	0	0	10	255	0	1	1	104	31	0	7	1	264	0	0	0	0	52	127	66	0	0	72	260	0	2	67	769	0
Surf2	0	172	0	0	0	0	0	0	0	0	73	0	0	6	94	51	51	0	0	0	0	0	47	0	0	292	0	28	0	0	0	2274	0	30	1	0	0	1	30	143	0	0	0	425	84	25	0	0	0
Surf4	3596	267	6	95	1153	7	176	1184	87	3	1667	284	455	1087	106	7	1101	318	799	7	729	45	184	90	150	574	1663	415	1965	1	909	126	1602	40	4	2159	1445	1237	1153	433	1941	1958	1661	317	1182	834	631	1	46
Stkld1	0	0	0	0	0	0	0	0	0	0	10	0	0	0	0	0	0	0	0	0	0	0	0	0	0	0	0	0	0	0	0	0	0	0	0	0	0	0	0	0	0	0	0	0	0	0	0	0	0
Rexo4	4	35	0	0	769	0	0	367	0	1	0	5	0	225	1	0	0	129	1	0	0	0	52	0	0	0	0	47	0	0	10	0	1	0	0	810	0	0	0	0	328	0	43	714	129	222	0	0	53
Adamts13	0	54	0	0	0	0	0	0	0	0	0	0	0	0	0	0	0	0	0	0	0	0	0	0	0	0	0	0	0	0	0	0	0	0	0	0	0	0	0	0	0	0	0	0	0	0	0	0	0
Cacfd1	1	0	0	0	1	0	0	0	0	58	0	0	0	0	11	0	42	14	0	0	0	0	0	2119	0	245	0	0	0	0	2	0	2669	0	0	0	37	0	101	0	0	0	70	496	140	419	542	0	0
Slc2a6	0	0	0	0	0	0	0	0	0	0	0	0	0	0	0	0	0	56	0	0	0	0	0	0	0	0	0	0	0	0	0	0	0	0	0	0	0	0	0	0	0	0	0	0	0	0	0	0	0
Mymk	0	0	0	0	0	0	0	0	0	0	0	0	0	0	0	0	0	0	0	0	0	0	0	0	0	0	0	0	0	0	0	0	0	0	0	0	0	0	0	0	0	0	0	0	0	0	0	0	0
Adamtsl2	0	0	0	0	0	0	0	0	0	0	0	0	0	0	0	0	0	0	0	0	0	0	0	0	0	0	0	0	0	0	0	0	0	0	0	0	0	0	0	0	0	0	0	0	0	600	0	0	0
Fam163b	0	0	0	0	0	0	0	0	0	0	0	0	0	0	0	0	0	0	0	0	0	0	0	0	0	0	0	0	0	0	0	0	0	0	0	0	0	0	0	0	0	0	0	0	0	0	0	0	0
Dbhos	0	0	0	0	0	0	0	0	0	0	0	0	0	0	0	0	0	0	0	0	0	0	0	0	0	0	0	0	0	0	0	0	0	0	0	0	0	0	0	0	0	0	0	0	0	0	0	0	0
Dbh	0	0	0	0	0	0	0	0	0	0	0	0	0	0	0	0	0	0	0	0	0	0	0	0	0	0	0	0	0	0	0	0	0	0	0	0	0	0	0	0	0	0	0	0	0	0	0	0	0
Sardh	0	0	0	0	0	0	0	0	0	0	0	0	0	0	0	0	0	0	0	0	0	0	0	0	0	0	0	0	0	0	0	0	0	0	0	0	0	0	156	35	1	5	0	0	0	152	0	0	0
Vav2	0	25	0	0	0	0	0	0	0	0	36	0	0	0	0	0	0	0	0	0	0	0	0	0	0	0	0	0	0	0	0	0	0	359	0	0	0	0	15	0	0	0	0	0	0	0	0	0	0
Brd3os	0	0	0	0	0	0	0	0	0	0	0	0	0	0	0	0	0	0	0	0	0	0	0	0	0	0	0	0	1	0	0	0	0	0	0	0	0	0	0	0	0	0	0	0	0	0	0	0	0
Brd3	289	159	3	791	135	2	11	16	58	9	154	108	16	53	179	311	87	28	7	5	2	455	88	0	2	122	0	205	77	0	27	33	0	36	2	0	66	0	4	54	0	2	93	34	167	278	0	1227	238
Wdr5	0	65	433	0	0	9	0	78	2	0	139	0	0	22	163	0	24	44	1	6	7	0	0	0	1	129	107	132	0	2	1	0	1	0	4	164	5	2	11	88	260	2	1	0	30	19	8	0	0
Rxra	9	55	57	0	0	0	0	5	0	0	0	0	261	0	0	0	0	0	0	0	0	0	3	0	0	0	0	0	0	0	0	0	0	0	0	0	0	0	0	0	0	0	0	0	0	0	0	0	47
Col5a1	1	0	13	100	5	1	1465	1	304	148	0	56	2713	231	107	0	161	3	265	0	108	111	8	36	446	0	16	94	215	5	1	3	14	0	65	1	95	1	251	32	2	880	768	71	21	118	0	0	0
Fcnb	0	0	0	0	0	0	0	0	0	1	0	0	0	0	0	0	0	0	0	0	0	0	0	0	0	0	0	0	0	0	0	0	0	0	0	0	0	0	0	0	0	0	0	0	0	0	0	0	0
Olfm1	5	0	0	4	348	59	0	0	174	22	0	26	101	0	57	0	8	45	347	0	6905	0	0	17	49	0	23	0	134	54	0	0	1818	0	16	0	0	0	0	8	1	397	0	3	61	2	0	0	0
Ppp1r26	0	0	0	0	0	0	0	0	0	0	0	0	0	0	0	0	0	0	0	0	0	0	0	0	0	0	0	0	0	0	0	0	0	0	0	0	0	0	0	0	0	0	0	0	0	0	0	0	0
1700007K13Rik	0	0	0	0	0	0	0	0	0	0	0	0	0	0	0	0	0	0	0	0	0	0	0	0	0	0	0	0	0	0	1	0	0	0	0	0	0	0	0	0	0	0	0	0	0	0	0	0	0
Mrps2	23	0	195	296	115	0	0	0	0	0	119	25	0	0	0	0	1	16	0	0	1	0	1	5	0	5	0	0	0	8	0	2	1	0	0	1	1	2	5	434	0	0	157	0	1071	0	0	0	0
Gbgt1	0	0	0	0	0	0	0	0	0	0	0	0	0	0	0	0	0	0	0	0	0	0	0	0	0	0	0	0	0	0	0	0	0	0	0	0	0	0	0	0	0	0	0	0	0	0	0	0	0
Ralgds	18	0	0	0	0	0	0	0	867	0	0	27	0	0	281	21	187	2	0	1	1	9	152	0	0	0	0	136	0	577	0	3	1270	2	0	0	78	0	0	0	109	41	0	0	0	1	0	308	1233
Cel	0	0	0	0	0	0	0	0	0	0	0	0	0	0	0	0	0	0	0	0	0	0	0	0	0	0	0	0	0	0	0	0	0	1	0	0	0	0	0	0	0	0	0	0	0	0	0	96	867
Gtf3c5	1	46	0	6	0	336	0	119	185	0	0	0	0	0	0	0	3	0	0	0	0	215	677	0	0	249	17	0	0	843	97	8	0	90	19	992	0	1	0	0	0	0	0	0	0	63	99	0	12
Gfi1b	0	0	0	0	0	0	0	0	0	0	0	0	0	0	0	0	0	0	0	0	0	0	0	0	0	0	0	0	0	0	0	0	0	0	0	0	0	0	0	0	0	0	0	0	0	0	0	0	0
Tsc1	0	5	0	2	2	0	14	0	1	0	0	38	2	120	176	2	3	482	3	347	12	2	12	1	0	3	115	0	0	1	169	0	0	0	0	43	0	61	0	2	132	7	6	1	0	101	2	0	0
Spaca9	0	0	0	0	0	0	0	0	0	0	0	0	0	0	0	0	0	0	0	2	0	0	5	0	0	0	0	0	0	0	17	0	0	0	0	0	0	0	0	0	0	0	0	0	0	0	0	0	0
Ak8	0	0	0	0	0	0	0	0	0	0	0	0	0	0	0	0	0	0	0	0	0	0	0	0	0	0	0	0	0	0	0	0	0	0	0	0	0	1	0	0	0	0	0	0	0	0	0	0	0
Gtf3c4	102	63	0	0	0	0	0	4	0	206	0	0	0	281	0	0	206	0	7	82	1	114	0	3	0	10	53	4	0	1	0	0	0	39	0	0	0	0	221	0	0	1	0	0	0	7	0	0	0
Ddx31	0	0	0	0	3	0	18	0	0	0	0	0	0	0	27	0	16	0	46	0	0	0	87	0	0	0	0	157	0	1	71	0	0	0	0	0	0	0	0	51	25	0	0	0	0	0	0	0	0
Barhl1	0	0	0	0	0	0	0	0	0	0	0	0	0	0	0	0	0	0	0	0	0	0	0	0	0	0	0	0	0	0	0	0	0	0	0	0	0	0	0	0	0	0	0	0	0	0	0	0	0
Cfap77	0	0	0	0	0	0	0	0	0	0	0	0	0	0	0	2	0	0	0	0	0	0	0	0	0	0	0	55	0	0	0	0	0	0	0	0	0	0	3	0	0	0	0	0	0	0	0	0	0
Ttf1	0	32	17	0	1	0	0	316	0	0	0	0	0	23	19	1247	84	0	225	0	0	5	1	0	0	0	16	301	0	0	0	0	0	0	0	0	0	0	7	2	0	3	0	22	0	58	0	0	146
Setx	0	425	0	10	1	364	296	0	1	2	0	7	2	21	54	0	1	0	0	0	2	0	0	156	0	106	0	98	31	0	59	4	0	0	0	404	16	3	1074	9	0	16	0	59	2	184	0	295	0
Ntng2	0	0	0	0	0	0	0	0	0	0	0	0	0	0	0	0	0	0	0	0	0	0	0	0	0	0	0	0	0	0	0	0	0	0	0	0	0	0	0	0	0	0	0	0	0	0	0	0	0
6530402F18Rik	0	0	0	0	0	0	0	0	0	0	0	0	0	0	0	0	0	0	0	0	0	0	0	0	0	0	0	0	0	0	0	0	0	0	0	0	0	0	0	0	0	0	0	0	0	1	0	0	0
Med27	0	163	224	0	0	0	0	0	0	0	0	0	2	0	83	0	249	3	0	0	0	0	0	0	0	0	0	3	0	0	0	0	0	44	237	502	0	0	14	1	0	0	146	0	0	0	0	0	8
Rapgef1	30	156	0	0	0	901	171	0	0	1267	34	0	3	173	26	0	8	222	41	0	0	0	394	25	0	87	0	274	0	0	312	0	0	48	0	0	116	0	6	330	0	0	0	0	168	5	667	1	0
Gm13547	0	0	0	0	0	0	0	0	0	0	0	0	0	0	0	0	0	0	0	0	0	0	0	0	0	0	0	0	0	0	0	0	0	0	0	0	0	0	0	0	0	0	0	0	0	0	31	0	0
Trub2	0	0	151	0	0	0	0	0	0	0	0	0	0	0	0	0	1	12	0	0	0	0	0	2	50	0	0	2	1	0	118	138	0	0	0	0	83	4	175	223	5	0	4	0	0	140	0	0	0
Coq4	0	73	22	0	0	0	0	0	14	0	454	13	0	75	0	0	28	0	0	0	0	0	0	0	0	0	0	70	0	0	0	40	0	0	0	0	0	0	188	0	0	0	0	243	0	0	0	0	0
Slc27a4	0	0	6	0	0	0	0	0	0	0	53	0	0	1	0	0	0	0	0	14	0	0	0	0	0	0	0	0	0	0	0	0	0	0	0	0	0	0	0	0	0	0	0	0	0	0	0	0	0
Urm1	10	9	0	40	7	0	0	0	0	0	0	28	19	6	12	0	20	0	0	0	0	4	19	0	7	0	0	3	6	0	2	0	0	0	0	0	0	51	4	24	0	0	0	5	56	0	0	48	0
Cercam	1	0	0	0	0	20	29	2	0	0	3	0	18	0	0	0	0	0	0	0	0	14	14	16	0	0	0	15	99	0	152	1	0	0	0	0	0	0	40	0	0	16	0	0	0	4	0	0	0
Odf2	1	127	536	1	18	24	0	0	15	0	2	0	1	9	1	2	6	0	1	0	0	44	2	0	1	156	0	14	0	29	4	0	0	2	0	1	4	9	3	635	56	0	4	0	21	20	41	0	0
Gle1	734	0	63	191	275	0	0	0	191	2	52	0	0	0	79	0	0	0	0	0	0	0	1100	0	0	0	0	3	0	0	356	66	0	0	0	6	0	0	80	33	15	27	14	302	1	132	0	0	181
Sptan1	105	564	0	140	165	36	36	120	33	416	933	186	411	57	1085	2	463	68	3	1040	6	2540	511	14	0	91	402	347	165	223	480	865	78	1349	351	289	954	2511	107	72	210	401	1907	758	185	1058	2243	3	11
Mir6997	0	0	0	0	0	0	0	0	0	0	0	0	0	0	0	0	0	0	0	0	0	0	0	0	0	0	0	0	0	0	0	0	0	0	0	0	0	0	0	0	0	0	0	0	0	0	0	0	0
Wdr34	116	1	0	0	0	0	2	52	0	0	0	0	0	393	3	0	0	0	0	0	13	1	0	778	1	0	0	0	64	0	0	0	1	0	0	0	1	0	0	38	0	0	602	0	0	0	0	0	7
Set	2468	4683	2489	4316	3785	1221	1556	4313	867	2004	5404	941	3378	5532	897	253	1894	4332	1309	1874	2111	1529	2905	2902	81	3437	31	4843	1410	412	3871	66	6763	514	426	4040	1533	1333	7428	6140	4242	193	6561	3300	2942	1858	3219	4824	14221
Pkn3	39	0	6	0	0	0	0	0	0	0	0	0	0	0	0	0	47	0	4	0	0	0	0	0	0	2	0	1	26	0	0	0	0	0	0	0	0	0	13	45	0	0	0	0	0	0	0	0	0
Zdhhc12	40	135	83	29	46	0	2	2	0	393	302	104	159	203	44	25	130	152	523	0	0	35	0	0	253	78	0	37	17	0	29	0	0	0	23	98	35	0	29	234	973	94	5	0	255	0	0	0	0
Zer1	0	217	0	0	17	605	0	1	0	1	0	0	72	2	0	2	408	0	14	0	1	0	0	0	13	0	0	48	74	0	0	0	3	0	958	0	1	0	146	21	1	123	0	0	0	168	0	1	411
Tbc1d13	0	0	0	0	0	0	0	0	0	0	0	1	1	0	20	0	0	0	0	0	1502	0	0	0	0	0	0	32	1	0	42	0	1	0	57	0	1	0	2	35	0	0	0	0	0	0	0	0	30
Endog	0	0	0	0	0	0	0	0	0	0	0	0	0	0	0	0	0	0	0	0	0	0	0	0	0	0	0	0	0	0	0	0	0	0	0	0	0	0	0	0	0	0	0	0	0	0	0	0	0
Spout1	68	1	0	0	0	1	4	0	0	0	555	0	0	0	45	0	2	2	0	0	0	0	0	0	0	4	0	30	0	0	0	0	572	0	0	0	0	0	61	0	0	0	7	281	0	0	0	0	37
Kyat1	0	0	0	0	0	0	0	0	1	0	0	0	0	0	0	0	0	0	0	0	0	0	0	0	0	0	0	0	153	0	0	0	0	0	0	0	0	1	0	0	0	0	0	0	0	0	0	1	0
Lrrc8a	1156	467	195	442	245	0	98	214	147	18	61	105	1200	85	154	229	311	437	250	558	0	408	73	295	0	65	610	154	498	412	166	0	0	38	8	135	227	0	384	272	0	0	715	7	81	593	363	923	1440
Phyhd1	0	0	0	0	0	0	0	0	0	0	0	0	0	4	0	0	0	0	0	0	0	0	0	0	0	0	0	0	0	0	1	0	0	0	0	0	0	0	0	0	0	0	0	0	0	0	0	0	0
Dolk	454	0	0	0	0	0	0	0	9	0	0	680	0	0	0	0	0	0	0	0	0	0	0	0	0	0	0	0	17	0	0	0	1	0	1	44	0	0	0	54	0	0	0	0	0	0	0	7	5
Nup188	33	114	1	25	0	0	13	5	159	0	235	0	0	120	9	0	21	8	0	0	55	0	74	37	46	4	0	0	0	76	0	0	1	0	0	0	211	0	24	173	0	0	0	0	0	0	0	208	0
Sh3glb2	0	18	6	1	39	34	0	44	1032	0	580	0	0	0	104	114	203	455	10	0	1584	2	0	0	0	39	0	41	136	4	0	1	0	0	0	0	0	0	39	160	1	3	0	0	0	17	13	0	447
Miga2	0	0	0	0	0	0	35	0	0	0	0	0	0	0	0	234	0	0	0	0	4	0	0	0	0	0	0	3	0	0	80	0	0	0	0	0	0	0	0	0	0	0	0	0	0	0	0	0	0
Dolpp1	0	63	0	0	0	178	0	1	0	3	0	0	0	0	0	1	0	9	0	412	0	0	0	0	0	5	0	0	0	0	296	0	81	0	0	0	4	0	2	0	0	0	0	0	1	0	0	0	1288
Crat	0	0	0	2	0	0	0	0	0	0	0	0	0	0	0	2	38	68	32	0	0	2	0	0	0	0	0	7	3	0	0	0	6	0	0	0	95	330	0	15	0	0	0	0	0	0	136	1	10
Ptpa	12	2	0	1	4	307	41	32	311	166	20	197	0	10	99	0	8	101	378	0	80	83	0	607	39	111	0	85	89	0	11	3	0	1	6	0	49	0	17	23	219	68	0	36	0	29	6	73	0
Ier5l	0	8	0	0	1	0	0	0	0	0	0	0	0	0	0	161	0	0	0	0	0	0	0	3	0	0	0	0	0	0	0	0	0	27	0	0	5	0	1	21	0	0	1	0	0	6	46	0	0
Cstad	0	0	0	0	0	0	0	0	0	0	0	0	0	0	0	0	0	0	0	0	0	0	0	0	0	0	0	0	0	0	0	0	0	0	0	0	0	0	0	0	0	0	0	0	0	0	0	0	0
1700001O22Rik	0	0	0	0	0	0	0	0	0	0	0	0	0	0	0	0	0	0	0	0	0	0	0	0	0	0	0	0	0	0	0	0	0	0	0	0	0	0	0	1	0	0	0	0	0	0	0	0	0
Ntmt1	541	0	110	0	65	0	0	0	17	3	8	60	0	18	0	0	0	458	150	57	0	0	0	0	0	9	325	234	0	36	138	0	0	0	0	17	60	0	509	394	63	0	129	134	340	247	1	0	0
Asb6	0	203	0	0	0	0	0	2	1	0	0	0	0	0	76	0	5	0	18	0	0	0	0	0	0	203	0	96	0	1437	100	2	0	1	1	1507	0	0	5	46	17	190	1	58	4	0	0	0	0
Prrx2	0	0	0	0	0	0	0	0	10	0	0	4	49	0	0	0	0	0	0	0	0	37	0	0	39	0	0	0	0	0	3	0	6	1	0	0	0	0	0	0	0	0	21	0	0	4	256	0	0
Ptges	402	0	1011	1	0	23	68	269	993	0	8	117	0	904	6	0	422	17	83	0	0	0	599	0	83	223	1435	49	44	2	83	0	27	0	66	15	0	100	166	3	292	0	8	459	0	374	0	732	899
Tor1b	50	397	0	0	3	21	55	1	5	5	116	93	2	3	397	0	275	2	523	0	228	585	1	19	0	9	2211	22	165	55	247	0	20	0	60	114	22	19	70	2	0	0	132	1049	103	150	15	0	0
Tor1a	2	41	593	456	59	1	0	1126	0	0	91	13	59	79	329	322	0	152	125	0	0	0	125	0	0	15	0	8	8	0	6	0	0	0	3	71	0	0	268	75	0	0	1359	121	319	0	0	0	125
BC005624	132	30	65	3	119	74	0	38	1	22	39	77	178	240	56	15	47	114	227	0	0	111	0	0	22	30	28	20	0	5	106	0	0	5	237	242	16	0	38	53	0	0	0	75	4	93	12	0	0
Usp20	0	0	3	0	371	1	0	0	1	0	0	236	0	7	0	0	0	24	0	0	6	3	5	79	11	0	0	0	0	0	0	0	0	0	0	0	413	18	15	21	0	5	0	0	1	7	0	0	0
Fnbp1	1355	2	182	1	10	93	65	1	1	162	147	0	1137	401	131	0	37	17	23	18	2	41	7	9	0	131	11	365	2	5	1	0	1	11	1	84	0	0	372	92	0	1123	5	0	0	86	0	1	0
Gpr107	0	1	0	0	64	0	0	38	187	36	0	5	13	0	245	0	2	172	330	1	7	0	876	7	0	34	0	50	173	213	85	1	0	0	6	0	52	0	16	0	2347	0	0	0	2	0	0	0	0
Ncs1	181	66	15	1184	128	1587	611	19	0	39	389	35	0	986	619	230	606	539	164	287	0	272	0	0	1324	788	0	1404	246	2	1040	1	0	85	21	2208	0	4	973	953	34	51	57	832	881	29	0	2	991
Ass1	43	0	0	82	0	3	0	52	89	52	0	0	14	0	0	0	12	1	0	0	0	0	0	0	0	0	0	0	0	0	0	0	0	17	0	0	0	1	4	5	0	0	60	0	0	25	2	0	0
Fubp3	172	194	0	105	119	2	0	96	5	3	27	2	1	135	158	206	266	86	38	3	35	114	83	2	30	187	1	158	117	13	189	0	14	67	128	61	47	5	184	279	118	14	149	117	75	274	257	97	533
Prdm12	0	0	0	0	0	0	0	0	0	0	0	0	0	0	0	0	0	0	0	0	0	0	0	0	0	0	0	0	0	0	0	0	0	0	0	0	0	0	0	0	0	0	0	0	0	0	0	0	0
Exosc2	0	78	2	284	173	35	0	0	0	0	128	0	0	175	34	280	151	0	0	0	6	20	298	0	0	172	0	39	0	0	27	0	0	485	60	110	0	0	973	421	0	0	74	0	1	0	0	58	944
Abl1	0	68	0	5	3	222	2	0	14	1	36	59	127	0	8	260	3	5	63	3	0	5	1162	1	2	19	1	102	3	1	0	0	40	712	21	56	117	18	94	15	0	0	0	0	10	1	2	2	0
Qrfp	0	0	0	0	0	0	0	0	0	0	0	0	0	0	0	0	0	0	0	0	0	0	0	0	0	0	0	0	0	0	0	0	0	0	0	0	0	0	0	0	0	0	0	0	0	0	0	0	0
Fibcd1	0	0	0	0	0	0	0	0	0	0	0	0	0	0	0	0	0	0	0	0	0	0	0	0	0	0	0	0	0	0	0	0	0	0	0	0	0	0	0	0	0	0	0	0	0	0	0	0	0
Lamc3	0	0	0	0	0	0	0	0	0	0	0	0	0	37	0	0	0	0	0	0	0	0	0	0	0	0	0	0	0	0	0	0	0	0	0	0	0	0	0	0	0	0	0	0	0	0	0	0	0
Aif1l	467	261	0	37	380	0	1618	283	0	2	67	0	0	0	0	0	47	41	3	10	1	2	630	677	0	186	0	13	0	0	6	1	1	0	0	15	0	1	19	200	104	1	0	0	708	0	0	0	0
Nup214	16	189	243	170	718	103	0	0	34	3	20	120	598	141	105	28	528	83	0	1	1	64	1023	393	78	281	138	114	1	41	674	5	9	1	9	524	798	44	129	151	307	3	2	138	200	17	0	2	361
Fam78a	0	0	0	0	0	0	0	0	0	0	0	0	0	0	0	0	0	0	0	0	0	0	0	0	0	0	0	0	0	0	0	0	0	0	0	0	0	0	0	0	0	0	0	0	0	0	0	0	0
Plpp7	0	0	0	0	0	0	0	0	0	0	0	0	0	0	0	0	0	0	0	0	0	0	0	0	0	0	0	0	0	0	0	0	0	0	0	0	0	0	0	0	0	0	0	0	0	0	0	0	0
Prrc2b	1	0	476	19	0	249	174	48	219	5	38	284	15	101	40	0	293	62	28	500	7	142	2	355	5	265	6	216	0	25	12	2	1	36	5121	206	83	91	69	231	848	1	2	0	144	190	0	0	4
Pomt1	0	0	0	0	5	3	0	1	7	0	0	0	0	0	0	0	18	0	0	0	23	0	0	0	0	103	0	0	0	0	0	0	0	0	0	1	0	0	20	0	0	3	0	0	0	0	0	0	0
Uck1	117	32	1	44	76	0	474	7	32	1	154	0	1	15	49	0	0	0	0	0	0	17	122	0	0	12	0	211	39	0	0	0	2	0	1	32	0	0	233	78	0	1	0	563	36	0	27	0	238
Swi5	28	89	142	318	147	48	364	227	50	46	22	225	2	111	46	36	184	102	192	1	2	95	204	0	16	5	0	158	18	734	265	1	19	0	0	32	1	29	223	277	3	10	117	28	347	217	28	409	85
Golga2	0	219	8	1	10	1	0	0	0	1	2	4	79	50	65	2	10	27	1033	247	9	343	0	0	0	2	659	0	11	114	36	12	0	0	1	0	0	8	74	15	0	1	0	21	11	209	0	1	0
Dnm1	51	0	1	2	0	0	0	10	0	151	0	11	0	76	0	0	6	5	0	275	0	0	50	0	39	4	62	0	0	0	85	0	2	0	0	516	113	5	0	0	42	1	0	38	31	72	1	0	0
Mir199b	0	0	0	0	0	0	0	0	0	0	0	0	0	0	0	0	0	0	0	0	0	0	0	0	0	0	0	0	0	0	0	0	0	0	0	0	0	0	0	0	0	0	0	0	0	0	0	0	0
Ciz1	3	0	5	336	243	0	0	0	0	0	129	567	0	0	68	2120	0	322	53	0	1	43	0	0	0	42	0	18	0	0	0	0	0	29	0	14	62	1	0	55	26	0	0	0	2	0	419	0	1
1110008P14Rik	62	0	199	78	138	140	0	175	63	0	103	69	116	133	0	14	152	13	39	21	49	299	0	442	122	41	753	36	197	0	7	9	2	22	0	307	26	0	74	186	0	402	8	287	96	190	24	0	131
Lcn2	0	0	0	0	0	0	0	0	1	0	0	0	0	0	0	0	0	0	0	0	0	0	0	0	0	0	0	0	0	0	0	0	0	0	0	0	0	0	0	0	0	0	0	0	0	0	0	3637	11073
Ptges2	1	32	0	0	40	0	0	0	200	0	3	0	0	0	408	0	0	0	0	0	0	3	0	92	0	0	0	0	0	0	10	0	549	0	0	0	0	0	0	54	0	0	0	0	234	2	0	0	18
Slc25a25	0	0	4	165	0	73	0	42	2	1	0	0	0	12	0	71	4	0	0	0	0	175	0	0	0	0	0	0	0	0	97	0	0	28	0	0	26	0	160	0	0	0	0	0	12	0	134	376	85
Naif1	0	42	0	0	0	0	0	0	0	0	4	0	0	92	0	22	0	0	0	0	0	0	0	0	0	0	0	0	0	1	0	22	0	0	0	1	0	12	0	1	0	1	0	0	10	1	0	0	0
Fam102a	0	0	0	0	1	0	0	0	0	93	0	10	1	0	0	0	0	95	0	0	0	0	0	0	0	0	0	0	0	0	0	0	0	0	0	0	0	0	0	0	0	1	0	0	0	0	0	0	8
Dpm2	271	42	167	46	109	0	0	0	715	0	478	211	0	566	14	0	5	255	298	2	5	213	0	0	1	96	14	113	93	4	83	0	0	0	51	38	4	1808	153	172	0	886	93	0	494	5	399	0	278
Pip5kl1	0	0	0	0	0	0	0	0	0	0	0	0	0	0	0	0	0	0	0	0	0	0	0	0	0	0	0	0	0	0	0	0	0	0	0	0	0	0	0	0	0	0	0	0	0	0	0	0	0
St6galnac4	0	0	0	0	0	0	0	0	0	0	0	0	0	0	0	8	0	0	7	0	0	36	0	0	0	0	0	6	0	0	3	0	0	0	0	0	0	44	0	11	0	0	0	0	0	0	0	0	0
St6galnac6	0	0	0	0	0	0	0	0	0	0	0	0	0	21	0	0	0	0	0	0	0	0	0	0	0	0	80	0	118	0	12	0	0	0	0	0	0	0	0	0	0	0	0	0	0	296	81	0	0
Ak1	975	0	0	352	80	0	0	4	463	1	0	4	212	100	200	7	907	0	517	0	1	50	0	0	0	0	1	0	3	0	141	0	0	0	0	505	0	0	204	279	72	0	66	0	19	626	368	0	0
Eng	0	0	0	0	0	0	0	0	0	0	0	0	0	0	0	0	0	0	8	0	0	0	0	0	0	0	0	0	0	0	0	0	0	0	0	0	0	0	0	0	0	0	0	0	96	0	0	0	0
Mir1954	0	0	0	0	0	0	0	0	0	0	0	0	0	0	1	0	0	0	0	0	0	0	0	0	0	0	0	0	0	0	0	0	0	0	0	0	0	0	0	0	0	1	0	0	0	0	0	0	0
Fpgs	0	0	182	2	0	5	0	0	0	0	0	0	0	0	69	0	68	0	0	0	0	0	5	0	0	7	0	14	0	0	0	0	6	645	0	0	0	0	0	11	0	0	0	0	0	0	0	0	0
Cdk9	4	14	35	16	28	92	0	0	0	0	59	60	0	11	0	30	0	190	7	34	0	84	76	382	0	3	5	2	45	44	2	0	0	0	0	133	0	0	0	199	2	1	0	0	95	96	1	698	0
Sh2d3c	40	0	0	39	0	0	0	0	0	0	0	0	0	0	0	0	0	0	0	0	0	0	532	0	0	0	3	0	3	0	0	0	0	0	0	0	0	0	19	0	0	0	0	0	0	33	0	0	27
6330409D20Rik	0	0	0	0	0	0	0	0	0	0	0	0	0	0	0	0	0	0	0	0	0	0	0	0	0	0	0	0	0	0	0	0	0	0	0	0	0	0	0	0	0	0	0	0	0	0	0	0	0
Ttc16	0	0	0	0	0	0	0	0	0	0	0	0	0	0	0	0	0	0	0	0	0	0	0	0	0	0	0	0	0	0	0	0	0	0	0	0	0	0	0	0	0	0	0	0	0	0	0	0	0
Tor2a	0	34	0	208	0	8	0	0	0	105	391	600	66	17	149	0	3	24	30	0	944	0	831	0	0	0	1	0	0	0	0	0	0	69	1	0	1	1	239	459	0	15	25	0	0	153	0	0	0
Ptrh1	0	73	0	0	38	2	0	0	0	0	10	6	0	94	0	987	0	0	0	0	0	1	0	0	0	0	0	0	0	0	0	0	49	24	0	0	1	0	19	24	0	0	0	264	0	0	5	0	0
Cfap157	0	0	0	0	0	0	0	0	0	0	0	0	0	3	0	0	0	0	0	0	0	0	0	0	0	0	0	0	0	0	0	0	0	0	0	0	0	0	0	0	0	0	0	0	0	165	0	0	0
Stxbp1	1	42	7	1	144	6	0	0	27	16	150	1	0	59	3	0	274	0	2	1	0	15	20	0	0	4	144	0	0	4	10	0	2	63	0	2	413	8	156	96	720	1	0	0	1	0	95	0	0
Fam129b	770	0	219	171	14	310	119	22	0	351	21	20	282	253	1	158	291	179	10	11	258	91	401	32	0	78	4	403	1	1020	58	27	1	140	509	1	96	93	402	112	15	496	52	0	9	456	0	1	145
Lrsam1	0	0	0	0	27	0	0	0	0	0	0	0	0	91	0	0	0	0	0	440	0	1	0	0	0	369	0	0	0	0	0	0	0	243	0	0	0	16	0	0	185	0	0	0	0	0	31	0	0
Rpl12	23	1	19	15	23	4	932	1	49	0	20	20	125	27	68	106	58	16	19	728	99	2	0	0	49	22	34	16	1	0	3	5	8	0	42	36	17	2	30	25	53	9	27	17	28	0	33	5	3
Slc2a8	0	0	0	0	0	0	0	0	0	0	0	0	0	1	46	0	0	0	0	0	0	0	0	0	87	0	0	0	1	0	0	0	0	0	0	0	0	1	0	1	0	0	0	0	0	81	0	0	0
Garnl3	0	0	0	0	0	0	0	0	0	0	0	0	0	0	0	0	0	0	0	0	0	0	0	0	0	0	0	0	0	0	0	16	1	0	1	0	0	0	0	0	0	0	0	0	0	0	0	0	0
Ralgps1	0	0	243	67	1	0	0	0	0	0	0	0	12	0	0	0	17	212	0	0	0	78	0	0	0	0	0	0	0	0	0	0	0	0	0	0	0	0	0	4	0	0	0	0	0	4	0	0	0
Angptl2	1272	264	1280	1469	1645	1109	152	507	1146	311	778	952	984	250	883	437	1408	400	657	112	2422	0	1121	646	20	462	49	1820	10	176	1689	856	17	5	18	74	831	888	950	250	556	141	139	279	2052	576	0	0	0
Zbtb34	0	0	0	0	0	0	0	0	0	0	0	0	0	0	0	0	0	0	0	0	0	0	0	0	11	0	137	0	0	0	0	0	0	0	0	0	0	1	0	0	27	0	0	0	0	0	0	0	0
Zbtb43	0	29	40	0	0	6	0	0	0	0	0	0	0	0	99	0	1	0	0	0	0	172	1	0	0	0	18	16	102	0	9	0	0	0	0	1	0	0	0	5	0	0	0	97	0	2	0	1	0
Lmx1b	0	0	0	0	0	1	0	0	0	0	0	0	0	0	0	0	0	0	0	0	0	0	0	0	0	0	0	0	0	0	0	0	0	0	0	0	0	0	0	0	0	0	0	0	0	0	0	0	0
Mvb12b	36	17	9	10	0	0	0	0	0	0	73	0	0	16	0	0	0	0	0	0	6	0	39	0	0	0	0	11	0	0	0	0	0	0	7	35	0	0	0	0	0	44	157	49	0	0	0	0	0
Nron	0	0	0	0	0	0	0	0	0	0	0	0	0	0	0	0	0	0	0	0	0	0	0	0	0	0	0	0	0	0	0	0	0	0	0	0	0	0	0	0	0	0	0	0	0	0	0	0	0
C230014O12Rik	0	0	0	0	0	0	0	0	0	0	0	0	0	0	0	0	0	0	0	0	0	0	0	0	0	0	0	0	0	0	0	0	0	0	0	0	0	0	0	0	0	0	0	0	0	0	0	0	0
Pbx3	0	0	100	72	0	0	0	0	0	0	0	0	2	9	0	0	0	0	3	0	23	0	0	370	0	1	0	0	0	0	0	0	0	0	0	0	90	45	0	54	0	0	0	0	0	1	2	0	0
Mapkap1	0	19	13	14	6	11	27	560	44	3	0	19	28	88	19	0	224	62	48	135	418	41	0	2	0	312	2	132	0	0	111	0	1	108	0	54	0	24	50	75	0	0	7	60	312	64	0	0	0
Gapvd1	0	273	0	267	602	30	89	25	8	532	156	191	14	0	368	0	106	1342	112	9	485	683	324	98	40	156	111	61	162	6	146	49	116	204	14	27	137	50	102	152	725	89	1292	1	0	500	270	266	848
Hspa5	4766	904	2260	6703	2173	1751	5369	7200	6979	2702	7105	4739	7590	3170	3346	3052	1489	2795	814	3712	4549	3370	5024	3744	8718	3608	7474	2399	5434	2028	2956	1109	2293	936	4251	10292	21743	1493	3177	4883	2121	8190	10869	4078	4131	5730	1872	1078	3972
Rabepk	98	249	4	6	62	0	0	0	0	0	288	0	0	4	235	0	1	90	0	0	0	139	7	0	133	148	243	346	205	0	21	0	0	8	0	469	1266	66	461	31	0	0	442	0	329	564	238	0	0
Fbxw2	0	5	18	68	21	0	188	0	57	0	0	1	0	27	281	0	369	0	2	0	0	95	256	3	12	8	12	0	234	0	123	49	0	0	0	0	124	4	8	110	0	0	4	0	50	0	0	1	31
Psmd5	106	269	279	307	1763	458	0	863	503	28	1251	876	161	798	847	1	179	569	135	212	0	87	503	77	3	778	8	1021	629	0	459	0	356	33	894	34	17	2	851	1042	2	43	0	0	63	2	0	0	1141
Cutal	0	0	0	0	0	0	0	0	0	0	0	0	0	0	0	0	0	0	0	0	0	0	0	0	0	0	0	0	0	0	0	0	0	0	0	0	0	0	0	238	0	0	0	0	0	0	0	0	0
Phf19	0	0	0	3	0	0	0	1	0	0	0	0	0	0	0	0	0	454	0	0	2	8	0	0	43	139	0	15	0	0	0	0	19	0	0	0	0	0	0	0	3	0	0	0	73	0	0	0	0
Traf1	327	57	791	0	3	59	0	2	0	2	1	29	1	218	481	0	0	643	1	81	10	0	1	5	3	119	2	184	551	25	85	0	3627	56	36	292	0	2	28	144	2	5	156	0	16	122	1058	0	0
Hc	0	1	0	0	0	0	0	0	0	0	0	0	0	0	0	0	0	0	0	0	0	0	0	0	0	0	0	0	0	0	9	0	0	0	0	0	0	0	0	0	0	0	0	0	0	0	0	0	0
AI182371	0	0	0	0	0	0	0	0	0	0	0	0	0	0	0	0	0	0	0	0	0	0	0	0	0	0	0	0	0	0	0	0	0	0	0	0	0	0	0	0	0	0	0	0	0	0	143	0	0
Cntrl	67	22	0	3	293	0	0	0	3	24	35	0	41	1	24	230	0	40	0	0	0	48	6	1205	1	157	0	154	1	0	219	1	1	0	0	565	111	0	0	3	85	0	0	0	17	0	23	2	10
Rab14	17	197	389	1542	145	238	211	50	137	127	20	427	523	340	153	138	660	668	1080	2142	1821	533	249	1594	354	1130	535	1112	293	2014	476	218	1240	168	2977	7	832	281	95	1541	984	853	60	3	607	854	52	32	363
Gsn	84	1	17	843	783	22	3	340	429	4	0	1108	67	632	444	0	52	668	70	135	1	0	347	0	1115	15	1	107	33	233	485	0	0	0	13	702	1	455	537	459	207	161	5	579	372	0	1	0	0
Stom	0	0	0	0	153	0	0	0	0	0	0	0	396	27	0	0	0	0	1	0	0	0	144	0	12	0	0	1	0	0	1	0	0	0	0	0	0	0	0	0	0	0	0	0	0	0	0	0	70
4930568D16Rik	0	0	0	0	0	0	0	0	0	0	0	0	0	0	0	0	79	0	0	0	0	0	0	0	0	0	0	0	233	0	0	0	0	0	0	0	0	0	0	0	0	0	0	0	0	0	0	0	0
4930402F06Rik	0	0	0	195	0	0	0	0	0	0	0	0	0	0	0	0	0	0	0	0	0	0	0	0	0	0	0	0	0	0	0	0	0	0	0	0	0	0	0	0	0	0	0	0	0	0	0	0	0
Ggta1	0	53	55	2	446	5	79	1684	0	5	25	54	78	0	0	5	108	0	0	28	0	0	0	0	5	67	0	132	101	1237	22	0	174	61	103	0	0	5	556	0	4	76	1	0	0	12	0	0	0
Gm13446	0	0	0	0	0	0	0	0	0	0	0	0	0	0	0	0	0	0	0	0	0	0	0	0	0	0	0	0	0	0	0	0	0	0	0	0	0	0	0	0	0	0	0	0	0	0	0	0	0
Dab2ip	1	0	0	2	1	0	0	10	0	6	0	0	41	0	3	0	10	0	2	1	8	5	33	0	101	0	1	5	1	0	0	0	580	7	24	0	10	0	0	3	0	149	0	369	0	26	0	0	64
Ttll11	0	0	0	0	0	0	0	0	0	0	0	0	0	0	0	0	0	0	0	0	0	0	0	0	0	0	0	0	0	0	0	0	0	0	0	0	0	0	0	0	0	0	0	0	0	0	0	0	0
9030204H09Rik	0	0	0	0	0	0	0	0	0	0	0	0	0	0	0	0	0	0	0	0	0	0	0	0	0	0	0	0	0	0	0	0	0	0	0	0	0	0	0	0	0	0	0	0	0	0	0	0	0
Ndufa8	231	102	505	588	457	23	151	1046	1171	29	178	156	215	784	253	483	485	268	315	0	2801	210	479	63	31	602	73	308	102	62	229	1	96	3	0	59	22	7	118	449	0	411	217	622	299	347	532	0	396
Morn5	0	0	0	0	0	0	0	0	0	0	0	0	0	0	0	0	0	21	0	0	0	0	0	0	0	0	0	0	0	0	0	0	0	0	0	0	0	59	0	0	0	0	0	0	0	0	0	0	0
Lhx6	0	0	0	0	0	0	0	0	0	0	0	0	0	0	0	0	0	0	0	0	0	0	0	0	0	0	0	8	0	0	0	0	0	0	0	0	57	0	0	0	0	0	0	0	0	0	0	0	0
Rbm18	73	428	0	3	2	250	268	228	2342	5	0	239	0	0	0	393	3	22	1	186	0	0	1222	24	0	178	0	464	580	55	156	0	0	0	0	226	255	0	0	269	0	496	2	151	118	313	0	485	376
Mrrf	88	158	34	38	0	0	33	724	0	0	374	0	0	162	0	0	147	191	797	14	0	0	0	0	204	310	0	18	1	0	4	0	0	0	0	0	0	0	0	95	0	0	0	401	35	0	564	4	0
Ptgs1	112	0	142	0	0	178	2	80	1	146	0	0	33	0	0	2	0	0	0	344	0	16	128	0	598	0	0	4	1	1	202	0	0	2	1455	6	695	2	233	69	0	28	0	1	673	1436	43	0	0
Olfr338	0	0	0	1	0	0	0	0	0	0	0	0	0	0	0	0	0	0	0	0	0	0	0	0	0	0	0	0	0	0	0	0	0	0	0	0	0	0	0	0	0	0	0	0	0	233	1	0	0
Olfr339	0	0	0	0	0	0	0	0	0	0	0	0	0	0	0	0	0	0	0	0	0	0	0	0	0	0	0	0	0	0	0	0	0	0	0	0	0	0	0	0	0	0	0	0	0	0	0	0	0
Olfr340	0	0	0	0	0	0	0	0	0	0	0	0	0	0	0	0	0	0	0	0	0	0	0	0	0	0	0	0	0	0	0	0	0	0	0	0	0	0	0	0	0	0	0	0	0	0	0	0	0
Olfr341	0	0	0	0	0	0	0	0	0	0	0	0	0	0	0	0	0	0	0	0	0	0	0	0	0	0	0	0	0	0	0	0	0	0	0	0	0	0	0	0	0	0	0	0	0	0	0	0	0
Olfr342	0	0	0	0	0	0	0	0	0	0	0	0	0	0	0	0	0	0	0	0	0	0	0	0	0	0	0	0	0	0	0	0	0	0	0	0	0	0	0	0	0	0	0	0	0	0	0	0	0
Olfr344	0	0	0	0	0	0	0	0	0	0	0	0	0	0	0	0	0	0	0	0	0	1	0	0	0	0	0	0	0	0	0	0	0	0	0	0	0	0	0	0	0	0	0	0	0	0	0	0	0
Olfr345	0	0	0	0	0	0	0	0	0	0	0	0	0	0	0	0	0	0	0	0	0	0	0	0	0	0	0	0	0	0	0	0	0	0	0	0	0	0	0	0	0	0	0	0	0	0	0	0	0
Olfr50	0	0	0	0	0	0	0	0	0	0	0	0	0	0	0	0	0	0	0	0	0	0	0	0	0	0	0	0	0	0	0	0	0	0	0	0	0	0	0	0	0	0	0	0	0	0	0	0	0
Olfr3	0	0	0	0	0	0	0	0	0	0	0	0	0	0	0	0	0	0	0	0	0	0	0	0	0	0	0	0	0	0	0	0	0	0	0	0	0	0	0	0	0	0	0	0	0	0	0	0	0
Olfr350	0	0	0	0	0	0	0	0	0	0	0	0	0	0	0	0	0	0	0	0	0	0	0	0	0	0	0	0	0	0	0	0	0	0	0	0	0	0	0	0	0	0	0	0	0	0	0	0	0
Olfr351	0	0	0	0	0	0	0	0	0	0	0	0	0	0	0	0	0	0	0	0	0	0	0	0	0	0	0	0	0	0	0	0	0	0	0	0	0	0	0	0	0	0	0	0	0	0	0	0	0
Olfr352	0	0	0	0	0	0	0	0	0	1	0	0	0	0	0	0	0	0	0	0	0	0	0	0	0	0	0	0	0	0	0	0	0	0	0	0	0	0	0	0	0	0	0	0	0	0	0	0	0
Olfr353	0	0	0	0	0	0	0	0	0	0	0	0	0	0	0	0	0	0	0	0	0	0	0	0	0	0	0	0	0	0	0	0	0	0	0	0	0	0	0	0	0	0	0	0	0	0	0	0	0
Olfr354	0	0	0	0	0	0	0	0	1	0	0	1	0	0	0	0	0	0	0	0	0	0	0	0	0	0	0	0	0	0	0	0	0	0	0	0	0	0	1	0	0	0	0	0	0	0	0	0	0
Olfr356	0	0	0	0	0	0	0	0	0	0	0	0	0	0	0	0	0	0	0	0	0	0	0	0	0	0	0	0	0	0	0	0	0	0	0	0	0	0	0	0	0	0	0	0	0	0	0	0	0
Olfr357	0	0	0	0	0	0	0	0	0	0	0	0	0	0	0	0	0	0	0	0	0	0	0	0	0	0	0	0	0	0	0	0	0	0	0	0	0	0	0	0	0	0	0	0	0	0	0	0	0
Olfr360	0	0	0	0	0	0	0	0	0	0	0	0	0	0	0	0	0	0	0	0	0	0	0	0	0	0	0	0	0	0	0	0	0	0	0	0	0	0	0	0	0	0	0	0	0	0	0	0	0
Olfr361	0	0	0	0	0	0	0	0	0	0	0	0	0	0	0	0	0	0	0	0	0	0	0	0	0	0	0	0	0	0	1	0	0	0	0	0	0	0	0	0	0	0	0	0	0	0	0	0	0
Olfr362	0	0	0	0	0	0	0	0	0	0	0	0	0	0	0	0	0	0	0	0	0	0	0	0	0	0	0	0	0	0	0	0	0	0	0	0	0	0	0	0	0	0	0	0	0	0	0	0	0
Olfr365	0	0	0	0	0	0	0	0	0	0	0	0	0	0	0	0	0	0	0	0	0	0	0	0	0	0	0	0	0	0	0	0	0	0	0	0	0	0	0	0	0	0	0	0	0	0	0	0	0
Olfr366	0	0	0	0	0	0	0	0	0	0	0	0	0	1	0	0	0	0	0	0	0	0	0	0	0	0	0	0	0	0	0	0	0	1	0	0	0	0	0	0	0	0	0	0	0	1	0	0	0
Olfr367-ps	0	0	0	0	0	0	0	0	0	0	0	0	0	0	0	0	0	0	0	0	0	0	0	0	0	0	0	0	0	0	0	0	0	0	0	0	0	0	0	0	0	0	0	0	0	0	0	0	0
Olfr368	0	0	0	0	0	0	0	0	0	0	0	0	0	0	0	0	0	0	0	0	0	0	0	0	0	0	0	0	0	0	0	0	0	0	0	0	0	0	0	0	0	0	0	0	0	0	0	0	0
Pdcl	0	2	22	0	7	0	0	11	165	0	231	114	49	0	248	0	26	0	0	11	0	7	22	0	0	0	0	0	321	3	0	0	454	4	0	24	133	0	323	144	0	0	71	7	0	96	0	0	362
Rc3h2	0	84	2	55	95	227	2	229	5	201	32	99	172	60	276	50	287	74	152	6	1956	157	28	482	1	300	151	236	26	6	208	2	39	455	507	518	9	193	83	289	81	15	4	31	200	36	816	18	34
Zbtb6	0	0	0	0	0	0	0	9	0	1	0	0	0	1	58	0	0	0	0	1	1	1	0	0	0	0	0	0	0	0	0	27	0	0	0	0	0	0	34	0	0	269	0	0	0	29	0	0	0
Zbtb26	0	0	4	0	0	0	0	0	0	0	1	0	0	0	0	18	5	15	0	0	0	0	0	0	0	0	0	0	0	0	0	0	0	0	0	0	0	0	2	12	0	0	0	0	0	98	0	0	0
Rabgap1	300	27	9	5	121	1	1	75	4	272	304	24	78	598	0	136	333	0	22	75	269	196	509	1447	43	296	139	305	69	43	598	127	44	37	1259	1068	146	190	164	209	60	180	247	317	0	231	15	0	856
Strbp	85	23	449	47	2	1053	3	420	41	5	64	18	1150	167	322	0	40	55	5	1	292	116	12	146	0	197	0	322	0	836	207	2	1	0	3	6	2	99	116	47	272	46	81	24	52	2	20	18	17
Gpr21	0	0	0	0	0	0	0	0	0	0	0	0	0	0	0	0	0	0	0	0	0	0	0	0	0	0	0	0	0	0	0	0	0	0	0	0	0	1	0	0	0	0	0	0	0	0	0	0	0
Mir5128	0	5	0	0	0	0	0	40	0	0	0	0	0	0	0	0	0	0	0	0	0	0	0	0	0	0	0	15	0	0	1	0	0	40	0	0	0	0	0	0	0	0	0	0	0	0	0	0	0
Crb2	0	0	0	0	0	0	0	0	0	0	0	0	0	0	0	0	0	0	0	0	0	0	0	0	0	0	0	0	0	0	0	0	0	0	0	0	0	0	0	0	0	0	0	0	0	0	0	0	0
Dennd1a	0	0	0	14	0	2	0	27	1	0	0	0	0	2	25	0	39	0	0	0	0	369	0	0	21	84	0	27	0	346	5	0	0	32	0	0	0	0	125	410	0	0	8	1	0	0	0	0	0
Lhx2	0	0	0	5	0	0	0	0	0	0	0	0	0	0	0	0	0	0	0	0	0	0	0	0	0	0	0	0	0	0	0	0	0	0	0	0	0	0	0	0	0	0	0	0	0	0	0	0	0
Nek6	10	886	27	975	342	358	7	0	171	302	222	222	68	135	18	3	230	366	173	0	0	375	0	158	1870	127	2533	1026	36	0	322	268	518	121	0	0	11	230	39	138	0	0	0	2	149	0	5	0	9
Psmb7	291	224	519	406	802	92	341	1155	546	13	140	331	241	359	252	60	700	390	408	438	138	184	177	29	121	266	66	465	201	644	287	751	2	0	22	349	96	22	606	315	524	453	215	218	369	280	641	0	617
Nr5a1	0	0	0	0	0	0	0	0	0	0	0	0	0	0	0	0	0	0	0	0	0	0	0	0	0	0	0	0	0	0	0	0	0	0	0	0	0	0	0	0	0	0	0	0	0	0	0	0	0
Nr6a1	0	81	0	0	0	0	0	0	0	0	0	0	0	12	2	0	335	0	0	0	0	0	0	435	0	0	0	463	0	0	11	0	0	234	0	0	0	1	0	0	0	887	0	0	0	0	0	0	0
Mir181a-2	0	0	0	0	0	0	0	0	0	0	0	0	0	0	27	0	0	0	0	0	0	0	0	0	0	0	0	0	0	0	0	0	0	0	0	0	0	0	0	0	0	0	0	0	0	0	0	0	0
Olfml2a	0	0	0	0	0	0	0	0	0	0	0	0	0	0	0	0	0	0	0	0	0	0	0	0	0	0	0	0	0	0	0	0	0	0	0	0	0	0	0	0	0	0	0	0	0	0	0	0	0
Wdr38	0	0	0	0	0	0	0	0	0	0	0	0	0	0	0	0	0	0	0	0	0	0	0	0	0	0	0	0	0	0	0	0	0	0	0	0	0	0	0	0	0	0	0	0	0	0	0	0	0
Rpl35	38	28	50	63	44	25	21	46	109	12	66	33	9	34	35	105	38	29	60	36	45	27	32	30	55	32	43	28	2	11	45	33	11	2	67	56	37	51	86	91	81	60	166	53	32	21	26	177	164
Arpc5l	125	27	56	35	682	0	0	176	118	58	110	348	0	296	20	31	295	5	24	0	0	1	390	0	0	140	0	198	0	1	3	2	1	0	2	0	837	2	222	198	69	20	0	9	37	12	0	1	34
Golga1	1	86	0	270	20	0	973	0	141	2	0	221	0	85	0	0	11	71	0	0	0	0	0	0	0	9	0	77	0	0	220	1	0	0	0	0	8	1	51	80	0	0	0	0	0	586	0	0	174
Scai	10	0	0	1	0	42	0	310	0	3	18	3	3	0	1	0	62	0	195	0	3	1	0	0	0	0	0	1	1	1	0	2	2	0	1	0	0	1	247	1	0	3	0	0	0	0	0	0	1316
Gm16523	1	0	0	1	0	0	0	1	0	0	0	0	0	5	0	1	2	0	0	0	0	0	0	0	0	0	0	3	0	0	0	0	0	0	0	1	0	5	0	0	1	0	0	0	2	0	0	0	1
Ppp6c	318	100	0	1827	10	0	12	3	2	1985	137	318	5	338	172	22	949	634	90	3	488	17	1	1	1	456	3	380	1757	1	137	5	6	0	4	2708	1171	789	339	40	6	1215	1259	67	860	16	817	0	1518
Lrp1b	0	0	0	0	0	0	0	0	0	0	0	0	0	0	0	0	0	0	0	0	0	0	0	0	0	0	59	0	0	0	0	0	0	0	0	0	0	0	0	0	0	2	0	0	0	0	0	0	0
Mir6336	0	0	0	0	0	0	0	0	0	0	0	0	0	0	0	0	0	0	0	0	0	0	0	0	0	0	0	0	0	0	0	0	0	0	0	0	0	0	0	0	0	0	0	0	0	0	0	0	0
Kynu	0	0	0	0	0	0	0	0	0	0	0	0	0	0	0	0	0	0	0	0	0	0	0	0	0	0	0	0	0	0	0	0	0	0	0	0	0	0	0	0	0	0	0	0	0	0	0	0	0
Arhgap15	0	0	0	0	0	0	0	0	0	0	0	0	0	0	0	0	0	0	0	0	0	0	2	0	0	0	0	0	0	0	0	0	0	0	0	0	0	0	0	0	0	0	0	0	0	0	0	0	0
Arhgap15os	0	0	0	0	0	0	0	0	0	0	0	0	0	0	0	0	0	0	0	0	0	0	0	0	0	0	0	0	0	0	0	0	0	0	0	0	0	0	0	0	0	0	0	0	0	0	0	0	0
Gtdc1	0	0	4	0	232	0	0	0	0	1	0	0	0	1	0	0	0	0	0	0	2	0	0	0	0	0	0	0	0	0	52	16	0	0	2	23	17	1	0	138	4	0	0	102	0	1	135	0	0
Zeb2	0	47	133	1	30	27	0	1469	426	232	0	3	14	8	98	0	85	381	277	0	0	183	2	616	0	49	1687	191	59	64	138	10	583	898	0	286	41	43	158	3	1	45	270	27	124	114	283	0	0
Mir5129	0	0	0	0	0	0	0	0	0	0	0	0	0	0	0	0	0	0	0	0	0	0	0	0	0	0	0	0	0	0	0	0	0	0	0	0	0	0	0	0	0	0	0	0	0	0	0	0	0
Zeb2os	0	0	0	0	0	0	0	0	0	0	0	0	0	0	0	0	0	0	0	0	0	0	0	0	0	0	0	0	0	0	0	0	0	1	0	0	0	0	0	0	0	0	0	0	0	0	0	0	0
1700019E08Rik	0	0	0	0	0	0	0	0	0	0	0	0	0	0	0	0	0	0	0	0	0	0	0	0	0	0	0	0	0	0	0	0	0	0	0	0	0	0	0	0	0	0	0	0	0	0	0	0	0
Acvr2a	134	115	0	9	0	0	0	1	2	2	0	1	0	4	6	0	253	52	17	0	0	4	416	175	0	1	125	1	0	7	3	0	0	6	0	25	0	3	0	0	0	9	8	0	31	7	0	0	0
Orc4	57	106	204	9	191	642	40	1	0	2	92	20	57	51	471	0	172	209	212	0	0	107	659	29	0	101	4	207	246	0	345	23	1	0	7	581	16	737	0	540	2	1	0	93	53	118	0	731	784
Mbd5	1	0	0	10	0	0	0	2	0	2	0	0	88	8	4	0	0	0	0	0	0	38	609	4	0	0	6	0	27	61	0	0	1127	0	0	0	0	529	4	12	0	39	0	2	35	0	0	0	0
Epc2	8	2	8	1	0	28	0	1	0	381	50	2	54	66	0	721	29	78	0	45	0	0	0	0	0	74	87	32	12	313	59	0	239	0	12	0	1	2	19	0	1192	0	0	256	0	259	1	0	0
Kif5c	0	0	0	0	1	0	0	0	0	0	0	0	0	0	8	23	0	0	3	0	0	0	0	0	0	11	0	0	0	0	0	0	0	0	0	0	15	0	0	0	0	0	0	0	0	0	0	0	0
Lypd6b	0	0	0	2	0	0	0	0	0	0	0	0	0	0	0	0	0	0	0	0	0	0	0	0	0	0	0	0	0	0	0	0	0	0	0	0	0	0	0	0	0	0	0	0	0	0	0	0	0
Lypd6	0	0	0	0	0	0	0	0	0	0	0	0	0	0	0	0	0	0	0	0	0	0	0	0	0	0	0	0	0	0	0	0	0	0	0	0	0	0	0	0	0	0	0	0	0	0	0	0	0
Mmadhc	158	12	15	394	111	0	0	527	48	1	29	156	0	215	31	0	9	329	445	388	104	179	66	5	231	60	0	51	0	2	48	0	374	2	0	1509	163	0	299	20	31	1	0	0	0	21	10	115	65
Gm13483	0	0	0	0	0	0	0	0	0	0	0	0	0	0	0	0	0	0	0	0	0	0	0	0	0	0	0	0	0	0	2	0	0	0	0	0	0	0	0	0	0	0	0	0	224	0	0	0	0
Gm13498	2	2	1	0	3	1	2	1	7	0	2	0	0	2	1	0	5	1	3	4	1	0	0	9	4	1	3	0	0	0	0	1	3	0	0	3	3	0	4	4	3	0	1	0	1	0	2	3	3
Rnd3	277	28	2	0	36	0	0	1	0	0	23	27	0	35	0	36	8	0	5	0	0	16	8	0	8	9	8	49	0	0	171	0	0	668	80	0	10	0	10	2	7	68	1016	0	3	498	307	72	135
1700057H21Rik	0	0	0	0	0	0	0	0	0	0	0	0	0	0	0	0	0	0	0	0	0	0	0	0	0	0	0	0	0	0	0	0	0	0	0	0	0	0	0	0	0	0	0	0	0	0	0	0	0
Tas2r134	0	0	0	0	0	0	0	0	0	0	0	0	0	0	0	0	0	0	0	0	0	0	0	0	0	0	0	0	0	0	0	0	0	0	0	0	0	0	0	0	0	0	0	0	0	0	0	0	0
Gm13490	0	0	0	0	0	0	0	0	0	0	0	0	0	0	0	0	0	0	0	0	0	0	0	0	0	0	0	0	0	0	0	0	0	0	0	0	0	0	0	0	0	0	0	0	0	0	0	0	0
Rbm43	121	90	30	13	98	1	0	3	58	246	0	0	1	3	0	1497	0	0	0	36	0	0	1	432	0	0	0	16	53	0	84	0	0	0	260	0	0	0	31	8	0	0	0	0	1	0	11	0	0
Nmi	0	114	8	158	2	2	0	0	0	1	111	5	597	153	205	2	15	188	215	0	3	0	0	21	0	14	61	147	2	309	32	61	0	29	14	255	1	199	37	128	0	0	2	0	1	65	27	123	93
Tnfaip6	451	592	341	36	97	361	965	122	490	261	394	89	1128	723	90	2908	933	489	436	441	172	4	2278	507	1580	368	1315	364	23	68	5	2557	49	2089	103	3074	281	1105	646	509	2010	2634	1618	136	315	34	155	0	0
Rif1	5	595	2	273	486	184	9	97	6	290	107	19	215	189	167	4	133	443	81	2	259	2	855	585	79	487	1347	505	19	3	349	49	2	415	7	3	0	9	37	89	633	68	10	0	19	4	0	1	1238
Neb	0	436	9	1	1	0	5	2	0	3	6	1	1	25	18	3	16	2	3	1	5	5	8	0	8	12	1	23	103	1	40	5	0	22	1	103	677	0	44	18	0	0	34	4	2	0	7	0	2
Arl5a	87	203	0	0	17	0	0	6	0	115	277	24	184	898	120	1	322	796	3	0	0	3	366	652	0	638	49	351	680	0	1345	0	1	221	54	0	533	0	775	524	0	0	1142	366	149	66	300	2	0
Cacnb4	0	0	0	0	0	0	0	0	0	0	0	0	0	0	0	0	0	0	0	0	0	0	0	0	0	0	0	0	0	0	0	0	0	0	0	0	0	0	0	0	0	0	0	0	0	0	0	0	0
Stam2	236	204	9	1	237	0	38	0	0	4	63	0	165	444	118	254	539	0	255	355	3889	428	0	2	17	33	303	0	0	1	0	0	18	0	161	426	1	0	4	103	0	0	79	0	0	101	0	0	0
Fmnl2	45	0	0	181	0	4	2648	0	7	0	0	44	75	23	42	0	0	154	0	35	17	46	0	4	2	518	0	196	155	66	53	3	0	5	326	21	1	0	437	107	1	182	41	297	0	1	0	0	0
Prpf40a	919	450	242	829	551	1407	240	212	2	97	427	1154	97	557	515	4	411	393	1173	86	31	226	1437	4101	642	972	62	522	386	450	910	254	2505	56	21	1251	165	380	770	313	26	3586	2192	1123	121	124	373	0	994
Arl6ip6	8	56	59	28	85	46	0	0	0	1	38	19	106	0	85	0	186	117	11	14	95	0	63	0	0	10	0	0	190	2	10	0	111	5	246	0	0	3	132	22	43	5	0	0	0	9	0	0	106
Rprm	0	0	0	0	0	0	0	0	0	0	0	0	0	0	0	0	0	0	0	0	0	1	0	0	0	0	0	0	0	0	0	0	0	0	0	0	0	0	0	0	0	0	0	0	0	0	47	0	0
Galnt13	0	0	0	0	0	0	0	0	0	0	0	0	0	0	0	0	0	0	0	0	0	0	0	0	0	0	0	0	0	0	0	0	0	0	0	0	0	0	0	0	0	0	0	0	0	0	0	0	0
Kcnj3	0	0	0	0	0	0	0	0	0	0	0	0	0	0	0	0	0	0	0	0	0	0	0	0	0	0	0	0	0	0	0	0	0	0	0	0	0	0	0	0	0	0	0	0	0	0	0	0	0
Mir195b	0	0	0	0	0	0	0	0	0	0	0	0	0	0	0	0	0	0	0	0	0	0	0	0	0	0	0	0	0	0	0	0	0	0	0	0	0	0	0	0	0	0	0	0	0	0	0	0	0
Nr4a2	438	0	1	2	1	1	137	22	117	4	1	1369	319	98	16	402	5	290	49	80	24	89	105	4	740	157	830	40	0	1073	363	53	241	36	305	5	11	1464	1	49	2	4	30	77	36	574	634	0	347
BB557941	0	0	0	0	0	0	0	0	0	0	0	0	0	0	0	0	0	0	0	0	0	0	0	0	0	0	0	0	0	0	0	0	0	0	0	0	0	0	0	0	0	0	0	0	0	0	0	0	0
4930555B11Rik	0	0	0	0	0	0	0	0	0	0	0	0	0	0	0	0	0	0	0	0	0	0	0	0	0	0	0	1	0	0	0	0	0	0	0	0	0	0	0	0	0	0	0	0	0	0	0	0	0
Gpd2	30	192	15	488	312	65	308	5	13	29	0	604	1115	309	46	97	411	55	6	1245	5	1	454	10	18	16	15	0	74	2209	264	192	100	176	13	54	55	46	401	308	133	146	32	0	6	375	371	0	1793
Galnt5	0	0	0	0	0	0	0	0	0	0	0	0	0	0	0	0	0	0	0	0	0	0	0	0	0	0	0	0	0	0	0	0	0	0	0	0	0	0	0	0	0	0	0	0	0	0	0	0	0
Ermn	0	0	0	0	0	0	0	0	0	0	0	0	0	0	0	0	0	0	0	0	0	0	0	0	0	0	0	0	0	0	0	0	0	0	0	0	0	0	0	0	0	0	0	0	0	0	0	0	0
Cytip	0	10	0	0	27	0	0	0	34	0	406	0	0	0	0	64	0	0	26	2	0	0	0	12	271	0	0	0	25	0	62	0	0	6	0	0	0	0	0	330	0	0	0	1	278	61	765	144	646
Gm13546	0	0	0	0	0	0	0	0	0	0	0	0	0	0	0	0	0	0	0	0	0	0	0	0	0	0	0	0	0	0	0	0	0	0	0	0	0	0	0	0	0	0	0	0	0	0	0	0	0
Acvr1c	0	0	0	0	0	0	0	0	0	0	0	0	0	0	0	0	0	0	0	0	0	0	0	0	0	0	0	0	0	0	0	0	0	0	0	0	0	0	0	0	0	0	0	0	0	0	0	0	0
Gm13544	0	0	0	0	0	0	0	0	0	0	0	0	0	0	0	0	0	0	0	0	0	0	0	0	0	0	0	0	0	0	0	0	0	0	0	1	0	0	0	0	0	0	0	0	0	0	0	0	0
Acvr1	0	0	409	0	1	64	0	28	74	7	0	21	55	0	2	1	30	525	0	4	0	0	52	26	7	0	17	4	0	3	134	10	0	625	129	24	40	0	4	0	83	24	0	0	0	46	5	0	0
Upp2	0	0	0	0	0	0	0	0	0	4	0	0	0	0	0	0	0	0	0	0	0	0	0	0	0	0	0	0	0	0	0	0	0	0	38	0	0	0	0	0	0	0	0	0	0	0	0	0	0
Ccdc148	0	0	0	61	0	0	0	0	0	0	0	22	0	0	0	0	168	0	0	0	0	0	0	0	0	0	0	10	1	0	0	0	0	0	0	0	0	0	0	37	0	0	0	0	0	0	0	0	0
Pkp4	260	130	15	95	0	30	205	29	6	1484	0	625	1158	1154	644	1	119	146	7	3	28	63	398	0	157	424	1	66	58	252	592	4	1	436	7225	3	259	519	871	29	225	0	727	0	17	321	0	0	556
5330411J11Rik	0	0	0	0	0	0	0	0	0	0	0	0	0	0	0	0	0	0	0	0	0	0	0	0	0	0	0	0	1	0	0	0	0	0	0	0	0	0	0	0	0	0	0	0	0	0	0	0	0
Dapl1	0	0	0	0	0	0	0	0	0	0	0	0	0	0	0	0	0	0	0	0	0	0	0	0	0	0	0	0	0	0	0	0	0	0	0	0	0	0	0	0	0	0	0	0	0	0	0	0	0
Tanc1	3	16	0	14	0	47	0	70	1	6	1	3	935	186	8	14	0	0	314	0	10	519	434	15	0	25	51	0	0	29	49	0	0	19	348	0	4	105	36	195	16	444	42	161	24	19	188	139	65
Wdsub1	0	0	0	0	0	0	0	7	0	0	52	0	1315	0	10	0	0	0	0	1	0	88	0	0	0	0	0	17	10	0	0	0	0	0	0	0	0	1	6	0	0	0	291	0	0	2	0	0	0
Baz2b	733	145	23	104	230	16	185	96	129	559	7	1	132	388	44	2	15	73	20	12	16	152	77	154	6	251	1	312	171	191	470	0	0	12	0	39	10	0	83	46	0	7	9	0	21	26	233	172	317
March7	83	177	135	221	3	284	243	1	2	532	156	300	140	648	103	779	192	24	416	748	89	382	42	6	92	522	60	140	1	10	110	5	3768	51	363	326	104	311	56	362	218	47	916	969	1	274	407	227	1466
Cd302	230	75	48	14	57	32	0	433	34	1	71	349	7	44	217	66	221	186	235	66	0	5	1516	59	467	146	171	84	704	212	140	5	1225	0	318	29	76	29	21	406	1120	2	1026	682	423	214	279	51	0
Ly75	281	36	0	20	570	36	27	62	0	1	10	7	1	74	0	0	2	0	257	1	0	0	0	3	0	222	46	2	10	0	67	0	0	4	0	0	41	3	471	281	10	117	0	0	396	1	0	0	0
Gm13580	0	0	0	0	0	0	0	0	0	0	0	0	0	0	0	0	0	0	0	0	0	0	0	0	0	0	0	0	0	0	0	0	0	0	0	0	0	0	0	0	0	0	0	0	0	0	0	0	0
Pla2r1	3	0	0	1	1	0	0	6	2	11	0	0	0	0	0	1	230	0	0	0	0	0	0	0	0	142	0	0	0	0	0	0	0	0	0	0	0	0	90	0	0	0	0	0	2	1	0	0	0
Itgb6	0	0	0	0	0	0	3220	0	0	0	0	0	0	0	0	0	0	0	0	0	0	0	0	0	0	0	0	276	12	0	0	0	0	0	0	0	0	98	0	0	0	0	0	0	0	0	0	0	1231
Rbms1	1243	77	114	873	166	391	71	346	1743	12	386	398	717	674	151	3095	484	1112	150	1283	19	52	266	607	3302	338	3	312	118	139	337	533	901	77	138	1139	84	462	1000	384	116	119	1055	136	28	1046	342	876	97
Gm13582	0	0	0	0	0	0	0	0	0	0	0	0	0	0	0	0	0	0	0	0	0	0	0	0	0	0	0	0	0	0	0	0	0	0	0	0	0	0	0	0	0	0	0	0	0	0	0	0	0
Tank	81	71	1618	2	1159	0	379	1605	111	2267	163	35	108	2	26	1123	627	1381	679	0	41	707	100	0	0	153	373	970	288	8	661	0	1	104	3	3176	10	0	1132	1510	207	0	2320	701	722	494	521	5	201
Psmd14	115	565	8	143	1374	1100	200	2093	39	11	924	1153	77	483	286	1346	555	385	1616	2191	17	215	43	11	773	1246	407	1084	107	4	626	8	3992	54	7	593	61	19	814	873	1458	163	1127	898	188	543	458	0	100
Tbr1	0	0	0	0	0	0	0	0	0	0	0	0	0	0	0	0	0	0	0	0	0	0	0	0	0	0	0	0	0	0	0	0	0	0	0	0	0	0	0	0	0	0	0	0	0	0	0	0	0
Slc4a10	0	0	0	0	0	0	0	0	0	0	0	0	0	0	0	0	0	0	0	0	0	0	0	0	0	0	0	0	0	0	0	0	0	0	0	0	0	0	0	0	0	0	0	0	0	0	0	0	0
Dpp4	0	0	0	0	0	0	0	0	0	0	0	0	0	0	0	0	0	0	0	0	0	1	0	0	0	0	0	0	0	0	0	0	0	0	0	1	0	0	0	0	0	0	0	0	0	0	0	0	0
Gcg	0	0	0	0	0	0	0	0	0	0	0	0	0	0	0	0	0	0	0	0	0	0	0	0	0	0	0	0	0	0	0	0	0	0	0	0	0	0	0	0	0	0	0	0	0	0	0	0	0
Fap	0	0	0	0	0	0	0	0	0	0	0	0	0	0	0	0	0	0	0	0	0	0	0	0	0	0	0	0	0	0	0	0	0	1	0	0	0	0	0	0	0	0	0	0	0	0	0	0	0
Ifih1	0	0	14	215	0	23	0	0	0	0	0	0	0	0	0	0	0	0	0	27	0	0	0	0	0	7	0	0	0	0	0	0	0	0	0	0	0	0	0	0	1	0	0	0	0	0	0	32	0
Gca	0	28	17	0	0	0	0	0	0	0	0	258	0	0	0	0	0	27	0	0	0	0	0	0	0	8	0	149	0	0	0	0	57	0	0	0	0	0	0	18	0	0	0	0	50	27	0	0	65
Kcnh7	0	0	0	0	0	0	0	0	0	0	0	0	0	0	0	0	0	0	0	0	0	0	0	0	0	0	0	0	0	0	0	0	0	0	0	0	0	0	0	0	0	0	0	0	0	0	0	0	0
Fign	0	0	0	0	0	0	0	0	1	0	0	0	0	0	0	0	0	0	0	0	0	0	1	0	0	223	0	0	0	0	310	0	0	0	0	0	0	0	0	0	0	0	1	0	0	0	0	0	0
Grb14	0	30	7	0	0	0	0	0	0	0	0	43	15	42	10	0	14	0	0	0	0	0	0	0	0	0	38	0	0	0	0	0	0	0	0	0	0	0	59	49	0	0	0	0	0	0	0	0	0
Cobll1	35	13	0	1	1	423	96	2	0	1	28	199	180	455	55	0	80	185	85	53	33	8	1	1	368	363	7	419	0	523	263	1	2	509	1	24	0	527	18	36	25	0	0	34	2	436	190	0	0
Slc38a11	0	0	0	0	0	0	0	0	0	0	0	0	0	0	0	0	0	0	0	0	0	0	0	0	0	0	0	0	0	0	0	3	0	0	0	0	0	0	0	0	0	0	0	0	0	0	0	0	0
Scn3a	0	0	0	0	0	0	0	0	0	0	0	0	0	0	0	0	0	0	0	0	0	1	0	0	0	0	0	0	0	0	0	0	0	0	0	0	0	0	0	0	0	0	0	0	0	0	0	0	0
Scn2a	0	3	0	0	0	0	0	148	0	0	97	6	0	0	23	0	3	0	4	0	0	0	0	59	0	0	1	0	0	0	0	0	0	0	0	0	0	3	0	0	0	0	0	16	0	0	63	0	0
Csrnp3	0	0	0	0	0	0	0	0	0	0	0	0	0	0	0	0	0	0	0	0	0	0	0	0	0	0	0	0	0	0	0	0	0	0	0	0	0	0	0	0	0	0	0	0	0	0	0	0	0
Galnt3	0	0	0	0	0	0	0	0	0	0	0	0	0	0	0	0	0	0	0	0	1	2	0	0	0	0	0	0	0	0	1	0	0	0	0	0	0	1	0	0	0	0	0	0	0	0	0	0	0
Ttc21b	0	0	0	0	0	0	0	391	48	1	8	48	254	0	108	1	0	185	2	0	0	0	14	0	47	11	71	323	0	0	68	3	0	173	0	0	1081	0	209	140	1179	23	50	0	258	0	0	0	482
Scn1a	0	0	0	0	0	0	0	0	0	0	0	0	0	0	0	0	0	0	0	0	0	0	0	742	0	0	0	190	1	0	0	0	0	0	0	0	1	1	0	0	2	0	0	0	0	1	0	0	0
Scn9a	0	0	28	0	0	0	0	0	0	0	0	0	0	0	0	0	0	0	0	0	0	0	0	0	0	0	0	0	0	0	0	0	0	0	0	0	0	0	0	0	0	0	0	0	0	0	1	0	0
Scn7a	0	0	0	0	0	0	0	0	0	0	0	0	0	0	0	0	3	0	0	0	0	0	0	0	0	0	0	0	0	0	0	0	0	0	0	0	0	0	0	0	0	0	0	0	0	0	0	0	0
Xirp2	0	0	0	0	0	0	0	0	0	0	0	0	0	0	0	0	0	0	0	0	0	0	0	0	0	0	0	0	0	0	0	0	0	0	0	0	0	0	0	0	0	0	0	0	0	0	0	0	0
B3galt1	0	0	0	0	0	159	0	0	0	0	0	0	0	0	183	0	56	9	0	0	0	0	0	0	0	0	0	0	0	0	0	0	0	0	0	0	0	0	0	167	0	0	0	0	0	0	0	0	0
Mir7224	0	0	0	0	0	0	0	0	0	0	0	0	0	0	0	0	0	0	0	0	0	0	0	0	0	0	0	0	0	0	0	0	0	0	0	0	0	0	0	0	0	0	0	0	0	0	0	0	0
Stk39	0	0	0	0	0	134	0	0	0	409	66	292	0	143	0	0	0	0	0	97	0	0	61	11	0	40	0	0	0	0	0	0	0	0	0	52	375	0	0	150	0	0	3	95	259	0	0	0	0
4932414N04Rik	0	0	0	0	0	0	0	0	0	0	0	0	0	0	0	1	0	0	0	0	0	0	0	0	0	0	0	0	0	0	0	0	0	0	0	0	0	0	0	0	0	0	0	0	0	0	0	0	0
Cers6	3	50	1	162	169	449	1	15	0	421	60	119	545	175	33	0	445	154	34	96	2	32	70	1	2	67	0	43	234	40	10	1	19	43	0	109	362	83	5	207	2	0	158	0	95	0	0	0	0
Nostrin	0	0	0	0	0	0	0	0	0	0	0	0	0	0	0	0	30	0	0	0	0	0	0	0	0	0	0	79	0	0	0	0	0	0	0	0	0	1	0	0	0	0	0	0	0	0	0	0	0
Spc25	0	5	174	635	344	0	0	197	0	0	181	19	0	0	0	0	0	354	0	0	1334	0	0	33	0	309	0	474	0	34	24	371	0	0	0	1288	107	0	0	8	0	0	0	0	396	0	0	0	96
G6pc2	0	0	0	0	0	0	0	0	0	0	0	0	0	0	0	0	0	0	0	0	0	0	0	0	0	0	0	0	0	0	0	0	0	0	0	0	0	1	0	0	0	0	0	0	0	0	0	0	0
Abcb11	0	0	0	0	0	0	0	0	0	0	0	0	0	0	0	0	0	0	0	0	0	0	0	0	0	0	0	0	0	0	0	0	0	0	0	0	0	0	0	0	0	0	0	0	0	0	0	0	0
Dhrs9	0	0	0	0	0	0	0	0	0	0	400	0	0	14	57	0	0	0	0	0	0	0	0	0	239	19	0	1	0	0	0	0	0	0	207	119	0	0	327	0	0	0	0	0	0	231	2	0	0
Lrp2	0	0	0	0	0	9	1	1	0	5	0	0	15	1	85	9	1	0	2	4	13	1	0	3	0	0	0	0	23	0	20	0	0	0	0	0	0	0	0	0	0	0	0	10	0	0	0	0	0
Bbs5	186	0	0	0	0	0	0	0	0	0	29	0	0	0	3	0	0	9	0	0	0	0	0	0	0	0	238	14	0	0	3	0	0	0	0	0	0	0	6	0	0	0	0	0	0	0	57	1	0
Klhl41	0	0	0	0	0	0	0	0	0	0	0	0	0	0	0	0	0	0	0	0	0	0	0	0	0	0	0	0	0	0	0	0	0	0	0	0	0	0	0	0	0	12	0	0	0	0	0	0	0
Fastkd1	0	0	0	0	0	0	0	1159	0	0	0	68	0	1	0	72	422	56	0	0	288	0	0	0	0	0	0	0	0	0	166	0	0	0	0	0	242	0	8	0	0	0	29	0	0	2	0	0	152
Ppig	102	86	306	545	264	270	27	1489	214	436	395	263	43	870	150	787	237	399	326	618	74	4	901	23	331	355	128	231	192	69	190	268	1215	589	126	517	745	3	160	596	1294	652	379	18	379	357	164	0	786
Ccdc173	0	0	0	0	0	0	0	0	0	0	0	0	0	0	0	0	0	69	0	0	0	0	2	0	0	14	1	0	0	0	0	1	0	0	1	0	0	1	0	59	0	1	1	0	0	0	0	0	1
Phospho2	3	7	3	7	1	0	0	8	0	0	13	7	23	85	7	1	1	6	9	3	0	1	555	3	63	223	2	1	41	1	3	0	0	0	6	8	7	0	5	135	5	0	0	441	4	2	4	0	2
Klhl23	0	0	1	5	0	0	0	0	0	0	0	0	0	0	3	1	0	1	0	0	3	2	0	0	0	78	0	0	0	247	66	0	1726	0	0	0	0	1	0	74	0	0	0	0	0	0	20	0	0
Ssb	641	414	589	1344	530	636	1888	1192	316	57	657	827	553	1079	593	622	552	599	202	358	391	679	903	510	656	1340	420	895	58	127	1116	13	2931	541	16	2194	2295	1257	370	1233	1798	158	548	523	761	445	501	8	1023
Mettl5	152	8	0	1	152	0	0	258	0	1	14	34	0	0	1	0	17	373	8	576	2	8	0	0	0	5	61	34	54	0	45	0	0	17	0	0	33	0	59	35	0	0	21	0	1	129	0	1	0
Ubr3	27	10	5	0	0	2	109	1427	2	1	109	24	119	428	376	6	228	0	0	2	2	29	1	215	54	90	18	331	23	14	327	1	532	136	2	0	1	2	117	336	103	0	1	21	2	18	14	0	82
Myo3b	0	28	0	0	0	0	0	0	0	0	0	0	0	0	0	0	0	0	0	0	0	0	0	0	0	0	0	0	0	0	0	0	0	0	0	0	0	0	0	0	0	0	0	0	0	111	0	0	0
Sp5	0	0	0	0	0	12	0	0	0	0	0	0	0	0	0	40	0	0	0	0	0	0	0	0	0	0	0	1	0	2	0	0	0	0	0	0	0	0	0	32	0	0	5	0	0	0	0	0	0
Gad1os	0	0	0	0	0	0	0	0	0	0	0	0	0	24	0	0	0	0	9	0	0	0	0	0	0	0	0	0	0	0	0	90	0	0	0	0	0	0	0	0	0	0	0	0	0	0	99	0	0
Erich2	0	0	65	0	0	5	0	0	527	58	9	0	2	21	0	0	0	0	161	0	0	4	0	0	0	16	0	0	0	0	0	0	0	22	0	0	0	0	6	60	0	0	0	0	0	0	0	0	0
Gad1	0	0	548	0	0	212	0	1	45	0	0	0	0	0	0	74	0	4	59	0	0	0	0	0	0	0	0	2	1	198	0	0	0	0	15	754	0	1	2	0	0	0	9	0	508	0	0	0	0
Gorasp2	1039	249	655	1572	1268	0	12	1570	1	112	206	272	114	882	598	112	126	699	1984	1646	306	740	44	2301	313	715	334	240	49	1100	853	79	74	28	1933	637	1061	0	623	476	33	197	369	96	300	258	0	2139	404
Tlk1	1	296	0	331	54	183	18	0	437	1	8	154	262	77	169	0	249	45	998	1	120	286	32	67	85	276	1	172	162	60	378	834	9	286	0	133	2	38	45	145	0	124	951	24	13	337	0	0	215
Mettl8	0	0	0	0	0	0	0	0	76	7	0	177	0	0	179	0	0	0	104	0	0	0	0	37	0	49	0	130	0	0	0	0	12	0	0	0	51	0	57	28	0	0	205	0	10	0	0	0	245
Dcaf17	757	0	0	2	0	0	0	0	0	0	0	0	0	0	0	0	143	0	1353	2	3	0	0	0	0	0	0	10	0	0	0	0	0	76	0	0	0	1	1	0	0	0	900	0	192	0	1	0	0
Cybrd1	0	0	0	0	0	0	0	0	0	0	0	0	0	0	0	0	0	0	0	0	0	0	0	0	0	0	0	0	0	0	0	0	0	0	0	0	0	0	0	0	0	0	0	0	0	0	0	0	0
Dync1i2	173	87	571	117	367	448	141	208	158	225	681	13	294	634	131	38	518	51	70	306	91	427	446	712	89	149	31	328	106	65	61	14	876	49	78	239	145	83	278	618	60	40	29	274	436	201	539	1	250
Slc25a12	8	147	274	44	0	0	32	1147	5	1	0	140	64	483	89	0	435	778	47	190	2	0	289	0	0	302	1	93	0	0	378	0	1	186	3	101	124	222	0	61	0	2	0	58	72	4	26	0	0
Hat1	2	540	252	827	827	85	0	314	5	38	2162	12	485	98	360	0	132	1089	2	70	14	230	7	1263	379	384	3	494	2	128	254	10	38	145	4	3411	146	1	0	533	792	4	3	62	317	8	579	757	347
Metap1d	0	30	93	10	68	20	0	0	0	123	372	40	0	275	81	277	352	8	131	2343	0	8	303	48	0	79	0	37	0	0	230	0	0	72	0	756	0	1	641	394	25	0	0	0	1	0	33	0	0
Dlx1	0	0	0	0	0	14	0	0	0	0	0	0	0	0	0	0	0	0	0	0	0	0	0	0	0	0	0	0	0	0	0	0	0	0	0	1	0	0	0	0	0	0	0	0	0	1	0	0	0
Dlx2	0	0	0	0	0	0	0	0	0	0	0	0	0	16	0	0	0	0	0	0	0	0	0	0	0	0	0	0	0	0	0	0	0	0	0	0	0	0	0	0	0	0	0	0	0	0	0	0	0
Itga6	196	8	665	2	216	123	40	345	2	141	411	38	0	72	349	0	191	115	100	284	226	0	94	274	299	265	69	603	170	942	413	153	1	90	8	0	1131	5	893	342	547	2	26	616	237	1	143	5	615
Pdk1	2	0	0	0	0	1	0	284	0	0	18	22	1	2	414	0	13	0	64	1	0	27	7	0	0	1	93	74	3	1	0	0	0	1	120	0	26	0	0	5	0	0	247	0	0	688	82	14	23
Rapgef4	0	0	36	1	7	0	0	0	0	0	0	0	0	0	0	0	0	0	3	0	0	0	63	0	0	0	0	0	0	0	26	1883	0	0	0	0	0	0	0	0	0	0	0	0	0	0	0	0	0
Map3k20	482	682	340	2492	372	166	0	1222	48	117	236	85	687	1041	731	1337	716	1216	708	14	3	626	1859	124	121	546	867	551	949	191	781	4	5420	559	5	422	1000	72	774	1015	1	140	4009	677	217	1693	1342	0	398
Cdca7	20	48	30	48	189	0	0	0	0	3	186	24	0	58	1	131	123	56	3	0	39	1	97	79	0	0	0	265	0	0	33	0	27	0	0	62	1	0	160	104	1	0	30	0	69	1	0	0	0
6430710C18Rik	0	0	0	0	0	0	0	0	0	0	0	0	0	0	0	0	0	0	0	0	0	0	0	0	0	0	0	0	0	0	0	0	0	0	0	0	0	0	0	0	0	0	0	0	0	0	0	0	0
Sp3	34	31	13	277	134	26	65	107	0	17	39	3	19	178	38	8	5	181	76	0	5	140	322	3	30	74	25	46	0	6	122	206	1	25	131	110	2	30	1	60	6	94	217	0	28	1	3	0	606
Ola1	0	253	168	42	268	259	2	66	0	10	132	94	0	167	222	421	299	198	76	193	1261	162	38	660	101	247	681	256	23	148	64	1	1205	1	261	291	552	63	308	305	27	137	163	726	104	17	19	31	7
Sp9	0	0	0	0	0	0	0	0	0	0	0	0	0	0	0	0	0	0	0	0	0	0	0	0	0	0	0	0	0	0	0	0	0	0	0	0	0	0	0	0	0	0	0	0	0	0	0	0	0
Cir1	0	1	0	0	3	3	0	3	0	1	0	0	0	0	2	0	14	1	26	241	1	16	6	18	1	3	0	1	2	0	35	0	10	6	0	16	15	0	2	0	0	0	0	15	0	0	0	15	0
Scrn3	0	0	0	7	0	0	0	0	0	0	23	0	0	0	0	0	0	0	0	0	0	0	0	0	0	0	0	0	0	0	33	0	1	0	0	102	0	0	0	0	0	4	0	2	0	0	0	0	110
Gpr155	0	0	0	0	0	0	0	0	0	0	0	0	0	0	0	0	0	0	0	0	0	0	0	0	0	4	0	0	0	0	0	0	0	0	0	0	0	0	0	0	0	0	0	0	0	0	0	0	0
Wipf1	0	63	0	2	215	209	0	97	0	284	59	37	11	50	42	3	280	103	11	1	159	63	72	44	0	91	2	54	31	422	24	3	261	0	340	56	173	2	40	283	10	2	1	73	5	1	57	3	0
Chrna1	0	0	0	0	0	0	0	0	0	0	0	0	0	0	0	0	0	0	0	0	0	0	0	0	0	0	0	0	0	0	0	0	0	0	0	0	0	0	0	0	0	0	0	0	0	0	0	0	0
Chn1os3	0	0	0	0	0	0	0	0	0	0	0	0	0	0	0	0	0	0	0	0	0	0	0	0	0	0	0	0	0	0	0	0	0	0	0	0	0	0	0	0	0	0	0	0	0	0	0	0	0
Chn1	0	63	0	114	7	0	0	0	0	0	0	0	0	235	0	0	0	0	0	0	0	0	0	0	0	0	0	0	0	0	0	0	0	0	0	0	0	0	0	7	0	0	0	0	0	1	0	0	0
Atf2	2	146	0	582	0	199	258	207	103	327	134	185	12	326	109	227	161	55	0	4	168	132	15	38	0	352	1505	175	108	0	443	0	0	0	1	1	56	79	151	95	4	930	267	23	507	385	22	0	1272
Atp5g3	335	537	819	840	1524	870	291	1301	934	12	1250	929	945	804	1078	1253	478	1086	898	781	1859	599	244	178	507	889	988	437	297	540	1118	2399	2253	69	131	2826	1024	1075	942	1085	1065	44	1917	1976	1268	48	952	1499	920
4930441J16Rik	0	0	0	0	0	0	0	0	0	0	0	0	0	0	0	0	0	0	0	0	0	0	0	0	0	0	0	0	0	0	0	0	0	0	0	0	0	0	0	0	0	0	0	0	0	0	0	0	0
Lnpk	95	124	116	3	149	52	0	62	2	227	130	86	756	159	185	0	27	131	76	18	0	1	396	0	646	285	30	476	148	16	349	0	0	2	0	94	4	3	25	181	448	5	257	18	296	46	0	0	120
Evx2	0	0	0	0	0	0	0	0	0	0	0	0	0	0	0	0	0	0	0	0	0	0	0	0	0	0	0	0	0	0	0	0	0	0	0	0	0	0	0	0	0	0	0	0	0	0	0	0	0
Hoxd13	0	0	0	0	0	0	0	0	0	0	0	0	0	0	0	0	0	0	0	0	0	0	0	0	0	0	0	0	0	0	0	0	0	0	0	0	0	0	0	0	0	0	0	0	0	0	0	0	0
Hoxd11	0	0	0	0	0	0	0	0	0	0	0	0	0	0	0	0	0	0	0	0	0	0	0	0	0	0	0	0	0	0	0	0	0	0	0	0	0	0	0	0	0	0	0	0	0	0	0	0	0
Hoxd10	0	0	0	0	0	0	0	0	0	0	0	0	0	0	0	0	0	0	0	0	0	0	0	0	0	0	0	0	0	0	0	0	0	0	0	0	0	0	0	0	0	0	0	0	0	0	0	0	0
Hoxd9	0	0	0	0	0	0	0	0	0	0	0	0	0	0	0	0	0	0	0	0	0	0	0	0	0	0	0	0	0	0	0	0	0	0	0	0	0	0	0	0	0	0	0	0	0	0	0	0	0
Hoxd8	0	0	0	0	0	0	0	0	0	0	0	0	0	0	0	0	0	0	0	0	0	0	0	0	0	0	0	0	0	0	0	0	0	0	0	0	0	0	0	0	0	0	0	0	0	0	0	0	0
Hoxd3	0	0	0	0	0	0	0	0	0	0	0	0	0	0	0	0	0	0	0	0	0	0	0	0	0	0	0	0	0	0	0	0	0	0	0	0	0	0	0	0	0	0	0	0	0	0	0	0	0
Mir10b	0	0	0	0	0	0	0	0	0	0	0	0	0	0	0	0	0	0	0	0	0	0	0	0	0	0	0	0	0	0	0	0	0	0	0	0	0	0	0	0	0	0	0	0	0	0	0	0	0
Gm14424	0	0	0	0	0	0	0	0	0	0	0	0	0	0	0	0	0	0	0	0	0	0	0	0	0	0	0	0	0	0	0	0	0	0	0	0	0	0	0	0	0	0	0	0	0	0	0	0	0
Hoxd1	0	0	0	0	0	0	0	0	0	0	0	0	0	0	0	0	0	0	0	0	0	0	0	0	0	0	0	0	0	0	0	0	0	0	0	0	0	0	0	0	0	0	0	0	0	0	0	0	0
Mtx2	0	178	252	201	156	0	1	49	0	0	94	763	236	277	60	0	210	139	3	342	0	0	57	366	47	23	0	187	40	0	142	0	82	37	1561	701	1091	0	885	129	744	431	453	135	25	112	474	0	14
Hnrnpa3	0	78	4	1	41	22	18	144	1	0	60	1	22	102	2	0	2	76	0	0	0	0	4	31	0	55	13	66	1	193	54	0	27	37	0	1	24	4	20	42	218	292	191	5	40	19	0	0	2
Nfe2l2	785	165	17	0	348	0	1	6	464	50	0	92	206	5	28	48	0	137	39	2	14	46	262	0	23	49	2729	164	4	1	38	181	7	259	2	98	3	30	165	64	0	6	417	0	232	649	87	0	79
Agps	1	33	0	387	5	4	1054	53	37	708	180	5	461	726	38	35	520	0	38	3	71	9	186	76	41	231	1	155	0	74	99	0	211	81	54	142	32	3	139	17	1	12	18	380	571	86	106	0	0
Ttc30b	0	0	0	0	0	0	0	0	0	0	0	0	0	0	0	0	0	0	0	0	0	0	0	0	0	0	836	0	0	0	0	0	0	0	0	3	0	0	0	0	2	2671	0	0	0	0	0	0	59
Ttc30a1	0	0	0	0	0	0	0	0	0	0	0	0	0	0	0	0	0	0	0	0	0	56	0	662	0	0	3	0	0	0	0	0	76	0	0	0	0	0	0	0	0	5	0	0	0	0	0	0	0
Pde11a	0	0	0	0	0	0	0	0	0	0	0	0	0	0	0	0	0	0	0	0	0	0	0	0	0	0	0	0	0	0	0	0	0	0	0	0	0	0	0	0	0	0	0	0	0	0	0	0	0
Cyct	0	0	0	0	0	0	0	0	0	0	0	0	0	0	0	0	0	0	0	0	0	0	0	0	0	0	0	0	0	0	0	0	0	0	0	0	0	0	0	0	0	0	0	0	0	0	87	0	0
Rbm45	8	8	1	29	202	0	12	20	0	16	625	64	0	106	53	1	32	114	27	1	6	9	7	65	3	49	0	104	11	23	16	22	1	1	101	38	5	6	15	120	6	12	12	14	279	10	231	121	57
Osbpl6	0	0	0	0	0	0	0	0	0	0	0	0	0	0	0	0	0	0	1	0	0	1	0	10	0	3	0	9	0	0	0	0	0	0	0	62	0	341	0	0	0	0	0	0	0	0	0	0	0
Prkra	0	117	0	0	294	0	0	0	0	0	127	0	0	3	147	0	177	38	0	0	0	411	0	0	0	185	17	134	0	0	254	0	369	0	79	104	0	0	247	21	0	6	0	101	196	0	0	0	0
Pjvk	0	0	0	0	0	0	0	0	0	0	0	0	0	0	0	0	0	0	0	0	0	0	0	0	0	0	0	0	0	0	0	0	0	0	0	0	0	0	0	0	0	0	0	0	0	0	0	0	0
Fkbp7	20	47	15	15	42	0	0	11	407	0	69	31	498	81	135	0	20	121	50	15	415	157	0	0	10	97	84	81	217	0	12	0	79	0	1222	28	452	1	197	327	0	850	1170	12	0	105	221	0	0
Plekha3	30	1	71	26	6	2	1513	47	2	6	2	213	0	180	162	178	286	18	0	168	13	90	147	3	38	147	1	87	1	5	401	42	43	24	2	389	1	10	198	17	27	2	7	0	4	245	240	0	0
Ttn	0	277	1	0	0	132	49	172	506	3	0	0	0	36	373	1	249	0	0	0	6	1	67	0	1	0	0	751	0	3	0	1	0	0	2	2	2	5	163	84	2	4	14	150	0	0	0	0	0
Ccdc141	0	0	3	0	0	18	0	0	1	38	0	0	0	2	386	0	0	43	344	0	0	0	490	1	0	0	0	236	0	1	96	1	0	0	0	2	1	33	140	26	5	0	0	0	73	0	0	0	0
Sestd1	6	42	245	319	8	1396	510	7	2	94	176	1	57	732	148	9	24	0	23	29	0	664	645	310	19	50	108	54	85	0	100	40	155	159	16	88	76	27	18	8	0	0	295	718	4	321	475	0	0
Zfp385b	0	0	0	0	0	0	0	0	0	0	0	0	0	0	0	0	0	0	0	0	0	0	0	0	0	0	0	0	0	0	0	0	0	0	0	0	0	0	0	0	0	0	0	0	0	0	0	0	0
Cwc22	0	0	0	21	0	5	0	0	0	14	1	2	1	0	0	0	4	0	0	0	0	0	0	701	0	1	0	4	0	0	0	1	0	0	21	0	696	2	5	72	0	12	0	0	0	0	0	0	0
4930440I19Rik	0	0	0	0	0	0	0	0	0	0	0	0	0	0	0	0	0	0	0	0	0	0	0	0	0	0	0	0	0	0	0	0	0	0	0	0	0	0	0	0	0	0	0	0	0	0	0	0	0
Gm14461	0	0	0	0	0	0	0	0	0	0	0	0	0	0	0	0	0	0	0	0	0	0	0	0	0	0	0	0	0	0	0	0	0	0	0	0	0	0	0	0	0	0	0	0	0	0	0	0	0
Ube2e3	17	401	646	898	261	43	6	360	6	85	167	641	492	67	449	413	84	1059	222	3169	14	225	281	575	1850	916	180	393	316	707	1682	14	972	35	129	1701	7	19	487	455	6	98	186	7	772	311	0	0	292
Itga4	0	65	0	0	0	0	0	0	0	0	0	0	0	0	0	0	0	0	45	0	9	0	0	0	0	0	0	0	0	0	0	0	0	1	0	0	0	31	0	565	0	0	0	0	0	0	0	0	0
Cerkl	0	25	0	0	0	0	0	0	0	0	0	0	0	0	0	0	0	0	0	0	0	0	0	0	0	0	0	0	0	0	0	0	0	0	0	0	0	0	0	0	0	0	0	0	0	0	0	0	0
Neurod1	0	0	0	0	0	0	0	0	0	0	0	0	0	0	0	0	0	0	0	0	0	0	0	0	0	0	0	0	0	0	0	0	0	0	0	0	0	0	0	0	0	0	0	0	0	0	0	0	0
Itprid2	2	0	0	531	0	3	0	1831	0	6	0	26	26	529	424	3	43	5	1	0	24	31	6	7	1	1	1	81	1	6	265	7	4	0	4	0	2	6	3	30	13	8	3	0	97	3	0	0	20
Ppp1r1c	0	0	0	0	0	0	0	0	0	0	0	0	0	0	0	0	0	0	0	0	0	0	0	1	0	0	0	0	0	0	0	0	0	0	0	0	0	0	0	0	0	0	0	0	0	0	5	0	0
Pde1a	0	0	0	0	0	0	0	0	0	0	0	0	0	0	0	0	0	27	0	0	0	0	0	0	0	0	0	0	0	0	0	0	0	0	0	0	0	0	0	0	0	0	0	0	0	329	0	0	0
Prdx6b	3	4	0	3	15	0	0	6	5	2	5	5	0	7	3	8	6	8	6	0	0	2	3	0	6	6	0	4	1	4	7	0	2	5	0	5	17	2	10	8	0	2	9	1	4	1	0	0	7
Dnajc10	1	67	299	442	707	70	502	1693	2798	379	949	500	5	664	273	92	826	407	52	60	220	266	173	458	752	70	1	94	518	11	1146	5	122	3	32	151	184	70	10	612	5	224	27	16	1	52	0	0	5
Frzb	0	0	0	0	0	0	0	0	0	0	0	0	0	0	0	0	0	101	0	0	0	0	0	0	0	0	0	0	0	0	0	0	0	0	0	0	0	0	0	0	0	0	0	0	0	0	0	0	0
Nckap1	265	114	263	153	388	86	50	960	15	127	395	889	387	1530	1111	3	706	316	1045	2577	1534	93	248	808	584	1508	725	876	637	3982	1802	976	4117	348	90	217	923	321	1506	957	11	14	1962	256	316	779	283	3	101
Dusp19	268	8	100	339	67	0	0	0	0	3	30	0	0	8	14	1	6	155	39	10	7	124	1	20	0	61	0	125	0	0	27	1	0	0	2	295	63	1	258	289	1	1	0	52	1	0	0	0	98
Nup35	0	8	35	8	11	1	0	9	0	0	4	4	0	0	0	348	0	4	0	1	1	3	0	27	129	26	0	12	6	0	1	0	15	0	0	0	0	0	0	103	0	0	0	17	5	0	0	1	0
Mir684-1	0	0	0	0	0	0	0	2	0	0	0	0	0	0	0	0	0	0	0	0	0	0	0	0	0	0	0	0	1	0	0	0	0	0	0	0	0	0	0	0	0	0	0	0	0	0	0	0	0
Zfp804a	0	0	0	0	0	0	0	0	0	0	0	0	0	0	0	0	0	0	0	0	0	0	0	0	0	0	0	0	0	0	0	0	0	0	0	0	0	0	0	0	0	0	0	0	0	0	0	0	0
Zc3h15	144	183	261	151	157	611	173	956	9	51	435	67	370	171	112	22	315	481	562	211	19	543	223	634	486	240	19	311	12	1458	306	140	1448	678	91	440	452	446	183	799	139	109	69	337	194	63	166	2115	18
Itgav	710	308	284	445	299	624	818	956	70	337	308	237	1461	749	179	1103	678	811	329	731	975	354	346	2548	102	510	255	411	159	519	359	145	330	132	972	147	377	369	488	598	1060	550	933	129	372	72	257	13	367
Fam171b	0	3	0	6	107	503	50	0	23	0	19	0	0	0	0	0	121	0	160	0	0	0	0	7	0	0	14	1	286	0	78	0	0	0	1	0	0	1635	0	41	0	0	0	438	0	0	30	0	0
Zswim2	0	0	0	0	0	0	0	0	0	0	0	0	0	0	0	0	0	0	0	0	0	0	0	0	0	0	0	0	0	0	0	0	0	0	0	0	0	0	0	0	0	0	0	0	0	0	0	0	0
Calcrl	0	0	0	0	0	0	0	0	0	0	0	0	0	0	0	0	0	0	0	0	0	0	0	0	0	0	0	0	59	0	0	0	0	0	0	0	0	0	0	0	0	0	0	0	0	0	0	0	113
Tfpi	0	0	0	0	0	0	0	0	0	0	0	0	0	0	0	0	0	0	0	0	0	0	0	0	0	0	0	0	0	0	0	0	0	0	0	0	0	0	0	0	0	0	0	0	0	0	0	0	0
Gm13710	0	0	0	0	0	0	0	0	0	0	0	0	0	0	0	0	0	0	0	0	0	0	0	0	0	0	0	0	0	0	0	0	0	0	0	0	0	0	0	0	0	0	0	0	0	0	0	0	0
Ctnnd1	20	32	166	2	61	8	20	125	402	33	91	11	23	90	1	0	4	125	10	334	1	2	16	92	2	104	83	60	65	583	66	5	121	7	2	102	146	133	41	96	6	36	123	21	11	30	255	0	185
Btbd18	0	0	0	15	0	35	0	0	0	0	0	0	0	0	17	0	0	0	1261	0	0	0	0	0	348	0	0	0	0	0	0	0	0	0	0	0	0	0	0	0	0	0	0	0	0	0	0	0	0
Selenoh	85	201	337	1290	522	72	554	1007	1	486	407	305	98	40	79	0	25	731	13	17	1197	1	368	382	689	462	83	345	8	24	310	35	0	18	110	195	1164	63	162	898	336	58	0	0	726	0	28	0	0
Tmx2	58	200	426	242	778	9	0	4	2	7	177	201	22	311	568	0	9	215	310	0	0	30	53	4	330	250	0	178	0	0	66	0	0	470	1	0	0	368	245	246	134	0	171	227	261	25	0	27	185
Med19	1	4	19	156	208	11	0	4	4	224	255	33	73	33	38	67	84	8	0	1	4	140	1	3	256	8	24	201	244	53	26	1	1	29	34	346	13	95	7	414	0	541	30	24	0	66	0	0	482
Zdhhc5	84	162	0	83	93	77	64	2	137	2	18	6	1	23	9	2	0	36	0	52	240	117	0	259	3	19	0	7	25	2	22	872	0	20	1	9	29	78	48	175	0	1	46	445	92	5	0	155	1
Clp1	0	5	0	39	0	0	0	0	2	0	0	0	0	0	0	0	0	0	0	0	0	0	0	0	0	139	0	53	2	0	0	0	0	0	0	0	0	1	692	42	0	0	767	0	14	0	181	0	0
Ypel4	13	0	0	0	0	0	0	0	0	0	0	33	0	0	0	0	0	0	45	0	1	0	0	0	0	0	1	0	24	0	0	0	0	0	2	0	0	0	0	0	0	1	0	122	0	0	0	0	0
Mir130a	0	0	0	0	0	0	0	0	0	0	0	0	0	0	0	0	0	0	0	0	0	0	0	0	0	0	0	0	0	0	0	0	0	0	0	0	0	0	0	0	0	0	0	0	0	0	0	0	0
Serping1	0	0	0	0	0	0	0	0	0	0	0	0	0	0	0	0	0	0	0	0	0	0	0	0	0	0	0	0	0	0	0	0	0	0	0	0	0	0	0	0	0	0	0	0	0	0	0	0	0
Ube2l6	0	0	66	44	0	0	0	0	52	0	0	0	0	212	0	0	0	1	0	0	0	50	0	0	0	33	0	187	0	0	134	0	0	18	462	0	0	10	51	203	0	0	0	0	0	0	0	0	0
Smtnl1	0	0	0	0	0	0	0	0	0	0	0	0	0	0	0	0	0	0	0	0	0	0	0	0	0	0	0	0	0	0	0	0	0	0	0	0	0	0	0	0	0	0	0	0	0	0	0	0	0
Timm10	119	53	165	100	75	0	13	512	1	0	123	62	28	23	37	426	124	387	83	0	1	0	0	0	57	0	59	6	13	0	1	0	0	0	0	188	0	0	112	18	0	155	374	0	355	0	92	0	0
Slc43a1	0	0	0	0	0	20	0	0	0	0	0	0	0	0	0	0	0	0	0	0	0	0	0	0	0	0	0	0	0	0	0	0	0	0	0	0	0	0	0	0	0	0	0	0	0	0	0	0	0
Rtn4rl2	0	0	0	0	0	0	0	0	0	0	0	0	0	0	0	0	0	0	0	0	0	0	0	0	0	0	0	0	0	0	0	0	0	0	0	0	0	0	0	0	0	0	0	0	0	0	0	0	0
Slc43a3	0	84	0	196	268	259	1	0	32	7	478	1	0	0	0	0	0	808	0	1	391	0	44	51	0	71	1	116	0	2	7	1	165	11	5	1492	0	4	0	13	0	1	0	0	58	0	0	0	0
Prg3	0	0	0	0	0	0	0	0	0	0	0	0	0	0	0	0	0	0	0	0	0	0	0	0	0	0	0	0	0	0	0	0	0	0	0	0	0	0	0	0	0	0	0	0	0	0	0	0	0
P2rx3	0	0	0	0	0	0	0	0	0	0	0	0	0	0	0	0	0	0	0	0	0	0	0	0	0	0	0	0	0	0	0	0	0	0	0	0	0	0	0	0	0	0	0	0	0	0	0	0	0
Ssrp1	134	309	631	759	794	402	1267	1443	21	433	789	307	953	375	250	1	301	336	251	1	17	466	1	558	43	507	1	421	0	16	431	61	79	53	3	1415	825	96	289	370	2	112	187	103	1100	163	1	230	218
Tnks1bp1	10	0	0	31	0	0	0	0	29	0	0	36	0	1	11	11	0	2	118	77	0	0	2	0	0	0	39	12	0	0	0	0	1	17	0	1	14	2	81	5	0	49	75	0	0	24	0	0	0
4930443O20Rik	0	0	0	0	0	9	0	0	0	0	0	0	0	0	0	0	0	0	0	0	0	0	0	0	0	0	0	0	0	0	0	0	0	0	0	0	0	0	0	0	0	0	0	0	0	0	0	0	0
Aplnr	0	0	0	0	0	0	0	0	0	0	3	0	0	0	0	0	0	0	0	0	0	0	0	0	0	0	0	0	0	0	0	0	0	0	0	0	0	0	0	0	0	0	0	0	0	0	0	0	0
Lrrc55	0	0	0	0	0	0	0	0	0	0	0	0	0	0	0	0	0	0	0	0	0	0	0	0	0	0	0	0	0	0	0	0	0	0	0	0	0	0	0	0	0	0	0	0	0	0	0	0	0
Olfr987	0	0	0	0	0	0	0	0	0	0	0	0	0	0	0	0	0	0	0	0	0	0	0	0	0	0	0	0	0	0	0	0	0	0	0	0	0	0	0	0	0	0	0	0	0	0	0	0	0
Olfr988	0	0	0	0	0	0	0	0	0	0	0	0	0	0	0	0	0	0	0	0	0	0	0	0	0	0	0	0	0	0	0	0	0	0	0	0	0	0	0	0	0	0	0	0	0	0	0	0	0
Olfr993	0	0	0	0	0	0	0	0	0	0	0	0	0	0	0	0	0	0	0	0	0	0	0	0	0	0	0	0	0	0	0	0	0	0	0	0	0	0	0	0	0	0	0	0	0	0	0	0	0
Olfr994	0	0	0	0	0	0	0	0	0	0	0	0	0	0	0	0	0	0	0	0	0	0	0	0	0	0	0	0	0	0	0	0	0	0	0	0	0	0	0	0	0	0	0	0	0	0	0	0	0
Olfr995	0	0	0	0	0	0	0	0	0	0	0	0	0	0	0	0	0	0	0	0	0	0	0	0	0	0	0	0	0	0	0	0	0	0	0	0	0	0	0	0	0	0	0	0	0	0	0	0	0
4833423E24Rik	0	0	0	0	0	0	0	0	0	0	0	0	0	0	0	0	0	0	0	0	0	0	0	0	0	0	0	0	0	0	0	0	0	0	0	0	0	0	0	0	0	0	0	0	0	0	0	0	0
Olfr1000	0	0	0	0	0	0	0	0	0	0	0	0	0	0	0	0	0	0	0	0	0	0	0	0	0	0	0	0	0	0	0	0	0	0	0	0	0	0	0	0	0	0	0	0	0	0	0	0	0
Olfr1009	0	0	0	0	0	0	0	0	0	0	0	0	0	0	0	0	0	0	0	0	0	0	0	0	0	0	0	0	0	0	0	0	0	0	0	0	0	0	0	0	0	0	0	0	0	0	0	0	0
Olfr1012	0	0	0	0	0	0	0	0	0	0	0	0	0	0	0	0	0	0	0	0	0	0	0	0	0	0	0	0	0	0	0	0	0	0	0	0	0	0	0	0	0	0	0	0	0	0	0	0	0
Olfr1013	0	0	0	0	0	0	0	0	0	0	0	0	0	0	0	0	0	0	0	0	0	0	0	0	0	0	0	0	0	0	0	0	0	0	0	0	0	0	0	0	0	0	0	0	0	0	0	0	0
Olfr1015	0	0	0	0	0	0	0	0	0	0	0	0	0	0	0	0	0	0	0	0	0	0	0	0	0	0	0	0	0	0	0	0	0	0	0	0	0	0	0	0	0	0	0	0	0	0	0	0	0
Olfr1018	0	0	0	0	0	0	0	0	0	0	0	0	0	0	0	0	0	0	0	0	0	0	0	0	0	0	0	0	0	0	0	0	0	0	0	0	0	0	0	0	0	0	0	0	0	0	0	0	0
Olfr1019	0	0	0	0	0	0	0	0	0	0	0	0	0	0	0	0	0	0	0	0	0	0	0	0	0	0	0	0	0	0	0	0	0	0	0	0	0	0	0	0	0	0	0	0	0	0	0	0	0
Olfr1022	0	0	0	0	0	0	0	0	0	0	0	0	0	0	0	0	0	0	0	0	0	0	0	0	0	0	0	0	0	0	0	0	0	0	0	0	0	0	0	0	0	0	0	0	0	0	0	0	0
Olfr1023	0	0	0	0	0	0	0	0	0	0	0	0	0	0	0	0	0	0	0	0	0	0	0	0	0	0	0	0	0	0	0	0	0	0	0	0	0	0	0	0	0	0	0	0	0	0	0	0	0
Olfr1026	0	0	0	0	0	0	0	0	0	0	0	0	0	0	0	0	0	0	0	0	0	0	0	0	0	0	0	0	0	0	0	0	0	0	0	0	0	0	0	0	0	0	0	0	0	0	0	0	0
Olfr1028	0	0	0	0	0	0	0	0	0	0	0	0	0	0	0	0	0	0	0	0	0	0	0	0	0	0	0	0	0	0	0	0	0	0	0	0	0	0	0	0	0	0	0	0	0	0	0	0	0
Olfr1029	0	0	0	0	0	0	0	0	0	0	0	0	0	0	1	0	0	0	0	0	0	0	0	0	0	0	0	1	0	0	0	0	0	1	0	0	0	0	0	0	0	0	0	0	0	0	0	0	0
Olfr1030	0	0	0	0	0	0	0	0	0	0	0	0	0	1	0	0	0	0	0	0	0	0	0	0	0	0	0	0	0	0	0	0	0	0	0	0	0	0	0	0	0	0	0	0	0	0	0	0	0
Olfr1031	0	0	0	0	0	0	0	0	0	0	0	0	0	0	0	0	0	0	0	0	0	0	0	0	0	0	0	0	0	0	0	0	0	0	0	0	0	0	0	0	0	0	0	0	0	0	0	0	0
Olfr1033	0	0	0	0	0	0	0	0	0	0	0	0	0	0	0	0	0	0	0	0	0	0	0	0	0	0	0	0	0	0	0	0	0	0	0	0	0	0	0	0	0	0	0	0	0	0	0	0	0
Olfr1034	0	0	0	0	0	0	0	0	0	0	0	0	0	0	0	0	0	0	0	0	0	0	0	0	0	0	0	0	0	0	0	0	0	0	0	0	0	0	0	0	0	0	0	0	0	0	0	0	0
Olfr1037	0	0	0	0	0	0	0	0	0	0	0	0	0	0	0	0	0	0	0	0	0	0	0	0	0	0	0	0	0	0	0	0	0	0	0	0	0	0	0	0	0	0	0	0	0	0	0	0	0
Olfr1039	0	0	0	0	0	0	0	0	0	0	0	0	0	0	0	0	0	0	0	0	0	0	0	0	0	0	0	0	0	0	0	0	0	0	0	0	0	0	0	0	0	0	0	0	0	0	0	0	0
Olfr1042	0	0	0	0	0	0	0	0	0	0	0	0	0	0	0	0	0	0	0	0	0	0	0	0	0	0	0	0	0	0	0	0	0	0	0	0	0	0	0	0	0	0	0	0	0	0	0	0	0
Olfr1044	0	0	0	0	0	0	0	0	0	0	0	0	0	0	0	0	0	0	0	0	0	0	0	0	0	0	0	0	0	0	0	0	0	0	0	0	0	0	0	0	0	0	0	0	0	0	0	0	0
Olfr52	0	0	0	0	0	0	0	0	0	0	0	0	0	0	0	0	0	0	0	0	0	0	0	0	0	0	0	0	0	0	0	0	0	0	0	0	0	0	0	0	0	0	0	0	0	0	0	0	0
Olfr1045	0	0	0	0	0	0	0	0	0	0	0	0	0	0	0	0	0	0	0	0	0	0	0	0	0	0	0	0	0	0	0	0	0	0	0	0	0	0	0	0	0	0	0	0	0	0	0	0	0
Olfr1046	0	0	0	0	0	0	0	0	0	0	0	0	0	0	0	0	0	0	0	0	0	0	0	0	0	0	0	0	0	0	0	0	0	0	0	0	0	0	0	0	0	0	0	0	0	0	0	0	0
Olfr1047	0	0	0	0	0	0	0	0	0	0	0	0	0	0	0	0	0	0	0	0	0	0	0	0	0	0	0	0	0	0	0	0	0	0	0	0	0	0	0	0	0	0	0	0	0	0	0	0	0
Olfr1051	0	0	0	0	0	0	0	0	0	0	0	0	1	0	0	0	0	0	0	0	0	0	0	0	0	0	0	0	0	0	0	0	0	0	0	0	0	0	0	0	0	0	0	0	0	0	0	0	0
Olfr1052	0	0	0	0	0	0	0	0	0	0	0	0	0	41	0	0	0	0	0	0	0	0	0	0	0	0	0	0	0	0	0	0	0	0	0	0	0	0	0	0	0	0	0	0	0	0	0	0	0
Olfr1053	0	0	0	0	0	0	0	0	0	0	0	0	0	0	0	0	0	0	0	0	0	0	0	0	0	0	0	0	0	0	0	0	0	0	0	0	0	0	0	0	0	0	0	0	0	0	0	0	0
Olfr1056	0	0	0	0	0	0	0	0	0	0	0	0	0	0	0	0	0	0	0	0	0	0	0	0	0	0	0	0	0	0	0	0	0	0	0	0	0	0	0	0	0	0	0	0	0	0	0	0	0
Olfr1057	0	0	0	0	0	0	0	0	0	0	0	0	0	0	0	0	0	0	0	0	0	0	0	0	0	0	0	0	0	0	0	0	0	0	0	0	0	0	0	0	0	0	0	0	0	0	0	0	0
Olfr1061	0	0	0	0	0	0	0	0	0	0	0	0	0	0	0	0	0	0	0	0	0	0	0	0	0	0	0	0	0	0	0	0	0	0	0	0	0	0	0	0	0	0	0	0	0	0	0	0	0
Olfr1062	0	0	0	0	0	0	0	0	0	0	0	0	0	0	0	0	0	0	0	0	0	0	0	0	0	0	0	0	0	0	0	0	0	0	0	0	0	0	0	0	0	0	0	0	0	0	0	0	0
Olfr1065	0	0	0	0	0	0	0	0	0	0	0	0	0	0	0	0	0	0	0	0	0	0	0	0	0	0	0	0	0	0	0	0	0	0	0	0	0	0	0	0	0	0	0	0	0	0	0	0	0
Olfr1079	0	0	0	0	0	0	0	0	0	0	0	0	0	0	0	0	0	0	0	0	0	0	0	0	0	0	0	0	0	0	0	0	0	0	0	0	0	0	0	0	0	0	0	0	0	0	0	0	0
Olfr1080	0	0	0	0	0	0	0	0	0	0	0	0	0	0	0	0	0	0	0	0	0	0	0	0	0	0	0	0	0	0	0	0	0	0	0	0	0	0	0	0	0	0	0	0	0	0	0	0	0
Olfr1082	0	0	0	0	0	0	0	0	0	0	0	0	0	0	0	0	0	0	0	0	0	0	0	0	0	0	0	0	0	0	0	0	0	0	0	0	0	0	0	0	0	0	0	0	0	0	0	0	0
Olfr1084	0	0	0	0	0	0	0	0	0	0	0	0	0	0	0	0	0	0	0	0	0	0	0	0	0	0	0	0	0	0	0	0	0	0	0	0	0	0	0	0	0	0	0	0	0	0	0	0	0
Olfr1085	0	0	0	0	0	0	0	0	0	0	0	0	0	0	0	0	0	0	0	0	0	0	0	0	0	0	0	0	0	0	0	0	0	0	0	0	0	0	0	0	0	0	0	0	0	0	0	0	0
Olfr1087	0	0	0	0	0	0	0	0	0	0	0	0	0	0	0	0	0	0	0	0	0	0	0	0	0	0	0	0	0	0	0	0	0	0	0	0	0	0	0	0	0	0	0	0	0	0	0	0	0
Olfr1090	0	0	0	0	0	0	0	0	0	0	0	0	0	0	0	0	0	0	0	0	0	0	0	0	0	0	0	0	0	0	0	0	0	0	0	0	0	0	0	0	0	0	0	0	0	0	0	0	0
Olfr1093	0	0	0	0	0	1	0	0	0	0	0	0	0	0	0	0	0	0	0	0	0	0	0	0	0	0	0	0	0	0	0	0	0	0	0	0	0	0	0	0	0	0	0	0	0	0	0	0	0
Olfr1094	0	0	0	0	0	0	0	0	0	0	0	0	0	0	0	0	0	0	0	0	0	0	0	0	0	0	0	0	0	0	0	0	0	0	0	0	0	0	0	0	0	0	0	0	0	0	0	0	0
Olfr1097	0	0	0	0	0	0	0	0	0	0	0	0	0	0	0	0	0	0	0	0	0	0	0	0	0	0	0	0	0	0	0	0	0	0	0	0	0	0	0	0	0	0	0	0	0	0	0	0	0
Olfr1098	0	0	0	0	0	0	0	0	0	0	0	0	0	0	0	0	0	0	0	0	0	0	0	0	0	0	0	0	0	0	0	0	0	0	0	0	0	0	0	0	0	0	0	0	0	0	0	0	0
Olfr1099	0	0	0	0	0	0	0	0	0	0	0	0	0	0	0	0	0	0	0	0	0	0	0	0	0	0	0	0	0	0	0	0	0	0	0	0	0	0	0	0	0	0	0	0	0	0	0	0	0
Olfr1100	0	0	0	0	0	0	0	0	0	0	0	0	0	0	0	0	0	0	0	0	0	0	0	0	0	0	0	0	0	0	0	0	0	0	0	0	0	0	0	0	0	0	0	0	0	0	0	0	0
Olfr1101	0	0	0	0	0	0	0	0	0	0	0	0	0	0	0	0	0	0	0	0	0	0	0	0	0	0	0	0	0	0	0	0	0	0	0	0	0	0	0	0	0	0	0	0	0	0	0	0	0
Olfr1102	0	0	0	0	0	0	0	0	0	0	0	0	0	0	0	0	0	0	0	0	0	0	0	0	0	0	0	0	0	0	0	0	0	0	0	0	0	0	0	0	0	0	0	0	0	0	0	0	0
Olfr1104	0	0	0	0	0	0	0	0	0	0	0	0	0	0	0	0	0	0	0	0	0	0	0	0	0	0	0	0	0	0	0	0	0	0	0	0	0	0	0	0	0	0	0	0	0	0	0	0	0
Olfr1105	0	0	0	0	0	0	0	0	0	0	0	0	0	0	0	0	0	0	0	0	0	0	0	0	0	0	0	0	0	0	0	0	0	0	0	0	0	0	0	0	0	0	0	0	0	0	0	0	0
Olfr1106	0	0	0	0	0	0	0	0	0	0	0	0	0	0	0	0	0	0	0	0	0	0	0	0	0	0	0	0	0	0	0	0	0	0	0	0	0	0	0	0	0	0	0	0	0	0	0	0	0
Olfr1107	0	0	0	0	0	0	0	0	0	0	0	0	0	0	0	0	0	0	0	0	0	0	0	0	0	0	0	0	0	0	0	0	0	0	0	0	0	0	0	0	0	0	0	0	0	0	0	0	0
Olfr1109	0	0	0	0	0	0	0	0	0	0	0	0	0	0	0	0	0	0	0	0	0	0	0	0	0	0	0	0	0	0	0	0	0	0	0	0	0	0	0	0	0	0	0	0	0	0	0	0	0
Olfr259	0	0	0	0	0	0	0	0	0	0	0	0	0	0	0	0	0	0	0	0	0	0	0	0	0	0	0	0	0	0	0	0	0	0	0	0	0	0	0	0	0	0	0	0	0	0	0	0	0
Olfr1110	0	0	0	0	0	0	0	0	0	0	0	0	0	0	0	0	0	0	0	0	0	0	0	0	0	0	0	0	0	0	0	0	0	0	0	0	0	0	0	0	0	0	0	0	0	0	0	0	0
Olfr1112	0	0	0	0	0	0	0	0	0	0	0	0	0	0	0	0	0	0	0	0	0	0	0	0	0	0	0	0	0	0	0	0	0	0	0	0	0	0	0	0	0	0	0	0	0	0	0	0	0
Olfr1113	0	0	0	0	0	0	0	0	0	0	0	0	0	0	0	0	0	0	0	0	0	0	0	0	0	0	0	0	0	0	0	0	0	0	0	0	0	0	0	0	0	0	0	0	0	0	0	0	0
Olfr1115	0	0	0	0	0	0	0	0	0	0	0	0	0	0	0	0	0	0	0	0	0	0	0	0	0	0	0	0	0	0	0	0	0	0	0	0	0	0	0	0	0	0	0	0	0	0	0	0	0
Olfr1116	0	1	0	0	0	0	0	0	0	0	0	0	0	0	2	1	0	0	0	0	0	0	0	0	0	0	0	2	0	0	0	0	4	0	0	0	0	0	0	0	33	0	0	0	0	0	0	0	0
Olfr1118	0	0	0	0	0	0	0	0	0	0	0	0	0	0	0	0	0	0	0	0	0	0	0	0	0	1	0	0	0	0	0	0	0	0	0	0	0	0	0	0	0	0	0	0	0	0	0	0	0
Olfr1120	0	0	0	0	0	0	0	0	0	0	0	0	0	0	0	0	1	0	0	0	0	0	0	0	0	0	0	0	0	0	0	0	0	0	0	0	0	0	0	0	0	0	0	0	0	0	0	1	0
Olfr1122	0	0	0	0	0	0	0	0	0	0	0	0	0	0	0	0	0	0	0	0	0	0	0	0	0	0	0	0	0	0	0	0	0	0	0	0	0	0	0	0	0	0	0	0	0	0	0	0	0
Olfr1123	0	0	0	0	0	0	0	0	0	0	0	0	0	0	0	0	0	0	0	0	0	0	0	0	0	0	0	0	0	0	0	0	0	0	0	0	0	0	0	0	0	0	0	0	0	0	0	0	0
Olfr1124	0	0	0	0	0	0	0	0	0	0	0	0	0	0	0	0	0	0	0	0	0	0	0	0	0	0	0	0	0	0	0	0	0	0	0	0	0	0	0	0	0	0	0	0	0	0	0	0	0
Pramel7	0	0	0	0	0	0	0	0	0	0	0	0	0	0	0	0	0	0	0	0	0	0	0	0	0	0	0	0	0	0	0	0	0	0	0	0	0	0	0	0	0	0	0	0	0	0	0	0	0
Pramel6	0	0	0	0	0	0	0	0	0	0	0	0	0	0	0	0	0	0	0	0	0	0	0	0	0	0	0	0	0	0	0	0	0	0	0	0	0	0	0	0	0	0	0	0	0	0	0	0	0
Olfr1128	0	0	0	0	0	0	0	0	0	0	0	0	0	0	0	0	0	0	0	0	0	0	0	0	0	0	0	0	0	0	0	0	0	0	0	0	0	0	0	0	0	0	0	0	0	0	0	0	0
Olfr1130	0	0	0	0	0	0	0	0	0	0	0	0	0	0	0	0	0	0	0	0	0	0	0	0	0	0	0	0	0	0	0	0	0	0	0	0	0	0	0	0	0	0	0	0	0	0	0	0	0
Olfr1131	0	0	0	0	0	0	0	0	0	0	0	0	0	0	0	0	0	0	0	0	0	0	0	0	0	0	0	0	0	0	0	0	0	0	0	0	0	0	0	0	0	0	0	0	0	0	0	0	0
Olfr1132	0	0	0	0	0	0	0	0	0	0	0	0	0	0	0	0	0	0	0	0	0	0	0	0	0	0	0	0	0	0	0	0	0	0	0	0	0	0	0	0	0	0	0	0	0	0	0	0	0
Olfr1135	0	0	0	0	0	0	0	0	0	0	0	0	0	0	0	0	0	0	0	0	0	0	0	0	0	0	0	0	0	0	0	0	0	0	0	0	0	0	0	0	0	0	0	0	0	0	0	0	0
Olfr1137	0	0	0	0	0	0	0	0	0	0	0	0	0	0	0	0	0	0	0	0	0	0	0	0	0	0	0	0	0	0	0	0	0	0	0	0	0	0	0	0	0	0	0	0	0	0	0	0	0
Olfr1138	0	0	0	0	0	0	0	0	0	0	0	0	0	0	0	0	0	0	0	0	0	0	0	0	0	0	0	0	0	1	0	0	0	0	0	0	0	0	0	0	0	0	0	0	0	0	0	0	0
Olfr1140	0	0	0	0	0	0	0	0	0	0	0	0	0	0	0	0	0	0	0	0	0	0	0	0	0	0	0	0	0	0	0	0	0	0	0	0	0	0	0	0	0	0	0	0	0	0	0	0	0
Olfr152	0	0	0	0	0	0	0	0	0	0	0	0	0	0	0	0	0	0	0	0	0	0	0	0	0	0	0	0	0	0	0	0	0	0	0	0	0	0	0	0	0	0	0	0	0	0	0	0	0
Olfr1145	0	0	0	0	0	0	0	0	0	0	0	0	0	0	0	0	0	0	0	0	0	0	0	0	0	0	0	0	0	0	0	0	0	0	0	0	0	0	0	0	0	0	0	0	0	0	0	0	0
Olfr1151	0	0	0	0	0	0	0	0	0	0	0	0	0	0	0	0	0	0	0	0	0	0	0	0	0	0	0	0	0	0	0	0	0	0	0	0	0	0	0	0	0	0	0	0	0	0	0	0	0
Olfr1152	0	0	0	0	0	0	0	0	0	0	0	0	0	0	0	0	0	0	0	0	0	0	0	0	0	0	0	0	0	0	0	0	0	0	0	0	0	0	0	0	0	0	0	0	0	0	0	0	0
Olfr1153	0	0	0	0	0	0	0	0	0	0	0	0	0	0	0	0	0	0	0	0	0	0	0	0	0	0	0	0	0	0	0	0	0	0	0	0	0	0	0	0	0	0	0	0	0	0	0	0	0
Olfr1154	0	0	0	0	0	0	0	0	0	0	0	0	0	0	0	0	0	0	0	0	0	0	0	0	0	0	0	0	0	0	0	0	0	0	0	0	0	1	0	1	0	0	0	0	0	0	0	0	0
Olfr1156	0	0	0	0	0	0	0	0	0	0	0	0	0	0	0	0	0	0	0	0	0	0	0	0	0	0	0	0	0	0	0	0	0	0	0	0	0	0	0	0	0	0	0	0	0	0	0	0	0
Olfr1157	0	0	0	0	0	0	0	0	0	0	0	0	0	0	0	0	0	0	0	0	0	0	0	0	0	0	0	0	0	0	0	0	0	0	0	0	0	0	0	0	0	0	0	0	0	0	0	0	0
Olfr74	0	0	0	0	0	0	0	0	0	0	0	0	0	0	0	0	0	0	0	0	0	0	0	0	0	0	0	0	0	0	0	0	0	0	0	0	0	0	0	0	0	0	0	0	0	0	0	0	0
Olfr1160	0	0	0	0	0	0	1	0	0	0	0	0	1	0	0	0	0	0	0	0	0	0	0	0	0	0	0	0	0	0	0	0	0	0	0	0	0	0	0	0	0	0	0	0	0	0	0	0	0
Olfr1161	0	0	0	0	0	0	0	0	0	0	0	0	0	0	0	0	0	0	0	0	0	0	0	0	0	0	0	0	0	0	0	0	0	0	0	0	0	0	0	0	0	0	1	0	0	0	0	0	0
Olfr73	0	0	0	0	0	0	0	0	0	0	0	0	0	0	0	0	0	0	0	0	0	0	0	0	0	0	0	0	0	0	0	0	0	0	0	0	0	0	0	0	0	0	0	0	0	0	0	0	0
Olfr1163	0	0	0	0	0	0	0	0	0	0	0	0	0	0	0	0	0	0	0	0	0	0	0	0	0	0	0	0	0	0	0	0	0	0	0	0	0	0	0	0	0	0	0	0	0	0	0	0	0
Olfr1167	0	0	0	0	0	0	0	0	0	0	0	0	0	0	0	0	0	0	0	0	1	0	0	0	0	0	0	0	0	0	0	0	0	0	0	0	0	0	0	0	0	0	0	0	0	0	1	0	0
Olfr1168	0	0	0	0	0	0	0	0	0	0	0	0	0	0	0	0	0	0	0	0	0	0	0	0	0	0	0	0	0	0	0	0	0	0	0	0	0	0	0	0	0	0	0	0	0	0	0	0	0
Olfr1170	0	0	0	0	0	0	0	0	0	0	0	0	0	0	0	0	0	0	0	0	0	0	0	0	0	0	0	0	0	0	0	0	0	0	0	0	0	0	0	0	0	0	0	0	0	0	0	0	0
Olfr1173	0	0	0	0	0	0	0	0	0	0	0	0	1	0	0	0	0	0	0	0	0	1	0	0	0	0	0	0	0	0	0	0	0	0	0	0	0	0	0	0	0	0	0	0	0	0	0	0	0
Olfr1176	0	0	0	0	0	0	0	0	0	0	0	0	0	0	0	0	0	0	0	0	0	0	0	0	0	0	0	0	0	0	0	0	0	0	0	0	0	0	0	0	0	0	0	0	0	0	0	0	0
Olfr1179	0	0	0	0	0	0	0	0	0	0	0	0	0	0	0	0	0	0	0	0	0	0	0	0	0	0	0	0	0	0	0	0	0	0	0	0	0	0	0	0	0	0	0	0	0	0	0	0	0
Olfr1180	0	0	0	0	0	0	0	0	0	0	0	0	0	0	0	0	0	0	0	0	0	0	0	0	0	0	0	0	0	0	0	0	0	0	0	0	0	0	0	0	0	0	0	0	0	0	0	0	0
Olfr1181	0	0	0	0	0	0	0	0	0	0	0	0	0	0	3	0	0	0	0	0	0	0	0	0	0	0	0	0	0	0	0	0	0	0	0	0	0	0	0	0	0	0	0	0	0	0	0	0	0
Olfr1182	0	0	0	0	0	0	0	0	0	0	0	0	0	0	0	0	0	0	0	0	0	0	0	0	0	0	0	0	0	0	0	0	0	0	0	0	0	0	0	0	0	0	0	0	0	0	0	0	0
Olfr1183	0	0	0	0	0	0	0	0	0	0	0	0	0	0	0	0	0	0	0	0	0	0	0	0	0	0	0	0	0	0	0	0	0	0	0	0	0	0	0	0	0	0	0	0	0	0	0	0	0
Olfr1184	0	0	0	0	0	0	0	0	0	0	0	0	0	0	0	0	0	0	0	0	0	0	0	0	0	0	0	0	0	0	0	0	0	0	0	0	0	0	0	0	0	0	0	0	0	0	0	0	0
Olfr1186	0	0	0	0	0	0	0	0	0	0	0	0	0	0	0	0	0	0	0	0	0	0	4	0	0	0	0	0	0	0	0	0	0	0	0	0	0	0	0	0	0	0	0	0	0	0	0	0	0
Olfr1188	0	0	0	0	0	0	0	0	0	0	0	0	0	0	0	0	0	0	0	0	0	0	0	0	0	0	0	0	0	0	0	0	0	0	0	0	0	0	0	0	0	0	0	0	0	0	0	0	0
Olfr1189	0	0	0	0	0	0	0	0	0	0	0	0	0	0	0	0	0	0	0	0	0	0	0	0	0	0	0	0	0	0	0	0	0	0	0	0	0	0	0	0	0	0	0	0	0	0	0	0	0
Olfr1195	0	0	0	0	0	0	0	0	0	0	0	0	0	0	0	0	0	0	0	0	0	0	0	0	0	0	0	0	0	0	0	0	0	0	0	0	0	0	0	0	1	0	0	0	0	0	0	0	0
Olfr1196	0	0	0	0	0	0	0	0	0	0	0	0	0	0	0	0	0	0	0	0	0	0	0	0	0	0	0	0	0	0	0	0	0	0	0	0	0	0	0	0	0	0	0	0	0	0	0	0	0
Olfr1197	0	0	0	0	0	0	0	0	0	0	0	0	0	0	0	0	0	0	0	0	0	0	0	0	0	0	0	0	0	0	0	0	0	0	0	0	0	0	0	0	0	0	0	0	0	0	0	0	0
Olfr1198	0	0	0	0	0	0	0	0	0	0	0	0	0	0	0	0	0	0	0	0	0	0	0	0	0	0	0	0	0	0	0	0	0	0	0	0	0	0	0	0	0	0	0	0	0	0	0	0	0
Olfr1199	0	0	0	0	0	0	0	0	0	0	0	0	0	0	0	0	0	0	0	0	0	0	0	0	0	0	0	0	0	0	0	0	0	0	0	0	0	0	0	0	0	0	0	0	0	0	0	0	0
Olfr1200	0	0	0	0	0	0	0	0	0	0	0	0	0	0	0	0	0	0	0	0	0	0	0	0	0	0	0	0	1	0	0	0	0	0	0	0	0	0	0	0	0	0	0	0	0	0	0	0	0
Olfr1202	0	0	0	0	0	0	0	0	0	0	0	0	0	0	0	0	0	0	0	0	0	0	0	0	0	0	0	0	0	0	0	0	0	0	0	0	0	0	0	0	0	0	0	0	0	0	0	0	0
Olfr1205	0	0	0	0	0	0	0	0	0	0	0	0	0	0	0	0	0	0	0	0	0	0	0	0	0	0	0	0	0	0	0	0	0	0	0	0	0	0	0	0	0	0	0	0	0	0	0	0	0
Olfr1204	0	0	2	0	0	0	0	0	0	0	0	0	0	0	0	0	0	0	0	0	0	0	0	0	0	0	0	0	0	0	0	0	0	0	0	0	0	0	0	0	0	0	0	0	0	0	0	0	0
Olfr1209	0	0	0	0	0	1	0	0	0	0	0	0	0	0	0	0	0	0	0	0	0	0	0	0	0	0	0	0	0	0	0	0	0	0	0	0	0	0	0	0	1	0	0	0	0	0	4	0	0
Olfr1211	0	0	0	0	0	0	0	0	0	0	0	0	0	0	0	0	0	0	0	0	0	0	0	0	0	0	0	0	0	0	0	0	0	0	0	0	0	0	0	0	0	0	0	0	0	0	0	0	0
Olfr1212	0	0	0	0	0	0	0	0	0	0	0	0	0	0	0	0	0	0	0	0	0	0	0	0	0	0	0	0	0	0	0	0	0	0	0	0	0	0	0	0	0	0	0	0	0	0	0	0	0
Olfr1214	0	0	0	0	0	0	0	0	0	0	0	0	0	0	0	0	0	0	0	0	0	0	0	0	0	0	0	0	0	0	0	0	0	0	0	0	0	0	0	0	0	0	0	0	0	0	0	0	0
Olfr1215	0	0	0	0	0	0	0	0	0	0	0	0	0	0	0	0	0	0	0	0	0	0	0	0	0	0	0	0	0	0	0	0	0	0	0	0	0	0	0	0	0	0	0	0	0	0	0	0	0
[truncated: 19,005 more rows]
[truncated: 428 more columns]
