# Supplementary material for: Dissecting the heterogeneity and tumorigenesis of BRCA1 deficient mammary tumors via single cell RNA sequencing
Source: Theranostics. 2021 Oct 25;11(20):9967–87. doi: 10.7150/thno.63995 (PMC8581428; doi:10.7150/thno.63995)
Supplement: Supplementary file 7 — Supplementary table 6. [file thnov11p9967s7.xlsx]

## Sheet: Luminal and tumor cells
gene	p_val	avg_logFC	pct.1	pct.2	p_val_adj	cluster
Cd36	2.23021e-46	1.60797	0.941	0.232	4.42072e-42	1
Thrsp	1.71483e-45	1.77205	0.966	0.346	3.39914e-41	1
Csn1s2a	2.24203e-42	1.70233	1	0.62	4.44416e-38	1
Csn2	2.36783e-42	1.57493	1	0.656	4.6935e-38	1
Csn1s1	4.74211e-42	1.4581	1	0.737	9.39981e-38	1
Acsl1	1.15999e-39	1.39371	0.992	0.489	2.29933e-35	1
Lpl	4.12229e-39	1.35481	0.958	0.441	8.17121e-35	1
Fabp3	2.63307e-37	1.55742	0.857	0.271	5.21928e-33	1
Plin2	9.89711e-36	1.29435	1	0.849	1.96181e-31	1
Btn1a1	1.32995e-34	1.10765	0.941	0.372	2.63622e-30	1
Gjb6	4.07872e-34	1.08763	0.79	0.218	8.08484e-30	1
Muc15	1.25517e-33	1.22874	1	0.64	2.488e-29	1
Pigr	2.96737e-33	0.814339	0.933	0.321	5.88192e-29	1
Elf5	2.2124e-31	1.33042	0.992	0.55	4.38541e-27	1
Fasn	1.40442e-29	1.15161	0.992	0.858	2.78384e-25	1
Gjb2	6.15166e-29	0.873836	0.908	0.422	1.21938e-24	1
Gm2a	8.36288e-29	0.837051	1	0.908	1.65769e-24	1
Wfdc18	3.39192e-28	0.947025	1	0.846	6.72346e-24	1
Got1	5.76926e-27	1.2814	0.966	0.768	1.14358e-22	1
Dbi	5.79428e-27	0.666852	1	0.978	1.14854e-22	1
Olah	1.06549e-25	0.579247	0.58	0.123	2.11201e-21	1
Csn3	8.82724e-25	0.928839	1	0.933	1.74973e-20	1
Taldo1	4.66881e-24	0.846674	0.992	0.852	9.25452e-20	1
Folr1	6.87401e-23	0.636723	0.924	0.43	1.36257e-18	1
Wap	1.35256e-22	1.11266	0.672	0.221	2.68104e-18	1
Slc28a3	2.95085e-22	0.770501	0.983	0.556	5.84917e-18	1
Chrdl2	2.16621e-21	0.331699	0.571	0.137	4.29385e-17	1
Txnip	1.25881e-20	0.897445	1	0.791	2.49522e-16	1
Lao1	1.33897e-20	1.18235	0.58	0.159	2.65411e-16	1
Gpx4	2.04881e-20	0.411306	1	0.978	4.06114e-16	1
Acss1	3.42972e-20	0.400665	0.588	0.168	6.7984e-16	1
Dab2	6.11344e-20	1.09348	0.824	0.48	1.21181e-15	1
Fam20a	2.00973e-19	0.690242	0.891	0.531	3.98368e-15	1
Trf	4.42271e-19	0.467621	1	0.821	8.7667e-15	1
Fam20c	4.91619e-19	0.469374	0.723	0.307	9.74487e-15	1
B4galt1	6.56322e-19	0.731256	1	0.997	1.30096e-14	1
Timd2	6.99622e-19	0.604618	0.664	0.246	1.38679e-14	1
Rbm47	1.32024e-18	0.695613	1	0.838	2.61697e-14	1
Selenop	2.26526e-18	0.801828	0.95	0.807	4.4902e-14	1
Clta	3.81691e-18	0.63695	1	0.88	7.56589e-14	1
Slc5a1	4.30997e-18	0.605517	0.588	0.182	8.54323e-14	1
Ehf	4.55401e-18	0.720515	1	0.749	9.02695e-14	1
Adig	4.66285e-18	0.335289	0.63	0.223	9.2427e-14	1
Ttpa	4.78094e-18	0.509042	0.773	0.304	9.47677e-14	1
RP23-269H21.1	4.83742e-18	0.552532	1	0.997	9.58873e-14	1
Rora	6.70297e-18	0.833889	0.975	0.768	1.32866e-13	1
Slc16a12	6.79282e-18	0.42578	0.605	0.196	1.34647e-13	1
Tcf7l2	1.43756e-17	0.581819	1	0.969	2.84953e-13	1
Ndufc2	3.171e-17	0.44961	0.992	0.955	6.28555e-13	1
Plet1	5.87908e-17	0.533337	1	0.782	1.16535e-12	1
Ogfrl1	8.71108e-17	0.607288	1	0.709	1.72671e-12	1
Myo5c	1.39708e-16	0.386435	0.874	0.469	2.76929e-12	1
Gm6170	5.82503e-16	0.301916	1	0.992	1.15464e-11	1
Mgst1	8.64686e-16	0.500898	1	0.958	1.71398e-11	1
Slc43a2	1.67353e-15	0.427121	0.723	0.335	3.31727e-11	1
Car2	1.91801e-15	0.679832	0.966	0.648	3.80188e-11	1
Vdr	2.45008e-15	0.596857	0.95	0.712	4.85655e-11	1
Hsdl2	4.22682e-15	0.63225	0.966	0.779	8.3784e-11	1
Cyp2f2	5.35668e-15	0.757984	0.538	0.198	1.0618e-10	1
Acly	1.30087e-14	0.786795	0.958	0.835	2.57858e-10	1
Chka	1.40918e-14	0.710197	1	0.947	2.79327e-10	1
Atp7b	1.78334e-14	0.299594	0.773	0.372	3.53494e-10	1
Rspo1	3.1985e-14	0.391404	0.748	0.36	6.34007e-10	1
Slc34a2	3.31664e-14	0.647711	0.681	0.374	6.57423e-10	1
Kcnk1	3.82184e-14	0.541278	0.966	0.712	7.57566e-10	1
Ucp2	4.55958e-14	0.581323	0.992	0.947	9.038e-10	1
Cish	5.1864e-14	0.656977	0.765	0.425	1.02805e-09	1
C3	5.38512e-14	0.603948	0.975	0.682	1.06744e-09	1
Pnpla2	5.98979e-14	0.753515	0.941	0.735	1.1873e-09	1
Ankrd22	1.18628e-13	0.392644	0.538	0.204	2.35145e-09	1
Atp5a1	2.67296e-13	0.469985	1	0.989	5.29835e-09	1
Sh3bp5	2.93405e-13	0.461598	0.748	0.441	5.81588e-09	1
Cd24a	4.23767e-13	0.46213	1	0.986	8.3999e-09	1
Abhd17c	5.94652e-13	0.569587	0.941	0.743	1.17872e-08	1
Mt1	8.80643e-13	0.494292	1	0.972	1.74561e-08	1
Rogdi	1.08161e-12	0.625002	0.79	0.455	2.14397e-08	1
Atp13a4	1.12097e-12	0.275137	0.513	0.182	2.22199e-08	1
Sidt1	1.51306e-12	0.429264	0.613	0.279	2.9992e-08	1
Tmprss13	2.53389e-12	0.472073	0.975	0.668	5.02268e-08	1
Abhd5	5.88588e-12	0.497721	0.857	0.598	1.1667e-07	1
Tmem44	6.80796e-12	0.317645	0.445	0.162	1.34947e-07	1
Fam210b	8.20518e-12	0.502834	0.849	0.57	1.62643e-07	1
Ech1	1.33169e-11	0.501451	0.975	0.844	2.63968e-07	1
Rack1	1.45981e-11	0.348826	1	0.994	2.89363e-07	1
Gm5905	1.45981e-11	0.33596	1	0.994	2.89363e-07	1
Trim46	1.7906e-11	0.347896	0.697	0.397	3.54932e-07	1
Cib1	1.88349e-11	0.401562	0.95	0.749	3.73345e-07	1
Lgr4	2.15401e-11	0.582691	0.966	0.891	4.26967e-07	1
Ppp1cb	2.20194e-11	0.47943	1	1	4.36469e-07	1
Irx2	3.1985e-11	0.408804	0.933	0.726	6.34007e-07	1
Chpt1	4.49515e-11	0.470499	0.815	0.637	8.91029e-07	1
Slc25a33	5.17705e-11	0.323086	0.824	0.545	1.02619e-06	1
Aldoc	7.56524e-11	0.55487	0.908	0.654	1.49958e-06	1
Rnasel	8.00128e-11	0.39096	0.706	0.411	1.58601e-06	1
Nucb2	8.32299e-11	0.540775	0.899	0.743	1.64978e-06	1
Rpl29	9.82928e-11	0.265733	0.706	0.466	1.94836e-06	1
Ctsh	1.1793e-10	0.420037	0.966	0.782	2.33761e-06	1
Lyn	1.22513e-10	0.254466	0.765	0.388	2.42846e-06	1
Cytip	1.28712e-10	0.522119	0.815	0.508	2.55133e-06	1
Tbc1d8	1.53916e-10	0.307624	0.739	0.397	3.05093e-06	1
Zbtb38	1.81251e-10	0.689041	0.933	0.891	3.59276e-06	1
Rpl10a-ps1	2.1374e-10	0.262405	1	0.997	4.23675e-06	1
Atp6v1c2	2.30952e-10	0.3399	0.866	0.556	4.57792e-06	1
Tgfb2	2.89751e-10	0.425361	0.815	0.581	5.74345e-06	1
Dcxr	3.06492e-10	0.299704	0.664	0.344	6.07529e-06	1
Fam13a	4.4903e-10	0.57134	0.697	0.43	8.90068e-06	1
Tmbim6	4.66904e-10	0.377077	1	0.989	9.25496e-06	1
Pfkfb3	5.37063e-10	0.570279	0.849	0.645	1.06457e-05	1
Tmc5	5.38076e-10	0.286156	0.387	0.128	1.06657e-05	1
Slc27a1	6.70641e-10	0.309049	0.983	0.715	1.32934e-05	1
Plb1	1.24439e-09	0.40178	0.849	0.598	2.46662e-05	1
Rpl14-ps1	1.55364e-09	0.25546	1	0.997	3.07962e-05	1
Srebf1	2.35034e-09	0.315671	0.882	0.64	4.65884e-05	1
Tsc22d3	2.3518e-09	0.513314	0.958	0.799	4.66174e-05	1
Duoxa1	2.59599e-09	0.496936	0.395	0.154	5.14578e-05	1
1110008L16Rik	2.77495e-09	0.3337	0.765	0.461	5.5005e-05	1
Eef1a1	3.57333e-09	0.2619	1	1	7.08305e-05	1
Stk40	4.10008e-09	0.359344	0.832	0.545	8.12718e-05	1
Mt2	5.02878e-09	0.310523	0.992	0.911	9.96806e-05	1
Eif3i	5.12242e-09	0.360407	0.983	0.913	0.000101537	1
Zfp36l2	5.53547e-09	0.459861	0.975	0.863	0.000109724	1
Prkaa2	7.437e-09	0.351788	0.529	0.265	0.000147416	1
Esrp1	7.92868e-09	0.283183	0.975	0.721	0.000157162	1
Slc39a14	7.94712e-09	0.326441	0.95	0.791	0.000157528	1
Mapkbp1	9.85285e-09	0.401844	0.79	0.528	0.000195303	1
Btg2	9.85353e-09	0.423866	0.975	0.972	0.000195317	1
Ceacam1	1.17418e-08	0.360112	0.983	0.788	0.000232746	1
Slc7a5	1.5994e-08	0.284217	0.824	0.573	0.000317032	1
Syne4	2.12902e-08	0.43522	0.697	0.489	0.000422015	1
Pik3r1	2.15691e-08	0.459593	0.958	0.827	0.000427543	1
Ccdc6	2.29595e-08	0.500496	0.95	0.908	0.000455104	1
Krt19	2.44647e-08	0.251069	0.992	0.746	0.000484939	1
Phlda1	2.70901e-08	0.320712	0.975	0.877	0.00053698	1
Cldn7	3.1164e-08	0.326932	1	0.83	0.000617733	1
Plscr1	3.14727e-08	0.44855	0.899	0.751	0.000623852	1
Car5b	3.78271e-08	0.424921	0.605	0.413	0.000749808	1
Mfsd7b	4.45218e-08	0.456434	0.849	0.656	0.000882512	1
Rpl3-ps1	4.76427e-08	0.261691	1	0.994	0.000944374	1
Tob1	6.137e-08	0.433669	0.958	0.936	0.00121648	1
Rab4a	6.4772e-08	0.403768	0.824	0.617	0.00128391	1
Muc4	6.6342e-08	0.338384	0.647	0.388	0.00131503	1
Foxo3	6.74871e-08	0.301405	1	0.972	0.00133773	1
Efhd2	9.06896e-08	0.322828	0.975	0.905	0.00179765	1
Osgin1	9.66214e-08	0.451058	0.714	0.466	0.00191523	1
Tmem176b	1.20116e-07	0.347055	1	0.98	0.00238093	1
Hhipl2	1.2292e-07	0.430727	0.605	0.346	0.00243653	1
Trim2	1.31377e-07	0.374597	0.782	0.564	0.00260415	1
Abcg2	1.36276e-07	0.585708	0.714	0.486	0.00270127	1
Anpep	1.39307e-07	0.279662	0.79	0.508	0.00276134	1
Tmcc3	1.48709e-07	0.301171	0.647	0.399	0.0029477	1
Mpc1-ps	1.55263e-07	0.253754	0.908	0.807	0.00307763	1
Stx19	1.71377e-07	0.340543	0.454	0.229	0.00339704	1
Prodh	1.86423e-07	0.415201	0.504	0.265	0.00369528	1
Retsat	2.22342e-07	0.452198	0.588	0.349	0.00440726	1
Foxo1	2.3597e-07	0.505513	0.908	0.846	0.00467739	1
Gpat4	3.00042e-07	0.521321	0.882	0.746	0.00594743	1
Arl4a	3.27593e-07	0.393462	0.807	0.606	0.00649355	1
Fam110a	5.40048e-07	0.459863	0.748	0.575	0.0107048	1
Suclg2	5.53522e-07	0.301487	0.882	0.656	0.0109719	1
Acad9	6.34435e-07	0.368973	0.723	0.522	0.0125758	1
Coq10b	6.84096e-07	0.377922	0.966	0.911	0.0135602	1
Hlf	7.91801e-07	0.308798	0.622	0.385	0.0156951	1
Fosl2	7.94006e-07	0.414571	0.983	0.899	0.0157388	1
Qars	8.9809e-07	0.360663	0.882	0.737	0.0178019	1
Zfp750	9.30902e-07	0.318721	0.605	0.369	0.0184523	1
Rhou	9.37594e-07	0.300872	0.933	0.793	0.018585	1
Map3k1	1.01211e-06	0.312081	0.941	0.849	0.020062	1
Ndrg1	1.05255e-06	0.420346	0.966	0.751	0.0208637	1
Pdha1	1.18671e-06	0.430516	0.992	0.869	0.023523	1
Slc9a3r1	1.45399e-06	0.306828	0.941	0.743	0.0288211	1
Nrip1	1.46925e-06	0.411054	0.95	0.95	0.0291235	1
Agpat3	1.5602e-06	0.333541	0.58	0.385	0.0309264	1
Mertk	1.70346e-06	0.254836	0.546	0.31	0.0337661	1
Eif2b4	2.23052e-06	0.30664	0.807	0.617	0.0442134	1
Cgn	2.29977e-06	0.346301	0.899	0.729	0.0455859	1
Pqlc1	2.57562e-06	0.330556	0.84	0.679	0.051054	1
Nfib	3.70908e-06	0.274087	1	0.961	0.0735213	1
Ncoa7	3.92786e-06	0.459418	0.824	0.693	0.0778581	1
Plscr2	4.02986e-06	0.422993	0.697	0.508	0.0798798	1
Cldn8	4.40104e-06	0.363594	0.647	0.427	0.0872374	1
Atp5b	4.46204e-06	0.336883	1	0.994	0.0884466	1
Mfsd6	4.67504e-06	0.297201	0.798	0.628	0.0926687	1
Ets2	4.70599e-06	0.286557	1	0.894	0.0932821	1
Cd320	7.65909e-06	0.28067	0.672	0.48	0.151818	1
Thrb	7.93941e-06	0.437694	0.538	0.338	0.157375	1
Etfa	1.0767e-05	0.287423	0.95	0.902	0.213424	1
Sidt2	1.07995e-05	0.42366	0.891	0.757	0.214068	1
Nr3c1	1.09469e-05	0.289076	0.891	0.765	0.21699	1
Spcs2	1.4574e-05	0.29247	0.95	0.905	0.288886	1
Spns2	1.52218e-05	0.359398	0.605	0.444	0.301727	1
Inpp5k	1.86528e-05	0.449547	0.655	0.492	0.369735	1
St6gal1	2.97014e-05	0.272023	0.563	0.363	0.58874	1
Gm13910	3.19004e-05	0.275312	0.832	0.659	0.63233	1
Kxd1	3.75832e-05	0.264443	0.739	0.592	0.744974	1
Tnfrsf11a	4.9387e-05	0.338538	0.538	0.36	0.97895	1
Pdlim3	5.04181e-05	0.25665	0.605	0.388	0.999387	1
Mpc2	5.67143e-05	0.271991	0.975	0.883	1	1
Sh3bp4	6.75502e-05	0.312891	0.782	0.645	1	1
Eci2	7.09109e-05	0.301484	0.933	0.804	1	1
Prdx3	9.72871e-05	0.251777	0.924	0.754	1	1
Mocs2	0.000100374	0.264919	0.824	0.732	1	1
Rhpn2	0.000101916	0.260165	0.63	0.45	1	1
Icam1	0.000138009	0.401346	0.555	0.346	1	1
Ttc25	0.00013839	0.324422	0.445	0.288	1	1
Slc46a1	0.000140615	0.273122	0.378	0.209	1	1
Jarid2	0.000183813	0.367897	0.899	0.765	1	1
Zfhx3	0.000206342	0.267882	0.95	0.86	1	1
Nadk	0.000217537	0.479591	0.815	0.721	1	1
Pde4d	0.000218727	0.33643	0.849	0.723	1	1
Srp72	0.000226151	0.384219	0.924	0.888	1	1
Erbb3	0.000247724	0.322823	0.807	0.645	1	1
Trp53	0.000264121	0.368166	0.731	0.598	1	1
Ano1	0.000264614	0.354642	0.933	0.891	1	1
Trps1	0.000292172	0.253202	1	0.994	1	1
Fam214a	0.000308068	0.285799	0.714	0.631	1	1
Pdzrn3	0.0003199	0.295115	0.63	0.486	1	1
Secisbp2l	0.000322891	0.271854	0.908	0.883	1	1
Xbp1	0.00032751	0.258786	0.933	0.872	1	1
Tank	0.000337355	0.317656	0.891	0.777	1	1
Oxa1l	0.0003603	0.294597	0.714	0.587	1	1
Smim14	0.000398336	0.25481	0.866	0.804	1	1
Mxd4	0.000398832	0.553015	0.647	0.503	1	1
Suclg1	0.000462365	0.323126	0.857	0.782	1	1
Fam3c	0.000477965	0.309107	0.992	0.975	1	1
Snx17	0.00050532	0.259955	0.807	0.612	1	1
Bckdk	0.00051543	0.313956	0.672	0.52	1	1
Slc35c2	0.000570745	0.286468	0.597	0.408	1	1
Rab25	0.000636393	0.286042	0.782	0.659	1	1
Slc50a1	0.000657987	0.277349	0.723	0.617	1	1
Rreb1	0.000673355	0.270799	0.773	0.628	1	1
Etv6	0.000752921	0.265888	0.95	0.855	1	1
Mat2b	0.000901587	0.371245	0.748	0.64	1	1
Cldn1	0.000916447	0.304414	0.756	0.612	1	1
Urod	0.000973593	0.260901	0.723	0.573	1	1
Comt	0.00103042	0.267046	0.891	0.765	1	1
Surf4	0.00109713	0.267015	0.941	0.872	1	1
Gid4	0.00120051	0.319311	0.832	0.718	1	1
Pdxk	0.0018272	0.375327	0.79	0.648	1	1
Fam213a	0.00182994	0.297991	0.731	0.642	1	1
Fam160a2	0.00255807	0.272055	0.672	0.525	1	1
Pxmp4	0.0029783	0.261004	0.639	0.503	1	1
Serp1	0.00298667	0.255053	0.908	0.872	1	1
Ak3	0.00299928	0.284846	0.639	0.547	1	1
Tanc1	0.00325064	0.321398	0.739	0.696	1	1
Lrrc8d	0.00353444	0.299571	0.807	0.707	1	1
Tpt1	0.00378014	0.270031	1	1	1	1
Atm	0.00390445	0.27965	0.328	0.472	1	1
Appl2	0.00399476	0.485928	0.647	0.584	1	1
Lpar6	0.004552	0.252105	0.613	0.517	1	1
Abi1	0.00457644	0.349272	0.849	0.788	1	1
Arrdc3	0.00467861	0.263196	0.605	0.427	1	1
Psme4	0.00502476	0.332632	0.966	0.961	1	1
Fitm2	0.00567891	0.376988	0.454	0.304	1	1
Dlat	0.00576261	0.257775	0.723	0.595	1	1
Fbxw5	0.00642639	0.29114	0.471	0.369	1	1
Magt1	0.00666733	0.314159	0.866	0.788	1	1
Tmem183a	0.00675273	0.301361	0.824	0.751	1	1
Ica1	0.00700293	0.268558	0.706	0.67	1	1
Ptges	0.0077947	0.345243	0.773	0.69	1	1
Snap23	0.00855215	0.373616	0.765	0.715	1	1
Trim68	0.00900124	0.29778	0.403	0.291	1	1
Fcgbp	1.16276e-28	2.18012	0.895	0.416	2.30482e-24	2
Clic6	1.74083e-21	0.769755	0.487	0.077	3.45066e-17	2
Clca3a2	4.34604e-19	0.317984	0.908	0.449	8.61472e-15	2
Rps19	2.50498e-14	0.484248	1	1	4.96536e-10	2
Clca3a1	6.54716e-14	0.31304	0.737	0.274	1.29778e-09	2
Clu	4.50222e-13	0.797298	0.987	0.985	8.92431e-09	2
Gm2000	1.98814e-12	0.339428	1	0.998	3.94089e-08	2
Rps8	3.1907e-12	0.393764	0.987	1	6.32461e-08	2
Rps9	3.34878e-12	0.498591	0.987	0.998	6.63795e-08	2
Rpl37rt	1.3429e-11	0.34986	1	1	2.66189e-07	2
Rps19-ps6	1.73522e-11	0.436119	1	1	3.43955e-07	2
Lmna	6.08741e-11	0.809249	1	0.995	1.20665e-06	2
Sdc4	7.34492e-11	0.634775	1	1	1.45591e-06	2
Rps25	7.94487e-11	0.41934	1	1	1.57483e-06	2
Rps27rt	7.99296e-11	0.388647	1	1	1.58436e-06	2
Saa1	9.10527e-11	1.40029	0.342	0.08	1.80485e-06	2
Gm4332	2.22968e-10	0.375015	1	1	4.41968e-06	2
Lcn2	3.24577e-10	0.816081	1	0.865	6.43376e-06	2
Gm4604	3.24624e-10	0.322919	1	1	6.4347e-06	2
Mfge8	4.56844e-10	0.63058	0.987	0.95	9.05555e-06	2
Atp6v1b1	7.45849e-10	0.490014	0.658	0.319	1.47842e-05	2
Gm14303	7.51084e-10	0.307658	1	1	1.4888e-05	2
Gm6274	9.06924e-10	0.368318	1	0.993	1.79771e-05	2
Ralb	2.02627e-09	1.02094	0.934	0.92	4.01648e-05	2
Rps6-ps4	2.38231e-09	0.385799	0.987	0.998	4.72221e-05	2
Rpl38-ps2	2.65484e-09	0.318544	0.987	1	5.26241e-05	2
Rpl26	3.29396e-09	0.431427	1	1	6.52929e-05	2
Arhgef6	3.37143e-09	1.08362	0.553	0.222	6.68284e-05	2
Rpl32	3.99336e-09	0.459131	1	1	7.91564e-05	2
Rps15	4.81018e-09	0.352938	1	0.998	9.53473e-05	2
Rpl7	5.98039e-09	0.428413	1	1	0.000118543	2
Plet11	9.39096e-09	0.83449	0.987	0.808	0.000186148	2
Gm6472	1.02497e-08	0.336421	1	0.998	0.000203169	2
Dsg2	1.70394e-08	0.711175	0.987	0.87	0.000337756	2
Efhd21	2.32011e-08	0.754912	0.987	0.91	0.000459892	2
Gm10443	4.43945e-08	0.308933	1	1	0.000879987	2
Fxyd3	5.08092e-08	0.460972	0.947	0.873	0.00100714	2
Gm8172	7.05241e-08	0.287308	0.974	0.988	0.00139793	2
Rpl23	9.0696e-08	0.335045	1	1	0.00179778	2
Gas5	1.40516e-07	0.434974	1	1	0.0027853	2
C530043A13Rik	2.12735e-07	0.780866	0.487	0.252	0.00421683	2
Rpl18a	2.81107e-07	0.270023	1	1	0.0055721	2
Igfbp5	2.92604e-07	0.827101	0.987	0.833	0.0058	2
Rpl14	3.23232e-07	0.390274	1	1	0.0064071	2
Rps15a-ps7	3.45632e-07	0.368875	0.974	0.978	0.00685112	2
Rpl41	4.43038e-07	0.331141	1	1	0.0087819	2
Plb11	6.54091e-07	0.58211	0.842	0.626	0.0129654	2
Gm7536	6.8679e-07	0.367979	1	1	0.0136135	2
Srsf3	9.29203e-07	0.409569	1	1	0.0184187	2
Serinc3	1.07698e-06	0.456134	0.987	0.995	0.0213478	2
Gm59051	1.18598e-06	0.283038	0.974	1	0.0235086	2
Gm12254	1.25296e-06	0.266415	0.987	1	0.0248362	2
Rps3a2	1.34794e-06	0.378079	1	1	0.0267189	2
Rps4x	1.41078e-06	0.469948	0.987	1	0.0279645	2
Rpl31-ps8	1.60208e-06	0.321959	1	0.998	0.0317563	2
Ptma	2.14703e-06	0.280611	1	1	0.0425584	2
Gm12940	2.21528e-06	0.514833	1	0.983	0.0439113	2
Trp53inp1	2.41549e-06	0.740641	0.908	0.696	0.0478797	2
Osmr	2.63357e-06	0.774277	0.855	0.666	0.0522026	2
C31	3.02269e-06	0.478968	0.934	0.721	0.0599158	2
Rpl39-ps	3.03738e-06	0.332023	0.974	0.998	0.060207	2
Wfdc181	3.23185e-06	0.424462	1	0.863	0.0640617	2
Tpt1-ps3	3.78422e-06	0.311028	1	1	0.0750108	2
Gm14586	4.27628e-06	0.338998	0.987	1	0.0847644	2
Gm15500	4.5844e-06	0.325827	1	1	0.0908719	2
Plet1os	4.76896e-06	0.696678	0.855	0.603	0.0945304	2
Rps3	5.13092e-06	0.381254	1	1	0.101705	2
Rpl17-ps10	5.49714e-06	0.307012	0.974	0.98	0.108964	2
Gm9794	5.66592e-06	0.250692	1	1	0.11231	2
Cbr2	6.26981e-06	0.821024	0.697	0.444	0.12428	2
Ptges3	6.61192e-06	0.368275	1	1	0.131061	2
Rps20	6.98928e-06	0.285078	1	1	0.138542	2
Rpl39	8.6418e-06	0.311985	1	1	0.171298	2
Gm15772	9.36277e-06	0.359968	1	0.998	0.185589	2
Lypd3	1.07343e-05	0.576159	0.724	0.479	0.212776	2
Ltf	1.31365e-05	0.838928	0.5	0.257	0.260392	2
Krt191	1.39341e-05	0.552807	0.987	0.773	0.276202	2
Gm3150	1.67152e-05	0.303006	0.987	0.993	0.331329	2
Rpl10a-ps11	1.91675e-05	0.331048	0.987	1	0.379939	2
Bhlhe41	2.12231e-05	0.528635	0.947	0.848	0.420683	2
Rap2b	2.30189e-05	0.671571	0.895	0.893	0.456281	2
Klf13	2.92664e-05	0.605095	0.974	0.978	0.580119	2
Skil	3.20765e-05	0.565512	1	0.995	0.63582	2
Neat1	3.28497e-05	0.658203	1	1	0.651147	2
Srxn1	3.43907e-05	0.492345	0.605	0.349	0.681692	2
Myh9	3.77251e-05	0.336715	1	1	0.747786	2
Sfn	4.12688e-05	0.357104	0.895	0.903	0.818031	2
Csnk2a2	4.37924e-05	0.532325	1	0.985	0.868052	2
Gm12174	4.55376e-05	0.254644	1	0.998	0.902646	2
Pde4b	5.09444e-05	0.633618	0.974	0.955	1	2
Rpl14-ps11	5.83623e-05	0.283229	1	0.998	1	2
Gde1	5.85785e-05	0.672403	0.868	0.701	1	2
Rps3a3	6.06519e-05	0.379566	1	1	1	2
Lrrc8a	6.55574e-05	0.517542	0.868	0.915	1	2
Gatc	6.61127e-05	0.256226	0.171	0.429	1	2
Rb1	7.38822e-05	0.568476	0.658	0.479	1	2
Mgst11	8.10266e-05	0.328572	0.987	0.965	1	2
Kit	8.23626e-05	0.592639	0.776	0.611	1	2
Foxn3	9.72407e-05	0.659482	0.934	0.885	1	2
Rps3a1	0.000116996	0.311762	1	1	1	2
Gas6	0.000134894	0.303434	0.461	0.257	1	2
Nfib1	0.000148876	0.338329	0.987	0.968	1	2
Tspan3	0.000154061	2.03151	0.618	0.778	1	2
Il1rn	0.000164166	0.692623	0.368	0.18	1	2
Scnn1b	0.000169676	0.507312	0.342	0.172	1	2
Slc28a31	0.000239581	0.588747	0.882	0.621	1	2
Kmt2d	0.000240055	0.267635	0.987	0.98	1	2
Pde7b	0.000243978	0.415902	0.355	0.177	1	2
Ntng1	0.000256322	0.46599	0.434	0.264	1	2
Rps5	0.000258618	0.296516	1	1	1	2
Rbm39	0.000297731	0.35742	1	1	1	2
Krt8-ps	0.000306721	0.398334	0.934	0.918	1	2
Cebpd	0.000307784	0.254249	0.816	0.713	1	2
Sin3b	0.000332444	0.760889	0.724	0.845	1	2
Cd59a	0.000364142	0.444372	0.842	0.728	1	2
Gm11478	0.000370731	0.251622	0.987	0.995	1	2
Mast4	0.000381522	0.359278	0.987	0.948	1	2
Iqgap1	0.000394479	0.37549	0.987	1	1	2
Itgb3	0.00047097	0.258761	0.289	0.135	1	2
Ccdc129	0.000544271	0.363161	0.289	0.137	1	2
Muc1	0.00057669	0.696291	0.776	0.623	1	2
Ctsh1	0.00058279	0.630249	0.908	0.813	1	2
Zfp942	0.000597635	0.266409	0.171	0.411	1	2
Eif4a1	0.000636001	0.403011	1	0.995	1	2
Gm13456	0.000704962	0.25155	1	1	1	2
Usp38	0.00072416	0.250232	0.368	0.608	1	2
Slc41a2	0.000729311	0.487478	0.395	0.257	1	2
Lima1	0.000773809	0.473668	0.882	0.763	1	2
Eif1	0.000796349	0.252495	0.987	1	1	2
Csn31	0.000827639	0.404134	0.974	0.945	1	2
Pdlim31	0.000998884	0.393571	0.605	0.411	1	2
St5	0.00100568	0.479105	0.842	0.733	1	2
Tmem167	0.00107762	0.319782	0.789	0.903	1	2
Mtpn	0.00107775	1.07591	0.75	0.93	1	2
Itgav	0.00108365	0.679121	0.987	0.975	1	2
Stx4a	0.00118299	0.306455	0.342	0.506	1	2
Anxa1	0.00118517	0.408934	0.987	0.995	1	2
Btbd3	0.00131534	0.28461	0.25	0.456	1	2
Lin54	0.00136123	0.367821	0.145	0.337	1	2
Pdlim1	0.0014645	0.451767	0.829	0.8	1	2
Rab11fip1	0.00151759	0.539921	0.895	0.763	1	2
Nsun2	0.00173129	0.420578	0.382	0.608	1	2
Cdh1	0.00173538	0.398466	0.987	0.878	1	2
Muc20	0.00180352	0.491228	0.566	0.392	1	2
Haus8	0.00183371	0.328277	0.145	0.347	1	2
Wnt5b	0.00185701	0.387897	0.513	0.362	1	2
H2-Q7	0.00185794	0.392884	0.974	0.873	1	2
1700024P16Rik	0.00198049	0.273408	0.447	0.284	1	2
Sept11	0.00212735	0.377143	0.947	0.97	1	2
Cdk5rap2	0.00216749	0.363892	0.684	0.853	1	2
Rpl22	0.0026511	0.369987	0.974	0.998	1	2
Wapl	0.0027558	0.358153	1	0.993	1	2
Pmepa1	0.00275927	0.316308	0.921	0.898	1	2
Fbxo18	0.00317254	0.300445	0.263	0.431	1	2
Sfpq	0.00319005	0.395201	0.974	0.925	1	2
Gm14681	0.00335287	0.321025	0.961	0.998	1	2
Gm42659	0.00339939	0.481451	0.789	0.733	1	2
Baiap2	0.00342332	0.685751	0.803	0.761	1	2
Nr2c2	0.0035992	0.721738	0.974	0.898	1	2
Grhpr	0.00437436	0.634445	0.184	0.369	1	2
Fyco1	0.0047111	0.298697	0.303	0.509	1	2
Adsl	0.00480882	0.292172	0.461	0.633	1	2
Litaf	0.0054435	0.362342	1	0.995	1	2
Slc7a1	0.00580985	0.282717	0.513	0.688	1	2
Pabpc1	0.0060836	0.269194	1	1	1	2
Smox	0.00616329	0.323018	0.763	0.653	1	2
Galnt1	0.00618665	1.14549	0.632	0.776	1	2
Cel	0.00666575	0.613969	0.447	0.304	1	2
Mcl1	0.00701552	0.49681	0.974	0.963	1	2
Rhoj	0.00708423	0.572982	0.513	0.394	1	2
4931406P16Rik	0.00716798	0.378919	0.658	0.601	1	2
Bspry	0.00741396	0.84045	0.211	0.379	1	2
Ceacam11	0.00744989	0.393497	0.934	0.818	1	2
Aldh1a3	0.00747073	0.337869	0.382	0.259	1	2
Tpm3	0.0074791	0.367384	0.987	0.983	1	2
Smg7	0.00814192	0.296587	0.987	1	1	2
Clasp2	0.00833271	0.254008	0.934	0.913	1	2
Atox1	0.00884422	0.331297	0.947	0.978	1	2
Chaf1b	0.00906452	0.28969	0.118	0.269	1	2
Arfgef1	0.00975405	0.302186	0.645	0.781	1	2
H2-Q6	0.00984316	0.404377	0.961	0.873	1	2
Cdca3	2.16056e-33	0.815698	0.915	0.211	4.28265e-29	3
Pbk	2.79334e-33	1.25612	0.966	0.275	5.53696e-29	3
Gm15428	3.24861e-33	0.347927	0.966	0.239	6.4394e-29	3
Tpx2	8.38054e-32	0.950173	0.966	0.287	1.66119e-27	3
Ttk	2.98625e-30	0.620234	0.763	0.148	5.91934e-26	3
2810417H13Rik	2.13018e-29	0.807148	0.983	0.361	4.22245e-25	3
Prc1	4.2966e-29	1.18995	0.983	0.409	8.51673e-25	3
Spc24	1.68717e-28	0.718038	0.915	0.289	3.34431e-24	3
Melk	3.75214e-28	0.638422	0.746	0.139	7.43749e-24	3
Racgap1	5.17608e-28	0.86538	0.915	0.275	1.026e-23	3
Mki67	1.40909e-27	1.55212	0.983	0.469	2.79309e-23	3
Cdca8	1.85499e-27	0.97177	0.932	0.325	3.67697e-23	3
Nusap1	4.267e-27	0.931144	0.898	0.287	8.45805e-23	3
Ccna2	1.38526e-26	0.769178	0.881	0.246	2.74587e-22	3
Ckap2l	1.60383e-26	0.930544	0.864	0.246	3.17911e-22	3
Birc5	1.66894e-26	0.846306	0.949	0.344	3.30817e-22	3
Gm11223	5.39167e-26	1.05115	1	0.739	1.06874e-21	3
Kif15	6.93099e-26	0.697587	0.915	0.359	1.37386e-21	3
Gm12856	9.9868e-26	0.256275	0.678	0.117	1.97958e-21	3
Mad2l1	1.29126e-25	0.834267	0.949	0.378	2.55953e-21	3
Aurkb	1.32216e-25	0.769448	0.729	0.156	2.62078e-21	3
Iqgap3	2.31838e-25	0.71519	0.864	0.27	4.59549e-21	3
Stmn1	2.55174e-25	1.05317	1	0.746	5.05806e-21	3
Top2a	3.26087e-25	0.989418	1	0.462	6.46369e-21	3
Hmgb2	3.46405e-25	0.448477	1	0.675	6.86643e-21	3
Ccnb1	4.1345e-25	0.705711	0.814	0.206	8.19541e-21	3
Smc2	4.78235e-25	1.08542	1	0.526	9.47958e-21	3
Tacc3	6.5749e-25	0.905023	0.949	0.402	1.30328e-20	3
Cdk1	7.85073e-25	1.00911	0.949	0.366	1.55617e-20	3
Gm5593	1.52927e-24	0.49406	0.712	0.151	3.03132e-20	3
Mis18bp1	2.8396e-24	0.627914	0.831	0.23	5.62865e-20	3
Gm10282	3.69876e-24	0.360844	0.983	0.744	7.33169e-20	3
Pmf1	2.23535e-23	0.682748	0.983	0.416	4.43091e-19	3
Lockd	8.01071e-23	0.339716	0.881	0.304	1.58788e-18	3
Ncapg	1.39934e-22	0.930275	0.797	0.251	2.77378e-18	3
Spc25	1.4047e-22	0.504086	0.831	0.256	2.78439e-18	3
Cenpw	2.22686e-22	0.316876	0.915	0.311	4.41409e-18	3
Ube2c	4.24374e-22	1.07502	0.881	0.361	8.41194e-18	3
Stil	5.50951e-22	0.352234	0.797	0.208	1.0921e-17	3
H2afx	1.87733e-21	0.368653	0.881	0.289	3.72124e-17	3
Cenpa	2.85776e-21	0.634625	0.847	0.285	5.66465e-17	3
Sgol1	3.16858e-21	0.628633	0.661	0.146	6.28075e-17	3
Nrm	3.89791e-21	0.604939	0.831	0.239	7.72644e-17	3
Kif4	3.96386e-21	0.604929	0.729	0.194	7.85716e-17	3
Smc4	7.40526e-21	0.969196	1	0.78	1.46787e-16	3
Cdc20	1.1758e-20	0.325253	0.678	0.16	2.33068e-16	3
Tuba1b	1.18314e-20	0.885722	1	0.959	2.34521e-16	3
Esco2	2.19739e-20	0.511788	0.746	0.222	4.35567e-16	3
Rrm1	3.41114e-20	0.870199	0.983	0.49	6.76157e-16	3
Knstrn	3.45863e-20	0.636324	0.814	0.285	6.8557e-16	3
Hmmr	3.74553e-20	1.0206	0.78	0.287	7.42439e-16	3
Bub1b	5.32848e-20	0.531861	0.847	0.278	1.05621e-15	3
Tyms	5.57617e-20	0.810597	0.898	0.395	1.10531e-15	3
Hmgn2	9.37045e-20	0.59062	0.983	0.818	1.85741e-15	3
Shcbp1	1.03305e-19	0.700129	0.814	0.289	2.04771e-15	3
Ect2	2.28931e-19	0.860197	0.864	0.376	4.53787e-15	3
Kif22	3.36358e-19	0.51087	0.746	0.234	6.66729e-15	3
Ckap2	3.57966e-19	0.513461	0.814	0.268	7.0956e-15	3
Cenpe	4.46799e-19	0.92345	0.864	0.373	8.85644e-15	3
H2afz	4.80439e-19	0.636937	1	0.957	9.52327e-15	3
Cenpi	4.92652e-19	0.518285	0.695	0.187	9.76534e-15	3
Cdca2	5.01133e-19	0.667138	0.814	0.316	9.93345e-15	3
Cenpn	7.89615e-19	0.436055	0.627	0.151	1.56517e-14	3
Foxm1	8.5816e-19	0.414066	0.61	0.141	1.70105e-14	3
Nuf2	1.04974e-18	0.496578	0.695	0.194	2.0808e-14	3
Rrm2	1.22031e-18	0.94344	0.847	0.328	2.41889e-14	3
Knl1	1.23224e-18	0.873807	0.729	0.256	2.44254e-14	3
Plk1	2.11131e-18	0.321321	0.576	0.122	4.18505e-14	3
Ccnb2	2.82216e-18	0.795649	0.797	0.275	5.59408e-14	3
Cit	3.43456e-18	0.392494	0.847	0.309	6.80799e-14	3
Kif23	4.60553e-18	0.845678	0.831	0.335	9.12909e-14	3
Cdca5	5.54341e-18	0.416812	0.644	0.16	1.09881e-13	3
Tmcc1	8.06419e-18	0.64598	1	0.976	1.59848e-13	3
Zfp367	1.10745e-17	1.15337	0.915	0.498	2.1952e-13	3
Dbf4	1.11881e-17	0.290886	0.814	0.266	2.21771e-13	3
Rad54b	2.77913e-17	0.381853	0.559	0.124	5.50879e-13	3
Tubb5	4.99297e-17	1.01838	1	0.909	9.89706e-13	3
Haus6	6.94905e-17	0.294482	0.864	0.342	1.37744e-12	3
Bub1	9.43311e-17	0.661084	0.712	0.244	1.86983e-12	3
Tk1	9.54171e-17	0.394787	0.814	0.299	1.89136e-12	3
Ncapd2	1.30077e-16	0.453611	0.831	0.325	2.57838e-12	3
Neil3	1.45174e-16	0.531134	0.576	0.148	2.87764e-12	3
Kif14	1.51992e-16	0.285114	0.61	0.158	3.01279e-12	3
Cenpf	1.62429e-16	0.851297	0.847	0.474	3.21968e-12	3
Asf1b	1.76347e-16	0.420419	0.661	0.175	3.49555e-12	3
Oip5	2.03181e-16	0.283456	0.492	0.098	4.02746e-12	3
Hist1h4d	2.27934e-16	0.521565	0.898	0.507	4.51811e-12	3
Rad51	2.34555e-16	0.513385	0.593	0.163	4.64934e-12	3
Uhrf1	2.78792e-16	0.748054	0.932	0.495	5.52621e-12	3
Lbr	4.50893e-16	0.805375	0.983	0.727	8.93761e-12	3
Pttg1	4.75682e-16	0.643347	0.898	0.565	9.42896e-12	3
Aurka	9.21582e-16	0.737874	0.61	0.175	1.82676e-11	3
Traip	9.35115e-16	0.342492	0.542	0.136	1.85359e-11	3
Prim1	9.67144e-16	0.574435	0.831	0.335	1.91707e-11	3
Rfc4	1.26172e-15	0.673462	0.831	0.354	2.50099e-11	3
Spag5	1.54555e-15	0.426903	0.678	0.225	3.06358e-11	3
Ncaph	2.30281e-15	0.407855	0.695	0.206	4.56464e-11	3
2700099C18Rik	2.3603e-15	0.403869	0.695	0.263	4.67858e-11	3
Lig1	3.01065e-15	0.403338	0.932	0.507	5.9677e-11	3
Kif2c	3.80978e-15	0.455577	0.644	0.189	7.55175e-11	3
C330027C09Rik	8.69898e-15	0.672995	0.78	0.368	1.72431e-10	3
Nek2	1.08916e-14	0.304005	0.508	0.124	2.15894e-10	3
Hmgb1	1.29067e-14	0.848049	1	0.986	2.55836e-10	3
Poc1a	1.2997e-14	0.353063	0.475	0.103	2.57627e-10	3
Ndc1	1.78015e-14	0.431661	0.78	0.328	3.52862e-10	3
Dsn1	1.97511e-14	0.364153	0.576	0.151	3.91506e-10	3
Nucks1	2.09445e-14	0.723273	0.983	0.842	4.15162e-10	3
Dut	2.17327e-14	0.451824	0.949	0.526	4.30787e-10	3
Mastl	3.70446e-14	0.388287	0.576	0.16	7.34299e-10	3
Mcm5	5.65416e-14	0.707999	0.763	0.299	1.12077e-09	3
Ncapd3	5.81418e-14	0.456126	0.864	0.435	1.15249e-09	3
Psat1	7.03613e-14	0.767671	0.983	0.651	1.3947e-09	3
Parpbp	7.0599e-14	0.257423	0.508	0.132	1.39941e-09	3
Rad51ap1	9.17285e-14	0.383965	0.61	0.203	1.81824e-09	3
Aspm	9.67619e-14	0.519513	0.576	0.184	1.91801e-09	3
Car21	1.13558e-13	0.759879	1	0.689	2.25095e-09	3
Anln	1.20111e-13	0.279384	0.831	0.402	2.38083e-09	3
Cdc45	1.28759e-13	0.523139	0.678	0.249	2.55227e-09	3
Ddias	1.7399e-13	0.313554	0.424	0.091	3.44884e-09	3
Mcm6	4.02264e-13	0.61093	0.932	0.51	7.97368e-09	3
Kif18a	5.72856e-13	0.387014	0.61	0.203	1.13551e-08	3
Gins1	9.14782e-13	0.260758	0.576	0.172	1.81328e-08	3
Cbx5	9.84309e-13	0.864391	1	0.696	1.9511e-08	3
Cnot9	1.15851e-12	0.71486	1	0.746	2.2964e-08	3
Haus3	1.35804e-12	0.656287	0.847	0.467	2.6919e-08	3
Dtl	1.66325e-12	0.442441	0.881	0.565	3.29689e-08	3
Ccdc34	1.94436e-12	0.276432	0.983	0.612	3.85411e-08	3
Dlgap5	1.99316e-12	0.768543	0.508	0.148	3.95085e-08	3
Lsm3	2.45492e-12	0.489005	0.949	0.581	4.86614e-08	3
Lyar	2.77909e-12	0.292156	0.983	0.596	5.50871e-08	3
Suv39h1	2.8108e-12	0.504029	0.729	0.304	5.57157e-08	3
Rspo11	3.23816e-12	0.420588	0.881	0.397	6.41867e-08	3
Tmpo	3.43266e-12	0.458523	1	0.663	6.80421e-08	3
Rad18	3.44562e-12	0.512247	0.763	0.383	6.8299e-08	3
Dek	4.21395e-12	0.618405	1	0.837	8.3529e-08	3
Gm4617	7.12136e-12	0.385245	1	1	1.4116e-07	3
Hnrnpa2b1	8.61318e-12	0.584504	1	0.993	1.7073e-07	3
Dctpp1	1.12227e-11	0.310009	0.983	0.584	2.22457e-07	3
Exosc8	1.24747e-11	0.396305	0.966	0.591	2.47273e-07	3
Fignl1	1.36954e-11	0.389175	0.458	0.12	2.71469e-07	3
Mcm7	1.39416e-11	0.505128	0.864	0.51	2.7635e-07	3
Ccdc18	1.94081e-11	0.375489	0.61	0.227	3.84707e-07	3
Ogfrl11	2.07951e-11	0.578402	1	0.751	4.12201e-07	3
Pole	2.23917e-11	0.283206	0.678	0.27	4.43847e-07	3
Gmnn	2.61222e-11	0.292898	0.763	0.337	5.17794e-07	3
Usp1	4.28715e-11	0.396077	0.78	0.421	8.49799e-07	3
Cenpq	4.30054e-11	0.294117	0.814	0.4	8.52454e-07	3
Exosc2	4.60676e-11	0.33786	0.814	0.402	9.13152e-07	3
Slf1	4.67848e-11	0.31944	0.763	0.354	9.27368e-07	3
Trip13	5.88237e-11	0.318411	0.492	0.144	1.166e-06	3
Nasp	5.94397e-11	0.60671	0.932	0.758	1.17821e-06	3
Gemin6	6.16667e-11	0.34579	0.678	0.282	1.22236e-06	3
Gm10052	8.31688e-11	0.398085	1	0.835	1.64857e-06	3
Tfam	1.12498e-10	0.452673	0.881	0.51	2.22994e-06	3
Acat1	1.1319e-10	0.573452	0.983	0.773	2.24365e-06	3
Fancd2	1.20029e-10	0.385121	0.373	0.089	2.37922e-06	3
Gm4204	1.28118e-10	0.510776	1	0.923	2.53955e-06	3
Rfc5	1.6742e-10	0.30286	0.661	0.268	3.31861e-06	3
Muc151	1.90731e-10	0.739783	0.966	0.696	3.78066e-06	3
Slc25a10	1.92814e-10	0.439355	0.881	0.483	3.82195e-06	3
Ptma1	1.94191e-10	0.29495	1	1	3.84926e-06	3
Nhp2	1.98706e-10	0.476852	1	0.794	3.93875e-06	3
Pa2g4	2.46779e-10	0.503249	0.983	0.926	4.89165e-06	3
Trp531	2.8285e-10	0.78722	0.847	0.6	5.60665e-06	3
Mmachc	3.09327e-10	0.264749	0.542	0.175	6.13148e-06	3
Dtymk	3.10732e-10	0.439542	0.932	0.687	6.15933e-06	3
Hmgb3	3.3623e-10	0.320447	0.966	0.589	6.66476e-06	3
Hmgn5	6.60294e-10	0.319192	0.983	0.804	1.30883e-05	3
Mcm10	7.57897e-10	0.486106	0.508	0.194	1.5023e-05	3
Gm10131	8.39469e-10	0.310412	1	0.94	1.664e-05	3
Prim2	9.11437e-10	0.353864	0.814	0.445	1.80665e-05	3
Gm6104	1.11674e-09	0.291408	0.881	0.49	2.2136e-05	3
E2f8	1.26701e-09	0.255504	0.39	0.108	2.51147e-05	3
Slc25a5	1.28513e-09	0.413568	1	0.986	2.54738e-05	3
Gm5529	1.49261e-09	0.258005	0.983	0.962	2.95865e-05	3
Anp32b	1.56549e-09	0.252609	1	0.909	3.10312e-05	3
Eri2	1.97761e-09	0.316045	0.407	0.12	3.92002e-05	3
Sae1	2.09585e-09	0.375531	0.932	0.586	4.1544e-05	3
Mrpl37	2.56305e-09	0.416775	0.864	0.512	5.08048e-05	3
H2-Q61	2.75753e-09	0.4319	1	0.871	5.46597e-05	3
H2afv	2.7915e-09	0.351361	0.966	0.734	5.53332e-05	3
Hells	3.07154e-09	0.685506	0.864	0.572	6.08841e-05	3
Ppil1	3.46625e-09	0.304248	0.746	0.344	6.8708e-05	3
Tipin	3.942e-09	0.549041	0.831	0.517	7.81384e-05	3
Ncl	4.08859e-09	0.406762	1	1	8.10441e-05	3
Atp5g3	4.21506e-09	0.349002	1	0.993	8.35509e-05	3
Gm13461	4.39937e-09	0.347128	0.983	0.94	8.72043e-05	3
Esrp11	4.66565e-09	0.440941	0.966	0.758	9.24825e-05	3
Zfp101	5.10936e-09	0.382164	0.576	0.239	0.000101278	3
Itpripl1	5.40609e-09	0.507825	0.983	0.653	0.00010716	3
Ckap5	5.83102e-09	0.564289	0.966	0.742	0.000115583	3
Nop58	7.24314e-09	0.450753	1	0.938	0.000143573	3
Tcf7l21	7.2618e-09	0.428472	1	0.974	0.000143943	3
Elf51	8.1869e-09	0.278544	0.966	0.617	0.000162281	3
Lsm4	8.89802e-09	0.303838	0.949	0.624	0.000176377	3
Rnaseh2b	1.20779e-08	0.332892	0.627	0.285	0.000239409	3
Prpf4	1.43293e-08	0.405286	0.729	0.421	0.000284036	3
Nudcd2	1.43992e-08	0.286911	0.864	0.498	0.000285421	3
Cks1b	1.60514e-08	0.257105	0.966	0.708	0.00031817	3
Uevld	1.94796e-08	0.256175	0.475	0.177	0.000386126	3
Senp1	1.98993e-08	0.250104	0.831	0.44	0.000394443	3
Sgf29	2.04766e-08	0.311302	0.61	0.289	0.000405886	3
Prpf38a	2.22403e-08	0.360741	0.898	0.581	0.000440847	3
Atp5b1	2.46294e-08	0.407446	1	0.995	0.000488205	3
Alox12e	2.49591e-08	0.268186	0.424	0.136	0.000494739	3
Krr1	2.56098e-08	0.307066	0.831	0.505	0.000507637	3
Cse1l	2.66293e-08	0.543353	0.949	0.763	0.000527845	3
Ap1m2	2.92586e-08	0.39747	0.949	0.653	0.000579965	3
Cytip1	2.99675e-08	0.479795	0.864	0.545	0.000594015	3
Hat1	3.08208e-08	0.385121	0.898	0.577	0.00061093	3
Mrpl50	3.53105e-08	0.289314	0.881	0.543	0.000699925	3
Orc6	3.5925e-08	0.345575	0.864	0.486	0.000712105	3
Ddx39	3.95354e-08	0.535223	0.949	0.675	0.000783671	3
Rfc2	4.19613e-08	0.333833	0.881	0.529	0.000831756	3
Ran	4.44896e-08	0.349256	1	0.964	0.000881873	3
Cdca7l	4.67547e-08	0.358983	0.525	0.199	0.000926772	3
Dkc1	4.71821e-08	0.491027	0.932	0.713	0.000935243	3
Sh3bgrl2	4.8604e-08	0.324994	0.763	0.421	0.000963429	3
Shank2	4.99792e-08	0.294471	0.729	0.4	0.000990688	3
Cep128	5.10365e-08	0.444337	0.373	0.112	0.00101164	3
Mcm3	5.7631e-08	0.457306	0.644	0.33	0.00114236	3
Pole3	6.18555e-08	0.369104	0.864	0.533	0.0012261	3
Rogdi1	6.94035e-08	0.359728	0.847	0.495	0.00137572	3
Xpo1	7.14207e-08	0.663152	0.949	0.715	0.0014157	3
Parp1	7.21346e-08	0.475889	0.881	0.627	0.00142985	3
Uchl5	7.23063e-08	0.402345	0.949	0.72	0.00143326	3
Atp5o	7.44187e-08	0.285466	1	0.976	0.00147513	3
Hn1	8.37948e-08	0.335312	1	0.9	0.00166098	3
Mrpl18	8.41503e-08	0.303731	0.983	0.746	0.00166803	3
Set	9.00014e-08	0.423266	1	0.993	0.00178401	3
Nfib2	9.67178e-08	0.445064	1	0.967	0.00191714	3
Ehf1	1.11951e-07	0.487199	1	0.785	0.00221908	3
Rad54l	1.18703e-07	0.270881	0.508	0.206	0.00235294	3
Idh3a	1.19514e-07	0.397032	0.983	0.809	0.002369	3
Rbbp7	1.3759e-07	0.431695	0.983	0.873	0.00272732	3
Hikeshi	1.38151e-07	0.25572	0.831	0.586	0.00273844	3
Bub3	1.51845e-07	0.594715	0.898	0.691	0.00300988	3
Naa50	1.57034e-07	0.40941	1	0.892	0.00311274	3
Lsm6	1.59156e-07	0.299778	0.949	0.713	0.00315479	3
Tamm41	1.87277e-07	0.273631	0.644	0.325	0.00371221	3
Apmap	2.19224e-07	0.375821	0.78	0.469	0.00434545	3
Smyd5	2.41461e-07	0.440269	0.763	0.445	0.00478623	3
Dynlt1-ps1	2.65739e-07	0.280057	1	0.952	0.00526748	3
Chaf1b1	2.76006e-07	0.40176	0.508	0.208	0.00547098	3
H2-Q71	2.76953e-07	0.373048	1	0.873	0.00548977	3
Tbc1d4	2.87274e-07	0.278941	0.814	0.495	0.00569434	3
Ezh2	3.13088e-07	0.257215	0.915	0.581	0.00620603	3
Ipo11	3.18271e-07	0.479452	0.61	0.309	0.00630877	3
Brca1	3.19779e-07	0.4332	0.458	0.179	0.00633867	3
Prdx4	3.34229e-07	0.342105	0.983	0.806	0.00662509	3
Ivns1abp	3.60259e-07	0.400724	0.983	0.947	0.00714106	3
Nup160	3.63644e-07	0.252912	0.763	0.464	0.00720814	3
Abcd3	3.8499e-07	0.487981	0.949	0.782	0.00763126	3
Tcf19	3.93675e-07	0.33462	0.458	0.184	0.00780343	3
Tfdp1	4.17192e-07	0.317224	0.898	0.584	0.00826958	3
Vps36	4.17544e-07	0.295567	0.949	0.77	0.00827656	3
Srsf1	4.47735e-07	0.357039	0.949	0.687	0.008875	3
Atp6v1c21	4.53055e-07	0.299419	0.949	0.589	0.00898046	3
Acad91	5.06888e-07	0.401365	0.797	0.541	0.0100475	3
0610007P14Rik	5.17799e-07	0.338478	0.797	0.519	0.0102638	3
Mlh1	5.47368e-07	0.263468	0.542	0.251	0.0108499	3
Cep85	6.94873e-07	0.406642	0.898	0.72	0.0137738	3
Prr11	7.06189e-07	0.311069	0.356	0.117	0.0139981	3
Tcaf2	7.17619e-07	0.267613	0.78	0.474	0.0142246	3
Dnmt1	7.86677e-07	0.480672	0.932	0.734	0.0155935	3
Snrpa1	8.21058e-07	0.304845	0.966	0.782	0.016275	3
Cenpl	8.24851e-07	0.380252	0.593	0.325	0.0163502	3
Ttpa1	8.37135e-07	0.257407	0.729	0.378	0.0165937	3
Prkab1	8.52584e-07	0.336985	0.915	0.612	0.0168999	3
Tubb4b	9.04667e-07	0.37739	0.966	0.746	0.0179323	3
Actl6a	9.16291e-07	0.289539	0.898	0.641	0.0181627	3
Slc28a32	1.12573e-06	0.352988	0.966	0.62	0.0223142	3
Ssrp1	1.1763e-06	0.381532	0.966	0.778	0.0233165	3
Atg5	1.31393e-06	0.280138	0.797	0.522	0.0260447	3
Msra	1.438e-06	0.320412	0.542	0.258	0.0285041	3
Anapc5	1.50644e-06	0.478729	0.966	0.866	0.0298607	3
Zscan21	1.53533e-06	0.42819	0.542	0.263	0.0304334	3
Ranbp1	1.68889e-06	0.299523	1	0.928	0.0334771	3
Ceacam12	1.71637e-06	0.429377	1	0.813	0.0340219	3
Ak2	1.75086e-06	0.319057	1	0.885	0.0347056	3
Serbp1	1.83548e-06	0.364985	1	0.993	0.0363829	3
Calm2	1.96864e-06	0.327177	1	1	0.0390224	3
Whsc1	1.97121e-06	0.441152	0.915	0.689	0.0390734	3
Cldn81	2.0167e-06	0.322428	0.78	0.44	0.039975	3
Etfdh	2.03586e-06	0.356022	0.864	0.622	0.0403549	3
Suz12	2.08048e-06	0.28401	0.932	0.746	0.0412393	3
Cops3	2.09992e-06	0.478889	0.949	0.77	0.0416245	3
Eif1ax	2.19639e-06	0.396831	0.966	0.88	0.0435368	3
Shmt1	2.2162e-06	0.253895	0.831	0.572	0.0439295	3
Ctcf	2.29606e-06	0.366469	0.831	0.612	0.0455125	3
Npat	2.32346e-06	0.274637	0.814	0.495	0.0460556	3
Cdkn2aipnl	2.34912e-06	0.311686	0.712	0.404	0.0465643	3
Ptges31	2.65201e-06	0.384395	1	1	0.0525681	3
Rbmx	2.70735e-06	0.295353	0.763	0.486	0.053665	3
Etfa1	2.93427e-06	0.300993	0.983	0.904	0.0581631	3
Fam111a	3.0733e-06	0.278128	0.593	0.311	0.0609189	3
Csn1s11	3.10859e-06	0.383192	1	0.775	0.0616185	3
Atxn7l3b	3.12518e-06	0.272746	0.966	0.804	0.0619473	3
Gm7666	3.29868e-06	0.271451	1	0.799	0.0653865	3
Syncrip	3.45601e-06	0.42999	1	0.911	0.0685051	3
Csn21	3.6208e-06	0.399007	0.983	0.708	0.0717715	3
Epb41l4b	3.72958e-06	0.265952	0.847	0.56	0.0739276	3
Npm1	4.05967e-06	0.311425	1	0.993	0.0804707	3
Gm10039	4.28049e-06	0.299306	1	0.964	0.084848	3
Mars	4.3462e-06	0.268972	0.61	0.321	0.0861504	3
Cnot6	4.36871e-06	0.446367	0.966	0.825	0.0865965	3
Ppm1h	4.63568e-06	0.340625	0.915	0.706	0.0918885	3
Coq6	5.02798e-06	0.310288	0.576	0.292	0.0996645	3
Ints2	5.04431e-06	0.447274	0.797	0.514	0.0999883	3
Mllt10	5.17735e-06	0.276698	0.915	0.696	0.102625	3
Ncoa71	5.24284e-06	0.420671	0.932	0.696	0.103924	3
Nup85	5.3089e-06	0.278652	0.78	0.452	0.105233	3
Cnot2	5.32496e-06	0.368119	0.898	0.687	0.105551	3
Zfp386	5.35455e-06	0.523508	0.627	0.337	0.106138	3
Rif1	5.52489e-06	0.368779	0.949	0.773	0.109514	3
Hmbs	5.83159e-06	0.443289	0.746	0.548	0.115594	3
Aifm1	5.85289e-06	0.287845	0.898	0.61	0.116016	3
Myo5c1	6.03212e-06	0.325709	0.814	0.536	0.119569	3
Cib11	6.36953e-06	0.337949	0.966	0.775	0.126257	3
Ssna1	6.47683e-06	0.283187	0.831	0.577	0.128384	3
Eif5a	6.62482e-06	0.296259	1	0.983	0.131317	3
Chek1	6.92975e-06	0.277653	0.525	0.266	0.137362	3
Exosc9	7.29014e-06	0.266996	0.627	0.366	0.144505	3
Tjp1	7.86186e-06	0.330145	0.932	0.773	0.155838	3
Cpne3	8.13493e-06	0.310796	0.983	0.847	0.161251	3
Eif2b41	8.77703e-06	0.370076	0.847	0.639	0.173978	3
Prpf31	8.80838e-06	0.272281	0.763	0.455	0.1746	3
Mrpl45	9.01728e-06	0.305692	0.898	0.672	0.17874	3
Cbx3	9.17412e-06	0.394154	1	1	0.181849	3
Dbi1	9.26001e-06	0.3208	1	0.981	0.183552	3
Nudt5	9.65758e-06	0.459406	0.915	0.754	0.191433	3
Fzr1	1.02465e-05	0.286839	0.661	0.402	0.203106	3
Plb12	1.09683e-05	0.256753	0.915	0.624	0.217414	3
Iars	1.13056e-05	0.323215	0.847	0.624	0.2241	3
Larp4b	1.13445e-05	0.337651	0.983	0.892	0.22487	3
Cldn11	1.16083e-05	0.408937	0.847	0.62	0.230099	3
Selenoi	1.36153e-05	0.465554	0.814	0.572	0.269883	3
Rad50	1.37234e-05	0.277087	0.864	0.608	0.272025	3
Slc31a1	1.44643e-05	0.479189	0.797	0.567	0.286711	3
Pde4d1	1.46637e-05	0.303837	0.898	0.734	0.290663	3
Xrn2	1.53805e-05	0.306589	1	0.935	0.304873	3
Wfdc182	1.55293e-05	0.416384	1	0.868	0.307823	3
Brd8	1.6801e-05	0.311506	1	0.888	0.33303	3
Hadha	1.77116e-05	0.264495	0.949	0.842	0.351079	3
Fh1	1.84436e-05	0.333128	0.864	0.66	0.365588	3
Mier3	2.19316e-05	0.406271	0.932	0.78	0.434729	3
Ica11	2.2561e-05	0.288636	0.847	0.656	0.447205	3
Rbbp6	2.32631e-05	0.307132	1	0.909	0.461122	3
Ptbp1	2.39797e-05	0.265027	0.898	0.651	0.475326	3
Pold2	2.42837e-05	0.261812	0.627	0.361	0.481352	3
Clns1a	2.4418e-05	0.288776	0.847	0.646	0.484015	3
Ahr	2.52003e-05	0.343979	0.729	0.514	0.49952	3
Zbtb381	2.59079e-05	0.322295	1	0.888	0.513546	3
Gm7964	2.69521e-05	0.319748	0.983	0.957	0.534244	3
Enpp4	2.74431e-05	0.548452	0.847	0.677	0.543977	3
Zfp932	2.78577e-05	0.432606	0.644	0.383	0.552195	3
Arl6ip1	2.9946e-05	0.462914	0.966	0.83	0.59359	3
Cd361	3.02174e-05	0.313711	0.712	0.366	0.598969	3
Slc44a1	3.15808e-05	0.406388	1	0.9	0.625995	3
Pcgf3	3.23617e-05	0.279329	0.695	0.388	0.641473	3
Rbm471	3.25299e-05	0.267846	1	0.861	0.644807	3
Smc1a	3.37422e-05	0.292474	0.966	0.904	0.668839	3
Fam60a	3.44937e-05	0.357377	0.898	0.734	0.683734	3
Tm9sf1	3.55572e-05	0.267136	0.661	0.416	0.704815	3
Rhno1	3.79316e-05	0.257888	0.627	0.411	0.751879	3
Hmgn1	3.82237e-05	0.313514	1	0.993	0.75767	3
Mcm2	3.87743e-05	0.287081	0.475	0.237	0.768584	3
Ssbp1	4.02639e-05	0.323769	0.949	0.78	0.79811	3
Acer2	4.09902e-05	0.254249	0.407	0.189	0.812507	3
Cdv3	4.79663e-05	0.3064	0.983	0.94	0.950787	3
Mgst12	4.81249e-05	0.308769	1	0.964	0.953932	3
Zgrf1	5.03488e-05	0.297112	0.525	0.294	0.998014	3
Trap1	5.31209e-05	0.261344	0.983	0.794	1	3
Dfna5	5.82107e-05	0.425894	0.881	0.799	1	3
Idh2	5.94396e-05	0.301975	0.915	0.67	1	3
Tsc22d31	6.03628e-05	0.524969	0.932	0.825	1	3
Hprt	6.21827e-05	0.296648	0.966	0.828	1	3
Zfp871	6.24179e-05	0.592423	0.763	0.56	1	3
Parl	6.38757e-05	0.25506	0.847	0.617	1	3
Zdhhc4	6.39663e-05	0.292149	0.729	0.486	1	3
Nfia	6.44373e-05	0.295209	1	0.964	1	3
Ing3	6.53853e-05	0.267233	0.797	0.55	1	3
Plin21	6.68659e-05	0.326925	0.983	0.873	1	3
2610002M06Rik	6.94623e-05	0.28526	0.61	0.359	1	3
Stag2	7.0259e-05	0.402863	0.898	0.73	1	3
Smu1	7.1037e-05	0.255166	0.932	0.775	1	3
4632427E13Rik	7.62797e-05	0.368972	0.695	0.498	1	3
Polr2a	7.74157e-05	0.290843	0.881	0.684	1	3
Zfp280d	7.78245e-05	0.362959	0.915	0.727	1	3
Nat10	8.05873e-05	0.288539	0.61	0.366	1	3
Phip	8.09316e-05	0.314276	0.966	0.821	1	3
Rfc1	8.25496e-05	0.361146	0.915	0.773	1	3
Mre11a	9.27807e-05	0.326756	0.644	0.378	1	3
Dennd6a	9.41325e-05	0.280509	0.797	0.543	1	3
Mcmbp	9.6575e-05	0.285059	0.983	0.897	1	3
Rrp1b	9.72774e-05	0.260576	0.864	0.622	1	3
Snrpb	0.000111131	0.280887	1	0.947	1	3
Nmd3	0.000113903	0.305801	0.932	0.804	1	3
Gtf2a1	0.000119038	0.324241	0.915	0.706	1	3
Kdm6a	0.000124701	0.286081	0.898	0.797	1	3
Tet1	0.000125836	0.427441	0.373	0.172	1	3
Ilf2	0.000126679	0.296273	0.966	0.825	1	3
Lrrc40	0.000129221	0.266699	0.593	0.371	1	3
Sdhd	0.00012923	0.27803	0.932	0.837	1	3
Vgll4	0.00013092	0.26764	0.898	0.737	1	3
Atp5f1	0.000138829	0.251564	1	0.981	1	3
Srek1	0.000142562	0.250491	0.983	0.993	1	3
Srprb	0.000146113	0.252007	0.746	0.524	1	3
Pnpla21	0.000157899	0.268173	0.966	0.761	1	3
Odf2	0.000158935	0.366059	0.678	0.522	1	3
Mfsd14b	0.000160048	0.267937	0.831	0.636	1	3
Klf7	0.000173559	0.275209	0.915	0.794	1	3
Odf2l	0.000181289	0.276105	0.712	0.447	1	3
Aco1	0.000182818	0.287823	0.763	0.577	1	3
Ints4	0.000182829	0.301837	0.797	0.557	1	3
Xpo4	0.000183334	0.354118	0.678	0.49	1	3
Tspan12	0.000184341	0.257348	0.831	0.567	1	3
Ints8	0.000188839	0.279176	0.797	0.577	1	3
Golph3l	0.000193134	0.277839	0.475	0.256	1	3
Cd55	0.000200554	0.254275	0.661	0.416	1	3
Hnrnpdl	0.000207716	0.270616	1	0.957	1	3
Cct7	0.000218199	0.345798	0.966	0.921	1	3
Cnbp	0.000218827	0.280102	1	0.995	1	3
Ints7	0.000246167	0.253031	0.966	0.833	1	3
Hdac3	0.000252448	0.292541	0.847	0.627	1	3
Atp5a11	0.000254301	0.266371	1	0.99	1	3
Rbm14	0.00028029	0.269457	0.492	0.256	1	3
Ddx20	0.000296592	0.272825	0.593	0.352	1	3
Qser1	0.00029863	0.264597	0.847	0.711	1	3
Mga	0.00030179	0.331097	0.932	0.799	1	3
Haus7	0.000308555	0.265345	0.542	0.33	1	3
Tmem109	0.000314784	0.311316	0.763	0.519	1	3
Gm37314	0.000326571	0.338305	0.525	0.309	1	3
Ciapin1	0.000330808	0.257184	0.763	0.557	1	3
Paics	0.00034182	0.369615	0.983	0.921	1	3
Zfp958	0.000344881	0.262189	0.322	0.144	1	3
Cops5	0.000348705	0.255686	0.949	0.778	1	3
Cgn1	0.000351104	0.251124	0.983	0.742	1	3
Golt1b	0.000357731	0.349673	0.983	0.828	1	3
Pard6b	0.000374009	0.269903	0.559	0.333	1	3
Ddx39b	0.000381144	0.334625	1	0.866	1	3
Copg1	0.000382924	0.446841	0.814	0.739	1	3
Uqcrfs1	0.000388925	0.283391	0.966	0.895	1	3
Ptbp3	0.000400168	0.262425	1	0.952	1	3
Il15ra	0.000411693	0.37789	0.576	0.373	1	3
Blmh	0.000413817	0.255327	0.695	0.502	1	3
Chek2	0.00043297	0.267984	0.458	0.256	1	3
Mospd2	0.000458545	0.280024	0.746	0.572	1	3
Ano9	0.000465443	0.428155	0.424	0.232	1	3
Clasp21	0.000467885	0.305528	1	0.904	1	3
Cdc25a	0.000468508	0.254228	0.424	0.239	1	3
Idh3g	0.000485432	0.281971	0.949	0.823	1	3
Mrpl1	0.000490826	0.250361	0.627	0.455	1	3
Nxt2	0.000492868	0.273393	0.559	0.342	1	3
Dr1	0.000515553	0.260201	0.627	0.392	1	3
Clk4	0.000560212	0.32809	0.966	0.852	1	3
Ror1	0.000561728	0.328282	0.441	0.225	1	3
Trim16	0.000571438	0.389437	0.644	0.452	1	3
Ncaph2	0.000577567	0.251358	0.881	0.658	1	3
Gosr1	0.000674915	0.309792	0.746	0.553	1	3
Polr3k	0.000684752	0.274375	0.881	0.761	1	3
Armc8	0.0006889	0.287148	0.678	0.469	1	3
Nnt	0.000734578	0.251719	0.61	0.402	1	3
Usp14	0.000751163	0.341539	0.983	0.852	1	3
Wrb	0.000769906	0.318489	0.576	0.38	1	3
Cdc42bpa	0.000816608	0.278001	0.898	0.749	1	3
Zfp874a	0.000827402	0.304156	0.322	0.146	1	3
Stard5	0.000904941	0.335954	0.593	0.378	1	3
Kars	0.00090781	0.295809	0.966	0.842	1	3
Rnft1	0.00092998	0.257549	0.712	0.574	1	3
Edem1	0.000955522	0.297334	0.831	0.687	1	3
Rtel1	0.000956825	0.415847	0.559	0.33	1	3
Ccdc117	0.000999706	0.256145	0.407	0.218	1	3
Rnf2	0.00106801	0.306447	0.797	0.608	1	3
Ctdspl2	0.0011304	0.361852	0.763	0.622	1	3
N4bp2	0.00113392	0.26582	0.559	0.392	1	3
Pex11a	0.00115743	0.269353	0.492	0.311	1	3
Ccdc61	0.00115751	0.286775	0.983	0.909	1	3
Txnip1	0.00116417	0.353002	1	0.821	1	3
Dbnl	0.00117117	0.251283	0.763	0.55	1	3
Cct8	0.00123138	0.288346	1	0.928	1	3
Ppp1cb1	0.0013046	0.321469	1	1	1	3
Ppp6c	0.00135574	0.314852	0.881	0.799	1	3
Zw10	0.00150438	0.29554	0.61	0.419	1	3
Polr1b	0.00155204	0.374207	0.458	0.294	1	3
Ubfd1	0.00160664	0.423805	0.864	0.727	1	3
Bscl2	0.00167526	0.269811	0.678	0.49	1	3
Dusp14	0.00169572	0.297469	0.661	0.478	1	3
Ncbp1	0.00181246	0.363443	0.593	0.426	1	3
Impad1	0.00188343	0.277778	0.932	0.761	1	3
Larp1b	0.00190137	0.254374	0.797	0.66	1	3
Map3k11	0.00198757	0.284168	0.966	0.859	1	3
Srsf31	0.00200933	0.28037	1	1	1	3
Gm139101	0.0020396	0.269855	0.831	0.684	1	3
Fbrsl1	0.00207519	0.280995	0.814	0.61	1	3
Tmem209	0.00217221	0.323557	0.593	0.476	1	3
Nmt2	0.00257484	0.318308	1	0.94	1	3
Acad8	0.0029671	0.278844	0.39	0.222	1	3
Zfp938	0.00301121	0.372934	0.407	0.239	1	3
Zfp36l21	0.00303522	0.287133	0.949	0.883	1	3
Orc3	0.00304754	0.25178	0.593	0.464	1	3
Prmt7	0.00311094	0.33581	0.542	0.388	1	3
Tm9sf4	0.00312079	0.286349	0.847	0.734	1	3
Sept111	0.00334044	0.263448	1	0.962	1	3
Pter	0.00341142	0.268298	0.39	0.239	1	3
Lrrcc1	0.00364222	0.255311	0.644	0.464	1	3
Cbx1	0.00372915	0.253519	1	0.969	1	3
Phf6	0.00420504	0.261129	0.627	0.457	1	3
Tceb3	0.00442916	0.313176	0.915	0.785	1	3
Ccp110	0.00459697	0.259465	0.424	0.258	1	3
Arf2	0.00551127	0.312588	0.559	0.378	1	3
Hsdl1	0.00593529	0.257953	0.627	0.467	1	3
Cct4	0.00595067	0.250949	0.983	0.95	1	3
Prps1	0.00614007	0.296516	0.525	0.366	1	3
RP23-264J18.1	0.00637688	0.275658	0.508	0.366	1	3
Gpm6b	0.00711546	0.282974	0.695	0.553	1	3
Zfp780b	0.00731642	0.27922	0.373	0.237	1	3
Utp14b	0.00886692	0.322318	0.593	0.443	1	3
4732496C06Rik	0.00926173	0.256989	0.356	0.206	1	3
Krt5	4.04141e-47	0.82204	0.589	0.019	8.01088e-43	4
Agtr1a	1.26627e-43	1.3153	0.821	0.093	2.51e-39	4
Col17a1	5.08102e-43	1.21897	0.679	0.05	1.00716e-38	4
Pappa	5.61224e-43	0.270992	0.625	0.033	1.11246e-38	4
Epgn	2.21968e-38	1.18357	0.732	0.069	4.39984e-34	4
Trim29	3.45373e-38	0.833748	0.589	0.038	6.84598e-34	4
Tpm2	4.14493e-38	1.27633	0.607	0.043	8.21609e-34	4
Tfap2b	1.07425e-35	1.00527	0.857	0.154	2.12937e-31	4
Trp63	1.71958e-35	0.842974	0.696	0.078	3.40854e-31	4
Sprr1a	3.31807e-34	1.84051	0.661	0.074	6.57709e-30	4
Dsp	6.87753e-34	1.41389	0.946	0.233	1.36326e-29	4
Fgfr2	7.35961e-33	1.19537	0.964	0.242	1.45882e-28	4
Krt17	2.78802e-32	2.73519	0.714	0.116	5.52641e-28	4
Plac8	4.70164e-32	1.80411	0.893	0.219	9.3196e-28	4
Kcnh1	6.61956e-32	0.437742	0.768	0.107	1.31213e-27	4
Mmp3	6.9996e-31	0.519405	0.446	0.021	1.38746e-26	4
Slc7a2	5.3179e-30	1.04804	0.964	0.299	1.05411e-25	4
Tbx3	7.07976e-30	0.513139	0.821	0.157	1.40335e-25	4
Defb1	7.41202e-30	0.731042	0.446	0.026	1.46921e-25	4
Tagln	1.26615e-29	0.912159	0.482	0.033	2.50977e-25	4
Serpinb2	1.61411e-29	0.514077	0.429	0.021	3.19949e-25	4
Tox	2.5389e-29	0.272071	0.464	0.031	5.0326e-25	4
Wfdc12	8.77749e-28	2.86611	0.714	0.131	1.73987e-23	4
Krt15	8.88943e-28	1.22232	0.661	0.105	1.76206e-23	4
Ifi202b	1.49536e-27	0.889121	0.536	0.055	2.96411e-23	4
Wif1	1.49813e-27	1.10048	0.482	0.038	2.9696e-23	4
Bgn	1.06403e-26	1.22693	0.464	0.038	2.10913e-22	4
Tspan1	1.84277e-26	0.637804	0.768	0.14	3.65274e-22	4
Calcb	2.34966e-25	1.05358	0.304	0.007	4.65749e-21	4
Lama3	4.19761e-25	1.00733	0.536	0.062	8.3205e-21	4
S100a14	1.63452e-24	0.724605	0.571	0.093	3.23994e-20	4
Slpi	2.63819e-24	2.70211	0.964	0.435	5.22941e-20	4
Ttc6	3.81507e-24	0.814376	0.607	0.097	7.56223e-20	4
Fgfr3	4.36922e-24	0.325851	0.571	0.081	8.66068e-20	4
Hmgcs2	8.69236e-24	1.09104	0.393	0.029	1.723e-19	4
Antxr1	3.76758e-23	0.524069	0.643	0.107	7.4681e-19	4
Penk	3.94766e-23	1.38847	0.357	0.021	7.82505e-19	4
Krt16	6.78363e-23	0.8604	0.625	0.1	1.34465e-18	4
Moxd1	8.42285e-23	1.98762	0.679	0.154	1.66958e-18	4
Emb	4.82321e-22	1.14688	0.946	0.333	9.56057e-18	4
Klk7	7.25464e-22	0.540582	0.268	0.007	1.43801e-17	4
Acsbg1	7.77268e-22	0.590046	0.518	0.069	1.5407e-17	4
Dkk3	8.05036e-22	0.456532	0.5	0.069	1.59574e-17	4
Mtmr7	8.57643e-22	0.739695	0.821	0.228	1.70002e-17	4
Gm12873	2.17773e-21	0.250384	0.304	0.014	4.3167e-17	4
Gsn	3.7864e-21	1.04675	0.964	0.375	7.50539e-17	4
Cdh13	5.08802e-21	0.428234	0.321	0.019	1.00855e-16	4
Prss23	5.76346e-21	0.608567	0.714	0.171	1.14243e-16	4
Klk8	1.07356e-20	0.344543	0.411	0.04	2.12801e-16	4
Epb41l3	3.02682e-20	0.284226	0.607	0.116	5.99976e-16	4
Gdpd3	8.49829e-20	0.84263	0.554	0.097	1.68453e-15	4
Sema3c	1.0363e-19	1.33319	0.946	0.506	2.05416e-15	4
Areg	1.35905e-19	1.0745	0.839	0.314	2.69391e-15	4
Bmp3	1.54286e-19	1.19456	0.482	0.076	3.05826e-15	4
Calca	1.81584e-19	2.56927	0.75	0.245	3.59937e-15	4
4631405K08Rik	2.02077e-19	0.269853	0.5	0.078	4.00557e-15	4
Slc1a3	2.48511e-19	0.373386	0.446	0.052	4.92599e-15	4
Adra1a	2.58616e-19	0.63683	0.393	0.043	5.12629e-15	4
Gpx3	7.56061e-19	1.9657	0.857	0.347	1.49866e-14	4
Tns4	1.73362e-18	0.593019	0.643	0.14	3.43637e-14	4
Apobec1	6.47767e-18	0.653931	0.357	0.038	1.284e-13	4
Lamc2	7.06059e-18	1.2559	0.946	0.513	1.39955e-13	4
H19	9.66967e-18	1.57525	0.589	0.121	1.91672e-13	4
Tenm2	1.11975e-17	0.274948	0.464	0.071	2.21956e-13	4
Dennd2c	1.19645e-17	0.768806	0.714	0.197	2.3716e-13	4
Ptpn13	1.23893e-17	0.57431	0.714	0.197	2.4558e-13	4
Usp18	1.30143e-17	0.851455	0.643	0.171	2.5797e-13	4
Ptn	1.70144e-17	0.524248	0.946	0.442	3.37259e-13	4
Myl9	1.72109e-17	1.37759	0.464	0.074	3.41155e-13	4
Abcg1	2.00464e-17	1.2614	0.911	0.394	3.9736e-13	4
Rgs2	2.13989e-17	1.14584	0.946	0.456	4.2417e-13	4
Lpin2	3.6429e-17	1.24682	0.893	0.47	7.22095e-13	4
Col14a1	3.73363e-17	0.459134	0.482	0.076	7.4008e-13	4
Ifitm3	4.07425e-17	1.4501	1	0.651	8.07598e-13	4
C1s1	5.73604e-17	0.26106	0.518	0.093	1.137e-12	4
Id3	8.04291e-17	0.882314	0.857	0.304	1.59427e-12	4
Sema6d	9.54065e-17	0.386258	0.482	0.078	1.89115e-12	4
Hepacam2	1.26944e-16	1.48167	0.536	0.124	2.51628e-12	4
Pgr	2.10164e-16	0.267408	0.607	0.15	4.16586e-12	4
Jag1	3.26778e-16	0.87303	0.911	0.447	6.47739e-12	4
Pdpn	3.47364e-16	1.66966	0.536	0.121	6.88544e-12	4
Ccnd2	4.74331e-16	1.47729	0.661	0.176	9.40219e-12	4
Gfra1	5.60273e-16	0.379846	0.304	0.029	1.11057e-11	4
Adamts18	5.65108e-16	0.54723	0.571	0.131	1.12016e-11	4
Nipal1	5.98094e-16	0.508569	0.714	0.209	1.18554e-11	4
Agrn	7.67765e-16	0.941739	0.982	0.667	1.52186e-11	4
Cldn6	1.00698e-15	0.876101	0.446	0.086	1.99604e-11	4
Cnn1	1.22453e-15	1.38625	0.286	0.026	2.42726e-11	4
Ly6g6c	1.7685e-15	1.10477	0.304	0.031	3.50551e-11	4
Plch2	2.4527e-15	0.293617	0.339	0.043	4.86175e-11	4
Ptrf	3.01437e-15	0.522871	0.893	0.333	5.97508e-11	4
Wnt4	4.158e-15	0.491598	0.786	0.311	8.24199e-11	4
Wfdc2	5.04812e-15	1.42022	0.875	0.42	1.00064e-10	4
Bhlhe411	5.55308e-15	1.0366	0.982	0.848	1.10073e-10	4
Alcam	8.76155e-15	1.10619	0.875	0.561	1.73671e-10	4
Slc44a4	9.13568e-15	0.331182	0.429	0.074	1.81087e-10	4
Tgfb1i1	1.05252e-14	0.741471	0.339	0.045	2.0863e-10	4
Acpp	1.37377e-14	0.481909	0.679	0.204	2.72308e-10	4
Mal	1.39275e-14	0.311692	0.661	0.176	2.76072e-10	4
Slc6a6	2.06976e-14	0.780102	0.929	0.428	4.10268e-10	4
Cdk18	2.20654e-14	0.324423	0.768	0.266	4.3738e-10	4
Lgals9	2.24138e-14	1.24876	0.839	0.382	4.44287e-10	4
Tacstd2	3.94102e-14	0.986342	0.911	0.418	7.81189e-10	4
Ly6c1	4.60083e-14	1.09369	0.518	0.133	9.11976e-10	4
Igfbp3	8.98409e-14	0.613041	0.554	0.15	1.78083e-09	4
Gipc2	9.53674e-14	0.252423	0.464	0.1	1.89037e-09	4
Lmo7	9.57069e-14	0.90863	0.75	0.283	1.8971e-09	4
Lama5	1.83149e-13	0.43752	0.857	0.411	3.63037e-09	4
Apoe	3.00963e-13	1.81439	0.696	0.245	5.9657e-09	4
S100a11	3.37358e-13	0.58397	1	0.988	6.68711e-09	4
Pdlim7	3.48968e-13	0.464534	0.875	0.428	6.91724e-09	4
Vav3	4.01555e-13	0.778103	0.821	0.378	7.95963e-09	4
Prnp	4.73071e-13	0.717381	0.821	0.392	9.37721e-09	4
Tph1	5.20786e-13	1.18601	0.518	0.147	1.0323e-08	4
Lhfp	6.36331e-13	0.842149	0.714	0.247	1.26133e-08	4
Hspb1	6.84955e-13	0.80386	0.964	0.641	1.35772e-08	4
Bdnf	7.55382e-13	0.897032	0.393	0.081	1.49732e-08	4
Cd200	7.81531e-13	0.680132	0.982	0.504	1.54915e-08	4
Filip1l	1.07299e-12	0.452258	0.661	0.219	2.12687e-08	4
Anxa8	1.63585e-12	0.637528	0.5	0.119	3.24258e-08	4
Dusp10	1.79274e-12	0.585734	0.679	0.233	3.55357e-08	4
Serpinb5	2.04047e-12	1.17633	0.893	0.575	4.04462e-08	4
Mylk	2.16114e-12	1.32331	0.482	0.128	4.28381e-08	4
Sdc1	2.19678e-12	0.846955	0.875	0.551	4.35446e-08	4
D8Ertd82e	2.23125e-12	0.631224	0.625	0.223	4.42278e-08	4
Sult5a1	2.38185e-12	0.487957	0.321	0.052	4.72131e-08	4
Gdpd1	2.56799e-12	0.511327	0.768	0.287	5.09026e-08	4
Man1a	2.82227e-12	0.281584	0.696	0.238	5.5943e-08	4
Trpm4	3.06208e-12	0.567108	0.661	0.233	6.06966e-08	4
Ccdc68	3.27399e-12	0.315925	0.571	0.164	6.4897e-08	4
Nck2	3.59677e-12	0.576256	1	0.91	7.12951e-08	4
Mum1l1	4.25052e-12	0.528937	0.393	0.083	8.42538e-08	4
Perp	5.54965e-12	0.934549	0.946	0.606	1.10005e-07	4
Cers6	5.86071e-12	0.478857	0.607	0.185	1.16171e-07	4
Tagln2	6.46033e-12	0.875028	0.964	0.805	1.28057e-07	4
Anxa3	7.29176e-12	1.22063	0.804	0.413	1.44537e-07	4
Spef2	1.12108e-11	0.868338	0.411	0.1	2.2222e-07	4
Gm12854	1.43448e-11	0.482989	1	0.981	2.84343e-07	4
Fmo2	1.65424e-11	0.809824	0.482	0.133	3.27904e-07	4
Pkp1	1.8187e-11	0.391766	0.571	0.185	3.60502e-07	4
Mycbpap	1.82725e-11	0.257221	0.339	0.062	3.62198e-07	4
Serpinh1	1.91976e-11	0.396552	0.839	0.458	3.80536e-07	4
Man2a2	2.49265e-11	0.510085	0.696	0.261	4.94094e-07	4
Tuba8	3.18306e-11	0.358573	0.339	0.064	6.30946e-07	4
Postn	3.6337e-11	1.29466	0.607	0.207	7.20271e-07	4
Mapk13	3.91148e-11	0.536242	0.911	0.475	7.75333e-07	4
Gm42899	3.98174e-11	0.565083	0.536	0.159	7.8926e-07	4
Meis1	4.11847e-11	0.559448	0.393	0.09	8.16364e-07	4
Oas2	4.35143e-11	0.583962	0.446	0.116	8.62541e-07	4
Col7a1	4.60363e-11	0.552029	0.446	0.119	9.12532e-07	4
Cd9	4.60842e-11	0.617485	1	1	9.13482e-07	4
Mmp14	5.01406e-11	0.27592	0.857	0.325	9.93887e-07	4
Rbms3	5.66772e-11	0.258687	0.821	0.418	1.12346e-06	4
Oasl2	6.02983e-11	0.702515	0.661	0.23	1.19523e-06	4
Krt7	6.122e-11	0.896799	0.821	0.496	1.2135e-06	4
Bmpr1b	6.41585e-11	0.425876	0.357	0.078	1.27175e-06	4
Fxyd4	6.97142e-11	0.277661	0.5	0.14	1.38188e-06	4
Zfp990	7.69463e-11	0.533867	0.768	0.335	1.52523e-06	4
Zak	1.25992e-10	0.900112	0.929	0.67	2.49741e-06	4
Tspan13	1.27844e-10	0.315838	0.75	0.347	2.53412e-06	4
Stim1	1.33026e-10	0.35524	0.714	0.276	2.63683e-06	4
Nectin1	1.39541e-10	0.275112	0.857	0.449	2.76598e-06	4
Grb14	1.81319e-10	0.521528	0.393	0.1	3.5941e-06	4
Il13ra1	2.18529e-10	0.639404	0.875	0.477	4.33167e-06	4
Gjb4	2.25833e-10	0.784474	0.429	0.116	4.47646e-06	4
Ak1	3.1118e-10	0.813671	0.589	0.238	6.16822e-06	4
Gpr153	3.16407e-10	0.402633	0.357	0.081	6.27182e-06	4
Gm16549	3.37822e-10	0.340097	0.536	0.183	6.6963e-06	4
Cav1	3.53881e-10	0.271152	0.75	0.295	7.01463e-06	4
2700078F05Rik	6.69209e-10	0.323955	0.714	0.333	1.32651e-05	4
Gm7665	7.66331e-10	0.369787	1	0.979	1.51902e-05	4
Snhg11	7.71704e-10	1.24511	0.786	0.43	1.52967e-05	4
Ly6k	8.33379e-10	0.663191	0.446	0.135	1.65192e-05	4
Inafm2	8.48174e-10	0.722961	0.732	0.344	1.68125e-05	4
Isg20	8.63312e-10	0.469502	0.554	0.207	1.71126e-05	4
Rasgrf1	9.77718e-10	0.273456	0.339	0.074	1.93803e-05	4
Hp	1.19285e-09	0.388861	0.661	0.247	2.36447e-05	4
Pdgfa	1.20007e-09	0.831284	0.839	0.544	2.37879e-05	4
Sfn1	1.27899e-09	1.09758	0.982	0.891	2.53521e-05	4
Sgk1	1.31891e-09	0.658721	1	0.976	2.61435e-05	4
3830417A13Rik	1.48742e-09	0.324385	0.393	0.095	2.94837e-05	4
Adam8	1.82238e-09	0.452221	0.393	0.109	3.61232e-05	4
Aqp3	2.21049e-09	0.738911	0.536	0.23	4.38163e-05	4
Luzp1	2.32538e-09	0.786104	0.929	0.679	4.60936e-05	4
Mical2	2.47385e-09	0.370509	0.643	0.261	4.90366e-05	4
Tcp11l1	3.00615e-09	0.255449	0.518	0.183	5.95879e-05	4
Ly6d	3.05568e-09	1.16573	0.607	0.245	6.05697e-05	4
Efcab14	3.25485e-09	0.819786	0.929	0.774	6.45177e-05	4
Nav1	3.26922e-09	0.536567	0.643	0.292	6.48025e-05	4
Ly6a	3.57832e-09	1.39336	0.75	0.401	7.09295e-05	4
Ptprs	4.22675e-09	0.850567	0.964	0.846	8.37827e-05	4
Msrb3	4.37056e-09	0.31203	0.5	0.169	8.66333e-05	4
Cited1	4.634e-09	0.817888	0.446	0.15	9.18551e-05	4
Syne2	4.70767e-09	0.811	0.893	0.546	9.33155e-05	4
Stk38l	5.34552e-09	0.879065	0.946	0.874	0.000105959	4
4930523C07Rik	5.63254e-09	0.955985	1	0.857	0.000111648	4
Rhbdd2	6.53496e-09	0.432518	0.696	0.311	0.000129536	4
Nek7	6.63558e-09	1.13273	0.911	0.879	0.00013153	4
Tppp3	7.07737e-09	0.588986	0.482	0.178	0.000140288	4
Ezr	8.07756e-09	0.875969	1	0.986	0.000160113	4
Col4a1	8.32129e-09	0.906035	0.821	0.347	0.000164945	4
Gm43305	9.64717e-09	0.933005	0.893	0.637	0.000191226	4
Cxcl15	1.03199e-08	0.843914	0.464	0.173	0.000204561	4
Smg71	1.09555e-08	0.606011	1	0.998	0.00021716	4
Timp3	1.23734e-08	0.54913	0.571	0.209	0.000245266	4
Tnfrsf23	1.49003e-08	0.55441	0.5	0.178	0.000295353	4
AW112010	1.60881e-08	0.670085	0.714	0.333	0.000318898	4
Large1	1.87703e-08	0.715237	0.714	0.38	0.000372064	4
Mdk	1.88103e-08	0.307723	0.5	0.197	0.000372857	4
Nexn	1.9384e-08	0.346556	0.393	0.109	0.000384229	4
Hras	2.08481e-08	0.447362	0.607	0.259	0.000413252	4
Mpdz	2.1201e-08	0.313886	0.75	0.316	0.000420247	4
Rnd3	2.50736e-08	0.928899	0.875	0.663	0.000497009	4
Thnsl1	2.53273e-08	0.251776	0.411	0.116	0.000502037	4
Akirin1	2.76268e-08	0.392878	0.857	0.458	0.000547618	4
Adam10	3.25846e-08	0.919241	0.964	0.938	0.000645893	4
Pof1b	3.43805e-08	0.290537	0.536	0.204	0.000681491	4
Mboat1	4.08464e-08	0.849825	0.821	0.563	0.000809657	4
Rbak	4.08655e-08	0.512792	0.518	0.176	0.000810036	4
Maf	4.75963e-08	0.293804	0.518	0.185	0.000943453	4
Ar	4.84511e-08	0.7219	0.661	0.311	0.000960398	4
Dynll1	5.1416e-08	0.456154	1	0.938	0.00101917	4
Arid1b	5.3046e-08	0.611503	1	0.971	0.00105148	4
Prlr	5.58008e-08	1.16073	0.911	0.77	0.00110608	4
Bend4	5.68955e-08	0.625517	0.357	0.095	0.00112778	4
Porcn	7.97037e-08	0.409773	0.357	0.105	0.00157989	4
Zfp2	8.71234e-08	0.33878	0.429	0.131	0.00172696	4
Hspb8	8.77903e-08	0.663287	0.714	0.344	0.00174018	4
Slco3a1	8.87267e-08	0.392991	0.482	0.188	0.00175874	4
Cpne8	9.15545e-08	0.468648	0.732	0.399	0.00181479	4
Osbpl5	9.56993e-08	0.272869	0.393	0.131	0.00189695	4
Cald1	9.70695e-08	0.901042	0.857	0.506	0.00192411	4
Plekhb2	1.07937e-07	0.388338	0.75	0.361	0.00213952	4
Rev3l	1.08786e-07	0.878677	0.857	0.57	0.00215635	4
Eps15	1.11922e-07	0.888024	0.857	0.691	0.00221852	4
Phc1	1.13584e-07	0.402424	0.571	0.242	0.00225146	4
Sparc	1.15711e-07	1.13535	0.786	0.363	0.00229363	4
Vmp1	1.16134e-07	1.1157	0.964	0.919	0.00230202	4
Crispld2	1.16228e-07	0.614799	0.768	0.416	0.00230388	4
Large2	1.32441e-07	0.356434	0.679	0.306	0.00262524	4
Trove2	1.44322e-07	0.476092	0.75	0.404	0.00286076	4
Nfil3	1.49402e-07	0.576174	0.714	0.349	0.00296146	4
Ttc39b	1.53505e-07	0.267326	0.768	0.394	0.00304279	4
Runx1	1.77467e-07	0.398337	1	0.862	0.00351776	4
Sh3rf1	1.79678e-07	0.437539	0.911	0.646	0.00356158	4
Urah	1.86226e-07	0.698007	0.946	0.751	0.00369137	4
Arc	1.9002e-07	0.480948	0.643	0.28	0.00376659	4
Ggt1	2.00345e-07	0.315585	0.339	0.097	0.00397124	4
Cnn2	2.28587e-07	0.802553	0.714	0.333	0.00453105	4
Car8	2.32405e-07	0.427709	0.429	0.166	0.00460673	4
Osbpl9	2.46528e-07	0.640565	0.857	0.667	0.00488669	4
Zfp57	2.5816e-07	0.407625	0.268	0.062	0.00511724	4
Lad1	2.73589e-07	0.264805	0.768	0.425	0.00542308	4
Ncs1	2.90036e-07	0.59313	0.625	0.264	0.00574909	4
Slco2a1	2.94722e-07	0.650993	0.786	0.482	0.00584197	4
Parm1	3.44036e-07	0.484675	0.679	0.34	0.00681947	4
Xpr1	3.46594e-07	0.565857	0.893	0.615	0.00687018	4
Ablim1	3.55153e-07	0.448572	0.536	0.238	0.00703985	4
Hspa1a	3.60277e-07	0.848259	0.839	0.625	0.00714142	4
Ptk2b	3.68233e-07	0.342459	0.589	0.285	0.00729911	4
Xaf1	3.85242e-07	0.293075	0.625	0.29	0.00763626	4
Dnajb4	4.02695e-07	0.509239	0.929	0.61	0.00798223	4
Hcar2	4.16147e-07	0.288206	0.286	0.074	0.00824886	4
Marcks	5.01903e-07	0.852161	0.982	0.955	0.00994871	4
Krt14	5.12615e-07	1.52796	0.696	0.394	0.0101611	4
Micu3	5.28934e-07	0.327309	0.571	0.252	0.0104845	4
Igf2	5.3451e-07	0.567637	0.518	0.188	0.0105951	4
Piezo2	5.72405e-07	0.364196	0.464	0.183	0.0113462	4
Tnfaip8	6.16421e-07	0.491204	0.875	0.639	0.0122187	4
Gm37728	6.17852e-07	0.281458	0.554	0.219	0.0122471	4
Aifm2	6.35916e-07	0.276022	0.357	0.112	0.0126051	4
Phldb2	6.62942e-07	0.351964	0.5	0.195	0.0131408	4
Por	7.14455e-07	0.791348	0.946	0.803	0.0141619	4
5730559C18Rik	7.27074e-07	0.331931	0.571	0.266	0.0144121	4
Dctn5	7.83019e-07	0.55863	0.893	0.686	0.015521	4
Noct	8.70096e-07	1.13529	1	0.941	0.017247	4
Igsf9b	9.04697e-07	0.360869	0.357	0.116	0.0179329	4
Cdc7	9.65488e-07	0.649838	0.768	0.439	0.0191379	4
Gem	9.68499e-07	0.461424	0.875	0.482	0.0191976	4
Fxyd2	1.00914e-06	0.461592	0.357	0.119	0.0200032	4
Socs2	1.01354e-06	0.696267	0.893	0.741	0.0200903	4
Tanc2	1.07223e-06	0.571044	0.929	0.762	0.0212538	4
Plekha3	1.25342e-06	0.436973	0.732	0.418	0.0248452	4
Fryl	1.2715e-06	0.531157	0.893	0.629	0.0252038	4
Cdkl2	1.33214e-06	0.406364	0.571	0.28	0.0264056	4
Mrfap1	1.37344e-06	0.36645	1	0.998	0.0272244	4
Pan3	1.38057e-06	0.513513	1	0.995	0.0273657	4
Myl12b	1.41614e-06	0.546523	1	0.962	0.0280707	4
Cd164	1.44635e-06	0.444758	0.964	0.988	0.0286696	4
Ifi27l2a	1.4636e-06	0.267027	0.375	0.126	0.0290114	4
Fkbp9	1.5985e-06	0.770385	0.75	0.378	0.0316855	4
Rnf141	1.6501e-06	0.308397	0.554	0.24	0.0327082	4
Zfp937	1.7788e-06	0.300044	0.304	0.083	0.0352594	4
Lamc1	1.9851e-06	0.585661	0.857	0.475	0.0393487	4
Mlf1	2.0585e-06	0.591415	0.518	0.249	0.0408036	4
Rcn1	2.07529e-06	0.25851	0.643	0.356	0.0411364	4
Cnn3	2.26166e-06	0.424915	1	0.895	0.0448307	4
Adamts9	2.32803e-06	0.469349	0.429	0.166	0.0461463	4
Fhl2	2.33931e-06	0.330017	0.643	0.314	0.0463698	4
Arhgap29	2.36009e-06	0.436075	0.625	0.302	0.0467818	4
Cav2	2.42765e-06	0.583212	0.839	0.553	0.0481208	4
Fis1	2.60213e-06	0.501998	0.911	0.886	0.0515794	4
S100a10	2.61208e-06	0.312615	1	0.938	0.0517767	4
Dstn	2.65684e-06	0.539639	1	0.986	0.0526639	4
Ece1	2.70187e-06	0.636144	0.929	0.732	0.0535565	4
Pla2g4a	2.80015e-06	0.292369	0.661	0.33	0.0555045	4
Gnpda2	2.84669e-06	0.371471	0.589	0.276	0.056427	4
Prom2	2.96711e-06	0.377605	0.768	0.466	0.0588141	4
Hspa1b	2.98586e-06	0.661012	0.946	0.805	0.0591857	4
Akr1b8	3.22398e-06	0.890872	0.714	0.382	0.0639058	4
Myh91	3.39845e-06	0.41274	1	1	0.067364	4
Myadm	3.50588e-06	0.522766	0.893	0.608	0.0694935	4
Pmepa11	3.77104e-06	0.551577	1	0.888	0.0747496	4
Nrg1	3.83779e-06	1.00716	0.661	0.34	0.0760728	4
Myl12a	4.1063e-06	0.357955	1	0.998	0.0813951	4
Akr1b3	4.1463e-06	0.283679	0.732	0.482	0.082188	4
Ptgs2	4.2314e-06	0.293282	0.5	0.204	0.0838747	4
Mef2c	4.37982e-06	0.310067	0.357	0.116	0.0868169	4
Tnip3	4.54632e-06	0.983534	0.339	0.121	0.0901171	4
Col4a2	4.58204e-06	0.698953	0.607	0.271	0.0908253	4
Podxl	4.84148e-06	0.430547	0.661	0.39	0.0959679	4
Wnt5a	4.97029e-06	0.288916	0.571	0.254	0.0985211	4
Anxa2	5.05314e-06	0.487508	1	0.891	0.100163	4
Macf1	5.07113e-06	0.355656	1	0.824	0.10052	4
Uspl1	5.1056e-06	0.333231	0.768	0.451	0.101203	4
Pask	5.15761e-06	0.380046	0.446	0.173	0.102234	4
Ckap4	5.30356e-06	0.306458	0.696	0.387	0.105127	4
Tbc1d1	5.33073e-06	0.417693	0.75	0.475	0.105666	4
Arhgap42	5.35357e-06	0.47045	0.857	0.627	0.106118	4
Zkscan1	5.47223e-06	0.540133	0.893	0.675	0.10847	4
Dennd5b	5.57301e-06	0.259806	0.643	0.378	0.110468	4
Acer3	5.57717e-06	0.520133	0.839	0.596	0.110551	4
2210407C18Rik	6.17309e-06	1.01937	0.5	0.2	0.122363	4
Rdh13	6.30599e-06	0.63714	0.839	0.651	0.124997	4
Foxp1	6.38328e-06	0.60773	0.964	0.836	0.126529	4
Scmh1	6.4923e-06	0.2742	0.661	0.356	0.12869	4
Palld	6.57862e-06	0.887254	0.804	0.577	0.130401	4
Dnase2a	6.87333e-06	0.365858	0.732	0.432	0.136243	4
Slc39a6	6.96181e-06	0.272993	0.732	0.401	0.137997	4
Bbs9	7.20226e-06	0.263537	0.429	0.195	0.142763	4
Arg2	7.37774e-06	0.771989	0.768	0.463	0.146242	4
Card10	8.01759e-06	0.478403	0.536	0.273	0.158925	4
Prrg4	8.13805e-06	0.350387	0.75	0.466	0.161312	4
Rc3h2	8.37704e-06	0.431777	0.857	0.808	0.16605	4
Itga3	8.57501e-06	0.327339	0.714	0.382	0.169974	4
Sun1	8.60287e-06	0.568832	0.804	0.544	0.170526	4
Ifitm2	9.30816e-06	0.391623	1	0.962	0.184506	4
Hif1a	9.53965e-06	0.424329	0.911	0.789	0.189095	4
Atad5	9.8384e-06	0.348648	0.607	0.311	0.195017	4
Ptgr1	9.92109e-06	0.355222	0.482	0.204	0.196656	4
Fam69a	1.0187e-05	0.380576	0.589	0.311	0.201926	4
Gm44270	1.0493e-05	0.372992	0.554	0.264	0.207992	4
Tor3a	1.17878e-05	0.497942	0.429	0.192	0.233657	4
Nr6a1	1.19512e-05	0.288345	0.696	0.385	0.236898	4
Atp7b1	1.21547e-05	0.476182	0.786	0.43	0.24093	4
Itpripl2	1.27988e-05	0.320515	0.482	0.254	0.253698	4
B2m	1.28039e-05	0.707714	1	1	0.2538	4
Bag3	1.29559e-05	0.678252	0.857	0.644	0.256811	4
Pdgfrl	1.3582e-05	0.372999	0.375	0.145	0.269223	4
Rbms1	1.6432e-05	0.604739	0.964	0.803	0.325716	4
Ddx60	1.65792e-05	0.256256	0.5	0.219	0.328632	4
Ube2q2	1.77402e-05	0.274411	0.786	0.492	0.351647	4
Tead1	1.80869e-05	0.385219	0.929	0.736	0.358519	4
Shisa4	1.81486e-05	0.46326	0.375	0.169	0.359742	4
Atp2a2	1.88282e-05	0.545382	0.964	0.857	0.373213	4
Tes	2.03401e-05	0.507101	0.982	0.822	0.403182	4
Kdm1a	2.10701e-05	0.412274	0.982	0.848	0.417651	4
Igfbp7	2.16016e-05	0.353325	0.446	0.195	0.428187	4
Ryk	2.28974e-05	0.439	0.875	0.618	0.453872	4
Aldh3a2	2.48183e-05	0.395477	0.696	0.406	0.491948	4
Ubp1	2.522e-05	0.543628	0.911	0.67	0.49991	4
Adamts1	2.58218e-05	0.93345	0.661	0.368	0.51184	4
Asph	2.6672e-05	0.287546	0.821	0.48	0.528692	4
Lamb3	2.69772e-05	0.415724	0.679	0.42	0.534741	4
Elavl1	3.12782e-05	0.370465	0.982	0.895	0.619997	4
Dnaja1	3.23837e-05	0.829505	1	0.983	0.641909	4
Kif2a	3.27602e-05	0.335551	0.911	0.703	0.649373	4
Akap13	3.89708e-05	0.639547	0.929	0.789	0.772479	4
Trim35	3.96166e-05	0.375106	0.321	0.128	0.785281	4
Csnk1e	3.98258e-05	0.262137	0.893	0.653	0.789427	4
Znrf3	4.52043e-05	0.528689	0.857	0.644	0.89604	4
Pgm1	4.76543e-05	0.344991	0.625	0.34	0.944603	4
Gm37262	4.79965e-05	0.271311	0.304	0.102	0.951387	4
Adgra3	4.91017e-05	0.819147	0.5	0.266	0.973294	4
Ktn1	4.99304e-05	0.428753	1	0.971	0.989721	4
Galnt18	5.286e-05	0.301911	0.464	0.228	1	4
Gm37675	5.52261e-05	0.522058	0.411	0.173	1	4
Trim24	5.62093e-05	0.298098	0.804	0.551	1	4
Abca5	5.95107e-05	0.297243	0.679	0.416	1	4
Pomgnt1	6.23549e-05	0.27868	0.536	0.271	1	4
Mdm2	6.29454e-05	0.378633	0.857	0.658	1	4
Uqcc2	6.44415e-05	0.276896	0.911	0.808	1	4
Fam107b	6.49449e-05	0.77859	0.75	0.52	1	4
Ctr9	6.90045e-05	0.374328	0.875	0.682	1	4
Gm37465	7.13286e-05	0.274595	0.679	0.394	1	4
Capn2	7.49253e-05	0.401483	0.857	0.653	1	4
Nsmce4a	7.56164e-05	0.318947	0.643	0.39	1	4
Tmem159	7.68172e-05	0.262945	0.286	0.105	1	4
Mrgbp	7.77432e-05	0.34324	0.411	0.188	1	4
Ip6k2	7.86083e-05	0.317621	0.821	0.627	1	4
Tmem50a	8.0074e-05	0.347793	1	0.891	1	4
Adm	8.19665e-05	0.500738	0.464	0.226	1	4
Itgb5	8.22516e-05	0.284436	0.679	0.416	1	4
Naa20	9.29308e-05	0.380542	0.946	0.77	1	4
Zfp266	9.32241e-05	0.442299	0.964	0.846	1	4
Csrp1	9.44849e-05	0.290137	0.964	0.8	1	4
Irf6	0.000109471	0.575407	0.786	0.537	1	4
Tomm7	0.000112495	0.270275	1	0.981	1	4
Aif1l	0.000113199	0.267848	0.321	0.124	1	4
Nup98	0.000113933	0.377733	1	0.995	1	4
Itih5	0.000118077	0.478319	0.5	0.273	1	4
Ptpn14	0.000118447	0.253645	0.571	0.318	1	4
Myo9b	0.000121768	0.260347	0.643	0.373	1	4
Itgb6	0.00012205	0.620419	0.661	0.392	1	4
Pnisr	0.000123874	0.353335	0.982	0.834	1	4
Acox3	0.000125701	0.298726	0.339	0.135	1	4
Xist	0.000125778	0.537178	0.982	0.869	1	4
Sgms2	0.000131806	0.619393	0.768	0.575	1	4
Cnksr1	0.000141167	0.361303	0.625	0.373	1	4
5430420F09Rik	0.000154357	0.362038	0.286	0.105	1	4
Etl4	0.000156823	0.38198	0.893	0.686	1	4
Ubl5	0.000158497	0.326977	1	0.964	1	4
Actb	0.000162521	0.47544	1	1	1	4
Pard3	0.00016615	0.465679	0.946	0.734	1	4
Braf	0.000168208	0.564785	0.929	0.827	1	4
Plek2	0.000170221	0.351047	0.464	0.223	1	4
Gm42467	0.000178144	0.659003	0.911	0.651	1	4
Tmem245	0.000185486	0.292159	0.821	0.556	1	4
Bri3bp	0.000185701	0.321623	0.732	0.463	1	4
Rbm12	0.00019199	0.342886	0.464	0.226	1	4
Chmp5	0.000192383	0.498281	0.929	0.85	1	4
Synj2	0.000207483	0.272967	0.589	0.306	1	4
Map4	0.000208194	0.338104	0.893	0.767	1	4
Plekha5	0.000210909	0.377778	0.732	0.492	1	4
Clic4	0.000214295	0.419301	0.964	0.762	1	4
Polr1e	0.000216621	0.250186	0.411	0.178	1	4
Cdk8	0.000219517	0.556961	0.875	0.717	1	4
Cdcp1	0.000219665	0.828092	0.804	0.622	1	4
Stk4	0.000222387	0.266095	0.786	0.551	1	4
Dpysl3	0.00022284	0.323235	0.339	0.143	1	4
AA465934	0.000228429	0.27168	0.839	0.667	1	4
Pttg1ip	0.000240976	0.465889	0.964	0.838	1	4
Lima11	0.000246055	0.378569	0.929	0.762	1	4
Smad1	0.00024843	0.349443	0.946	0.689	1	4
Slc7a6	0.000250637	0.400238	0.518	0.285	1	4
Tmsb4x	0.000254585	0.410912	1	0.998	1	4
Ctps	0.000268111	0.550194	0.661	0.444	1	4
Ngf	0.00026895	0.367814	0.286	0.112	1	4
Sptlc3	0.000283159	0.376057	0.339	0.154	1	4
Trit1	0.000283783	0.269241	0.482	0.242	1	4
H2afy	0.000296389	0.365551	1	0.967	1	4
Gm38228	0.000302749	0.401829	0.804	0.563	1	4
Avpi1	0.000327598	0.311558	0.696	0.461	1	4
Emp1	0.000329241	0.41464	0.911	0.705	1	4
Polr1d	0.000333065	0.332924	0.982	0.95	1	4
Zfp664	0.000344955	0.262686	0.946	0.784	1	4
F3	0.000347192	1.04449	0.875	0.686	1	4
Zfp655	0.000349727	0.571708	0.964	0.941	1	4
Tcf4	0.000366151	0.299031	0.946	0.748	1	4
Usp47	0.000367847	0.451637	0.911	0.831	1	4
Nudc	0.000372673	0.312165	0.857	0.722	1	4
Tor1aip2	0.000377202	0.423174	0.982	0.905	1	4
Zfc3h1	0.000378504	0.536749	0.964	0.841	1	4
Blzf1	0.000380408	0.312885	0.714	0.432	1	4
Patj	0.000398283	0.256966	0.732	0.544	1	4
Phyh	0.0004008	0.903629	0.679	0.52	1	4
Cbx11	0.00040802	0.294482	0.946	0.976	1	4
Ext1	0.000408755	0.347131	0.893	0.682	1	4
Etfbkmt	0.000411136	0.900046	0.464	0.23	1	4
Hnrnpr	0.000426688	0.25766	0.946	0.817	1	4
Baiap2l1	0.00042748	0.303784	0.75	0.48	1	4
Cdr2	0.00043378	0.398239	0.446	0.216	1	4
Pon3	0.00044923	0.472006	0.571	0.356	1	4
Kbtbd2	0.000451556	0.328057	0.768	0.515	1	4
Tpbg	0.000464246	0.379879	0.804	0.665	1	4
Luc7l3	0.000475727	0.760538	0.964	0.895	1	4
4930453N24Rik	0.000493542	0.330854	0.696	0.413	1	4
Mdh2	0.000495399	0.39841	1	0.974	1	4
Gm37219	0.000499883	0.371423	0.804	0.653	1	4
Acot2	0.000501136	0.933142	0.875	0.767	1	4
Irf7	0.000518916	0.52195	0.393	0.188	1	4
Nudc-ps1	0.000522769	0.293959	0.804	0.679	1	4
Iffo2	0.000538282	0.390378	0.661	0.409	1	4
Srpk2	0.000552532	0.487145	0.929	0.898	1	4
Fam221a	0.000570959	0.307066	0.446	0.238	1	4
Plec	0.00057305	0.302795	0.964	0.907	1	4
Zfp81	0.000584688	0.317617	0.393	0.181	1	4
Sqle	0.000605745	0.793014	0.786	0.637	1	4
Nf1	0.000615396	0.318473	0.911	0.739	1	4
Sppl3	0.00062551	0.339664	0.714	0.572	1	4
Aldoa	0.000630218	0.354593	1	0.962	1	4
Lgals3	0.000632212	0.585183	0.875	0.686	1	4
Fhl3	0.000639803	0.253295	0.768	0.589	1	4
Tgs1	0.00067097	0.30461	0.804	0.523	1	4
Hsp90aa1	0.000674781	0.26513	1	1	1	4
Malat1	0.000685038	0.362341	1	1	1	4
Gm4202	0.000779692	0.409039	0.982	0.983	1	4
Tmc6	0.000780849	0.34027	0.589	0.328	1	4
Hprt1	0.00086363	0.371124	0.929	0.834	1	4
Pfkfb2	0.000898766	0.675856	0.607	0.416	1	4
Rsf1	0.000921579	0.29945	0.839	0.732	1	4
G2e3	0.000925212	0.327126	0.732	0.506	1	4
Epb41l5	0.000933636	0.338902	0.768	0.53	1	4
Enah	0.000946392	0.298314	0.857	0.672	1	4
Mad2l11	0.000983192	0.550542	0.732	0.411	1	4
Tuft1	0.000988675	0.81469	0.679	0.558	1	4
Nupr1	0.00099651	0.635366	0.911	0.774	1	4
Nsmaf	0.00102489	0.466782	0.589	0.342	1	4
Esr1	0.00106573	0.362365	0.518	0.34	1	4
Pgap2	0.00109193	0.393801	0.661	0.501	1	4
Gm45343	0.00110199	0.322365	0.821	0.618	1	4
Morc3	0.00110258	0.279943	0.679	0.437	1	4
Dcun1d4	0.0011295	0.291324	0.375	0.195	1	4
Tmem248	0.00116681	0.401067	0.768	0.62	1	4
Set1	0.00118801	0.29923	1	0.993	1	4
Syap1	0.00122673	0.452387	0.768	0.532	1	4
Ank3	0.00124916	0.480561	0.982	0.815	1	4
Zranb1	0.00137006	0.432126	0.911	0.846	1	4
Ddx58	0.00142435	0.35129	0.786	0.594	1	4
Oat	0.00143974	0.324616	0.768	0.477	1	4
Rabep1	0.00148599	0.323919	0.554	0.366	1	4
Gnb1	0.00150531	0.273226	0.964	0.979	1	4
Smad3	0.00151604	0.258939	0.768	0.53	1	4
Frmd4b	0.00153368	0.416428	0.625	0.382	1	4
Chsy1	0.00153908	0.678711	0.589	0.399	1	4
Parp3	0.00156207	0.308841	0.714	0.477	1	4
Zfp710	0.00158836	0.367152	0.589	0.413	1	4
Zkscan5	0.00161507	0.299914	0.304	0.138	1	4
Tia1	0.00163917	0.479718	0.839	0.601	1	4
Kcnq1ot1	0.00172681	0.317237	0.911	0.748	1	4
Eif2s1	0.00176994	0.428054	1	0.855	1	4
Pip5k1a	0.0017773	0.434028	0.929	0.812	1	4
Dusp1	0.00183533	0.296653	0.982	0.855	1	4
Dab2ip	0.00193497	0.483847	0.589	0.432	1	4
Gls	0.00194589	0.277824	0.946	0.881	1	4
Dennd5a	0.0019567	0.28019	0.768	0.565	1	4
Ttc8	0.00200027	0.46448	0.429	0.252	1	4
Eogt	0.00204461	0.75567	0.446	0.29	1	4
Chd6	0.00204788	0.435933	0.964	0.831	1	4
Jun	0.00207186	0.350111	1	1	1	4
Psmd14	0.00211893	0.464941	0.929	0.846	1	4
Ybx3	0.00216036	0.346402	0.946	0.874	1	4
Pkp4	0.00219015	0.631884	0.857	0.729	1	4
Fbxo30	0.00219891	0.308469	0.75	0.589	1	4
Snhg6	0.00224276	0.387867	0.821	0.608	1	4
Msrb2	0.00233532	0.455297	0.411	0.235	1	4
Lsm8	0.00235414	0.32215	0.786	0.632	1	4
Map7d1	0.00244531	0.368469	0.804	0.582	1	4
Hsph1	0.00244835	0.498354	0.821	0.703	1	4
Sgcb	0.00250211	0.268518	0.446	0.249	1	4
Nptn	0.00255526	0.478894	0.946	0.812	1	4
Xrn21	0.0026317	0.325911	0.946	0.943	1	4
Zdhhc21	0.0026411	0.3297	0.732	0.575	1	4
Plk3	0.00266425	0.389983	0.768	0.601	1	4
Arap2	0.00270898	0.348671	0.696	0.553	1	4
Kitl	0.0029214	0.424987	0.929	0.846	1	4
Cpsf4	0.00301633	0.300608	0.679	0.475	1	4
Hmgxb4	0.00307872	0.34541	0.554	0.347	1	4
1700020I14Rik	0.00309047	0.354108	0.696	0.591	1	4
Lypd31	0.00314719	0.361258	0.679	0.496	1	4
Nbeal1	0.00317018	0.303056	0.946	0.862	1	4
Papd5	0.00321926	0.265476	0.821	0.556	1	4
Tpm4	0.00335228	0.370079	1	0.938	1	4
Rflnb	0.00343601	0.566434	0.536	0.352	1	4
Ube2i	0.00349789	0.312903	0.982	0.867	1	4
Zdhhc13	0.0035247	0.32613	0.482	0.314	1	4
2610301B20Rik	0.00352769	0.439126	0.393	0.228	1	4
Dmkn	0.00374613	0.664309	0.661	0.43	1	4
Ddah2	0.00380891	0.280565	0.679	0.48	1	4
Phrf1	0.00383132	0.512693	0.821	0.665	1	4
Trp53i11	0.00386568	0.310828	0.607	0.473	1	4
Ube3a	0.00386949	0.309942	0.964	0.862	1	4
Lin7c	0.00390317	0.343833	0.946	0.876	1	4
Rif11	0.0039418	0.521622	0.893	0.781	1	4
Gm42715	0.00398127	0.260508	0.625	0.435	1	4
Srcap	0.00400839	0.270215	0.536	0.361	1	4
Emp2	0.00412919	0.331402	0.857	0.727	1	4
Serinc2	0.00413853	0.477095	0.75	0.582	1	4
Gm9790	0.00422333	0.25183	0.964	0.876	1	4
Dleu2	0.0042395	0.340545	0.661	0.449	1	4
Hist1h2bc	0.00445622	0.470474	0.839	0.739	1	4
Zer1	0.00463035	0.3205	0.446	0.278	1	4
Gpx1	0.00466966	0.333888	1	0.998	1	4
Dnajc13	0.00470879	0.34197	0.679	0.532	1	4
Klf4	0.00475663	0.349172	0.982	0.879	1	4
1110037F02Rik	0.00488186	0.408138	0.732	0.511	1	4
Tsc22d1	0.00490285	0.393788	1	0.855	1	4
Snx10	0.00493099	0.292531	0.714	0.496	1	4
Ralgds	0.00493627	0.310476	0.982	0.819	1	4
Prdx6	0.00498421	0.353025	0.946	0.945	1	4
Wipi2	0.00512692	0.407509	0.911	0.789	1	4
Naa15	0.00518797	0.389898	0.964	0.872	1	4
Rsrc2	0.00524037	0.253018	0.982	0.967	1	4
Ptpn4	0.0054716	0.260961	0.714	0.489	1	4
Ifnar1	0.00560181	0.31264	0.482	0.314	1	4
Lats2	0.00561273	0.268383	0.554	0.33	1	4
Pvt1	0.00565627	0.446578	0.5	0.342	1	4
Hist1h1c	0.00566467	0.44969	0.768	0.646	1	4
Cotl1	0.00576502	0.493989	0.661	0.466	1	4
Rsbn1l	0.00638248	0.254718	0.661	0.496	1	4
Cyb5a	0.00643363	0.276889	0.893	0.734	1	4
Klhl2	0.00647711	0.312405	0.571	0.382	1	4
Fat1	0.00650095	0.425857	0.982	0.829	1	4
Tet2	0.00658497	0.395238	0.964	0.917	1	4
Itga6	0.00659456	0.436177	1	0.945	1	4
Ets1	0.00668118	0.314584	0.482	0.299	1	4
Gm7816	0.00709641	0.393201	0.982	0.969	1	4
Ddx47	0.00734702	0.354735	0.839	0.672	1	4
Insig2	0.00744515	0.546195	0.714	0.582	1	4
Smarcc1	0.00747333	0.448987	0.964	0.91	1	4
Sdcbp2	0.00760997	0.326501	0.268	0.14	1	4
Tial1	0.00768036	0.39638	0.875	0.829	1	4
Auh	0.00770065	0.3902	0.536	0.361	1	4
Nap1l4	0.00784316	0.308557	0.821	0.701	1	4
Upf2	0.00786755	0.39057	0.875	0.789	1	4
Rbm25	0.0079163	0.462087	1	1	1	4
Ylpm1	0.00799547	0.307228	0.786	0.634	1	4
Becn1	0.00821653	0.424112	0.679	0.53	1	4
Mysm1	0.00824923	0.459253	0.839	0.696	1	4
E130308A19Rik	0.0083038	0.274823	0.393	0.254	1	4
Iqcb1	0.00838908	0.344728	0.821	0.606	1	4
Gm10080	0.00851706	0.272822	1	0.99	1	4
Cap1	0.00866443	0.267512	0.946	0.879	1	4
Zc3h11a	0.00881779	0.286494	0.946	0.886	1	4
Rnh1	0.00882498	0.385091	0.893	0.876	1	4
Brwd3	0.00883089	0.346686	0.643	0.458	1	4
Exoc2	0.00892386	0.334919	0.643	0.442	1	4
Ptbp31	0.00904599	0.304139	1	0.952	1	4
Gm5526	0.00910327	0.3355	1	0.995	1	4
Map2k1	0.00911825	0.2747	0.696	0.48	1	4
4930402H24Rik	0.00916376	0.28218	0.554	0.354	1	4
Cux1	0.00922567	0.393913	0.946	0.789	1	4
Nfe2l2	0.00936838	0.348542	0.875	0.767	1	4
Hdac4	0.0093925	0.498332	0.768	0.629	1	4
Igf1r	0.00943736	0.458236	0.786	0.651	1	4
Pcdh19	1.47752e-97	2.11212	1	0.009	2.92873e-93	5
Dkk2	6.51124e-96	1.00044	0.936	0.002	1.29066e-91	5
Loxl1	1.1733e-90	1.14515	0.957	0.012	2.32571e-86	5
Col6a2	3.97276e-90	1.83187	1	0.021	7.8748e-86	5
Col1a2	1.27385e-89	1.80136	1	0.021	2.52503e-85	5
Il1rl1	8.60618e-86	1.21601	0.957	0.016	1.70592e-81	5
Esm1	5.60896e-85	1.27292	0.957	0.019	1.11181e-80	5
Col6a1	2.64517e-80	2.69286	1	0.04	5.24325e-76	5
Shox2	1.41975e-79	0.385057	0.809	0.005	2.81423e-75	5
Runx3	3.42363e-79	0.517614	0.872	0.014	6.78632e-75	5
Ddr2	3.59964e-79	1.19449	0.894	0.016	7.1352e-75	5
Col5a1	7.29918e-78	0.720185	0.851	0.012	1.44684e-73	5
Dlx3	2.27584e-77	0.709169	0.979	0.035	4.51117e-73	5
Loxl2	2.20046e-74	0.365011	0.957	0.04	4.36175e-70	5
Tnfaip6	1.81527e-73	1.70905	1	0.051	3.59822e-69	5
Pdgfra	8.48077e-73	0.725	0.872	0.023	1.68106e-68	5
S100a4	2.17478e-71	1.141	0.979	0.053	4.31085e-67	5
Emilin1	7.92766e-71	0.653589	0.809	0.016	1.57142e-66	5
Ccl7	3.99812e-70	0.909772	0.851	0.023	7.92508e-66	5
3300005D01Rik	5.88805e-70	0.445279	0.681	0	1.16713e-65	5
Zeb2	9.27527e-69	0.748205	0.83	0.021	1.83854e-64	5
Jam3	4.449e-68	0.389036	0.766	0.012	8.8188e-64	5
Brinp3	6.16941e-68	1.78431	1	0.072	1.2229e-63	5
AA467197	8.80455e-67	0.72085	0.979	0.056	1.74524e-62	5
Artn	7.40287e-66	0.462413	0.702	0.007	1.4674e-61	5
Zeb1	8.76073e-65	1.45484	1	0.079	1.73655e-60	5
Glipr1	1.52699e-64	1.1997	0.936	0.053	3.02681e-60	5
Plxdc1	1.78906e-64	0.511232	0.702	0.009	3.54628e-60	5
Uchl1	6.26646e-64	0.806841	0.809	0.026	1.24214e-59	5
Cd34	9.08813e-64	0.875101	0.745	0.016	1.80145e-59	5
Itm2a	4.89128e-63	1.28557	0.979	0.065	9.69549e-59	5
Sgce	1.51159e-62	1.21357	0.957	0.067	2.99627e-58	5
Gjc1	1.36468e-60	0.715948	0.894	0.053	2.70507e-56	5
Oaf	1.54766e-60	0.548775	0.979	0.074	3.06778e-56	5
Ngf1	7.0445e-60	0.938245	0.894	0.049	1.39636e-55	5
Prrx1	2.15202e-59	0.755223	0.894	0.053	4.26574e-55	5
Hmga2	5.56104e-59	1.98662	1	0.107	1.10231e-54	5
Htra1	4.76476e-58	2.2526	1	0.105	9.4447e-54	5
Cacna2d1	2.79176e-57	0.462192	0.851	0.044	5.53382e-53	5
Cspg4	8.46938e-57	0.590742	0.617	0.007	1.6788e-52	5
Crabp1	1.78121e-56	0.679843	0.553	0	3.53072e-52	5
Angptl2	4.49225e-56	1.53234	0.957	0.091	8.90455e-52	5
Acan	4.54199e-56	0.640585	0.766	0.033	9.00313e-52	5
Bnc2	4.85263e-56	0.563202	0.745	0.03	9.61888e-52	5
Mmd	1.97351e-54	0.400836	0.915	0.07	3.9119e-50	5
Plat	2.03993e-54	1.59754	0.957	0.093	4.04354e-50	5
Ccdc109b	3.09159e-54	0.54334	0.574	0.005	6.12815e-50	5
Antxr2	6.58967e-53	0.51252	0.872	0.06	1.3062e-48	5
B3galnt1	1.36097e-52	0.430639	0.596	0.009	2.69771e-48	5
Emp3	1.44047e-52	1.44652	1	0.114	2.85529e-48	5
Nrp2	1.55985e-52	0.824528	0.957	0.102	3.09194e-48	5
Pax6	2.06379e-52	0.41291	0.766	0.04	4.09085e-48	5
Col5a3	3.05141e-52	0.391971	0.553	0.005	6.0485e-48	5
Dpysl31	3.45004e-52	0.94358	0.936	0.081	6.83867e-48	5
Igf21	3.84458e-50	2.09151	1	0.142	7.62073e-46	5
Edil3	1.37276e-48	0.618984	0.851	0.065	2.72109e-44	5
Chst11	3.28653e-48	0.835851	0.809	0.058	6.51456e-44	5
Usp13	5.15493e-48	0.318636	0.532	0.007	1.02181e-43	5
Traf1	1.26034e-47	0.753528	0.809	0.06	2.49825e-43	5
Pcolce	3.76081e-47	1.75567	1	0.153	7.45467e-43	5
Lrrc8c	8.65023e-47	1.17965	0.979	0.128	1.71465e-42	5
1700006J14Rik	1.45181e-46	0.344363	0.574	0.014	2.87778e-42	5
Gpr176	1.55558e-46	0.679726	0.851	0.077	3.08346e-42	5
Ddah1	2.4145e-46	0.954389	0.83	0.065	4.78602e-42	5
H191	4.65226e-46	0.916246	0.915	0.095	9.22172e-42	5
Adamts14	8.97118e-46	0.621245	0.617	0.023	1.77827e-41	5
Lpar1	1.46767e-45	1.2995	0.936	0.121	2.90921e-41	5
Arhgap22	3.1187e-45	0.374986	0.574	0.016	6.18189e-41	5
Igfbp4	7.39104e-45	2.4065	1	0.202	1.46505e-40	5
Loxl3	1.55428e-44	0.645369	0.957	0.107	3.08089e-40	5
Eno3	1.62144e-44	0.836873	0.638	0.03	3.21402e-40	5
Hdgfrp3	3.61569e-44	0.568811	0.745	0.058	7.16703e-40	5
Ccbe1	4.11873e-44	0.653865	0.872	0.093	8.16415e-40	5
Igf2bp2	1.72928e-43	0.631714	1	0.147	3.42778e-39	5
Eml1	2.996e-43	0.563255	0.723	0.051	5.93866e-39	5
Adamtsl3	3.1714e-43	0.834566	0.787	0.063	6.28635e-39	5
Chrdl1	9.34947e-43	0.608838	0.745	0.058	1.85325e-38	5
Prkg2	1.40691e-42	0.43636	0.851	0.091	2.78877e-38	5
Hgf	1.65434e-42	0.375543	0.809	0.072	3.27924e-38	5
Axl	2.28586e-42	1.69328	0.979	0.181	4.53102e-38	5
Fmnl1	2.48446e-42	0.41456	0.66	0.04	4.9247e-38	5
Upp1	3.27198e-42	0.916472	0.681	0.044	6.48571e-38	5
Gm42679	3.41918e-42	0.601155	0.596	0.026	6.7775e-38	5
Hspb2	8.66578e-42	0.603605	0.809	0.086	1.71773e-37	5
Thbd	1.64494e-41	0.281151	0.489	0.009	3.2606e-37	5
Kirrel	1.81677e-41	0.780268	0.915	0.123	3.60119e-37	5
Mxra8	1.94119e-41	0.270072	0.702	0.049	3.84783e-37	5
Ttll7	3.96611e-41	0.49904	0.83	0.086	7.86161e-37	5
Gxylt2	4.90602e-41	0.32796	0.638	0.035	9.72471e-37	5
Medag	9.66344e-41	0.428286	0.723	0.058	1.91549e-36	5
Lix1l	1.47031e-40	0.327096	0.979	0.14	2.91445e-36	5
Pla2g15	2.96549e-40	0.250196	0.702	0.049	5.87819e-36	5
Ccl2	3.09449e-40	3.58815	1	0.235	6.13389e-36	5
Ank	3.1183e-40	2.56405	1	0.242	6.1811e-36	5
Vim	3.71779e-40	3.27966	1	0.267	7.36941e-36	5
Fxyd5	1.48064e-39	0.985427	0.936	0.149	2.93492e-35	5
Nbl1	1.86415e-39	0.376307	0.66	0.044	3.69512e-35	5
Trim351	2.3731e-39	0.625783	0.809	0.079	4.70396e-35	5
Map6	2.79346e-39	0.426238	0.511	0.016	5.5372e-35	5
Ccnd21	3.39576e-39	0.520927	1	0.149	6.73108e-35	5
Vegfc	9.54432e-39	0.599131	0.702	0.056	1.89188e-34	5
Aebp1	1.02104e-38	1.07303	1	0.2	2.0239e-34	5
Pthlh	1.10892e-38	0.545646	0.936	0.116	2.1981e-34	5
Olfml2b	2.96953e-38	0.500974	0.532	0.021	5.88619e-34	5
Fscn1	4.5222e-38	0.63977	0.979	0.207	8.9639e-34	5
Col18a1	9.89867e-38	1.92085	1	0.247	1.96211e-33	5
Gm45570	1.04385e-37	0.689886	0.957	0.17	2.06913e-33	5
Dock11	1.62139e-37	0.34184	0.617	0.042	3.21393e-33	5
Kcnf1	2.02228e-37	0.367137	0.447	0.009	4.00856e-33	5
Trerf1	3.64843e-37	0.326403	0.702	0.058	7.23193e-33	5
Tbx15	4.17386e-37	0.496423	0.617	0.04	8.27343e-33	5
P3h1	5.22959e-37	0.529113	0.723	0.065	1.03661e-32	5
Atp2b4	1.09058e-36	0.96956	0.936	0.191	2.16175e-32	5
Timp1	4.37663e-36	1.79699	1	0.249	8.67536e-32	5
Rbpms2	4.66525e-36	0.293969	0.489	0.019	9.24745e-32	5
Clcf1	5.6755e-36	1.06175	0.894	0.153	1.125e-31	5
Vcan	6.29627e-36	1.96318	1	0.26	1.24805e-31	5
Fn1	8.78216e-36	1.9404	1	0.228	1.7408e-31	5
Ackr3	8.8129e-36	1.10169	0.83	0.121	1.74689e-31	5
Stard13	9.28127e-36	0.639949	0.894	0.137	1.83973e-31	5
Olfm1	2.81446e-35	0.895361	0.553	0.033	5.57881e-31	5
Prss231	3.22261e-35	0.645578	0.957	0.156	6.38787e-31	5
Ltbp4	3.48849e-35	0.565272	0.723	0.067	6.91489e-31	5
Layn	2.79772e-34	0.708306	0.66	0.067	5.54565e-30	5
Nexn1	4.58475e-34	0.349411	0.723	0.079	9.08789e-30	5
Pdgfrl1	5.15693e-34	0.975911	0.809	0.102	1.02221e-29	5
Fbn1	1.00178e-33	0.761165	0.638	0.058	1.98573e-29	5
Hexa	1.72433e-33	0.736507	0.809	0.109	3.41797e-29	5
Lrp1	1.73806e-33	0.63137	0.936	0.188	3.44518e-29	5
Cav11	1.928e-33	1.95579	1	0.277	3.82169e-29	5
Efnb2	3.7855e-33	1.21018	1	0.249	7.50361e-29	5
Flnc	1.74906e-32	1.13087	0.979	0.253	3.46699e-28	5
Fbln2	1.83118e-32	1.34174	1	0.221	3.62977e-28	5
Ptprn	2.25068e-32	0.42493	0.426	0.014	4.4613e-28	5
Steap1	3.00084e-32	0.417524	0.745	0.086	5.94827e-28	5
Maf2	4.32036e-32	0.309831	0.894	0.151	8.56381e-28	5
Lsp1	5.78002e-32	0.326976	0.426	0.014	1.14572e-27	5
Itga5	8.69292e-32	0.517145	0.787	0.116	1.72311e-27	5
Gjb3	9.65978e-32	0.94602	0.872	0.158	1.91476e-27	5
Runx2	3.85336e-31	0.299601	0.83	0.121	7.63812e-27	5
Nceh1	5.10632e-31	0.479088	0.83	0.126	1.01217e-26	5
Igsf9b1	9.70508e-31	0.287081	0.702	0.084	1.92374e-26	5
Gm45407	1.05365e-30	0.593708	0.681	0.081	2.08855e-26	5
Vcam1	1.09366e-30	1.87699	1	0.344	2.16786e-26	5
Ttyh2	1.24003e-30	1.54144	0.979	0.288	2.45798e-26	5
Adarb1	1.65503e-30	0.395667	0.745	0.102	3.28061e-26	5
Gpc1	2.60872e-30	0.835373	0.851	0.149	5.171e-26	5
Grb10	3.52989e-30	0.750639	0.957	0.249	6.99696e-26	5
Prkca	4.0172e-30	0.747317	1	0.272	7.9629e-26	5
Pdlim2	4.42228e-30	0.965105	0.894	0.186	8.76585e-26	5
Ptrf1	4.47544e-30	1.85929	1	0.333	8.87121e-26	5
Cyp2u1	5.59686e-30	0.459799	0.787	0.123	1.10941e-25	5
Cep170	6.8513e-30	0.88203	0.957	0.228	1.35806e-25	5
Phldb1	9.13217e-30	0.378337	0.702	0.091	1.81018e-25	5
S100a6	9.64743e-30	2.56498	1	0.614	1.91231e-25	5
Id31	1.06038e-29	1.58024	1	0.3	2.10189e-25	5
Col5a2	1.5745e-29	0.926008	0.787	0.133	3.12098e-25	5
Gata2	2.02567e-29	0.322613	0.447	0.023	4.01527e-25	5
Cxcl2	2.61176e-29	1.73241	1	0.295	5.17703e-25	5
Lamb1	2.66454e-29	1.1441	1	0.305	5.28166e-25	5
Rcn3	3.23396e-29	0.668261	0.681	0.084	6.41035e-25	5
Pdgfrb	3.34739e-29	0.684742	0.447	0.023	6.6352e-25	5
Selenom	3.99698e-29	0.857929	0.979	0.247	7.92281e-25	5
Efemp2	4.16151e-29	1.1472	0.979	0.23	8.24894e-25	5
Gpsm2	5.46154e-29	0.855436	0.894	0.181	1.08259e-24	5
Sumf2	6.37293e-29	0.980735	0.83	0.158	1.26324e-24	5
Dusp101	6.7596e-29	0.901636	0.915	0.216	1.33989e-24	5
Ncam1	9.34425e-29	0.779466	0.979	0.286	1.85222e-24	5
Cd44	9.41988e-29	2.43425	1	0.616	1.86721e-24	5
Has2	1.07023e-28	0.310936	0.681	0.095	2.12141e-24	5
Cmtm3	1.29746e-28	0.643493	0.957	0.228	2.57183e-24	5
Ecm1	1.73994e-28	1.86851	0.979	0.37	3.44892e-24	5
Cxcl12	2.74594e-28	0.870949	0.809	0.14	5.443e-24	5
Nt5e	2.82997e-28	0.892106	0.894	0.179	5.60956e-24	5
Fyn	2.97952e-28	0.360676	0.787	0.114	5.906e-24	5
Ltbp1	4.15487e-28	1.79889	1	0.505	8.23578e-24	5
Nr2f2	4.65009e-28	0.421369	0.979	0.26	9.21742e-24	5
Arl4c	7.70695e-28	0.828964	0.979	0.249	1.52767e-23	5
D830025C05Rik	1.19498e-27	0.398083	0.787	0.13	2.36869e-23	5
Fkbp7	1.51719e-27	0.517044	0.766	0.126	3.00738e-23	5
Tns1	1.55438e-27	0.42641	0.66	0.084	3.08109e-23	5
Hspg2	2.29638e-27	0.309894	0.957	0.258	4.55189e-23	5
Nuak1	4.58602e-27	0.277647	0.766	0.13	9.0904e-23	5
Asap1	5.52961e-27	1.20081	0.979	0.333	1.09608e-22	5
Dnah12	6.67931e-27	0.368085	0.468	0.035	1.32397e-22	5
Cpe	7.64948e-27	1.28691	1	0.27	1.51628e-22	5
2610203C20Rik	9.29285e-27	0.570023	0.809	0.144	1.84203e-22	5
Gnb4	9.54145e-27	0.500726	0.915	0.205	1.89131e-22	5
Sorcs2	1.12573e-26	0.59128	0.809	0.165	2.23142e-22	5
Mmp2	1.35264e-26	0.927916	0.766	0.123	2.68121e-22	5
Fhl21	2.52609e-26	0.990173	0.979	0.284	5.00721e-22	5
Ahnak2	2.64551e-26	0.426338	0.723	0.119	5.24392e-22	5
Dpy19l1	2.68166e-26	1.14769	0.979	0.34	5.31558e-22	5
Sod3	2.77092e-26	0.519244	0.468	0.035	5.49252e-22	5
Tspan6	3.09163e-26	0.811914	0.979	0.247	6.12823e-22	5
Cers61	5.86546e-26	0.273119	0.83	0.17	1.16265e-21	5
Ikbip	6.41672e-26	0.555745	0.979	0.272	1.27192e-21	5
Mme	7.80128e-26	1.13517	0.979	0.256	1.54637e-21	5
Pmp22	1.77277e-25	0.706985	0.915	0.223	3.51398e-21	5
Ankrd33b	1.85448e-25	0.434221	0.936	0.214	3.67595e-21	5
Lhfp1	1.88277e-25	0.353842	0.957	0.23	3.73202e-21	5
Stx2	1.89189e-25	0.379867	0.681	0.102	3.7501e-21	5
Eps8	2.10746e-25	0.793798	1	0.267	4.1774e-21	5
Ifitm10	2.68949e-25	0.434901	0.553	0.06	5.33111e-21	5
P4ha1	3.27229e-25	1.21031	0.979	0.33	6.48633e-21	5
Mmp9	3.37678e-25	0.312989	0.362	0.016	6.69346e-21	5
Cryab	3.43862e-25	0.846407	0.957	0.302	6.81603e-21	5
4930503L19Rik	4.31619e-25	0.251401	0.532	0.053	8.55555e-21	5
Ckap41	4.63483e-25	0.908777	0.979	0.363	9.18716e-21	5
Praf2	5.60563e-25	0.849011	0.851	0.24	1.11115e-20	5
Slc39a13	6.52482e-25	0.855472	0.83	0.2	1.29335e-20	5
Mtap	7.83849e-25	1.00059	0.957	0.321	1.55374e-20	5
Sdhaf4	7.88928e-25	0.999144	1	0.519	1.56381e-20	5
Serpine1	8.52292e-25	0.770909	0.83	0.181	1.68941e-20	5
Gm14005	9.95797e-25	0.701677	0.979	0.342	1.97387e-20	5
Ap1s2	1.01091e-24	0.299774	0.723	0.116	2.00383e-20	5
3222401L13Rik	1.16486e-24	0.350549	0.319	0.009	2.30898e-20	5
Anxa5	1.17772e-24	1.60585	1	0.944	2.33447e-20	5
S100a101	1.20299e-24	1.58808	1	0.94	2.38456e-20	5
Tpst1	1.21875e-24	0.346233	0.617	0.081	2.41581e-20	5
Sgcb1	1.25241e-24	0.571419	0.872	0.207	2.48253e-20	5
Col4a21	2.07023e-24	0.697408	0.915	0.244	4.10361e-20	5
Elk3	2.52646e-24	0.442018	0.787	0.174	5.00795e-20	5
Msn	2.94464e-24	1.68447	1	0.64	5.83686e-20	5
Plod2	3.19468e-24	0.487862	0.872	0.193	6.33249e-20	5
Ska2	3.52899e-24	0.32693	0.809	0.177	6.99516e-20	5
Gm6517	3.93207e-24	0.273608	1	0.949	7.79414e-20	5
Timp2	4.05743e-24	1.82146	1	0.67	8.04264e-20	5
Cd109	4.29615e-24	0.363784	0.596	0.077	8.51583e-20	5
Myo5a	4.40503e-24	0.52273	0.894	0.24	8.73166e-20	5
Dpysl2	6.05289e-24	1.22384	1	0.333	1.1998e-19	5
Cd302	7.50994e-24	0.625625	0.936	0.258	1.48862e-19	5
Steap2	8.08531e-24	0.361511	0.766	0.16	1.60267e-19	5
Rps6ka6	8.09328e-24	0.389054	0.851	0.179	1.60425e-19	5
Prkcdbp	8.10979e-24	0.39046	0.936	0.253	1.60752e-19	5
Thra	1.84011e-23	0.583492	0.957	0.26	3.64747e-19	5
Anxa21	2.33131e-23	1.45315	1	0.893	4.62112e-19	5
Sparc1	2.72543e-23	1.10645	1	0.349	5.40234e-19	5
Uck2	2.84393e-23	1.03913	1	0.514	5.63724e-19	5
B4galt5	3.50058e-23	0.367717	0.787	0.158	6.93886e-19	5
Ehd2	3.57891e-23	0.519434	0.83	0.198	7.09412e-19	5
Fam102b	4.402e-23	1.13797	1	0.358	8.72564e-19	5
Serpinb6a	6.866e-23	1.20724	1	0.509	1.36098e-18	5
Trim59	8.355e-23	0.748731	0.936	0.258	1.65613e-18	5
Id1	9.01696e-23	0.453736	0.702	0.126	1.78734e-18	5
Hspa4l	9.83011e-23	1.31849	1	0.57	1.94852e-18	5
Capn6	1.00322e-22	0.658468	0.681	0.128	1.98858e-18	5
Rftn1	1.21324e-22	0.648088	0.66	0.121	2.40489e-18	5
Mapk6	1.44643e-22	1.30478	1	0.716	2.86711e-18	5
Syne1	1.44956e-22	0.949058	0.851	0.263	2.87332e-18	5
Gm15776	1.52269e-22	0.501655	1	0.991	3.01828e-18	5
Tuba1a	1.68614e-22	1.59499	1	0.919	3.34227e-18	5
Sox9	1.69915e-22	1.33522	1	0.979	3.36805e-18	5
Wipf1	2.17521e-22	0.262387	0.872	0.212	4.3117e-18	5
Adpgk	2.25298e-22	0.282163	0.702	0.137	4.46585e-18	5
Armcx2	2.66748e-22	0.648861	0.957	0.309	5.28749e-18	5
Cxcl1	2.93315e-22	2.17236	1	0.586	5.81409e-18	5
Dse	3.91249e-22	0.471235	1	0.351	7.75534e-18	5
Rab34	5.0026e-22	0.802828	0.979	0.393	9.91616e-18	5
Selenof	5.80652e-22	1.32897	1	0.947	1.15097e-17	5
Ptgs21	6.3485e-22	0.473862	0.83	0.174	1.2584e-17	5
Nr1d1	8.18338e-22	1.32267	0.936	0.36	1.62211e-17	5
Cd63-ps	8.88868e-22	1.31553	1	0.9	1.76191e-17	5
Crtap	9.51655e-22	0.401494	0.83	0.214	1.88637e-17	5
Igfbp31	1.05175e-21	0.267593	0.745	0.137	2.08477e-17	5
Emp11	1.32459e-21	1.51125	1	0.7	2.62561e-17	5
Fstl1	1.39416e-21	1.7056	1	0.414	2.76349e-17	5
Lrrk1	1.46079e-21	0.582256	0.787	0.181	2.89558e-17	5
Mmp141	1.57476e-21	0.863541	0.979	0.323	3.12149e-17	5
Rgcc	1.96499e-21	1.22915	0.851	0.242	3.89501e-17	5
Ltbp2	2.03854e-21	0.791208	0.915	0.279	4.0408e-17	5
Gm21399	2.05969e-21	0.975897	1	1	4.08271e-17	5
Cnn21	3.28518e-21	1.11144	0.936	0.316	6.51188e-17	5
Rassf8	3.75013e-21	0.744092	0.915	0.277	7.43351e-17	5
Zdhhc12	4.3125e-21	0.358329	0.681	0.13	8.54823e-17	5
Zcchc24	4.77192e-21	0.516331	0.83	0.249	9.4589e-17	5
Klf2	5.17298e-21	0.405199	0.915	0.258	1.02539e-16	5
Afap1l2	5.27484e-21	0.27787	0.617	0.102	1.04558e-16	5
Tpm1	6.29777e-21	1.31684	1	0.914	1.24834e-16	5
Gm19817	6.66503e-21	0.496458	0.66	0.126	1.32114e-16	5
Apbb2	7.08072e-21	0.969996	1	0.467	1.40354e-16	5
Ccng2	7.15103e-21	0.714867	0.936	0.33	1.41748e-16	5
Arsa	7.35297e-21	0.374418	0.915	0.237	1.4575e-16	5
Mfsd8	7.55468e-21	0.288126	0.83	0.193	1.49749e-16	5
Ipo13	8.37962e-21	0.65097	0.787	0.193	1.66101e-16	5
Col4a6	8.54565e-21	1.22376	1	0.437	1.69392e-16	5
Bnip2	1.20731e-20	0.96548	1	0.495	2.39314e-16	5
Anln1	1.46727e-20	1.52963	0.979	0.398	2.90842e-16	5
Sspn	1.62923e-20	0.482038	0.638	0.112	3.22945e-16	5
Lbh	1.90027e-20	0.796466	0.894	0.374	3.76672e-16	5
Mthfd1l	1.97296e-20	0.265134	0.681	0.128	3.9108e-16	5
Dbn1	1.99434e-20	0.315298	0.617	0.112	3.95317e-16	5
Fbxo25	2.09099e-20	0.737521	0.702	0.149	4.14477e-16	5
Galnt7	3.50147e-20	0.605404	0.957	0.351	6.94062e-16	5
Cc2d2a	3.67291e-20	0.521879	0.766	0.167	7.28043e-16	5
Scoc	4.12534e-20	0.528321	0.979	0.44	8.17726e-16	5
BC002163	5.00088e-20	0.733798	1	0.916	9.91274e-16	5
Morf4l2	5.64682e-20	1.02945	1	0.993	1.11931e-15	5
Ctxn1	6.74864e-20	0.48024	0.83	0.258	1.33772e-15	5
Pcyt1b	7.67677e-20	0.404823	0.532	0.079	1.52169e-15	5
Degs1	8.10627e-20	1.24095	0.979	0.491	1.60683e-15	5
Crip1	8.34177e-20	0.971434	1	0.712	1.65351e-15	5
Padi2	1.29435e-19	0.432332	0.553	0.084	2.56565e-15	5
Kif18b	1.39315e-19	0.62402	0.468	0.053	2.7615e-15	5
C230062I16Rik	1.43171e-19	0.399263	1	0.923	2.83793e-15	5
Nfkb1	1.43932e-19	1.29333	1	0.8	2.85302e-15	5
Stmn2	1.70025e-19	0.255082	0.511	0.074	3.37024e-15	5
Dock10	1.88105e-19	0.262057	0.447	0.051	3.72861e-15	5
Adamts7	2.01347e-19	0.346228	0.404	0.04	3.9911e-15	5
Olfml3	2.53822e-19	1.15738	0.787	0.228	5.03127e-15	5
Acpp1	2.92883e-19	0.593039	0.766	0.205	5.80553e-15	5
Extl2	3.0335e-19	0.425154	0.596	0.116	6.01301e-15	5
Hspb81	3.54566e-19	0.524065	0.957	0.326	7.02821e-15	5
Cdk6	4.11944e-19	1.08767	1	0.849	8.16555e-15	5
Lhfpl2	4.21797e-19	0.752471	0.894	0.298	8.36087e-15	5
Top2a1	4.82555e-19	1.74528	1	0.477	9.5652e-15	5
Slc12a4	5.5443e-19	0.354648	0.66	0.133	1.09899e-14	5
Pcolce2	6.77658e-19	0.395828	0.638	0.126	1.34325e-14	5
Csf1	7.7304e-19	0.715285	0.979	0.412	1.53232e-14	5
Hmga1	9.46643e-19	0.410214	0.83	0.349	1.87644e-14	5
Cyth3	1.0447e-18	0.641616	1	0.435	2.07081e-14	5
Sacs	1.11905e-18	0.273537	0.702	0.156	2.21818e-14	5
Tspan5	1.12494e-18	0.467282	0.915	0.312	2.22985e-14	5
Pla2g7	1.16363e-18	0.280579	0.766	0.158	2.30654e-14	5
Aif1l1	1.2634e-18	0.39646	0.596	0.098	2.50432e-14	5
Rab13	1.38799e-18	0.316121	0.66	0.14	2.75127e-14	5
Rcn2	1.4889e-18	0.899302	1	0.586	2.9513e-14	5
Gm6063	1.57286e-18	0.306965	1	0.965	3.11772e-14	5
Gla	1.57814e-18	0.833768	0.957	0.326	3.12819e-14	5
Cdk14	2.8683e-18	0.41203	0.894	0.34	5.68555e-14	5
Rasa3	4.17732e-18	0.360914	0.681	0.156	8.28029e-14	5
Gm15452	4.52939e-18	0.381542	0.957	0.502	8.97815e-14	5
Gm128541	5.12834e-18	0.743026	1	0.981	1.01654e-13	5
Fam171b	5.32212e-18	0.340827	0.404	0.044	1.05495e-13	5
Letm2	6.02433e-18	0.265099	0.872	0.235	1.19414e-13	5
Gm13493	7.64736e-18	0.505125	1	0.993	1.51586e-13	5
Snx7	7.84509e-18	0.731636	0.872	0.3	1.55505e-13	5
Slc35b4	7.87658e-18	0.392817	0.66	0.135	1.5613e-13	5
Bok	8.49371e-18	0.416138	0.638	0.135	1.68362e-13	5
Calu	8.63239e-18	1.16141	1	0.919	1.71111e-13	5
Gm43063	8.94467e-18	0.518464	0.553	0.1	1.77301e-13	5
Grn	1.06522e-17	1.25744	1	0.819	2.11147e-13	5
Sept7	1.21142e-17	0.94054	1	0.919	2.40128e-13	5
Cdc201	1.37057e-17	0.50236	0.723	0.17	2.71675e-13	5
Gdf11	1.70748e-17	0.258415	0.766	0.186	3.38457e-13	5
Pnpla6	1.90113e-17	0.601863	0.745	0.219	3.76842e-13	5
Crlf3	1.97084e-17	0.330725	0.809	0.226	3.90661e-13	5
Tnfrsf9	2.24905e-17	0.389646	0.383	0.044	4.45807e-13	5
Prnp1	2.4103e-17	0.663853	0.979	0.384	4.77769e-13	5
Rhoc	2.63962e-17	1.00352	0.979	0.577	5.23225e-13	5
Flna	3.44817e-17	1.14669	1	0.84	6.83496e-13	5
Gaa	3.77208e-17	1.07975	0.979	0.533	7.47702e-13	5
Ntn1	3.8561e-17	0.316851	0.915	0.351	7.64357e-13	5
Cdc27	3.90057e-17	0.83357	1	0.547	7.73171e-13	5
Ext11	4.14994e-17	1.23263	1	0.674	8.22601e-13	5
Acot7	4.5044e-17	0.696567	0.851	0.298	8.92862e-13	5
Tnc	4.72156e-17	1.28573	0.957	0.477	9.35908e-13	5
Nfil31	5.03429e-17	0.724805	0.894	0.337	9.97897e-13	5
Pqlc3	5.10717e-17	0.397713	0.702	0.172	1.01234e-12	5
Fam216a	5.22746e-17	0.377295	0.638	0.144	1.03619e-12	5
Stxbp4	5.62078e-17	0.255208	0.66	0.147	1.11415e-12	5
Ndrg4	6.45013e-17	0.279546	0.511	0.084	1.27854e-12	5
Ptprs1	6.5131e-17	0.96876	1	0.844	1.29103e-12	5
St3gal4	6.53172e-17	0.561043	0.702	0.191	1.29472e-12	5
Kirrel3	6.67952e-17	0.341778	0.511	0.093	1.32402e-12	5
Wisp1	8.32475e-17	0.250484	0.362	0.037	1.65013e-12	5
Cntln	8.92126e-17	0.256297	0.553	0.107	1.76837e-12	5
Map1s	9.42889e-17	0.328986	0.745	0.2	1.869e-12	5
Ctbs	9.99876e-17	0.338517	0.745	0.184	1.98195e-12	5
Cks2	1.11259e-16	0.334553	1	0.528	2.20538e-12	5
Gm9347	1.22633e-16	0.26133	0.936	0.474	2.43083e-12	5
Evi2a	1.3592e-16	0.278782	0.447	0.072	2.69421e-12	5
Lrrfip1	1.4064e-16	1.05396	1	0.698	2.78778e-12	5
Ncs11	1.56083e-16	0.686509	0.809	0.251	3.09388e-12	5
Notch2	1.76443e-16	0.973894	1	0.965	3.49745e-12	5
Frmd4a	1.76513e-16	0.367816	0.894	0.302	3.49884e-12	5
Pir	1.87498e-16	0.27143	0.681	0.163	3.71659e-12	5
Slc25a24	1.97056e-16	0.544059	0.957	0.409	3.90604e-12	5
Smurf1	2.4936e-16	0.738817	0.957	0.423	4.94282e-12	5
Adm1	2.72502e-16	0.541617	0.745	0.2	5.40153e-12	5
Cald11	3.00408e-16	0.848061	1	0.498	5.95469e-12	5
Grb2	3.0633e-16	0.510197	0.979	0.498	6.07206e-12	5
Cenpi1	3.41467e-16	0.645438	0.723	0.198	6.76856e-12	5
Tmem106b	3.43841e-16	0.937899	0.957	0.505	6.81563e-12	5
Tceal8	3.46636e-16	0.767278	1	0.742	6.87101e-12	5
Mfap3l	3.61727e-16	1.05158	0.574	0.128	7.17015e-12	5
Ptgs1	3.76941e-16	0.495854	0.617	0.135	7.47173e-12	5
Mpdz1	4.06129e-16	0.375	0.83	0.316	8.05028e-12	5
Myh10	4.06815e-16	0.432286	0.915	0.351	8.06389e-12	5
Vasn	4.7151e-16	0.851371	1	0.647	9.34626e-12	5
Prmt2	4.79364e-16	0.727133	0.872	0.314	9.50195e-12	5
Psmd12	5.0661e-16	0.991475	1	0.856	1.0042e-11	5
Pfn2	5.20686e-16	0.92926	0.936	0.444	1.0321e-11	5
Gfod2	5.71264e-16	0.785727	0.638	0.149	1.13236e-11	5
Ftl1	6.42734e-16	0.697852	1	0.998	1.27403e-11	5
Angptl4	6.48151e-16	0.966212	0.957	0.467	1.28477e-11	5
Pxdn	6.78426e-16	0.646505	0.979	0.484	1.34478e-11	5
Atp6v0b	7.53632e-16	1.05572	0.979	0.86	1.49385e-11	5
Kdelc2	7.87872e-16	0.284319	0.702	0.193	1.56172e-11	5
Prtg	8.94759e-16	0.316195	0.298	0.026	1.77359e-11	5
Nav11	9.42564e-16	0.431843	0.851	0.277	1.86835e-11	5
Gm28438	9.51117e-16	0.794852	1	0.995	1.8853e-11	5
Zmat1	9.83377e-16	0.406489	0.426	0.06	1.94925e-11	5
[truncated: 3,887 more rows]

## Sheet: Luminal only
gene	p_val	avg_logFC	pct.1	pct.2	p_val_adj	cluster
Thrsp	3.42282e-23	1.28068	0.973	0.535	5.76814e-19	1
Csn2	1.14685e-21	0.930009	1	0.995	1.93268e-17	1
Cd36	5.0255e-21	1.15875	0.946	0.44	8.46897e-17	1
Csn1s2a	5.49201e-21	1.02122	1	0.955	9.25514e-17	1
Csn1s1	1.46023e-20	0.807601	1	0.98	2.46077e-16	1
Acsl1	1.08009e-19	1.00069	0.982	0.685	1.82017e-15	1
Plin2	1.891e-18	0.824825	1	0.865	3.18671e-14	1
Fasn	2.03288e-18	0.932665	0.982	0.88	3.42582e-14	1
Lpl	2.26891e-18	0.989324	0.946	0.635	3.82356e-14	1
Fabp3	1.02438e-17	1.18487	0.857	0.495	1.72628e-13	1
Elf5	5.83454e-15	1.0177	0.991	0.745	9.83237e-11	1
Gjb6	8.26321e-15	0.775056	0.786	0.395	1.39252e-10	1
Fam20a	1.65631e-14	0.670323	0.893	0.52	2.79121e-10	1
Btn1a1	5.05588e-14	0.728825	0.929	0.69	8.52017e-10	1
Muc15	7.63578e-14	0.674795	1	0.88	1.28678e-09	1
Gm2a	1.03727e-12	0.473006	1	0.97	1.74801e-08	1
Got1	1.5807e-12	0.850667	0.964	0.85	2.6638e-08	1
Gm6170	1.58807e-12	0.286222	0.991	1	2.67622e-08	1
Olah	2.64965e-12	0.528368	0.598	0.225	4.46519e-08	1
Gjb2	3.89318e-12	0.663277	0.902	0.67	6.56078e-08	1
Pigr	1.58178e-11	0.486567	0.911	0.535	2.66561e-07	1
Trf	1.66072e-11	0.43409	1	0.945	2.79864e-07	1
Dab2	1.72688e-11	0.82301	0.83	0.56	2.91013e-07	1
Gpx4	4.42609e-11	0.332099	1	0.98	7.45884e-07	1
Acly	8.34834e-11	0.713703	0.964	0.83	1.40686e-06	1
Fam20c	2.60831e-10	0.495875	0.723	0.41	4.39552e-06	1
Taldo1	4.39274e-10	0.566396	0.982	0.905	7.40264e-06	1
Slc43a2	6.97066e-10	0.385554	0.741	0.39	1.1747e-05	1
Selenop	1.06153e-09	0.527418	0.955	0.845	1.7889e-05	1
Lgr4	2.58271e-09	0.636846	0.964	0.845	4.35238e-05	1
Tkt	4.46598e-09	0.307337	0.946	0.7	7.52607e-05	1
RP23-269H21.1	4.95783e-09	0.396793	1	1	8.35493e-05	1
Dbi	6.67597e-09	0.329795	1	0.975	0.000112503	1
Crabp2	6.68434e-09	0.363493	0.893	0.54	0.000112645	1
Wfdc18	8.36429e-09	0.385048	1	0.97	0.000140955	1
Acsl4	8.46804e-09	0.524892	0.946	0.895	0.000142703	1
Col9a1	1.06247e-08	0.31143	0.723	0.37	0.000179048	1
Txnip	1.1175e-08	0.588088	1	0.905	0.000188321	1
Slc7a5	1.404e-08	0.33421	0.848	0.57	0.000236602	1
Car5b	2.00746e-08	0.444751	0.616	0.35	0.000338297	1
Wap	2.03655e-08	0.810779	0.679	0.385	0.0003432	1
Chka	2.58476e-08	0.589528	1	0.94	0.000435583	1
B4galt1	2.70617e-08	0.471779	1	0.995	0.000456044	1
Btg2	3.18839e-08	0.564747	0.982	0.96	0.000537307	1
Acss1	3.58025e-08	0.279671	0.562	0.26	0.000603343	1
Clta	4.42529e-08	0.445429	0.991	0.915	0.000745751	1
Srebf1	7.18023e-08	0.302702	0.893	0.625	0.00121001	1
Folr1	8.49815e-08	0.365272	0.911	0.65	0.00143211	1
Atp6v1c2	1.11602e-07	0.416729	0.866	0.615	0.00188072	1
Fam210b	1.40532e-07	0.444289	0.857	0.63	0.00236825	1
Csn3	2.34603e-07	0.393102	1	0.995	0.00395353	1
Adig	4.37198e-07	0.251381	0.634	0.36	0.00736766	1
Ankrd22	6.29621e-07	0.28427	0.536	0.25	0.0106104	1
Hcfc1r1	6.43462e-07	0.316904	0.964	0.815	0.0108436	1
Timd2	6.89425e-07	0.366815	0.652	0.385	0.0116182	1
Gm10925	8.49487e-07	0.402222	1	0.995	0.0143156	1
Ndufc2	9.0209e-07	0.272175	0.991	0.98	0.015202	1
Trim46	1.13272e-06	0.295739	0.679	0.45	0.0190886	1
Ehf	1.24081e-06	0.432018	1	0.875	0.0209101	1
Ucp2	2.13893e-06	0.400545	0.991	0.985	0.0360452	1
Abhd5	2.45253e-06	0.324551	0.848	0.65	0.0413301	1
Lao1	2.59963e-06	0.810197	0.562	0.31	0.0438089	1
Pglyrp1	3.24934e-06	0.321443	0.741	0.49	0.0547579	1
Serp1	3.40365e-06	0.338236	0.902	0.81	0.0573584	1
Rora	3.94787e-06	0.491049	0.973	0.855	0.0665295	1
Tmem44	4.01592e-06	0.291259	0.438	0.215	0.0676763	1
Cope	4.7141e-06	0.356648	0.929	0.905	0.0794421	1
Rogdi	5.14729e-06	0.486803	0.768	0.535	0.0867421	1
Duoxa1	5.746e-06	0.452165	0.384	0.175	0.0968315	1
Slc5a1	6.0498e-06	0.48987	0.571	0.32	0.101951	1
Mxd4	6.83349e-06	0.542633	0.661	0.39	0.115158	1
Mt2	8.12553e-06	0.332965	0.991	0.97	0.136932	1
Eif3i	9.77699e-06	0.295184	0.973	0.955	0.164762	1
Rbm47	9.87188e-06	0.360306	1	0.99	0.166361	1
Mt1	1.06145e-05	0.348578	1	0.995	0.178876	1
Vdr	1.08551e-05	0.324624	0.938	0.84	0.18293	1
Fam13a	1.23334e-05	0.539675	0.696	0.515	0.207842	1
Atp5a1	1.37381e-05	0.290352	1	0.99	0.231514	1
Slc16a12	1.44924e-05	0.377753	0.58	0.345	0.244226	1
Irx2	1.55209e-05	0.270789	0.938	0.725	0.261558	1
Car2	1.88033e-05	0.301728	0.964	0.735	0.316874	1
Ttpa	2.29555e-05	0.295662	0.759	0.47	0.386846	1
Deptor	2.3076e-05	0.386428	0.795	0.635	0.388877	1
Mgst1	2.38885e-05	0.255926	1	0.965	0.402569	1
a	3.01383e-05	0.322916	0.973	0.79	0.507891	1
Abcg2	3.29163e-05	0.493253	0.714	0.495	0.554706	1
Tgfb2	3.32908e-05	0.259024	0.812	0.645	0.561017	1
Slc34a2	3.94306e-05	0.520299	0.696	0.595	0.664485	1
Tob1	4.99207e-05	0.368889	0.955	0.935	0.841264	1
Fam3c	5.08358e-05	0.426239	0.991	0.955	0.856685	1
Pdha1	5.14171e-05	0.391098	0.991	0.85	0.866482	1
Foxo1	5.89334e-05	0.415232	0.902	0.84	0.993145	1
Rreb1	5.99076e-05	0.355451	0.804	0.6	1	1
Atp5d	6.12633e-05	0.272875	0.982	0.97	1	1
Cish	6.48911e-05	0.420046	0.741	0.545	1	1
Rab4a	6.59812e-05	0.302375	0.83	0.65	1	1
Gm28438	6.71195e-05	0.29911	0.991	0.995	1	1
Abhd17c	7.95959e-05	0.398136	0.929	0.835	1	1
Ogfrl1	8.02727e-05	0.309608	1	0.87	1	1
Gm13340	8.24311e-05	0.285545	0.973	0.99	1	1
Fam213a	8.64847e-05	0.345668	0.732	0.565	1	1
Tenm4	9.81602e-05	0.295484	0.536	0.365	1	1
Ech1	0.000109679	0.272566	0.964	0.875	1	1
Pnpla2	0.000114937	0.459771	0.938	0.88	1	1
Acad9	0.000118403	0.282333	0.714	0.515	1	1
Slc41a1	0.000166901	0.280257	0.741	0.55	1	1
Hspa8	0.000168624	0.277932	1	1	1	1
Fam110a	0.000169611	0.440754	0.768	0.64	1	1
Dnajb1	0.000182551	0.52427	0.893	0.745	1	1
St6gal1	0.000184942	0.293816	0.554	0.34	1	1
Retsat	0.000189991	0.432415	0.589	0.39	1	1
Aldoc	0.000205515	0.413649	0.902	0.79	1	1
Eif2b4	0.000217515	0.308952	0.795	0.655	1	1
Sh3bp5	0.000232285	0.296811	0.732	0.565	1	1
Zfhx3	0.000235215	0.298921	0.946	0.835	1	1
Ap1b1	0.00024535	0.474435	0.795	0.7	1	1
Plscr1	0.000258896	0.352587	0.893	0.77	1	1
Sh3bp4	0.00028102	0.322903	0.795	0.625	1	1
Junb	0.000293698	0.325169	0.92	0.84	1	1
Nucb2	0.000303946	0.323062	0.902	0.81	1	1
Cyp2f2	0.000304781	0.563054	0.509	0.355	1	1
Hhipl2	0.000319059	0.4135	0.58	0.4	1	1
Fosl2	0.000325417	0.256192	0.982	0.88	1	1
Atp5b	0.000333344	0.296606	1	0.99	1	1
Kxd1	0.000395605	0.280218	0.723	0.58	1	1
Icam1	0.000402394	0.411265	0.554	0.335	1	1
Phlda1	0.000419348	0.265176	0.973	0.84	1	1
Slc25a4	0.000429896	0.27649	0.964	0.885	1	1
Gpat4	0.00044637	0.394682	0.866	0.71	1	1
Suclg1	0.000514661	0.339005	0.857	0.745	1	1
Kcnk1	0.000523695	0.274113	0.964	0.9	1	1
Sidt1	0.000588136	0.277398	0.607	0.44	1	1
Clint1	0.000655782	0.254694	0.92	0.8	1	1
Slc50a1	0.000767773	0.297601	0.732	0.6	1	1
Rpn1	0.000783687	0.379281	0.884	0.765	1	1
Fam214a	0.00086439	0.263945	0.723	0.615	1	1
Srp72	0.00088792	0.430951	0.92	0.875	1	1
Cd320	0.00095286	0.25095	0.661	0.54	1	1
Tnc	0.00102069	0.348819	0.58	0.405	1	1
Oxtr	0.00119799	0.312957	0.339	0.18	1	1
Nedd4	0.00127477	0.293965	0.991	0.98	1	1
Pitpna	0.00140861	0.275371	0.866	0.755	1	1
Sec24d	0.00158819	0.314252	0.661	0.505	1	1
Per3	0.00163635	0.335726	0.634	0.495	1	1
Tanc1	0.00176091	0.375161	0.714	0.63	1	1
Ttc25	0.00192689	0.286434	0.446	0.28	1	1
Hadh	0.00193262	0.277492	0.83	0.725	1	1
Sidt2	0.00195956	0.266586	0.893	0.775	1	1
Tsc22d3	0.00212036	0.276656	0.946	0.835	1	1
Slc46a1	0.00235281	0.259966	0.384	0.23	1	1
Bckdk	0.00242597	0.351864	0.679	0.53	1	1
Aco2	0.00254936	0.314863	0.866	0.705	1	1
Zfp692	0.00256553	0.281197	0.464	0.29	1	1
Errfi1	0.00268086	0.265286	0.973	0.92	1	1
Mapkbp1	0.00274505	0.279945	0.768	0.64	1	1
Osgin1	0.00284774	0.329034	0.705	0.57	1	1
Comt	0.00294509	0.331495	0.893	0.735	1	1
Gm16286	0.00302007	0.260614	0.884	0.82	1	1
Xbp1	0.00317351	0.255519	0.938	0.875	1	1
Ift88	0.00516114	0.318716	0.402	0.275	1	1
Ccdc6	0.00560854	0.258244	0.955	0.89	1	1
Aup1	0.00652648	0.250589	0.75	0.725	1	1
Knop1	0.0065891	0.25349	0.821	0.695	1	1
Pepd	0.00678549	0.310858	0.598	0.465	1	1
Snap23	0.00693318	0.305439	0.759	0.66	1	1
Dusp8	0.00700125	0.452318	0.571	0.435	1	1
Fam234a	0.0074041	0.265596	0.67	0.5	1	1
Syne4	0.0075068	0.261829	0.714	0.615	1	1
Jarid2	0.00775923	0.307395	0.893	0.77	1	1
Atf3	0.00934659	0.330697	0.946	0.94	1	1
Slc35c2	0.00943893	0.341097	0.598	0.45	1	1
Hspa1a	0.0099939	0.427409	0.634	0.57	1	1
Fcgbp	1.72064e-21	2.02478	0.918	0.586	2.89962e-17	2
Clic6	5.04596e-19	0.908167	0.548	0.088	8.50345e-15	2
Sdc4	3.7206e-15	0.828971	1	1	6.26995e-11	2
Mfge8	4.19858e-14	1.11619	1	0.933	7.07544e-10	2
Anxa2	1.07021e-13	1.10213	0.986	0.82	1.80351e-09	2
Lmna	2.56384e-13	0.955431	1	0.992	4.32059e-09	2
Rps19	4.34465e-13	0.444173	1	1	7.32161e-09	2
Osmr	5.01083e-13	1.05152	0.89	0.523	8.44425e-09	2
Lcn2	3.90733e-12	1.21238	1	0.979	6.58463e-08	2
Clu	2.70507e-11	0.708892	1	0.996	4.55858e-07	2
Cd44	2.90342e-11	1.12269	0.767	0.41	4.89284e-07	2
Rpl37rt	3.54925e-11	0.374425	1	1	5.9812e-07	2
Arhgef6	3.88978e-11	1.20573	0.562	0.18	6.55505e-07	2
Rps27rt	5.50689e-11	0.437257	1	1	9.28021e-07	2
Rps19-ps6	1.11988e-10	0.402555	1	1	1.88722e-06	2
Cd63-ps	1.93718e-10	0.66572	0.945	0.837	3.26454e-06	2
Gm12854	4.52056e-10	0.421848	0.986	0.975	7.61805e-06	2
Tm4sf1	8.47571e-10	1.0775	0.836	0.619	1.42833e-05	2
Rpl38-ps2	1.34916e-09	0.385571	0.986	1	2.2736e-05	2
Fxyd3	1.62855e-09	0.537201	0.986	0.971	2.74443e-05	2
Pmepa1	1.75789e-09	0.776628	0.932	0.837	2.9624e-05	2
Rps9	2.03831e-09	0.396221	1	1	3.43496e-05	2
S100a11	3.12175e-09	0.425183	0.986	0.983	5.26077e-05	2
Gm2000	3.12197e-09	0.292988	1	1	5.26115e-05	2
Gm7665	4.19781e-09	0.391805	0.973	0.971	7.07415e-05	2
Ralb	5.34671e-09	1.04465	0.959	0.883	9.01028e-05	2
Itgb3	9.71002e-09	0.304846	0.315	0.067	0.000163633	2
Gm6274	9.81898e-09	0.361313	1	0.996	0.00016547	2
Nqo1	1.52744e-08	0.767868	0.411	0.126	0.000257404	2
Rps25	1.78605e-08	0.375722	1	1	0.000300985	2
Gm4604	2.03139e-08	0.324828	1	1	0.000342329	2
Rpl7	2.60178e-08	0.426006	1	1	0.000438452	2
Pde7b	4.30634e-08	0.470321	0.397	0.117	0.000725704	2
Gm14303	1.00303e-07	0.256162	1	1	0.00169031	2
Nrg1	1.30769e-07	0.378584	0.452	0.163	0.00220371	2
Saa1	1.84138e-07	1.36448	0.384	0.117	0.00310309	2
Rpl32	2.08856e-07	0.420222	1	1	0.00351965	2
Gm12254	2.39059e-07	0.290202	1	1	0.00402862	2
Gas5	2.44809e-07	0.454158	1	1	0.00412553	2
Skil	2.48716e-07	0.655327	1	0.992	0.00419137	2
Lgals3	3.33071e-07	0.958117	0.753	0.523	0.00561291	2
Anxa1	3.65639e-07	0.713301	1	0.996	0.00616175	2
Rap2b	9.84382e-07	0.819709	0.904	0.841	0.0165888	2
Sfn	1.1177e-06	0.620744	0.89	0.921	0.0188355	2
Rpl18a	1.348e-06	0.284855	1	1	0.0227166	2
Myh9	1.49585e-06	0.386927	1	1	0.0252081	2
Gm6472	1.599e-06	0.257842	1	1	0.0269463	2
Chil1	1.86083e-06	1.9912	0.466	0.218	0.0313587	2
Gm10443	2.11496e-06	0.309237	1	1	0.0356413	2
Bspry	2.5779e-06	0.763704	0.205	0.531	0.0434427	2
Slc41a2	3.84882e-06	0.549255	0.438	0.205	0.0648603	2
Nav2	4.10036e-06	0.289066	0.863	0.699	0.0690993	2
Rps14	4.41306e-06	0.285717	1	1	0.074369	2
Rpl39-ps	5.28573e-06	0.347651	0.986	0.996	0.0890751	2
Gm4332	7.37038e-06	0.274183	1	1	0.124206	2
Gm6204	9.1328e-06	0.265556	1	1	0.153906	2
Rps8	9.19587e-06	0.294228	1	1	0.154969	2
Rpl41	9.91771e-06	0.302304	1	1	0.167133	2
Rpl23	1.23382e-05	0.296873	1	1	0.207924	2
Rps15	1.2764e-05	0.28339	1	1	0.215099	2
Rps6-ps4	1.29382e-05	0.263186	1	1	0.218035	2
Gm12918	1.31147e-05	0.260291	1	0.996	0.221009	2
Gm3150	1.33836e-05	0.304961	0.986	0.992	0.225541	2
Rhoj	1.87083e-05	0.680552	0.479	0.255	0.315272	2
Eif1	1.87216e-05	0.265812	1	0.996	0.315496	2
Lypd3	2.0417e-05	0.724104	0.726	0.531	0.344067	2
Cp	2.05328e-05	0.557187	1	0.946	0.346019	2
Rps15a-ps7	2.23924e-05	0.336175	0.986	0.992	0.377357	2
Srxn1	2.29604e-05	0.486222	0.63	0.343	0.386929	2
Aldh1a3	2.39124e-05	0.355411	0.37	0.159	0.402972	2
Rps3a2	2.50452e-05	0.356567	1	1	0.422062	2
Kmt2d	3.32587e-05	0.337065	0.986	0.979	0.560476	2
Dsg2	3.80862e-05	0.616762	0.986	0.979	0.641829	2
Emp1	4.34885e-05	0.625121	0.808	0.544	0.732869	2
Tpt1-ps3	4.77952e-05	0.31568	1	1	0.805445	2
Rpl26	4.90254e-05	0.360907	1	1	0.826177	2
Mast4	5.2396e-05	0.499627	0.986	0.979	0.882977	2
Bhlhe41	5.98007e-05	0.527917	0.918	0.845	1	2
Rpl31-ps8	6.00055e-05	0.296102	1	1	1	2
Srsf3	6.03836e-05	0.343806	1	1	1	2
Lrrc8a	6.24278e-05	0.546054	0.877	0.933	1	2
Nfatc2	6.33071e-05	0.51063	0.425	0.209	1	2
Saa2	7.72354e-05	1.07814	0.26	0.084	1	2
Klf13	9.26696e-05	0.586629	0.973	0.996	1	2
Rpl36a-ps2	9.32404e-05	0.260185	0.986	1	1	2
Sox9	0.000101265	0.555881	0.986	0.979	1	2
Ncs1	0.00010634	0.416412	0.315	0.121	1	2
Wwtr1	0.000110281	0.53686	0.849	0.69	1	2
Rpl17-ps10	0.000112995	0.313118	0.986	0.996	1	2
Igfbp5	0.000119585	0.710628	0.986	0.941	1	2
Smox	0.000124008	0.634378	0.767	0.644	1	2
Gas6	0.000138894	0.291987	0.452	0.23	1	2
Gm14586	0.000151285	0.266697	0.986	1	1	2
Atp6v1b1	0.000152059	0.465666	0.671	0.473	1	2
Rps3a1	0.000154936	0.305778	1	1	1	2
Csf3	0.000155563	0.494287	0.411	0.192	1	2
Pim1	0.000181579	0.399074	0.918	0.95	1	2
Capn2	0.000187999	0.5099	0.767	0.51	1	2
Rps4x	0.000192873	0.405631	1	1	1	2
Baiap2	0.00020729	0.855372	0.795	0.686	1	2
Ywhaz	0.000220686	0.340039	1	1	1	2
Tram2	0.000253449	0.428781	0.507	0.297	1	2
Ccdc129	0.000349411	0.391454	0.274	0.109	1	2
Gng5	0.000384808	0.250519	0.986	0.992	1	2
Lima1	0.000398941	0.532432	0.863	0.695	1	2
Rpl14	0.000400261	0.288551	1	1	1	2
C530043A13Rik	0.00042428	0.844936	0.466	0.318	1	2
Shfm1	0.000486596	0.271015	0.973	1	1	2
Scnn1b	0.000514678	0.503982	0.384	0.201	1	2
Bmp2k	0.000566895	0.323926	0.534	0.385	1	2
Iqgap1	0.000586834	0.405775	0.986	1	1	2
S100a16	0.000630673	0.576601	0.753	0.728	1	2
Rps3	0.000665204	0.324414	1	1	1	2
Sqstm1	0.000697982	0.611965	0.904	0.9	1	2
Trp53inp1	0.000699539	0.578058	0.918	0.816	1	2
Acot7	0.000704777	0.320386	0.301	0.134	1	2
Plec	0.000710223	0.655892	0.945	0.862	1	2
Cst3	0.000788551	0.678537	0.699	0.678	1	2
Efhd2	0.000826627	0.536423	0.986	0.937	1	2
Neat1	0.000829509	0.620134	1	1	1	2
Cbr2	0.000847707	0.867993	0.712	0.531	1	2
Itgav	0.000912792	0.673917	0.986	0.967	1	2
Slc35f5	0.000974077	0.266388	0.356	0.569	1	2
C530043K16Rik	0.00100382	0.778717	0.521	0.31	1	2
Tpm3	0.00103075	0.429705	0.986	0.975	1	2
Plet1	0.0010527	0.537966	1	0.996	1	2
Pabpc1	0.0010694	0.273948	1	1	1	2
Rpl34-ps1	0.00119332	0.285017	1	1	1	2
Igf1r	0.0013481	0.309949	0.658	0.54	1	2
Matr3	0.00140009	0.338913	0.89	0.979	1	2
Litaf	0.00142238	0.405475	1	0.992	1	2
Rab11fip1	0.00145764	0.571131	0.932	0.833	1	2
Ftl1	0.00155944	0.260014	1	0.996	1	2
Fbxl5	0.00159938	0.629246	0.616	0.418	1	2
Ptges3	0.00160777	0.266697	1	1	1	2
Col4a6	0.00163212	0.324969	0.384	0.222	1	2
Gm7536	0.00177898	0.305236	1	1	1	2
Notch2	0.00181007	0.416064	0.932	0.971	1	2
A530041M06Rik	0.00199629	0.364485	0.37	0.192	1	2
Sept11	0.00213467	0.38539	0.959	0.962	1	2
Ccdc141	0.00219686	0.442304	0.384	0.213	1	2
Gm15772	0.00227163	0.305212	1	1	1	2
Sin3b	0.00256859	0.846156	0.699	0.833	1	2
Rabgef1	0.00271673	0.390539	0.863	0.757	1	2
Rb1	0.00283461	0.524079	0.671	0.548	1	2
Grhpr	0.00297039	0.614847	0.205	0.406	1	2
Hnrnpll	0.00314696	0.279978	0.493	0.732	1	2
Zfp445	0.0032521	0.2961	0.685	0.473	1	2
Met	0.00355097	0.638602	0.74	0.615	1	2
Serinc3	0.00356431	0.26029	1	1	1	2
Prep	0.00370992	0.265824	0.301	0.523	1	2
Efna5	0.00379005	0.572371	0.753	0.686	1	2
Trim47	0.0038483	0.277158	0.479	0.268	1	2
Nfkb1	0.0039645	0.711194	0.849	0.741	1	2
Mgat4a	0.00425917	0.463214	0.808	0.653	1	2
Pde4b	0.00434113	0.511748	0.973	0.946	1	2
Cd59a	0.00489494	0.414524	0.836	0.753	1	2
St5	0.00518848	0.466149	0.795	0.699	1	2
Plaur	0.0055616	0.48478	0.658	0.54	1	2
Txn1	0.00623837	0.269574	1	1	1	2
Tanc2	0.00639765	0.472919	0.808	0.711	1	2
Rps3a3	0.00697737	0.266372	1	1	1	2
Stard7	0.0073054	0.281738	0.329	0.49	1	2
Usp21	0.00788153	0.259187	0.301	0.163	1	2
Gm42659	0.00807027	0.411736	0.795	0.686	1	2
Abca1	0.0081053	0.462461	0.438	0.272	1	2
Flrt3	0.00835627	0.599608	0.507	0.368	1	2
Plet1os	0.00837324	0.624646	0.877	0.782	1	2
Fbxo18	0.00839802	0.49657	0.205	0.377	1	2
Mat2a	0.00902632	0.757991	0.945	0.916	1	2
Pfkp	0.00949157	0.458727	0.603	0.473	1	2
Sulf2	0.00954133	0.5078	0.671	0.573	1	2
Plcg2	0.00957918	0.42328	0.493	0.377	1	2
Gm12940	0.0098145	0.36979	1	0.992	1	2
Pde9a	0.00996523	0.258612	0.137	0.31	1	2
Tpx2	6.4387e-37	1.10711	0.933	0.151	1.08505e-32	3
Ccna2	1.51911e-36	0.837789	0.867	0.111	2.56001e-32	3
Gm15428	2.9048e-36	0.37036	0.95	0.171	4.89516e-32	3
Top2a	3.55423e-36	1.84886	0.983	0.258	5.98959e-32	3
Prc1	5.03546e-35	1.46824	0.983	0.282	8.48575e-31	3
Ttk	8.29018e-35	0.616467	0.733	0.056	1.39706e-30	3
Racgap1	2.96941e-34	0.951229	0.883	0.143	5.00406e-30	3
Sgol1	1.4996e-33	0.638455	0.65	0.032	2.52712e-29	3
2810417H13Rik	1.7675e-33	0.912213	0.967	0.254	2.97859e-29	3
Pbk	2.02498e-32	1.42707	0.933	0.23	3.4125e-28	3
Nusap1	2.54116e-32	1.14276	0.867	0.167	4.28236e-28	3
Cdk1	4.35091e-32	1.39748	0.933	0.246	7.33215e-28	3
Birc5	4.91172e-32	1.0894	0.95	0.282	8.27724e-28	3
Cenpi	6.95132e-32	0.668556	0.633	0.036	1.17144e-27	3
Ckap2l	3.19553e-31	1.0363	0.867	0.159	5.3851e-27	3
Iqgap3	3.48289e-31	0.840561	0.867	0.167	5.86936e-27	3
Melk	3.68041e-30	0.755589	0.75	0.091	6.20223e-26	3
Cdca3	4.80556e-30	0.800223	0.9	0.183	8.09833e-26	3
Ube2c	5.95525e-30	1.32864	0.883	0.222	1.00358e-25	3
Cdca8	1.43693e-29	1.14084	0.917	0.254	2.42151e-25	3
Cit	2.82506e-29	0.544502	0.85	0.151	4.7608e-25	3
Ccnb1	3.82133e-29	0.866479	0.767	0.123	6.43971e-25	3
Mki67	3.84666e-29	1.58061	0.983	0.377	6.48239e-25	3
Spc24	5.00629e-29	0.755393	0.9	0.226	8.43661e-25	3
Esco2	1.64463e-28	0.586801	0.75	0.115	2.77153e-24	3
Mis18bp1	1.67685e-28	0.812675	0.8	0.139	2.82582e-24	3
Spc25	7.03593e-28	0.631488	0.85	0.194	1.18569e-23	3
Smc2	7.6713e-28	1.19515	1	0.413	1.29277e-23	3
Kif15	1.66888e-27	0.811517	0.9	0.278	2.8124e-23	3
Hmgb2	4.76258e-27	0.502398	1	0.627	8.02589e-23	3
Shcbp1	5.67049e-27	1.07152	0.833	0.206	9.55591e-23	3
Gm12856	1.14665e-26	0.279126	0.617	0.06	1.93233e-22	3
Kif4	1.41158e-26	0.771855	0.717	0.119	2.37879e-22	3
Gm11223	1.49253e-26	1.09911	1	0.73	2.51521e-22	3
Hmmr	1.66649e-26	1.17264	0.767	0.155	2.80837e-22	3
Dsn1	2.80849e-26	0.615033	0.617	0.06	4.73286e-22	3
Bub1	3.55238e-26	0.847154	0.7	0.107	5.98647e-22	3
Knl1	4.29961e-26	1.0101	0.733	0.139	7.24571e-22	3
Rrm2	5.58384e-26	1.41963	0.85	0.202	9.40989e-22	3
Mad2l1	6.07882e-26	0.991335	0.917	0.298	1.0244e-21	3
Ect2	9.07663e-26	1.01378	0.883	0.278	1.52959e-21	3
Tacc3	1.02474e-25	0.939077	0.95	0.361	1.7269e-21	3
Aurkb	1.40757e-25	0.833859	0.7	0.111	2.37204e-21	3
Gm5593	1.71633e-25	0.535914	0.667	0.095	2.89236e-21	3
Foxm1	2.5386e-25	0.385576	0.567	0.044	4.27805e-21	3
Cenpe	2.62364e-25	1.15599	0.833	0.218	4.42136e-21	3
Cenpw	2.91784e-25	0.356026	0.933	0.278	4.91715e-21	3
Neil3	4.32848e-25	0.587025	0.617	0.071	7.29435e-21	3
H2afx	1.42026e-24	0.455679	0.867	0.206	2.39342e-20	3
Bub1b	1.46378e-24	0.671517	0.833	0.194	2.46676e-20	3
Tk1	1.99245e-24	0.534011	0.833	0.19	3.35768e-20	3
Smc4	2.91721e-24	1.13365	1	0.702	4.91608e-20	3
Zwilch	1.77259e-23	0.266522	0.717	0.119	2.98717e-19	3
Tuba1b	2.7689e-23	1.00555	1	0.948	4.66615e-19	3
Anln	3.38436e-23	0.593727	0.817	0.242	5.70333e-19	3
Lockd	4.25667e-23	0.358034	0.867	0.254	7.17334e-19	3
Dbf4	4.93326e-23	0.45924	0.783	0.159	8.31353e-19	3
Kif23	5.62806e-23	0.980858	0.8	0.222	9.4844e-19	3
Rrm1	1.38853e-22	1.05709	0.983	0.393	2.33995e-18	3
Ncapg	1.50895e-22	1.0357	0.783	0.21	2.54287e-18	3
Ncaph	1.56529e-22	0.569148	0.633	0.083	2.63783e-18	3
Gm5596	2.34738e-22	0.310709	0.65	0.107	3.95581e-18	3
Kif22	2.52579e-22	0.513038	0.733	0.163	4.25646e-18	3
Cdca5	4.21087e-22	0.449369	0.6	0.075	7.09617e-18	3
Stmn1	5.33193e-22	0.979768	1	0.742	8.98537e-18	3
Cdca2	5.51672e-22	0.76737	0.767	0.194	9.29678e-18	3
Tubb5	8.63879e-22	1.35091	1	0.861	1.45581e-17	3
Oip5	9.7464e-22	0.291808	0.5	0.04	1.64246e-17	3
Cdc20	1.78339e-21	0.54486	0.6	0.087	3.00537e-17	3
Nuf2	2.96505e-21	0.683623	0.683	0.147	4.99671e-17	3
Pmf1	3.24125e-21	0.646846	0.967	0.369	5.46215e-17	3
Stil	4.69977e-21	0.388329	0.75	0.167	7.92006e-17	3
Nek2	4.71026e-21	0.325066	0.5	0.044	7.93773e-17	3
Asf1b	5.05288e-21	0.586319	0.633	0.103	8.51511e-17	3
Uhrf1	6.39474e-21	0.881896	0.917	0.369	1.07764e-16	3
Tyms	7.04293e-21	0.882409	0.9	0.333	1.18687e-16	3
Cenpa	7.49331e-21	0.67676	0.8	0.234	1.26277e-16	3
Dut	9.23807e-21	0.516124	0.967	0.417	1.5568e-16	3
2700099C18Rik	1.1238e-20	0.418194	0.733	0.19	1.89382e-16	3
Ckap2	1.18021e-20	0.545328	0.8	0.23	1.98889e-16	3
Cbx5	1.27895e-20	1.39907	1	0.575	2.15529e-16	3
Cdc45	1.65054e-20	0.713303	0.617	0.107	2.78149e-16	3
Plk1	2.38621e-20	0.346453	0.533	0.063	4.02124e-16	3
Gm10282	2.41077e-20	0.343509	0.983	0.802	4.06263e-16	3
Gm15452	2.63199e-20	0.292451	0.933	0.405	4.43543e-16	3
Aspm	3.20494e-20	0.630967	0.533	0.067	5.40097e-16	3
Aurka	3.71768e-20	0.745454	0.567	0.083	6.26503e-16	3
Cenpf	5.73133e-20	1.15533	0.833	0.361	9.65844e-16	3
Zfp367	8.98039e-20	1.51964	0.917	0.421	1.51338e-15	3
Spag5	1.21751e-19	0.352615	0.667	0.135	2.05175e-15	3
Exo1	1.21914e-19	0.298077	0.533	0.075	2.05449e-15	3
Ccnb2	1.57288e-19	0.852414	0.783	0.23	2.65061e-15	3
Ncapd3	2.30151e-19	0.615499	0.867	0.29	3.87851e-15	3
Cenpn	3.93377e-19	0.49411	0.583	0.103	6.62919e-15	3
Suv39h1	3.94521e-19	0.558172	0.7	0.151	6.64847e-15	3
H2afz	4.10476e-19	0.68579	1	0.96	6.91734e-15	3
Dlgap5	1.56962e-18	0.7532	0.467	0.048	2.64513e-14	3
Nrm	2.53645e-18	0.520163	0.817	0.21	4.27442e-14	3
Kif2c	2.71185e-18	0.539626	0.667	0.155	4.57e-14	3
Haus3	3.79335e-18	0.7572	0.867	0.337	6.39255e-14	3
Mastl	4.06337e-18	0.355282	0.583	0.099	6.84759e-14	3
Kif14	4.5299e-18	0.327351	0.583	0.111	7.6338e-14	3
C330027C09Rik	4.85807e-18	0.780389	0.75	0.254	8.18682e-14	3
Ndc1	6.09984e-18	0.533349	0.733	0.226	1.02795e-13	3
Knstrn	7.16575e-18	0.70523	0.75	0.234	1.20757e-13	3
Haus6	7.26621e-18	0.262822	0.867	0.254	1.2245e-13	3
Tmcc1	1.39083e-17	0.66912	1	0.98	2.34382e-13	3
Pola1	1.70229e-17	0.386211	0.817	0.298	2.8687e-13	3
Lig1	2.02654e-17	0.639884	0.933	0.437	3.41512e-13	3
Mcm7	2.63623e-17	0.689564	0.867	0.365	4.44257e-13	3
Hist1h4d	2.74641e-17	0.49604	0.883	0.444	4.62826e-13	3
Clspn	2.88127e-17	0.259937	0.567	0.103	4.85551e-13	3
Syce2	3.68602e-17	0.279941	0.75	0.214	6.21168e-13	3
Rpa3	7.34675e-17	0.304825	0.883	0.381	1.23808e-12	3
Rad51	8.67183e-17	0.48844	0.567	0.111	1.46138e-12	3
Prim2	8.82632e-17	0.637889	0.833	0.317	1.48741e-12	3
Poc1a	9.95652e-17	0.290661	0.467	0.06	1.67787e-12	3
Ncapd2	1.15662e-16	0.466065	0.817	0.274	1.94913e-12	3
Cenpq	1.4644e-16	0.397939	0.833	0.294	2.46781e-12	3
Lbr	3.39595e-16	0.850189	1	0.659	5.72285e-12	3
Mcm5	5.37258e-16	0.658871	0.767	0.254	9.05388e-12	3
Lsm3	7.75051e-16	0.589652	0.95	0.468	1.30612e-11	3
Gpsm2	8.09148e-16	0.349399	0.4	0.04	1.36358e-11	3
Ddias	9.26751e-16	0.360714	0.433	0.056	1.56176e-11	3
Pttg1	9.44841e-16	0.627581	0.883	0.48	1.59225e-11	3
Hmgn2	1.12809e-15	0.515224	0.983	0.853	1.90105e-11	3
Exosc8	1.67153e-15	0.669749	0.95	0.484	2.81687e-11	3
Plk4	1.80567e-15	0.489797	0.617	0.155	3.04291e-11	3
Gmnn	3.11363e-15	0.392863	0.783	0.274	5.2471e-11	3
Orc6	3.12788e-15	0.516908	0.883	0.353	5.27111e-11	3
Rad18	5.16596e-15	0.595974	0.783	0.321	8.70567e-11	3
Dtl	5.30507e-15	0.649423	0.85	0.476	8.9401e-11	3
Dek	6.11332e-15	0.827134	1	0.825	1.03022e-10	3
Nucks1	6.42608e-15	0.69972	1	0.81	1.08292e-10	3
Rad54b	6.53155e-15	0.339144	0.55	0.123	1.1007e-10	3
Haus8	7.74705e-15	0.287885	0.6	0.143	1.30553e-10	3
Prim1	8.41389e-15	0.557051	0.833	0.31	1.41791e-10	3
Trip13	9.0189e-15	0.295473	0.45	0.071	1.51986e-10	3
Apitd1	1.02617e-14	0.281282	0.617	0.159	1.7293e-10	3
Ska2	1.20143e-14	0.253823	0.45	0.071	2.02465e-10	3
Rfc4	1.73865e-14	0.667887	0.8	0.325	2.92998e-10	3
E2f8	1.91542e-14	0.299443	0.367	0.04	3.22786e-10	3
Rad51ap1	1.9327e-14	0.276595	0.583	0.155	3.25699e-10	3
Sass6	1.93523e-14	0.281992	0.517	0.107	3.26124e-10	3
Parpbp	3.22622e-14	0.304049	0.517	0.115	5.43682e-10	3
Mcm3	3.28154e-14	0.72716	0.667	0.21	5.53005e-10	3
Traip	3.30195e-14	0.390676	0.533	0.131	5.56444e-10	3
H2afv	3.42546e-14	0.518289	0.967	0.647	5.77259e-10	3
Mcm6	3.67639e-14	0.732824	0.933	0.48	6.19545e-10	3
Nup85	4.59614e-14	0.491955	0.783	0.274	7.74542e-10	3
Usp1	6.27499e-14	0.490859	0.767	0.325	1.05746e-09	3
Fancd2	6.58496e-14	0.378348	0.367	0.04	1.1097e-09	3
Eri2	6.9581e-14	0.390169	0.4	0.056	1.17258e-09	3
Tmpo	7.42703e-14	0.705689	1	0.603	1.2516e-09	3
Gm13461	7.66958e-14	0.518341	0.983	0.917	1.29248e-09	3
Fam111a	9.79527e-14	0.405901	0.583	0.155	1.6507e-09	3
Psat1	9.93265e-14	0.802363	0.983	0.587	1.67385e-09	3
Pole	1.49779e-13	0.260087	0.617	0.171	2.52408e-09	3
Hmgb1	1.51094e-13	0.819973	1	0.984	2.54624e-09	3
Mcm10	1.84047e-13	0.493425	0.517	0.131	3.10157e-09	3
Slf1	2.24073e-13	0.331456	0.817	0.325	3.77608e-09	3
Gemin6	3.7642e-13	0.420869	0.633	0.198	6.34344e-09	3
Brca1	3.80294e-13	0.477417	0.433	0.075	6.40872e-09	3
Fignl1	4.07258e-13	0.401163	0.467	0.095	6.86312e-09	3
Tipin	4.45943e-13	0.701309	0.833	0.405	7.51503e-09	3
Hells	5.25315e-13	0.673249	0.867	0.464	8.85261e-09	3
Ccdc34	7.87168e-13	0.281603	0.983	0.548	1.32654e-08	3
Rfc5	8.52463e-13	0.373907	0.65	0.218	1.43657e-08	3
Ran	1.72388e-12	0.519705	1	0.952	2.90508e-08	3
Hnrnpa2b1	2.02601e-12	0.63227	1	0.988	3.41423e-08	3
Rbbp7	2.30832e-12	0.649596	0.983	0.821	3.88998e-08	3
Cnot9	2.53972e-12	0.731417	1	0.694	4.27994e-08	3
Cks1b	3.41544e-12	0.458978	0.967	0.603	5.75571e-08	3
Lyar	3.97952e-12	0.289331	0.933	0.548	6.70629e-08	3
Lin54	4.62314e-12	0.262108	0.633	0.198	7.79091e-08	3
Krr1	7.11897e-12	0.348619	0.883	0.472	1.19969e-07	3
Tfdp1	8.38138e-12	0.427466	0.883	0.433	1.41243e-07	3
Rpa2	8.50293e-12	0.314414	0.633	0.202	1.43291e-07	3
Gins1	9.14005e-12	0.332844	0.55	0.159	1.54028e-07	3
Rad54l	1.06152e-11	0.333381	0.567	0.163	1.78888e-07	3
Mphosph9	1.06581e-11	0.259671	0.617	0.194	1.79611e-07	3
Rfc2	1.07885e-11	0.42838	0.883	0.437	1.81808e-07	3
Ccdc18	1.15544e-11	0.351279	0.6	0.194	1.94715e-07	3
Ckap5	1.20059e-11	0.721003	0.95	0.667	2.02323e-07	3
Xpo1	1.20827e-11	0.752459	0.95	0.611	2.03617e-07	3
Ints2	1.22789e-11	0.460073	0.833	0.417	2.06924e-07	3
Ppil1	1.73678e-11	0.373091	0.733	0.27	2.92683e-07	3
Sae1	1.94717e-11	0.431085	0.9	0.48	3.28136e-07	3
AA465934	2.23864e-11	0.285333	0.933	0.532	3.77255e-07	3
Gm10131	2.24136e-11	0.344745	1	0.929	3.77713e-07	3
Chek1	3.37139e-11	0.391102	0.55	0.155	5.68147e-07	3
Kif18a	3.55227e-11	0.426697	0.55	0.183	5.98629e-07	3
Dkc1	3.66514e-11	0.653162	0.933	0.635	6.17649e-07	3
Larp7	5.4273e-11	0.317277	0.967	0.623	9.14609e-07	3
Tfam	6.36443e-11	0.478694	0.883	0.496	1.07253e-06	3
Cenpl	6.51215e-11	0.603081	0.6	0.206	1.09743e-06	3
Brip1	7.45721e-11	0.331398	0.55	0.183	1.25669e-06	3
Hat1	7.47351e-11	0.526899	0.917	0.516	1.25944e-06	3
Gm4204	8.90575e-11	0.522201	1	0.913	1.5008e-06	3
Kpna2	9.82052e-11	0.253484	0.817	0.405	1.65495e-06	3
Mrpl18	1.46892e-10	0.407313	0.983	0.694	2.47542e-06	3
Nxt1	1.50453e-10	0.261853	0.633	0.226	2.53543e-06	3
Pcna	1.59976e-10	0.341028	0.967	0.655	2.69592e-06	3
Nudcd2	1.99144e-10	0.36994	0.867	0.456	3.35598e-06	3
Eri1	2.19562e-10	0.388622	0.65	0.242	3.70005e-06	3
Hn1	2.29881e-10	0.588552	0.983	0.881	3.87395e-06	3
Cenpt	2.3291e-10	0.327442	0.583	0.194	3.925e-06	3
Hmgb3	2.96453e-10	0.321314	0.983	0.571	4.99583e-06	3
Cep128	3.19574e-10	0.529127	0.35	0.063	5.38546e-06	3
Mmachc	3.29611e-10	0.265027	0.55	0.163	5.5546e-06	3
Nup93	3.31447e-10	0.279881	0.717	0.29	5.58554e-06	3
Nde1	3.73968e-10	0.49377	0.65	0.266	6.30212e-06	3
Zscan21	4.26562e-10	0.624508	0.55	0.19	7.18843e-06	3
Aifm1	5.37031e-10	0.419627	0.917	0.492	9.05005e-06	3
Cse1l	5.4958e-10	0.62832	0.967	0.694	9.26152e-06	3
Ezh2	5.54135e-10	0.359614	0.933	0.496	9.33828e-06	3
Pold2	5.61372e-10	0.330176	0.633	0.242	9.46024e-06	3
Tcf19	6.75338e-10	0.314772	0.45	0.123	1.13808e-05	3
Ndufaf4	8.37255e-10	0.27098	0.767	0.345	1.41094e-05	3
Rfc3	9.21705e-10	0.28433	0.817	0.377	1.55326e-05	3
Exosc2	9.53036e-10	0.285134	0.767	0.365	1.60606e-05	3
Mrps15	1.03005e-09	0.276476	0.833	0.472	1.73584e-05	3
Fbxo5	1.12472e-09	0.383058	0.35	0.071	1.89539e-05	3
Uchl5	1.19021e-09	0.504053	0.95	0.671	2.00574e-05	3
Cbx3	1.21046e-09	0.553623	1	1	2.03986e-05	3
4930453N24Rik	1.64347e-09	0.305526	0.7	0.29	2.76957e-05	3
Hspa14	2.04577e-09	0.316516	0.883	0.46	3.44754e-05	3
Hpf1	2.18737e-09	0.267421	0.867	0.492	3.68615e-05	3
Chaf1b	2.32435e-09	0.4241	0.5	0.143	3.917e-05	3
Nasp	2.55271e-09	0.519688	0.933	0.714	4.30183e-05	3
Dtymk	2.61639e-09	0.427477	0.917	0.635	4.40914e-05	3
Gm6104	3.00671e-09	0.28482	0.883	0.48	5.06691e-05	3
Bub3	3.01615e-09	0.632472	0.9	0.571	5.08282e-05	3
Anapc1	3.12065e-09	0.337162	0.933	0.567	5.25892e-05	3
Ruvbl2	3.23028e-09	0.265665	0.85	0.413	5.44367e-05	3
Nop58	3.46757e-09	0.398922	1	0.917	5.84356e-05	3
Zfp101	3.49725e-09	0.336712	0.567	0.202	5.89357e-05	3
Hjurp	3.66948e-09	0.348597	0.683	0.313	6.18381e-05	3
Brd8	4.69065e-09	0.530808	1	0.837	7.90469e-05	3
Ranbp1	4.80157e-09	0.450333	1	0.909	8.0916e-05	3
Topbp1	4.87987e-09	0.294725	0.8	0.401	8.22355e-05	3
Lsm4	4.9702e-09	0.298771	0.917	0.563	8.37578e-05	3
Mre11a	5.43008e-09	0.453377	0.667	0.27	9.15076e-05	3
Smc3	6.19391e-09	0.375144	0.983	0.782	0.00010438	3
Myg1	6.34453e-09	0.268722	0.7	0.325	0.000106918	3
Ddx39	6.85281e-09	0.600042	0.95	0.651	0.000115484	3
Cdca7l	8.57173e-09	0.346365	0.533	0.171	0.000144451	3
Hint1	8.78915e-09	0.306619	1	0.952	0.000148115	3
Pcgf3	1.22267e-08	0.324279	0.7	0.282	0.000206045	3
Mars	1.28783e-08	0.331053	0.617	0.254	0.000217025	3
Senp1	1.29134e-08	0.280287	0.817	0.409	0.000217617	3
Mrpl15	1.39551e-08	0.288625	0.9	0.556	0.000235171	3
Psip1	1.42782e-08	0.378482	0.833	0.54	0.000240617	3
Acat1	1.46151e-08	0.489028	0.983	0.798	0.000246294	3
Zgrf1	1.50264e-08	0.27869	0.517	0.183	0.000253224	3
Dck	1.51784e-08	0.286799	0.367	0.091	0.000255787	3
Whsc1	1.52155e-08	0.541599	0.917	0.595	0.000256412	3
Vangl1	1.74788e-08	0.35159	0.733	0.357	0.000294553	3
Pa2g4	1.91742e-08	0.450967	1	0.925	0.000323123	3
Rad50	2.45534e-08	0.335969	0.867	0.536	0.000413774	3
Msh3	2.49702e-08	0.261111	0.55	0.218	0.000420798	3
Atg5	2.54235e-08	0.307389	0.85	0.468	0.000428437	3
Ctdspl	2.68907e-08	0.273563	0.767	0.405	0.000453162	3
Parp1	2.7211e-08	0.402407	0.883	0.556	0.00045856	3
Nup160	2.98911e-08	0.294827	0.733	0.381	0.000503725	3
Lsm6	2.9968e-08	0.283213	0.917	0.667	0.00050502	3
Rhno1	3.0071e-08	0.288949	0.633	0.294	0.000506756	3
Fancl	4.03658e-08	0.271486	0.617	0.258	0.000680244	3
Idh3a	4.63586e-08	0.465029	0.983	0.75	0.000781235	3
Haus7	4.98813e-08	0.365988	0.5	0.183	0.0008406	3
2610002M06Rik	5.50073e-08	0.346152	0.667	0.294	0.000926983	3
Fabp5	5.50842e-08	0.352578	0.883	0.607	0.000928279	3
Rnaseh2b	5.79952e-08	0.284041	0.567	0.218	0.000977335	3
Suz12	6.65001e-08	0.33043	0.933	0.69	0.00112066	3
Slc25a10	7.32138e-08	0.417366	0.867	0.552	0.0012338	3
Arl6ip1	7.62178e-08	0.583902	0.95	0.774	0.00128442	3
Sgf29	7.92256e-08	0.27708	0.617	0.29	0.00133511	3
Smarcb1	8.42277e-08	0.301417	0.833	0.488	0.0014194	3
Npat	9.11885e-08	0.306573	0.783	0.381	0.00153671	3
Ints10	9.53352e-08	0.355456	0.7	0.325	0.00160659	3
Etfdh	1.0299e-07	0.440019	0.867	0.567	0.00173559	3
Eif1ax	1.05069e-07	0.445017	0.983	0.845	0.00177062	3
Ssrp1	1.06749e-07	0.388933	0.967	0.706	0.00179893	3
Parl	1.09086e-07	0.380354	0.867	0.552	0.00183831	3
Lin9	1.18456e-07	0.289469	0.517	0.21	0.00199622	3
Taf1	1.31671e-07	0.283144	0.75	0.393	0.00221892	3
Cep295	1.57777e-07	0.250978	0.767	0.401	0.00265885	3
Ncl	1.69398e-07	0.340816	1	1	0.0028547	3
Selenoi	1.80663e-07	0.480661	0.833	0.516	0.00304453	3
Rpp14	1.85921e-07	0.332755	0.7	0.325	0.00313314	3
Cdc42bpa	1.87453e-07	0.319345	0.933	0.651	0.00315897	3
Snrpa1	2.06013e-07	0.326364	0.967	0.766	0.00347172	3
Cdkn2aipnl	2.13362e-07	0.330317	0.683	0.337	0.00359558	3
9430015G10Rik	2.21997e-07	0.304128	0.417	0.135	0.00374109	3
Sf3a3	2.32478e-07	0.266951	0.867	0.544	0.00391772	3
Rnft1	2.33128e-07	0.444114	0.767	0.46	0.00392868	3
Exosc9	2.33826e-07	0.286475	0.55	0.218	0.00394043	3
Car21	2.38806e-07	0.49744	0.967	0.782	0.00402436	3
Rfc1	2.43063e-07	0.383563	0.933	0.726	0.0040961	3
Pfas	2.47548e-07	0.275367	0.983	0.746	0.00417168	3
Cnot6	2.80274e-07	0.538933	0.983	0.802	0.00472317	3
Ptcd3	3.02072e-07	0.345741	0.967	0.627	0.00509051	3
Fmr1	3.05014e-07	0.252699	0.817	0.516	0.0051401	3
Cct6a	3.43854e-07	0.424281	1	0.901	0.00579464	3
Rtel1	3.67368e-07	0.478968	0.55	0.222	0.00619089	3
Atf7ip	3.67888e-07	0.307825	0.817	0.496	0.00619965	3
Ciapin1	4.01733e-07	0.434112	0.8	0.532	0.00677	3
Ssna1	4.05488e-07	0.299701	0.833	0.536	0.00683328	3
Actl6a	4.22635e-07	0.341106	0.883	0.567	0.00712225	3
Nhp2	4.27738e-07	0.361431	0.983	0.825	0.00720825	3
Wdr75	4.33009e-07	0.35389	0.8	0.448	0.00729707	3
Ivns1abp	4.8227e-07	0.357591	0.983	0.929	0.00812721	3
Srsf1	4.90394e-07	0.265981	0.933	0.635	0.00826412	3
Gm10052	5.18061e-07	0.285523	1	0.821	0.00873036	3
Ash2l	5.57448e-07	0.253904	0.683	0.333	0.00939411	3
Prpf38a	5.61401e-07	0.259513	0.867	0.552	0.00946074	3
Dnmt1	5.63348e-07	0.468824	0.917	0.706	0.00949354	3
Hdgf	5.8612e-07	0.345026	1	0.901	0.0098773	3
Tamm41	5.99451e-07	0.292406	0.617	0.31	0.0101019	3
Mrpl37	6.17435e-07	0.338435	0.85	0.5	0.010405	3
Apmap	6.24168e-07	0.315242	0.783	0.429	0.0105185	3
Atp5g3	6.25065e-07	0.313544	1	0.988	0.0105336	3
Ctcf	6.53078e-07	0.352555	0.85	0.56	0.0110057	3
Coq6	6.59352e-07	0.323331	0.55	0.242	0.0111114	3
Hprt	6.87135e-07	0.424969	0.967	0.754	0.0115796	3
Rab28	7.06333e-07	0.280734	0.75	0.425	0.0119031	3
Golt1b	7.09851e-07	0.521153	0.983	0.774	0.0119624	3
Ubl4a	7.55784e-07	0.288104	0.917	0.675	0.0127365	3
Mrpl50	8.37909e-07	0.25684	0.85	0.528	0.0141204	3
Impa1	8.51101e-07	0.333825	0.85	0.496	0.0143427	3
Opa3	8.9361e-07	0.335902	0.667	0.337	0.0150591	3
Rbm14	9.2385e-07	0.338555	0.467	0.179	0.0155687	3
Iars	9.25249e-07	0.469651	0.867	0.611	0.0155923	3
Msl3	9.91702e-07	0.284197	0.767	0.437	0.0167122	3
Lrrc40	1.10344e-06	0.3587	0.583	0.294	0.0185951	3
Snrpb	1.11041e-06	0.404798	1	0.917	0.0187127	3
0610007P14Rik	1.21783e-06	0.296107	0.783	0.476	0.0205229	3
Smyd5	1.23543e-06	0.321885	0.783	0.433	0.0208195	3
Cdc16	1.24106e-06	0.371906	0.783	0.468	0.0209144	3
Odf2l	1.27138e-06	0.263778	0.7	0.357	0.0214252	3
Strap	1.3427e-06	0.321995	0.917	0.726	0.0226272	3
Mcm2	1.3916e-06	0.32024	0.467	0.187	0.0234513	3
Tubg1	1.42159e-06	0.263591	0.483	0.183	0.0239566	3
Prpf4	1.42494e-06	0.291848	0.7	0.405	0.0240131	3
Smarcc1	1.43917e-06	0.256784	0.983	0.877	0.024253	3
Anapc5	1.52394e-06	0.444768	0.967	0.837	0.0256815	3
Mis12	1.60495e-06	0.293834	0.333	0.091	0.0270466	3
Phip	1.63393e-06	0.321154	0.967	0.782	0.0275349	3
Morf4l2	1.63638e-06	0.404455	1	0.988	0.0275763	3
Piga	1.69017e-06	0.265587	0.433	0.167	0.0284828	3
Cops6	1.80566e-06	0.309634	0.983	0.746	0.0304289	3
Abce1	1.80603e-06	0.312431	0.933	0.746	0.0304352	3
Odf2	1.84857e-06	0.389822	0.683	0.385	0.0311522	3
Naa50	1.90306e-06	0.302226	1	0.865	0.0320704	3
Sertad4	1.969e-06	0.392982	0.717	0.409	0.0331817	3
Set	2.12386e-06	0.372103	1	0.992	0.0357913	3
Stag2	2.15815e-06	0.355947	0.917	0.631	0.0363691	3
Ing3	2.36551e-06	0.293822	0.8	0.464	0.0398636	3
Ilf3	2.39461e-06	0.29751	0.967	0.742	0.040354	3
Calm2	2.58312e-06	0.339742	1	1	0.0435307	3
Itpripl1	2.61088e-06	0.374882	0.967	0.651	0.0439986	3
Tshz1	2.61712e-06	0.336541	0.717	0.476	0.0441038	3
Tmem109	2.67019e-06	0.263258	0.767	0.401	0.0449981	3
Phf6	2.7991e-06	0.318642	0.633	0.321	0.0471705	3
Gcdh	2.85788e-06	0.280087	0.533	0.25	0.048161	3
Lsm8	3.23752e-06	0.278492	0.75	0.472	0.0545588	3
Rif1	3.35401e-06	0.397098	0.95	0.714	0.0565217	3
Dynlt1-ps1	3.54699e-06	0.252381	1	0.952	0.0597739	3
Psmc5	3.60206e-06	0.332326	0.983	0.75	0.0607019	3
Gabpb2	3.60304e-06	0.252613	0.65	0.345	0.0607185	3
Api5	3.69054e-06	0.328739	0.933	0.663	0.062193	3
Ddx39b	3.89823e-06	0.402502	1	0.829	0.065693	3
Nfic	3.91596e-06	0.263797	0.95	0.635	0.0659918	3
Cnot2	3.98674e-06	0.254058	0.917	0.655	0.0671845	3
Pdzd11	4.30912e-06	0.301725	0.817	0.452	0.0726174	3
Pot1a	4.41912e-06	0.357087	0.4	0.155	0.074471	3
Mrpl45	4.46767e-06	0.388959	0.867	0.671	0.0752893	3
Slbp	4.94252e-06	0.287293	0.917	0.726	0.0832914	3
Hmbs	5.07527e-06	0.355871	0.717	0.46	0.0855284	3
Prkab1	5.17312e-06	0.330142	0.9	0.647	0.0871774	3
Xpo4	5.327e-06	0.463477	0.7	0.464	0.0897706	3
Ddx20	5.43449e-06	0.345746	0.55	0.242	0.0915821	3
Ipo9	5.48304e-06	0.254351	0.65	0.337	0.0924002	3
Nmd3	5.71787e-06	0.432586	0.917	0.746	0.0963575	3
Dph5	6.37635e-06	0.263977	0.717	0.397	0.107454	3
Cstf3	6.54465e-06	0.282661	0.733	0.44	0.11029	3
Mrpl1	7.75423e-06	0.348652	0.617	0.357	0.130674	3
Atad5	8.73288e-06	0.370062	0.45	0.194	0.147167	3
Vbp1	9.11741e-06	0.281273	0.9	0.575	0.153647	3
Nudt5	9.20019e-06	0.426233	0.933	0.738	0.155042	3
Eif4enif1	9.6887e-06	0.280858	0.783	0.528	0.163274	3
Psmc2	9.83634e-06	0.258555	0.983	0.849	0.165762	3
Ep400	9.87862e-06	0.250685	0.933	0.714	0.166475	3
Smc1a	1.0174e-05	0.379436	0.967	0.865	0.171452	3
Cpne3	1.03772e-05	0.280001	1	0.817	0.174877	3
Dnajc10	1.04915e-05	0.442156	0.617	0.302	0.176803	3
Ddx52	1.06863e-05	0.26582	0.883	0.599	0.180086	3
Ipo11	1.14789e-05	0.403235	0.533	0.262	0.193443	3
Clns1a	1.17791e-05	0.273482	0.85	0.587	0.198501	3
Ilf2	1.19797e-05	0.349006	0.967	0.778	0.201882	3
Fh1	1.21533e-05	0.304602	0.867	0.623	0.204808	3
Gmps	1.26523e-05	0.423203	0.95	0.758	0.213216	3
Elovl5	1.30384e-05	0.301463	0.767	0.468	0.219723	3
Mga	1.33022e-05	0.403677	0.95	0.75	0.224169	3
Prdx4	1.3613e-05	0.255135	1	0.806	0.229406	3
Gtf2a1	1.51126e-05	0.359561	0.9	0.643	0.254677	3
Serbp1	1.55406e-05	0.291277	1	0.988	0.26189	3
Cdc7	1.57031e-05	0.255085	0.7	0.413	0.264629	3
Amd1	1.57486e-05	0.426329	0.917	0.774	0.265396	3
Tpm4	1.5963e-05	0.426384	0.983	0.901	0.269008	3
Tjp1	1.60127e-05	0.318607	0.933	0.754	0.269847	3
Rspo1	1.76888e-05	0.272463	0.917	0.615	0.298091	3
Cul1	1.79136e-05	0.297617	0.983	0.857	0.30188	3
Alox12e	1.82859e-05	0.310513	0.45	0.202	0.308154	3
Atp5b1	1.8335e-05	0.312225	1	0.992	0.308982	3
Znrf3	1.86603e-05	0.416765	0.783	0.536	0.314463	3
Zfp638	1.93819e-05	0.265838	0.9	0.718	0.326624	3
Tm9sf1	1.95354e-05	0.257018	0.65	0.393	0.329211	3
Trp53	2.0443e-05	0.526299	0.817	0.643	0.344505	3
Rsl1d1	2.11573e-05	0.304968	0.983	0.877	0.356543	3
Abcd3	2.25735e-05	0.344581	0.983	0.802	0.380409	3
Capza2	2.25947e-05	0.342378	1	0.901	0.380766	3
Mospd2	2.31039e-05	0.308325	0.75	0.488	0.389348	3
Zfp871	2.32156e-05	0.580197	0.75	0.496	0.391229	3
Usp14	2.56286e-05	0.436208	0.967	0.794	0.431893	3
Zranb2	2.57143e-05	0.348967	0.933	0.643	0.433338	3
Txndc16	2.59057e-05	0.330025	0.8	0.575	0.436562	3
Cbx1	2.6142e-05	0.41705	1	0.96	0.440545	3
Sumo3	2.64948e-05	0.419897	0.817	0.643	0.446491	3
Cnih4	2.70946e-05	0.286953	0.967	0.829	0.456598	3
Tmem209	2.75717e-05	0.456347	0.583	0.365	0.464638	3
Sptlc2	2.82474e-05	0.265344	0.783	0.528	0.476025	3
Cops8	2.83997e-05	0.320179	0.917	0.746	0.478592	3
Eif2b1	2.84008e-05	0.254494	0.85	0.571	0.478611	3
Gabpa	2.93658e-05	0.277675	0.633	0.353	0.494872	3
Sf1	2.94053e-05	0.284008	1	0.877	0.495537	3
Hsp90b1	2.96622e-05	0.272051	1	0.96	0.499867	3
Ints8	3.0842e-05	0.261712	0.817	0.536	0.519749	3
Ppid	3.10562e-05	0.318678	0.95	0.71	0.52336	3
Rcc2	3.14732e-05	0.276451	0.9	0.667	0.530387	3
Fam60a	3.3198e-05	0.338416	0.9	0.702	0.559453	3
Abi2	3.43544e-05	0.326104	0.8	0.556	0.57894	3
Hnrnpdl	3.45459e-05	0.34962	1	0.937	0.582168	3
Polr3k	3.47799e-05	0.318828	0.883	0.702	0.58611	3
Zranb1	3.65544e-05	0.270927	0.95	0.817	0.616015	3
Zfp932	3.66859e-05	0.356619	0.617	0.317	0.61823	3
Aebp2	3.77935e-05	0.387248	0.9	0.671	0.636896	3
Xrn2	3.80061e-05	0.343003	0.983	0.921	0.640479	3
Cops3	3.95178e-05	0.370925	0.917	0.758	0.665954	3
Cct3	4.17788e-05	0.414137	1	0.865	0.704056	3
Slc31a1	4.29558e-05	0.422928	0.817	0.599	0.723892	3
Mier3	4.37094e-05	0.354	0.933	0.77	0.73659	3
Rbbp6	4.47725e-05	0.284529	1	0.905	0.754507	3
Zw10	4.82791e-05	0.320697	0.65	0.373	0.813599	3
Ncaph2	4.97176e-05	0.284054	0.85	0.587	0.83784	3
Ncbp2	5.11611e-05	0.284306	0.8	0.504	0.862167	3
Guf1	5.19468e-05	0.273597	0.483	0.234	0.875407	3
Tubb4b	5.20168e-05	0.26647	0.95	0.746	0.876588	3
Lrrcc1	5.2526e-05	0.263873	0.633	0.353	0.885168	3
Efr3a	5.30908e-05	0.275179	0.8	0.579	0.894686	3
Ctdspl2	5.41898e-05	0.362282	0.783	0.544	0.913206	3
Tmem55a	5.53145e-05	0.254713	0.95	0.659	0.93216	3
Gosr1	6.22898e-05	0.337896	0.733	0.476	1	3
Fgfr1op	6.32214e-05	0.307938	0.733	0.456	1	3
Esf1	6.46756e-05	0.278193	0.967	0.766	1	3
Ctgf	6.48127e-05	0.294912	0.45	0.21	1	3
Ano9	6.6114e-05	0.381997	0.4	0.171	1	3
Usp8	6.8618e-05	0.251497	0.783	0.48	1	3
Copg1	6.87896e-05	0.471734	0.833	0.69	1	3
Ranbp6	7.00666e-05	0.262361	0.483	0.226	1	3
Cdv3	7.75659e-05	0.340082	0.983	0.901	1	3
Ccp110	7.81694e-05	0.283556	0.4	0.171	1	3
Wnk1	8.13295e-05	0.270938	1	0.948	1	3
Usp40	8.19481e-05	0.255489	0.55	0.317	1	3
Impad1	8.34405e-05	0.277143	0.933	0.73	1	3
Ptges31	8.52431e-05	0.307677	1	1	1	3
Nxt2	8.64922e-05	0.306705	0.55	0.302	1	3
Cct8	8.65435e-05	0.317626	1	0.897	1	3
Pter	8.65874e-05	0.312697	0.4	0.179	1	3
Atp6v1c21	8.91363e-05	0.305549	0.917	0.655	1	3
Dfna5	9.07533e-05	0.429977	0.867	0.75	1	3
Tet1	9.26729e-05	0.431379	0.417	0.187	1	3
Klf7	9.27991e-05	0.291663	0.917	0.758	1	3
Rnf2	9.53173e-05	0.347943	0.8	0.544	1	3
Golph3l	9.85429e-05	0.258978	0.467	0.23	1	3
Polr2a	0.000101332	0.26386	0.867	0.631	1	3
Hmgn1	0.000103183	0.284373	1	0.996	1	3
Gbp7	0.000103815	0.299305	0.65	0.413	1	3
Ugdh	0.000110805	0.278867	0.617	0.329	1	3
Tspan12	0.000111207	0.341123	0.833	0.583	1	3
Rars	0.000124951	0.268827	0.917	0.726	1	3
Stam	0.000126084	0.440355	0.667	0.444	1	3
Qser1	0.000129983	0.279794	0.833	0.651	1	3
Tmem263	0.000133351	0.417301	0.883	0.679	1	3
Myo9a	0.000134296	0.441062	0.8	0.575	1	3
Zfp260	0.000135206	0.375568	0.7	0.409	1	3
Zfp472	0.000143755	0.267457	0.35	0.147	1	3
Suco	0.000144864	0.253083	0.95	0.849	1	3
Syncrip	0.000148572	0.296321	1	0.893	1	3
Paics	0.000154398	0.395024	0.983	0.897	1	3
Serpinb6a	0.00015911	0.285686	0.6	0.377	1	3
Wdr11	0.000159918	0.275904	0.5	0.25	1	3
Hdac3	0.000187286	0.256919	0.85	0.583	1	3
Cldn1	0.000201128	0.3381	0.817	0.631	1	3
Psmd1	0.000204274	0.309492	1	0.897	1	3
Itga6	0.000216934	0.283299	1	0.944	1	3
Nmt2	0.00022606	0.381677	1	0.905	1	3
Ttc9c	0.000229771	0.269785	0.7	0.417	1	3
Trappc13	0.000234038	0.304965	0.85	0.651	1	3
Gm37314	0.000253063	0.305423	0.533	0.302	1	3
Usp31	0.000283679	0.262957	0.483	0.274	1	3
Zfp81	0.000300095	0.419258	0.283	0.103	1	3
N4bp2	0.000300494	0.281765	0.583	0.381	1	3
Iqcb1	0.000306235	0.261407	0.75	0.508	1	3
Wrb	0.000310046	0.27485	0.633	0.393	1	3
Tgfbr3	0.000343379	0.40868	0.75	0.532	1	3
Shroom4	0.000347714	0.327798	0.317	0.131	1	3
Polr1b	0.000354381	0.386055	0.417	0.214	1	3
Esrp1	0.000355307	0.277779	0.95	0.869	1	3
Psma1	0.000379175	0.305838	1	0.905	1	3
Hsph1	0.000389473	0.294961	0.767	0.54	1	3
Casp2	0.000392082	0.499283	0.583	0.345	1	3
Smchd1	0.000396658	0.271358	0.95	0.75	1	3
Amotl1	0.0003991	0.28742	0.967	0.742	1	3
Tuba4a	0.000404632	0.282176	0.767	0.575	1	3
Cdc23	0.000442838	0.282527	0.417	0.218	1	3
Larp1b	0.000470161	0.28897	0.783	0.599	1	3
Muc151	0.000476473	0.349131	1	0.905	1	3
Clk4	0.000486109	0.332144	0.95	0.857	1	3
Zfp938	0.000506442	0.342226	0.4	0.198	1	3
Prps1	0.00051146	0.294469	0.5	0.282	1	3
Rbp1	0.000519944	0.272759	0.9	0.75	1	3
Prkci	0.000543337	0.285582	0.9	0.706	1	3
RP23-264J18.1	0.000553146	0.277246	0.5	0.282	1	3
Chek2	0.000570207	0.256761	0.45	0.238	1	3
Ptrh2	0.000611424	0.296617	0.567	0.373	1	3
Dmd	0.0006124	0.259985	0.55	0.317	1	3
Enpp4	0.000619204	0.462161	0.867	0.754	1	3
4632427E13Rik	0.000649594	0.313212	0.683	0.484	1	3
Poglut1	0.000659934	0.301284	0.5	0.282	1	3
Srpk1	0.000748448	0.285273	0.983	0.948	1	3
Rap2c	0.000778663	0.310703	0.75	0.5	1	3
Gm44144	0.000827498	0.251661	0.317	0.143	1	3
Cct7	0.000898189	0.290018	0.967	0.893	1	3
Luc7l3	0.000912659	0.29855	0.967	0.853	1	3
Cnot6l	0.00101552	0.373746	0.8	0.56	1	3
Tex30	0.00104898	0.305699	0.75	0.611	1	3
BC006965	0.00105229	0.292418	0.85	0.611	1	3
Edem1	0.00105324	0.288099	0.817	0.639	1	3
Rfwd2	0.00108759	0.31074	0.767	0.56	1	3
Ufsp2	0.0010936	0.26538	0.85	0.635	1	3
Glce	0.00109688	0.344572	0.35	0.167	1	3
Cep85	0.00111288	0.288669	0.9	0.829	1	3
Eif4h	0.00112863	0.268823	1	0.905	1	3
Flna	0.00122281	0.498822	0.883	0.766	1	3
Ncbp1	0.00134057	0.308203	0.617	0.417	1	3
Tm9sf4	0.00153057	0.267907	0.867	0.698	1	3
Rbm5	0.00180812	0.321329	0.95	0.845	1	3
Dph6	0.00193415	0.417214	0.617	0.421	1	3
Ptpn4	0.0020398	0.287997	0.583	0.409	1	3
Vps4b	0.0020666	0.270428	0.967	0.849	1	3
Eogt	0.00215652	0.350655	0.35	0.175	1	3
Eid1	0.00245067	0.263881	0.583	0.437	1	3
Fstl1	0.0024695	0.367445	0.467	0.246	1	3
Ror1	0.00267581	0.283617	0.45	0.246	1	3
Zfp113	0.00275663	0.257447	0.35	0.19	1	3
Prmt7	0.00276377	0.355424	0.517	0.353	1	3
Oat	0.00277872	0.382475	0.5	0.329	1	3
Pom121	0.00297955	0.26	0.717	0.496	1	3
Gm42724	0.003111	0.301811	0.817	0.631	1	3
Ptpn22	0.00311805	0.273723	0.4	0.238	1	3
Zfp874a	0.0031892	0.280297	0.35	0.175	1	3
Flrt31	0.00364201	0.404909	0.533	0.369	1	3
Cct4	0.00402745	0.278967	0.983	0.94	1	3
Uba3	0.00426591	0.270609	0.683	0.512	1	3
B130021K23Rik	0.00432325	0.284291	0.317	0.155	1	3
Stard5	0.00466344	0.328307	0.567	0.377	1	3
Tsc22d31	0.00479573	0.347968	0.95	0.857	1	3
Clasp2	0.0048067	0.287297	1	0.917	1	3
Trim16	0.00631132	0.334325	0.667	0.512	1	3
Fkbp9	0.00634657	0.38085	0.35	0.187	1	3
Rbm18	0.00662386	0.418223	0.65	0.5	1	3
Zfp780b	0.00782789	0.253332	0.383	0.234	1	3
Ctdp1	0.00868185	0.342323	0.267	0.135	1	3
Ftsj1	0.009454	0.253671	0.533	0.365	1	3
Kpna1	0.00967053	0.386791	0.883	0.734	1	3
Zfp386	0.00979894	0.301181	0.6	0.417	1	3
Tspan1	7.42532e-39	1.73916	0.972	0.105	1.25131e-34	4
Pgr	1.2797e-35	1.07169	0.944	0.123	2.15655e-31	4
Col8a1	1.63775e-35	1.51848	0.722	0.036	2.75994e-31	4
Slc5a5	6.5198e-35	1.06582	0.833	0.072	1.09872e-30	4
Cited1	7.14118e-34	2.10227	0.944	0.141	1.20343e-29	4
Kcnh1	1.23617e-33	1.03727	0.778	0.062	2.08319e-29	4
Mmp14	1.79589e-32	0.80267	0.833	0.072	3.02644e-28	4
Prom1	3.69952e-32	1.28423	0.833	0.094	6.23443e-28	4
Cxcl15	7.22124e-32	1.89153	0.972	0.185	1.21692e-27	4
Fam25c	1.09971e-31	0.448965	0.583	0.018	1.85324e-27	4
Tbx3	1.66316e-31	1.21658	0.917	0.141	2.80275e-27	4
Cd200	2.56892e-30	2.99272	1	0.246	4.32914e-26	4
Gipc2	5.6018e-30	0.655725	0.75	0.072	9.44015e-26	4
Mtmr7	5.66229e-30	1.53259	0.889	0.134	9.5421e-26	4
Agtr1a	2.10986e-29	1.18983	0.722	0.062	3.55553e-25	4
Cyp3a57	9.01693e-29	2.39872	0.944	0.178	1.51953e-24	4
Abcg1	9.8318e-29	2.04716	1	0.236	1.65685e-24	4
Sv2c	1.45338e-28	0.589625	0.639	0.04	2.44924e-24	4
Fxyd2	4.49537e-28	2.13538	0.778	0.101	7.5756e-24	4
Gfpt2	1.07031e-27	1.34441	0.75	0.076	1.80369e-23	4
Slc7a2	1.56477e-27	1.767	0.972	0.25	2.63696e-23	4
Itih5	2.11404e-27	1.06329	0.944	0.167	3.56257e-23	4
Cldn10	2.40469e-27	1.05774	0.833	0.127	4.05239e-23	4
Camk2n1	5.72277e-27	0.295934	0.75	0.083	9.64401e-23	4
Fgfr2	8.85833e-27	1.90461	0.972	0.239	1.4928e-22	4
Ptn	1.00278e-26	3.91098	1	0.359	1.68988e-22	4
Soat1	1.90374e-26	0.794428	0.778	0.101	3.20819e-22	4
Col8a2	2.32592e-26	0.281441	0.472	0.011	3.91964e-22	4
Gpx3	2.39492e-26	3.23242	1	0.366	4.03593e-22	4
Ypel4	4.50824e-26	0.285384	0.583	0.033	7.59729e-22	4
Samd5	6.60019e-26	0.289949	0.556	0.029	1.11226e-21	4
Ttc6	1.07223e-25	1.00561	0.694	0.076	1.80692e-21	4
Stc2	1.64963e-25	2.47231	0.944	0.246	2.77996e-21	4
RP23-225D5.4	1.38188e-24	0.552044	0.694	0.08	2.32874e-20	4
Hba-a1	1.62364e-24	0.37812	0.639	0.062	2.73616e-20	4
Dsp	2.90096e-24	1.27344	0.833	0.145	4.8887e-20	4
Tmem158	5.14371e-24	0.274065	0.583	0.043	8.66817e-20	4
Man1a	5.24626e-24	1.17896	0.806	0.13	8.841e-20	4
Hp	5.59487e-24	1.21602	0.917	0.181	9.42848e-20	4
Dnaic1	6.23107e-24	0.518727	0.583	0.047	1.05006e-19	4
Wfdc2	6.37501e-24	1.94012	0.972	0.283	1.07432e-19	4
Tppp3	9.60733e-24	1.13976	0.722	0.105	1.61903e-19	4
Dnajc12	1.37939e-23	1.19107	0.75	0.12	2.32456e-19	4
Tmem86a	2.51533e-23	1.21528	0.611	0.058	4.23884e-19	4
Atp6v0e2	2.53275e-23	0.391274	0.472	0.018	4.26819e-19	4
Tph1	5.80642e-23	2.18826	0.806	0.167	9.78498e-19	4
Capn8	7.56561e-23	0.48462	0.472	0.022	1.27496e-18	4
Tspan13	1.06834e-22	1.75491	0.972	0.322	1.80036e-18	4
Prlr	4.91177e-22	2.8912	1	0.877	8.27732e-18	4
Il13ra1	5.92425e-22	1.46284	0.972	0.304	9.98355e-18	4
S100a6	1.27822e-21	1.9286	0.972	0.413	2.15405e-17	4
Areg	1.83857e-21	1.71809	0.861	0.243	3.09836e-17	4
Tmem56	2.2016e-21	2.03133	1	0.464	3.71014e-17	4
Ccdc68	5.64657e-21	0.6324	0.556	0.051	9.51559e-17	4
Alcam	1.35847e-20	1.65126	1	0.558	2.28929e-16	4
Krt7	2.19402e-20	1.41441	1	0.424	3.69736e-16	4
Hmgcs2	3.634e-20	1.53644	0.444	0.025	6.12402e-16	4
Emb	5.05581e-20	1.56223	0.667	0.105	8.52006e-16	4
Fgg	5.49205e-20	2.52198	0.528	0.051	9.2552e-16	4
Rbms3	1.15432e-19	1.72491	0.861	0.268	1.94525e-15	4
Arhgap40	1.20677e-19	0.308139	0.389	0.014	2.03365e-15	4
Adam10	2.2248e-19	1.93643	1	0.913	3.74923e-15	4
Cd164	3.86993e-19	2.27283	1	0.986	6.5216e-15	4
Mgat5	4.67606e-19	0.646166	0.861	0.214	7.88009e-15	4
AW112010	4.76363e-19	1.18206	1	0.359	8.02767e-15	4
Nckap5	5.56121e-19	0.564109	0.444	0.029	9.37174e-15	4
Phyh	6.44798e-19	1.80531	0.972	0.42	1.08661e-14	4
Wdfy3	6.57691e-19	0.805558	0.861	0.203	1.10834e-14	4
Gm44220	7.49542e-19	0.894158	0.306	0.004	1.26313e-14	4
Fam69a	1.43102e-18	1.59722	0.861	0.275	2.41155e-14	4
Adra1a	2.92996e-18	0.739407	0.444	0.033	4.93758e-14	4
Ifitm3	3.94863e-18	1.11509	1	0.467	6.65423e-14	4
Nck2	5.34946e-18	1.30452	1	0.877	9.01491e-14	4
Nek7	1.25912e-17	1.88786	1	0.877	2.12188e-13	4
Fcgrt	1.8849e-17	0.652325	0.5	0.051	3.17643e-13	4
Kif5c	2.6005e-17	0.985569	0.611	0.101	4.38236e-13	4
Abhd2	3.02482e-17	1.12848	1	0.996	5.09743e-13	4
Esr1	3.1122e-17	1.48206	0.944	0.351	5.24468e-13	4
RP24-250L13.2	4.21631e-17	0.521526	0.472	0.047	7.10533e-13	4
Cystm1	4.53869e-17	1.04875	1	0.775	7.6486e-13	4
Hepacam2	5.1568e-17	1.8793	0.667	0.141	8.69023e-13	4
Nrxn3	1.05095e-16	0.706563	0.417	0.033	1.77105e-12	4
Gsn	1.07224e-16	0.705003	0.833	0.236	1.80694e-12	4
Ccdc162	2.14012e-16	0.558896	0.611	0.112	3.60654e-12	4
Epb41l3	2.64007e-16	0.746267	0.639	0.12	4.44905e-12	4
Ktn1	3.37693e-16	1.76442	1	0.957	5.69081e-12	4
Nupr1	3.42071e-16	2.58983	0.972	0.725	5.76458e-12	4
Tfap2b	3.71371e-16	0.935668	0.694	0.167	6.25835e-12	4
Tagln2	4.06126e-16	1.2686	1	0.714	6.84403e-12	4
Bhlhe411	5.29202e-16	1.68241	1	0.844	8.91811e-12	4
Dst	5.9317e-16	1.38701	1	0.938	9.99609e-12	4
Dkkl1	8.26893e-16	0.861748	0.944	0.315	1.39348e-11	4
Bmp3	9.62966e-16	2.15219	0.528	0.08	1.62279e-11	4
S100a111	1.09751e-15	0.878302	1	0.982	1.84953e-11	4
Reg3g	1.18282e-15	0.454749	0.306	0.011	1.99329e-11	4
Slc44a4	2.19286e-15	0.571114	0.444	0.047	3.69541e-11	4
Gm128541	3.07614e-15	0.746821	1	0.975	5.1839e-11	4
Stim1	3.24447e-15	0.685269	0.639	0.123	5.46758e-11	4
Ptrf	3.48352e-15	0.85344	0.667	0.13	5.87043e-11	4
Zfp990	3.53762e-15	1.73482	0.833	0.286	5.96159e-11	4
Ak1	3.54773e-15	0.815627	0.5	0.069	5.97863e-11	4
Abcc8	4.5787e-15	0.41917	0.333	0.018	7.71602e-11	4
Aif1l	6.61975e-15	0.49952	0.361	0.025	1.11556e-10	4
Pdlim2	8.01843e-15	0.391597	0.444	0.051	1.35127e-10	4
F3	9.75e-15	2.1362	0.944	0.623	1.64307e-10	4
Snhg11	9.80146e-15	1.49628	0.806	0.279	1.65174e-10	4
Fgb	1.04138e-14	1.92553	0.306	0.014	1.75493e-10	4
Gm76651	1.50079e-14	0.715023	1	0.967	2.52913e-10	4
Pqlc3	1.6982e-14	0.363268	0.583	0.098	2.8618e-10	4
Plac8	2.75808e-14	1.554	0.722	0.225	4.64792e-10	4
Eps8	4.45954e-14	0.669478	0.528	0.091	7.51521e-10	4
Lmo7	5.13784e-14	0.953643	0.778	0.232	8.65829e-10	4
Slc25a35	6.40073e-14	0.976807	0.472	0.069	1.07865e-09	4
Tmed3	6.67167e-14	2.56909	0.972	0.797	1.12431e-09	4
Abca5	6.88828e-14	0.487438	0.806	0.254	1.16081e-09	4
Clca3a2	1.06033e-13	2.66638	0.917	0.518	1.78687e-09	4
Zfp984	1.10731e-13	0.361015	0.694	0.192	1.86603e-09	4
Id3	1.27123e-13	0.477416	0.528	0.094	2.14228e-09	4
A830008E24Rik	3.11829e-13	0.625701	0.583	0.134	5.25494e-09	4
Wnt4	3.29518e-13	0.418422	0.861	0.362	5.55304e-09	4
Tacc1	3.7016e-13	0.457929	0.889	0.297	6.23793e-09	4
Piezo2	4.74083e-13	0.908702	0.611	0.156	7.98924e-09	4
Plekhb2	7.36732e-13	0.700111	0.722	0.199	1.24154e-08	4
Cdc14a	8.9332e-13	0.35301	0.611	0.134	1.50542e-08	4
Plod1	9.02369e-13	0.318845	0.444	0.062	1.52067e-08	4
Ezr	1.14505e-12	1.02523	1	0.982	1.92963e-08	4
Serpine2	1.36521e-12	0.838375	0.5	0.094	2.30066e-08	4
Gadd45a	1.72548e-12	0.527524	1	0.721	2.90778e-08	4
Tmem159	1.74392e-12	0.341281	0.333	0.029	2.93885e-08	4
Rsph9	1.77404e-12	0.389438	0.5	0.083	2.98961e-08	4
Il1r1	2.93796e-12	1.31685	0.75	0.286	4.95106e-08	4
Sgms2	4.0354e-12	1.23604	0.917	0.467	6.80046e-08	4
Esrrb	4.24937e-12	0.317582	0.278	0.018	7.16104e-08	4
Cav2	4.48084e-12	1.18577	0.833	0.377	7.55111e-08	4
Vill	5.93019e-12	0.768976	0.722	0.21	9.99355e-08	4
Atp8a1	6.43977e-12	0.427891	0.583	0.13	1.08523e-07	4
Lgals31	6.73696e-12	0.935663	0.972	0.525	1.13531e-07	4
Ecm1	6.78243e-12	0.944253	0.722	0.228	1.14298e-07	4
Lpin2	7.47458e-12	1.03621	0.806	0.308	1.25962e-07	4
Dgki	7.67377e-12	0.259604	0.306	0.025	1.29318e-07	4
Gm8935	8.80514e-12	0.408428	0.722	0.272	1.48384e-07	4
Tspan9	1.13964e-11	0.631262	0.556	0.12	1.92052e-07	4
G3bp2	1.55069e-11	1.0115	0.972	0.645	2.61323e-07	4
Adgrg6	1.76181e-11	0.909026	0.722	0.236	2.969e-07	4
Cd9	1.83022e-11	0.767036	1	1	3.08429e-07	4
Slc35f3	2.23423e-11	0.300802	0.389	0.054	3.76512e-07	4
Prss23	2.32375e-11	0.422866	0.361	0.047	3.91599e-07	4
Crip1	2.61519e-11	0.779945	1	0.594	4.40711e-07	4
Egflam	2.71961e-11	0.272857	0.306	0.029	4.58308e-07	4
Trp53inp2	3.03532e-11	0.576845	0.833	0.326	5.11512e-07	4
Cirbp	3.43828e-11	0.763569	0.917	0.63	5.7942e-07	4
Emp11	3.78142e-11	0.817438	0.944	0.562	6.37245e-07	4
Zfp664	4.77244e-11	1.08326	0.972	0.768	8.04252e-07	4
Guk1	5.00727e-11	0.732586	0.944	0.565	8.43824e-07	4
Trp53inp11	6.31903e-11	1.35227	1	0.819	1.06488e-06	4
Fuca1	6.8734e-11	0.931332	0.833	0.406	1.15831e-06	4
Clca3a1	8.97276e-11	0.727132	0.778	0.322	1.51209e-06	4
Gdpd1	9.0096e-11	0.637767	0.667	0.192	1.5183e-06	4
Sptlc3	9.42408e-11	0.896837	0.583	0.156	1.58815e-06	4
Nav1	9.44397e-11	0.26474	0.5	0.105	1.5915e-06	4
Malat1	9.83315e-11	0.836226	1	1	1.65708e-06	4
1810037I17Rik	1.17152e-10	0.583149	0.972	0.851	1.97425e-06	4
H3f3b	1.34186e-10	0.695482	1	1	2.2613e-06	4
Qsox1	1.53362e-10	0.844158	0.972	0.71	2.58446e-06	4
Cd63-ps1	1.6434e-10	0.6533	0.972	0.848	2.76947e-06	4
Pam	2.08819e-10	0.425098	1	0.92	3.51901e-06	4
Sult5a1	2.15618e-10	0.311896	0.278	0.025	3.6336e-06	4
Tapt1	2.43779e-10	0.706958	0.75	0.272	4.10817e-06	4
Shisa4	2.92107e-10	0.345609	0.444	0.094	4.92258e-06	4
Cdk18	3.07799e-10	0.670084	0.722	0.254	5.18702e-06	4
Gm37486	3.45189e-10	0.428545	1	0.996	5.81712e-06	4
Wnt5a	3.64086e-10	0.559108	0.528	0.13	6.13558e-06	4
Tex15	4.02083e-10	0.368089	0.417	0.076	6.7759e-06	4
Runx1	4.27064e-10	1.22592	1	0.859	7.19688e-06	4
Gsr	4.63494e-10	0.73752	0.944	0.587	7.8108e-06	4
Skp1a	5.03336e-10	0.600255	1	0.996	8.48221e-06	4
Pdgfrl	5.38665e-10	0.623738	0.306	0.036	9.07758e-06	4
Rhoc	5.64466e-10	0.695166	0.833	0.413	9.51238e-06	4
Fam20b	6.88617e-10	0.468459	0.722	0.261	1.16046e-05	4
Pygl	7.20509e-10	0.257534	0.278	0.029	1.2142e-05	4
Pof1b	9.20015e-10	0.528306	0.611	0.196	1.55041e-05	4
Fmo2	1.0265e-09	1.15445	0.444	0.098	1.72985e-05	4
Myl12b	1.12355e-09	0.634291	1	0.942	1.89341e-05	4
Hist1h2bc	1.18705e-09	0.713524	0.889	0.62	2.00041e-05	4
Manba	1.2316e-09	0.279168	0.667	0.221	2.0755e-05	4
Paip1	1.53111e-09	0.862474	1	0.906	2.58023e-05	4
Gm6485	1.5859e-09	0.337154	1	1	2.67256e-05	4
Tox2	1.68144e-09	0.950542	0.389	0.069	2.83356e-05	4
Ly6a	1.82343e-09	1.24977	0.75	0.391	3.07285e-05	4
Podxl	1.84178e-09	0.430263	0.861	0.406	3.10377e-05	4
R3hdml	2.12005e-09	0.331474	0.306	0.04	3.57271e-05	4
Slc6a6	2.15077e-09	0.585902	0.639	0.217	3.62448e-05	4
Gm43584	2.21281e-09	0.325591	0.972	0.996	3.72903e-05	4
Pxylp1	2.38314e-09	0.634297	0.611	0.192	4.01607e-05	4
Abcc3	2.57664e-09	0.396426	0.361	0.062	4.34215e-05	4
Ctr9	3.00336e-09	1.1638	0.889	0.62	5.06126e-05	4
Bmpr1b	3.14849e-09	0.53775	0.417	0.094	5.30584e-05	4
Mlf1	3.15621e-09	0.590129	0.556	0.159	5.31884e-05	4
Anxa21	3.22078e-09	0.857593	1	0.841	5.42766e-05	4
Mboat1	3.29281e-09	0.865813	0.944	0.591	5.54905e-05	4
Rbm20	3.83302e-09	0.525958	0.528	0.163	6.45941e-05	4
Inafm2	4.39563e-09	1.17583	0.667	0.264	7.40751e-05	4
Agtrap	4.53049e-09	0.314865	0.694	0.25	7.63478e-05	4
Ece1	4.54512e-09	0.816057	0.944	0.678	7.65944e-05	4
Meis1	4.62663e-09	0.522346	0.278	0.033	7.79679e-05	4
Zfhx2	5.13317e-09	0.262142	0.5	0.134	8.65042e-05	4
Lasp1	6.18912e-09	0.715052	1	0.692	0.000104299	4
Rev3l	7.02418e-09	1.28036	0.861	0.58	0.000118371	4
Nipal3	7.43965e-09	0.257592	0.5	0.134	0.000125373	4
Fam102b	7.68492e-09	1.02458	0.611	0.25	0.000129506	4
Agps	8.00046e-09	1.28398	0.972	0.775	0.000134824	4
Atp13a3	8.57983e-09	0.756297	1	0.953	0.000144587	4
Limch1	1.02076e-08	0.404716	0.333	0.058	0.000172018	4
Slc39a1	1.03424e-08	0.609213	1	0.996	0.00017429	4
Ndufa13	1.07016e-08	0.507609	1	0.964	0.000180344	4
Gng12	1.43453e-08	1.13099	0.944	0.83	0.000241746	4
Tcf4	1.92201e-08	0.804794	0.889	0.667	0.000323897	4
Rasef	1.97958e-08	0.740059	0.972	0.58	0.0003336	4
Med31	2.3336e-08	0.472401	0.778	0.428	0.000393259	4
Myadm	2.84886e-08	0.705427	0.861	0.449	0.00048009	4
Slc25a12	2.96605e-08	0.259071	0.694	0.246	0.000499839	4
Tor3a	3.15655e-08	0.819821	0.472	0.13	0.000531942	4
Anxa3	3.18161e-08	1.0885	0.5	0.156	0.000536164	4
Prnp	3.48623e-08	0.623385	0.556	0.185	0.000587499	4
Aff4	3.51973e-08	0.832447	1	0.935	0.000593144	4
Slco1a6	3.66273e-08	0.592982	0.278	0.04	0.000617243	4
Ndufa7	3.81681e-08	0.428142	1	0.986	0.000643209	4
Padi2	3.87305e-08	0.315354	0.333	0.062	0.000652687	4
Slc36a4	3.9526e-08	0.706512	0.389	0.087	0.000666092	4
Sort1	4.11489e-08	0.439031	0.778	0.42	0.000693441	4
Psen2	4.14487e-08	0.506786	0.639	0.275	0.000698493	4
Mir22hg	4.55749e-08	0.357923	0.75	0.301	0.000768028	4
Fads6	4.7157e-08	0.259211	0.361	0.076	0.000794689	4
Heg1	5.0707e-08	0.77377	0.722	0.297	0.000854515	4
Dnajb4	5.27199e-08	0.749745	0.861	0.522	0.000888436	4
Gm1821	5.32239e-08	0.371473	1	1	0.000896929	4
Gm14005	5.47153e-08	0.29242	0.611	0.221	0.000922063	4
Tctex1d2	5.50516e-08	0.284345	0.389	0.087	0.000927729	4
Atp9a	5.77015e-08	0.390698	0.694	0.293	0.000972386	4
Prdx6	6.11986e-08	0.711491	0.972	0.935	0.00103132	4
Cd164l2	6.12771e-08	0.337082	0.639	0.239	0.00103264	4
Myo1b	6.4526e-08	0.830801	0.861	0.514	0.00108739	4
Adck5	6.95547e-08	0.529684	0.611	0.221	0.00117214	4
Glul	7.03478e-08	1.01815	0.972	0.848	0.0011855	4
Mr1	8.75812e-08	0.549307	0.5	0.141	0.00147592	4
Gnl3l	9.40713e-08	0.93288	0.917	0.757	0.00158529	4
Serinc2	9.78794e-08	0.702813	0.861	0.536	0.00164946	4
Fgfr1	9.86797e-08	0.57374	0.889	0.62	0.00166295	4
Tmem123	1.08864e-07	0.797983	0.944	0.743	0.00183458	4
Glns-ps1	1.11779e-07	0.356732	0.833	0.514	0.00188369	4
Abhd4	1.14299e-07	0.767317	0.833	0.431	0.00192616	4
Gdi1	1.28865e-07	1.16428	0.889	0.496	0.00217164	4
Reep6	1.37976e-07	0.652113	0.583	0.203	0.00232517	4
Ar	1.43117e-07	0.816427	0.556	0.21	0.00241181	4
Ddx5	1.47588e-07	0.56215	1	1	0.00248716	4
Copg2	1.58082e-07	0.315577	0.694	0.286	0.00266399	4
Sdf4	1.60594e-07	0.795035	0.972	0.714	0.00270632	4
4930523C07Rik	1.93522e-07	1.00519	0.944	0.815	0.00326124	4
Kitl	2.19484e-07	0.874887	0.972	0.862	0.00369874	4
Ndufb11	2.22934e-07	0.570389	1	0.953	0.00375688	4
Hnrnpr	2.49571e-07	0.577758	1	0.768	0.00420577	4
Prr13	2.61636e-07	0.567974	1	0.873	0.00440909	4
Plec1	2.63463e-07	0.977458	0.972	0.87	0.00443988	4
Efemp2	2.64193e-07	0.573395	0.389	0.091	0.00445218	4
Dap	2.65144e-07	0.754303	0.944	0.696	0.0044682	4
Napa	2.66609e-07	0.598771	1	0.895	0.00449289	4
Arglu1	2.6675e-07	0.613833	1	0.993	0.00449527	4
Skil1	2.78144e-07	0.574865	1	0.993	0.00468729	4
Mad2l2	3.25491e-07	0.488845	0.667	0.297	0.00548517	4
Fam221a	3.40436e-07	0.32938	0.583	0.192	0.00573703	4
Mapk13	4.24409e-07	0.402265	0.833	0.478	0.00715215	4
Fosb	4.2889e-07	0.800845	1	0.935	0.00722766	4
Ctnnbl1	4.34545e-07	0.610907	0.75	0.399	0.00732296	4
Dnajb12	4.92181e-07	0.367871	0.944	0.844	0.00829424	4
Pmepa11	4.95986e-07	0.463809	0.972	0.844	0.00835836	4
Cnn3	5.26021e-07	0.832808	1	0.844	0.0088645	4
Spcs1	5.38736e-07	0.485434	1	0.982	0.00907877	4
Ifitm2	5.83713e-07	0.423512	0.972	0.949	0.00983674	4
Dennd2c	5.97476e-07	0.51235	0.417	0.116	0.0100687	4
Tuba8	6.09104e-07	0.322609	0.306	0.062	0.0102646	4
Eps15	6.13504e-07	0.988987	0.889	0.667	0.0103388	4
Ralgps2	6.30019e-07	0.252754	0.417	0.112	0.0106171	4
Gdpd3	6.33095e-07	0.267433	0.306	0.058	0.0106689	4
Acpp	6.59318e-07	0.403131	0.361	0.094	0.0111108	4
Ablim1	6.85573e-07	0.583597	0.472	0.167	0.0115533	4
Sult2b1	7.22959e-07	0.332909	0.528	0.178	0.0121833	4
Prom2	7.25638e-07	0.610533	0.75	0.449	0.0122285	4
Epn2	7.4714e-07	0.426995	0.75	0.341	0.0125908	4
Aldh3a2	7.51493e-07	0.435001	0.694	0.384	0.0126642	4
Atp6ap1	7.80699e-07	0.673631	0.917	0.714	0.0131563	4
Myh91	8.08127e-07	0.446506	1	1	0.0136186	4
5330417C22Rik	9.06768e-07	0.731699	0.583	0.268	0.0152809	4
Dgat2	9.47353e-07	0.44665	0.444	0.141	0.0159648	4
Tgm2	9.80368e-07	0.939454	0.833	0.67	0.0165212	4
Gsk3b	1.00744e-06	0.512845	1	0.996	0.0169774	4
Lamc2	1.02544e-06	0.447957	0.778	0.446	0.0172806	4
Dnm2	1.03382e-06	0.886867	0.833	0.5	0.0174219	4
Entpd7	1.04495e-06	0.408936	0.861	0.674	0.0176094	4
Gm45343	1.05885e-06	0.547138	0.778	0.514	0.0178437	4
Mlph	1.16799e-06	0.389668	0.75	0.42	0.019683	4
Tmsb4x	1.21695e-06	0.569922	1	0.996	0.0205081	4
Sh3d19	1.2341e-06	0.811793	0.722	0.377	0.0207971	4
Fos	1.26575e-06	0.603643	1	0.967	0.0213304	4
Canx	1.29141e-06	0.507356	1	1	0.0217628	4
Gm38228	1.29625e-06	0.534432	0.833	0.504	0.0218443	4
Cmtm8	1.40796e-06	0.389799	0.889	0.558	0.0237269	4
Itgb5	1.56411e-06	0.326568	0.611	0.272	0.0263583	4
Efcab14	1.57506e-06	0.869839	0.889	0.761	0.0265429	4
Akap13	1.73399e-06	0.807429	0.917	0.71	0.0292212	4
Klf4	1.74811e-06	0.750999	1	0.888	0.0294592	4
Ly6c1	1.81372e-06	1.00536	0.389	0.116	0.0305647	4
Mrfap1	1.91211e-06	0.512726	1	1	0.0322228	4
Hipk2	1.95365e-06	0.317996	0.778	0.435	0.032923	4
S100a1	1.98089e-06	0.480987	1	0.924	0.0333819	4
Arid1b	2.0654e-06	0.465294	1	0.957	0.0348061	4
Slc25a39	2.07429e-06	0.555065	1	0.837	0.0349559	4
Klhl26	2.12469e-06	0.300983	0.417	0.123	0.0358053	4
Hspa4	2.22696e-06	0.759305	1	0.884	0.0375287	4
Rcn2	2.33802e-06	0.430501	0.75	0.42	0.0394003	4
Ywhaq	2.40661e-06	0.567815	1	0.931	0.0405563	4
Vwf	2.44273e-06	0.464011	0.639	0.359	0.0411648	4
Sptbn1	2.48247e-06	0.476283	1	0.96	0.0418346	4
Zak	2.52674e-06	0.846559	0.861	0.576	0.0425806	4
Lama5	2.56644e-06	0.250475	0.722	0.37	0.0432496	4
Crebl2	2.68076e-06	0.603704	0.667	0.355	0.0451762	4
Cox7a2	2.68233e-06	0.402463	1	0.982	0.0452027	4
Gclc	2.78192e-06	0.509862	0.778	0.409	0.046881	4
Osbpl9	2.86905e-06	0.858681	0.778	0.58	0.0483492	4
Jag1	2.87943e-06	0.587244	0.583	0.293	0.0485242	4
Hmgcr	2.91606e-06	0.694784	0.944	0.743	0.0491414	4
Atox1	2.95233e-06	0.347847	1	0.986	0.0497527	4
Anxa11	3.34248e-06	0.642311	1	0.996	0.0563274	4
Tanc21	3.52782e-06	0.562395	0.889	0.714	0.0594509	4
Msrb2	3.55089e-06	0.431787	0.444	0.152	0.0598396	4
Vmp1	3.84427e-06	0.760532	1	0.884	0.0647836	4
Sun1	3.91583e-06	0.688881	0.722	0.399	0.0659895	4
Btbd3	4.16355e-06	0.28775	0.556	0.243	0.0701641	4
Osbpl3	4.2545e-06	0.872885	0.528	0.214	0.0716968	4
Grcc10	4.28556e-06	0.264951	0.861	0.844	0.0722203	4
D8Ertd82e	4.46946e-06	0.407384	0.472	0.17	0.0753193	4
Nbeal1	4.57126e-06	0.532322	0.972	0.815	0.0770348	4
Crip2	4.61023e-06	0.463909	1	0.986	0.0776916	4
Ppat	4.96389e-06	0.251957	0.639	0.275	0.0836514	4
Tcf12	5.05133e-06	0.878839	0.944	0.848	0.085125	4
Parp3	5.95237e-06	0.550912	0.722	0.373	0.100309	4
Atp5j	6.10121e-06	0.369062	1	0.996	0.102818	4
Sgk3	6.12998e-06	0.293322	0.333	0.091	0.103302	4
Pbxip1	6.17353e-06	0.314158	0.694	0.362	0.104036	4
RP23-440L7.5	6.2425e-06	0.256221	0.472	0.156	0.105199	4
Uqcc2	6.73463e-06	0.374384	0.889	0.746	0.113492	4
Fbxl3	7.04405e-06	0.253223	0.889	0.601	0.118706	4
Macf1	7.11797e-06	0.574756	0.972	0.764	0.119952	4
Sqrdl	7.4754e-06	0.469216	0.472	0.17	0.125975	4
Ssx2ip	7.74468e-06	0.263465	0.583	0.25	0.130513	4
Pvt1	7.84962e-06	0.560797	0.556	0.261	0.132282	4
Srsf10	8.19346e-06	0.557677	1	0.964	0.138076	4
Zcchc10	8.20017e-06	0.531721	0.722	0.435	0.138189	4
Nectin4	8.23108e-06	0.894337	0.667	0.395	0.13871	4
S100a10	8.62322e-06	0.535303	0.972	0.92	0.145319	4
Rab12	8.72274e-06	0.408734	0.778	0.464	0.146996	4
Itga3	9.04939e-06	0.257388	0.528	0.221	0.1525	4
Pcp4	9.66885e-06	0.699548	0.333	0.094	0.162939	4
Myo18a	9.92579e-06	0.363049	0.778	0.522	0.167269	4
Chmp5	1.00308e-05	0.594658	0.972	0.797	0.169038	4
Mtus1	1.01947e-05	0.633069	0.861	0.558	0.171801	4
Urah	1.03099e-05	0.501923	0.972	0.833	0.173743	4
Pon3	1.1307e-05	0.719492	0.583	0.301	0.190546	4
Lmna1	1.21139e-05	0.489403	1	0.993	0.204144	4
Prdx5	1.25199e-05	0.398064	0.944	0.844	0.210986	4
Rmnd5a	1.27881e-05	0.788641	0.722	0.543	0.215505	4
Dynll1	1.37812e-05	0.419484	1	0.906	0.232241	4
Ubl5	1.39789e-05	0.348302	0.944	0.967	0.235572	4
Alg14	1.41082e-05	0.663948	0.861	0.685	0.237752	4
Lrrfip2	1.42571e-05	0.525796	0.694	0.399	0.240261	4
Gm15920	1.4493e-05	0.261537	1	0.978	0.244237	4
Trove2	1.45606e-05	0.322892	0.556	0.25	0.245376	4
Msi2	1.45817e-05	0.716262	0.889	0.87	0.24573	4
Gnai2	1.54074e-05	0.481478	0.972	0.862	0.259645	4
Atpif1	1.54275e-05	0.304407	1	0.986	0.259984	4
Fis1	1.95868e-05	0.483033	0.944	0.848	0.330077	4
Arg2	2.15926e-05	0.978949	0.75	0.518	0.363878	4
Cad	2.16809e-05	0.539446	0.5	0.221	0.365367	4
Qtrt1	2.1748e-05	0.42032	0.583	0.29	0.366498	4
Pan3	2.43928e-05	0.466716	1	0.993	0.411067	4
Igf2r	2.54808e-05	0.423517	0.972	0.917	0.429402	4
Marcks	2.63789e-05	0.574691	1	1	0.444537	4
Slco2a1	2.64679e-05	0.919948	0.556	0.272	0.446038	4
Acot2	2.71259e-05	0.528654	1	0.866	0.457125	4
Tspan4	2.76201e-05	0.321032	0.5	0.207	0.465453	4
Ptpn1	2.77692e-05	0.609531	0.778	0.493	0.467967	4
Casc4	2.84288e-05	0.877642	0.444	0.181	0.479083	4
Lamc1	2.85215e-05	0.47889	0.611	0.315	0.480645	4
Xpr1	2.98017e-05	0.716189	0.806	0.536	0.502219	4
Apbb2	3.0767e-05	0.773585	0.611	0.391	0.518486	4
Lgmn	3.08987e-05	0.486505	0.611	0.312	0.520705	4
Brd81	3.20657e-05	0.816806	0.972	0.855	0.540372	4
Ginm1	3.25633e-05	0.618662	0.833	0.583	0.548756	4
Tead2	3.28706e-05	0.35644	0.806	0.417	0.553936	4
Bsg	3.30798e-05	0.535387	0.972	0.931	0.557461	4
Wtap	3.41657e-05	0.477328	1	0.975	0.575761	4
Kif3b	3.46542e-05	0.498824	0.5	0.225	0.583993	4
Gtf2h5	3.53996e-05	0.411953	0.972	0.924	0.596554	4
Tmem54	3.89389e-05	0.468696	0.361	0.116	0.656199	4
Ank3	3.91871e-05	0.763153	0.917	0.793	0.660382	4
Wdr13	3.91891e-05	0.741029	0.694	0.37	0.660415	4
Dsc2	4.10248e-05	0.67958	0.528	0.225	0.69135	4
Arl6ip11	4.10696e-05	0.499374	1	0.783	0.692106	4
Pdia3	4.13912e-05	0.507814	0.972	0.975	0.697524	4
Cdk8	4.22981e-05	0.496387	0.889	0.638	0.712807	4
Nfia	4.33727e-05	0.448637	1	0.989	0.730917	4
Akirin1	4.48312e-05	0.288323	0.667	0.391	0.755495	4
Tmem256	4.61396e-05	0.280472	0.972	0.859	0.777544	4
Fbxo6	4.64856e-05	0.524625	0.694	0.399	0.783376	4
Upf2	4.84689e-05	0.370806	0.889	0.746	0.816798	4
Svil	4.89503e-05	0.589538	0.944	0.808	0.82491	4
Vav3	5.01015e-05	0.493906	0.556	0.275	0.844311	4
Apc	5.0749e-05	0.679115	0.917	0.739	0.855222	4
Ube2q1	5.19015e-05	0.30169	0.639	0.355	0.874644	4
Lrrc49	5.25409e-05	0.405121	0.472	0.203	0.885419	4
Tmco3	5.31247e-05	0.676581	0.667	0.413	0.895258	4
Fxyd6	5.35154e-05	0.60867	0.472	0.199	0.901841	4
Rab27b	5.49669e-05	0.604828	0.472	0.203	0.926303	4
Tbc1d1	5.52971e-05	0.629292	0.639	0.42	0.931866	4
1500011B03Rik	5.88059e-05	0.374169	0.472	0.203	0.990996	4
Phc3	6.14626e-05	0.618194	0.917	0.641	1	4
Sec62	6.27245e-05	0.493178	1	0.978	1	4
Gm44270	6.44557e-05	0.422179	0.528	0.221	1	4
Dad1	6.48428e-05	0.313164	1	0.982	1	4
Gm12183	6.68583e-05	0.311377	0.972	0.928	1	4
Phkb	6.88813e-05	0.452401	0.694	0.38	1	4
Foxp1	6.97108e-05	0.590893	0.917	0.779	1	4
Sh3rf1	6.99756e-05	0.418989	0.833	0.565	1	4
Gm45629	7.33958e-05	0.478803	0.333	0.101	1	4
Myl12a	7.64827e-05	0.379224	1	0.996	1	4
Fbxw11	7.66472e-05	0.413667	0.944	0.703	1	4
Sipa1l3	7.67808e-05	0.531545	0.667	0.38	1	4
Lrch3	7.7628e-05	0.360355	0.694	0.431	1	4
Cav1	7.76321e-05	0.361646	0.306	0.094	1	4
Casz1	8.67262e-05	0.308781	0.833	0.58	1	4
Smg6	8.82873e-05	0.406913	0.694	0.453	1	4
Insig2	9.08563e-05	0.595862	0.667	0.46	1	4
Ndufa4	9.23027e-05	0.329436	1	1	1	4
Ywhaz1	9.23027e-05	0.279427	1	1	1	4
Akap9	9.24626e-05	0.599767	0.917	0.888	1	4
Clock	9.53937e-05	0.374244	0.833	0.525	1	4
Tuba1a	9.79846e-05	0.679132	1	0.902	1	4
Stk38l	0.000101471	0.649991	0.917	0.826	1	4
Gm37219	0.00010265	0.753275	0.806	0.652	1	4
Perp	0.000104094	0.637445	0.778	0.572	1	4
Rcn1	0.000104851	0.308735	0.5	0.236	1	4
Gm12966	0.000106853	0.342343	0.944	0.866	1	4
Atp1a1	0.000107331	0.307365	1	0.83	1	4
Srpk11	0.000110209	0.51832	1	0.949	1	4
Gm43305	0.000118011	0.679737	0.806	0.634	1	4
Lamp2	0.000120951	0.50929	0.972	0.982	1	4
Tm4sf11	0.000128027	0.611811	0.917	0.638	1	4
Tmbim4	0.000132018	0.404956	0.972	0.848	1	4
RP23-114B10.6	0.000137889	0.672025	0.444	0.192	1	4
2610301B20Rik	0.000139182	0.299206	0.5	0.232	1	4
D5Ertd579e	0.000144101	0.752183	0.75	0.529	1	4
Tmem199	0.000145988	0.279632	0.556	0.25	1	4
Kdm5b	0.000149065	0.601342	1	0.928	1	4
Slc25a36	0.000150292	0.892659	0.944	0.822	1	4
Calcoco1	0.000152865	0.311504	0.667	0.366	1	4
Glg1	0.000153689	0.463338	0.861	0.674	1	4
Cysrt1	0.000156463	0.641858	0.389	0.17	1	4
Vsig10	0.000158412	0.389889	0.639	0.37	1	4
Cry2	0.000161094	0.315906	0.556	0.297	1	4
Eif4a2	0.00016216	0.348408	0.972	0.953	1	4
Pttg1ip	0.000163814	0.604561	0.944	0.775	1	4
Nfe2l1	0.000167542	0.308767	0.944	0.92	1	4
Slc35f6	0.00016853	0.279683	0.417	0.159	1	4
Srsf5	0.000170736	0.429595	1	0.964	1	4
Gm4951	0.000171124	0.412526	0.528	0.246	1	4
Rhbdl2	0.000174189	0.312514	0.389	0.152	1	4
Tsc22d1	0.000179428	0.5833	0.972	0.826	1	4
Rhbdd2	0.0001852	0.369236	0.5	0.254	1	4
Trappc2l	0.000186679	0.351095	0.833	0.663	1	4
Mprip	0.000193478	0.466931	0.944	0.841	1	4
Dtx3	0.000197544	0.256257	0.528	0.264	1	4
Usp22	0.00020916	0.489102	1	0.971	1	4
Hmgcl	0.000217702	0.259325	0.694	0.388	1	4
Uqcrb	0.000222547	0.258958	1	0.996	1	4
Trit1	0.000230127	0.421486	0.417	0.178	1	4
Cdon	0.000236514	0.373478	0.333	0.12	1	4
Chrac1	0.000245622	0.481884	0.778	0.601	1	4
E430021H15Rik	0.000249224	0.49246	0.333	0.116	1	4
Bbs5	0.000252496	0.266875	0.278	0.083	1	4
Pik3c2b	0.000260037	0.557735	0.806	0.652	1	4
Tmx4	0.000263888	0.768309	0.611	0.333	1	4
Tpd52l2	0.000292539	0.593831	0.972	0.877	1	4
Patz1	0.000299625	0.250223	0.306	0.101	1	4
Calca	0.000300262	2.90816	0.5	0.341	1	4
Zbtb43	0.000315354	0.30896	0.722	0.442	1	4
Heph	0.000327432	0.442613	0.417	0.188	1	4
Rbm39	0.000328449	0.451397	1	1	1	4
Zmiz1	0.000344758	0.37551	1	0.793	1	4
Rell1	0.000348737	0.460499	0.917	0.768	1	4
Hnrnpk	0.000351456	0.338636	1	1	1	4
Ubn2	0.000360244	0.488865	0.917	0.822	1	4
Pum1	0.000367399	0.354143	1	0.949	1	4
Dnajc1	0.000368375	0.449655	0.722	0.58	1	4
Tmem50a	0.000395984	0.356297	0.972	0.855	1	4
H6pd	0.000397171	0.268317	0.278	0.083	1	4
Wdr19	0.00039946	0.521899	0.333	0.123	1	4
Gpatch8	0.000427444	0.458033	0.889	0.721	1	4
Krt19	0.000452684	0.343712	1	0.996	1	4
Eif4g3	0.000466605	0.476195	0.889	0.83	1	4
Herc2	0.000475202	0.599844	0.778	0.63	1	4
5330406M23Rik	0.000480648	0.317754	0.389	0.167	1	4
Tubb4b1	0.000498877	0.586126	0.833	0.779	1	4
Lpcat3	0.000507068	0.41886	0.667	0.449	1	4
Ywhab	0.000507335	0.62418	0.972	0.989	1	4
Cyb5r3	0.000507867	0.642212	0.944	0.877	1	4
Stat5a	0.000508832	0.420789	0.944	0.819	1	4
Gna13	0.000525046	0.587777	0.806	0.699	1	4
Rnh1	0.000528165	0.543752	0.917	0.862	1	4
Bclaf1	0.000568078	0.414779	1	0.978	1	4
Srp14	0.00056873	0.32182	0.944	0.862	1	4
Cxcl17	0.000574197	0.479542	0.278	0.094	1	4
Zc3h11a	0.000577066	0.491782	0.972	0.873	1	4
Sdhaf4	0.00057847	0.51134	0.583	0.409	1	4
Gm37254	0.000581763	0.277552	0.278	0.094	1	4
G6pdx	0.00059802	0.533645	0.694	0.482	1	4
Minos1	0.000601962	0.379643	1	0.967	1	4
Whsc1l1	0.000609482	0.359068	0.944	0.928	1	4
Tmem216	0.000613134	0.382598	0.556	0.322	1	4
St13	0.000633297	0.342353	1	0.996	1	4
Otub1	0.000638563	0.443598	0.917	0.899	1	4
Tango2	0.000659579	0.62332	0.361	0.156	1	4
Chd9	0.000670795	0.341922	0.944	0.819	1	4
Wfdc12	0.000674364	2.83779	0.361	0.152	1	4
Tnpo1	0.000690774	0.39858	0.917	0.851	1	4
Plekha3	0.000697678	0.37393	0.556	0.301	1	4
Kif1b	0.000697863	0.418358	0.889	0.92	1	4
Sgms1	0.000699962	0.585051	0.778	0.591	1	4
Cfl1	0.000700362	0.277276	1	1	1	4
Rassf8	0.000719473	0.454765	0.361	0.152	1	4
Amt	0.000720187	0.320385	0.944	0.855	1	4
Tm2d2	0.00073518	0.411089	0.833	0.674	1	4
Arl6	0.000739019	0.33899	0.306	0.116	1	4
Large1	0.00075897	0.360245	0.528	0.29	1	4
Tmem205	0.000779219	0.385185	0.861	0.645	1	4
Atp2a2	0.000805171	0.386458	0.972	0.801	1	4
Nf1	0.000815004	0.505662	0.861	0.699	1	4
Pja2	0.000840519	0.354975	0.917	0.652	1	4
Kdm6b	0.000842729	0.273677	1	0.996	1	4
Tnfsf10	0.000869977	0.420892	0.361	0.156	1	4
Pbrm1	0.000891284	0.572801	0.944	0.96	1	4
Ndufc1	0.000909815	0.300997	1	0.938	1	4
Lrpap1	0.000920665	0.342088	0.75	0.467	1	4
Ankrd27	0.000935386	0.41372	0.5	0.261	1	4
Chmp3	0.000984476	0.623085	0.944	0.819	1	4
Ndufa3	0.000990567	0.264902	1	0.982	1	4
Itgav1	0.000997395	0.284607	1	0.967	1	4
Osmr1	0.00102403	0.351431	0.806	0.583	1	4
Amfr	0.00104219	0.449412	0.917	0.714	1	4
Nisch	0.0010518	0.363363	0.972	0.888	1	4
Polr2j	0.00105505	0.293021	0.833	0.681	1	4
Nek6	0.00105764	0.636212	0.639	0.373	1	4
Agpat5	0.00107169	0.443612	0.75	0.522	1	4
Hint11	0.00109924	0.280024	1	0.957	1	4
Fopnl	0.00111564	0.296936	0.722	0.482	1	4
Eif11	0.00113833	0.375864	1	0.996	1	4
Emc1	0.00115263	0.289159	0.583	0.344	1	4
Etl4	0.0011744	0.381672	0.861	0.674	1	4
Flnc	0.00120057	0.351603	0.444	0.239	1	4
Pls1	0.00122271	0.522388	0.361	0.163	1	4
Hdac1	0.00129466	0.358971	0.806	0.623	1	4
Ubr1	0.00129972	0.76145	0.667	0.504	1	4
Cux1	0.00130258	0.365298	0.889	0.743	1	4
Scpep1	0.00130578	0.471744	0.861	0.587	1	4
Kmt2d1	0.00130616	0.375381	1	0.978	1	4
Alkbh6	0.00134922	0.394332	0.861	0.649	1	4
Ryk	0.00136186	0.467165	0.694	0.533	1	4
Vtcn1	0.00140291	0.488924	0.472	0.268	1	4
Cltb	0.00141587	0.271205	0.75	0.547	1	4
Pdcl3	0.00142243	0.285083	0.889	0.707	1	4
Ttc39b	0.00142341	0.475083	0.417	0.214	1	4
Glt28d2	0.00144464	0.875125	0.722	0.616	1	4
Nup98	0.0014468	0.310102	1	0.993	1	4
Dnajc101	0.00146823	0.27838	0.556	0.337	1	4
Cnpy4	0.00147167	0.604052	0.556	0.333	1	4
Mysm1	0.00152236	0.454513	0.944	0.681	1	4
Dctn6	0.00153087	0.326716	0.694	0.453	1	4
Pfas1	0.00156608	0.60502	0.833	0.786	1	4
Gm17066	0.00163219	0.253749	1	0.935	1	4
Creb3l2	0.00163846	0.392416	0.611	0.362	1	4
Uqcr11	0.00167835	0.288238	1	0.986	1	4
Spag7	0.00168385	0.341906	0.861	0.678	1	4
Gm9803	0.00170316	0.26962	0.833	0.71	1	4
Hdac6	0.00171271	0.359465	0.444	0.214	1	4
Kmt2e	0.00174458	0.467764	0.944	0.877	1	4
Pkm	0.00179922	0.437098	0.972	0.946	1	4
Emc4	0.00186162	0.29449	0.861	0.696	1	4
Tceb1	0.00187755	0.343585	0.944	0.935	1	4
Baiap2l1	0.00193909	0.440219	0.639	0.449	1	4
Fam160a1	0.00194355	0.313721	0.778	0.5	1	4
Myzap	0.00198544	0.305456	0.417	0.214	1	4
Srcap	0.00200437	0.363409	0.556	0.337	1	4
Atp6v1f	0.00211354	0.342068	0.944	0.924	1	4
Sorl1	0.00214255	0.388929	0.889	0.692	1	4
Gstt3	0.00217737	0.421624	0.694	0.471	1	4
Arl8b	0.00229137	0.352332	1	0.986	1	4
Uckl1	0.00231703	0.46529	0.333	0.149	1	4
Bpnt1	0.00237705	0.400631	0.889	0.786	1	4
Rnf185	0.00244134	0.462312	0.639	0.399	1	4
Prr15l	0.0024428	0.263467	0.417	0.196	1	4
Gm37101	0.00246321	0.694342	0.333	0.141	1	4
Tmem106b	0.00247856	0.43051	0.667	0.413	1	4
Specc1	0.00256228	0.295525	0.694	0.438	1	4
Fam114a1	0.00264269	0.451156	0.389	0.196	1	4
Slc25a24	0.00265565	0.589352	0.5	0.283	1	4
Ubl3	0.0027172	0.606648	0.972	0.891	1	4
Ormdl1	0.00273077	0.407091	0.417	0.207	1	4
Chd6	0.00283739	0.483265	0.917	0.822	1	4
Capn21	0.00284863	0.296429	0.778	0.543	1	4
Cpne31	0.00286644	0.720229	0.889	0.848	1	4
Uqcrq	0.00296786	0.265849	1	0.978	1	4
Map1lc3b	0.00296796	0.381358	1	0.996	1	4
Cisd2	0.00300985	0.419562	0.778	0.725	1	4
Tusc2	0.0030215	0.362288	0.389	0.207	1	4
Kmt5b	0.00306789	0.288137	0.889	0.685	1	4
Ube2q2	0.00313349	0.795717	0.667	0.449	1	4
Synj2bp	0.00314691	0.576949	0.889	0.703	1	4
Ppp6c	0.0032236	0.855971	0.778	0.761	1	4
Zcchc7	0.0032575	0.692259	0.972	0.779	1	4
Sfn1	0.0032762	0.476744	0.972	0.906	1	4
Hif1a	0.00335547	0.326711	0.833	0.739	1	4
Shisa5	0.00335799	0.35055	0.889	0.75	1	4
Phf3	0.00336363	0.492409	0.861	0.743	1	4
Btbd2	0.00341218	0.258508	0.389	0.192	1	4
Clk1	0.00341346	0.426587	1	0.996	1	4
Sppl3	0.00344844	0.390649	0.667	0.486	1	4
4932438A13Rik	0.00345765	0.449654	0.944	0.884	1	4
H2-T24	0.00349018	0.280234	0.306	0.127	1	4
Arhgap35	0.00349177	0.260125	0.722	0.558	1	4
Prkar1a	0.00349953	0.272193	1	0.953	1	4
Cxadr	0.00350963	0.468399	0.917	0.906	1	4
Gstp1	0.00353662	0.288129	0.889	0.848	1	4
Pcnp	0.00354498	0.269306	1	0.978	1	4
Srrm1	0.00361245	0.303134	1	0.975	1	4
Gabarap	0.00365827	0.302911	1	0.986	1	4
Myeov2	0.00374431	0.277507	0.972	0.92	1	4
Mtmr1	0.00378456	0.280587	0.694	0.5	1	4
Rnf11	0.00380126	0.373334	0.722	0.558	1	4
Mast3	0.00393688	0.259112	0.306	0.138	1	4
Gm4895	0.00400248	0.38647	0.417	0.228	1	4
Sel1l	0.00411625	0.484758	0.694	0.58	1	4
Fmnl2	0.00413875	0.305292	0.528	0.301	1	4
Slc35a5	0.00413983	0.347455	0.361	0.17	1	4
Sbds	0.00428293	0.367578	0.861	0.815	1	4
Rbm25	0.00432844	0.417628	1	1	1	4
Cul3	0.00434962	0.400578	0.944	0.873	1	4
Pnisr	0.00445706	0.534566	0.917	0.815	1	4
Ube2l3	0.00447398	0.336245	0.889	0.866	1	4
Usp34	0.00447568	0.505391	0.972	0.899	1	4
Dcaf7	0.00448023	0.349286	0.667	0.525	1	4
Pdcd5	0.00450062	0.294379	0.889	0.746	1	4
Fam63b	0.00452575	0.600999	0.694	0.551	1	4
Zfp280d	0.00461294	0.470041	0.806	0.732	1	4
Rnf141	0.00465229	0.298342	0.444	0.225	1	4
Ttc3	0.00471388	0.598443	0.889	0.761	1	4
Cyb561	0.00482338	0.402369	0.806	0.681	1	4
Myo10	0.00492615	0.403598	0.889	0.833	1	4
Acp2	0.00498043	0.304679	0.5	0.326	1	4
Dhrs3	0.00508008	0.440545	0.861	0.772	1	4
Tes	0.00510582	0.391453	0.944	0.754	1	4
Prex1	0.00523909	0.32872	0.444	0.264	1	4
Snx10	0.00525029	0.434868	0.556	0.384	1	4
Wapl	0.00526559	0.301397	1	0.989	1	4
Isg20	0.00526645	0.46527	0.333	0.17	1	4
Zcchc24	0.0053256	0.305211	0.278	0.123	1	4
Ascc2	0.00542019	0.463875	0.556	0.373	1	4
Plrg1	0.00562897	0.45381	0.639	0.507	1	4
Sar1b	0.00564204	0.278009	0.972	0.873	1	4
Luc7l2	0.00569012	0.340005	0.972	0.87	1	4
Scamp2	0.00577839	0.416634	0.833	0.674	1	4
Pgrmc1	0.00578711	0.473597	0.861	0.783	1	4
Zkscan1	0.00580036	0.620375	0.75	0.63	1	4
Klhl12	0.00597365	0.585023	0.694	0.522	1	4
4833439L19Rik	0.00607835	0.407938	0.694	0.536	1	4
Slirp	0.00610147	0.337512	0.833	0.848	1	4
Clcn3	0.00615203	0.682625	0.917	0.877	1	4
Adam9	0.00627947	0.73827	0.75	0.591	1	4
Crot	0.00635427	0.324014	0.278	0.12	1	4
2310030G06Rik	0.00643975	0.305751	0.417	0.232	1	4
Trappc4	0.00647622	0.498703	0.75	0.641	1	4
Nup88	0.00655746	0.696856	0.694	0.554	1	4
Dnajc8	0.00662156	0.321574	0.917	0.855	1	4
Ttc39a	0.00668519	0.508334	0.444	0.257	1	4
Tet2	0.0067401	0.341436	0.944	0.888	1	4
F11r	0.00679067	0.308185	0.944	0.902	1	4
Mettl26	0.0068538	0.354884	0.806	0.714	1	4
Smek2	0.00691826	0.416549	0.889	0.79	1	4
Zfp868	0.006922	0.345149	0.778	0.565	1	4
5530601H04Rik	0.00702184	0.267531	0.444	0.264	1	4
Rab3gap1	0.00714284	0.372021	0.861	0.696	1	4
Rnf130	0.00721369	0.378833	0.694	0.562	1	4
Lpcat4	0.00742843	0.505444	0.472	0.286	1	4
Gtf3c3	0.00745093	0.314993	0.611	0.446	1	4
Irf6	0.00750677	0.882297	0.694	0.554	1	4
Smim7	0.00753445	0.371034	0.917	0.917	1	4
Ocln	0.0075365	0.427334	0.861	0.793	1	4
Dctn5	0.00765137	0.402256	0.75	0.638	1	4
Ano1	0.00769865	0.462409	0.944	0.931	1	4
Cldn4	0.00770519	0.526742	0.944	0.957	1	4
G6pc3	0.00772732	0.39418	0.444	0.264	1	4
Ppme1	0.00774285	0.339184	0.639	0.467	1	4
Mpv17	0.00800919	0.305405	0.722	0.529	1	4
Ccdc173	0.00834241	0.350372	0.333	0.17	1	4
Oat1	0.00846217	0.330746	0.528	0.341	1	4
Fdx1	0.00863316	0.322343	0.778	0.645	1	4
Zc3hav1	0.00864934	0.254117	0.972	0.935	1	4
Ncoa2	0.0089066	0.416597	0.667	0.514	1	4
Ptbp3	0.00930145	0.448084	0.972	0.982	1	4
Ick	0.00931233	0.260917	0.5	0.312	1	4
Lztfl1	0.00939768	0.570727	0.639	0.486	1	4
Slc35e2	0.00951806	0.449609	0.444	0.257	1	4
Dnase2a	0.00957417	0.376247	0.5	0.377	1	4
Irak4	0.00970552	0.485433	0.611	0.496	1	4
Hip1r	0.00978286	0.342601	0.639	0.511	1	4
Cox5a	0.0097901	0.286537	0.972	0.96	1	4
H2-Aa	3.47987e-27	2.62561	0.774	0.075	5.86428e-23	5
Gbp8	1.69444e-22	0.781776	0.645	0.057	2.85546e-18	5
Gbp9	8.38161e-22	1.31148	0.839	0.153	1.41247e-17	5
Gbp6	1.18715e-20	0.478283	0.581	0.057	2.00058e-16	5
Gbp10	6.10515e-20	0.288175	0.548	0.046	1.02884e-15	5
Gbp3	1.98151e-19	1.63313	0.968	0.317	3.33924e-15	5
Gbp2b	3.38837e-19	2.24284	0.871	0.21	5.71008e-15	5
Gm12250	1.33225e-18	1.11376	0.71	0.11	2.2451e-14	5
Gbp4	1.83226e-18	0.463593	0.71	0.107	3.08773e-14	5
Cxcl9	4.33673e-16	1.82703	0.29	0.007	7.30825e-12	5
Gbp2	5.09851e-16	1.82985	0.935	0.331	8.59202e-12	5
H2-Ab1	7.54492e-16	2.15465	0.839	0.214	1.27147e-11	5
Rtp4	1.4622e-15	0.824347	0.871	0.21	2.46411e-11	5
Ifi44	8.09497e-15	1.13907	0.806	0.181	1.36416e-10	5
Tgtp1	1.14515e-14	0.785849	0.484	0.06	1.92981e-10	5
Igtp	2.38041e-14	1.42146	0.839	0.242	4.01146e-10	5
Irgm1	3.62093e-14	1.63473	0.839	0.242	6.102e-10	5
H2-Eb1	7.29061e-13	1.3583	0.613	0.121	1.22861e-08	5
Ubd	6.01921e-12	1.37268	0.968	0.683	1.01436e-07	5
Irgm2	7.23055e-11	0.292651	0.613	0.142	1.21849e-06	5
Stat1	2.71342e-10	0.574655	0.903	0.431	4.57265e-06	5
Ddx60	1.47503e-09	0.419892	0.613	0.164	2.48572e-05	5
Serpina3g	2.35424e-09	0.62236	0.355	0.05	3.96736e-05	5
Oasl2	2.4262e-09	0.804159	0.581	0.153	4.08862e-05	5
Ifi47	3.30251e-09	1.75239	0.871	0.427	5.56538e-05	5
Gm6977	4.70361e-09	0.586078	1	0.996	7.92653e-05	5
H2-D1	5.00991e-09	0.554444	1	1	8.44269e-05	5
Ccl2	5.90504e-09	0.397527	0.516	0.121	9.95117e-05	5
Psmb10	8.35187e-09	0.437925	0.935	0.523	0.000140746	5
Gm49511	1.29311e-08	0.508863	0.677	0.235	0.000217915	5
B2m	2.00142e-08	0.404475	1	1	0.00033728	5
Gbp71	4.28631e-08	0.903568	0.871	0.413	0.00072233	5
Xaf1	5.89158e-08	0.272137	0.645	0.196	0.000992849	5
Oas1a	6.27725e-08	0.466003	0.484	0.114	0.00105784	5
H2-T22	6.80613e-08	0.64233	1	0.765	0.00114697	5
Oas1g	8.28688e-08	0.319515	0.323	0.053	0.0013965	5
Psmb9	1.0276e-07	0.548165	0.903	0.584	0.00173172	5
Chsy1	1.6049e-07	0.406289	0.613	0.185	0.00270458	5
Irf1	3.20698e-07	0.980855	0.903	0.484	0.0054044	5
Oasl1	3.38099e-07	0.423235	0.258	0.036	0.00569765	5
Tnip3	3.97535e-07	0.429349	0.484	0.135	0.00669926	5
Slfn2	4.19823e-07	0.77419	0.677	0.281	0.00707485	5
Ly6i	4.21153e-07	0.582415	0.387	0.089	0.00709728	5
AW1120101	4.65804e-07	0.636109	0.806	0.391	0.00784973	5
Plin21	4.68742e-07	0.635146	1	0.904	0.00789924	5
Tap1	6.53076e-07	0.794006	0.871	0.555	0.0110056	5
Apol6	7.00032e-07	0.483093	0.613	0.246	0.0117969	5
Osgin2	7.04806e-07	0.332461	0.581	0.174	0.0118774	5
Pigr1	7.07674e-07	0.711276	0.935	0.641	0.0119257	5
Angptl4	7.46634e-07	0.569982	0.871	0.509	0.0125823	5
H2-K1	8.39878e-07	0.503253	1	1	0.0141536	5
Sectm1a	9.93721e-07	0.695078	0.548	0.185	0.0167462	5
H2-DMb2	1.00097e-06	0.422979	0.548	0.171	0.0168683	5
Tmprss4	1.33612e-06	0.301009	0.581	0.206	0.0225164	5
Sp140	1.44372e-06	0.319421	0.903	0.53	0.0243295	5
Arhgap8	1.7942e-06	0.549185	0.871	0.466	0.0302359	5
Ube2l6	1.7962e-06	0.394163	0.484	0.135	0.0302695	5
Chka1	1.83536e-06	0.543385	1	0.957	0.0309295	5
Tnfaip3	2.23262e-06	0.710753	0.806	0.438	0.0376241	5
Tlr2	2.29377e-06	0.691726	0.645	0.281	0.0386546	5
H2-DMa	2.66241e-06	0.927749	0.387	0.103	0.044867	5
Cxcl10	3.06085e-06	1.56246	0.387	0.103	0.0515814	5
Phf11d	3.23465e-06	0.841621	0.774	0.313	0.0545104	5
Gm42843	7.27185e-06	0.80357	0.613	0.246	0.122545	5
H2-Q4	7.34044e-06	0.266311	1	0.94	0.123701	5
Csn1s2a1	7.49703e-06	0.581583	1	0.968	0.12634	5
Dennd4a	7.72559e-06	0.297199	0.806	0.434	0.130192	5
Nlrc5	9.30253e-06	0.371105	0.839	0.463	0.156766	5
Pxn	1.04844e-05	0.395125	0.839	0.48	0.176683	5
Csn1s11	1.11795e-05	0.438854	1	0.986	0.188397	5
Psma5	1.13911e-05	0.340031	1	0.957	0.191963	5
H2-T23	1.25469e-05	0.53922	1	0.972	0.211441	5
Casp12	1.28562e-05	0.568322	0.774	0.434	0.216652	5
Pdk4	1.60287e-05	0.616555	0.968	0.555	0.270115	5
Ncoa7	1.68864e-05	0.798617	0.935	0.737	0.28457	5
Nmi	1.91776e-05	0.333859	0.935	0.569	0.323181	5
Wap1	2.13822e-05	0.797487	0.806	0.456	0.360334	5
Stard51	2.15899e-05	0.418285	0.71	0.381	0.363832	5
Psmb8	2.35662e-05	0.39652	1	0.918	0.397137	5
H2-T10	2.62426e-05	0.332526	0.935	0.544	0.44224	5
Gm8394	2.66525e-05	0.36829	1	0.94	0.449148	5
Rnf19b	2.88988e-05	0.501253	1	0.794	0.487003	5
Birc3	2.98718e-05	0.460905	1	0.779	0.5034	5
Sbsn	3.50072e-05	0.314136	0.742	0.395	0.58994	5
Parp9	3.60065e-05	0.448133	0.806	0.505	0.606781	5
Plscr11	3.73898e-05	0.513947	1	0.794	0.630093	5
H2-T-ps	4.39962e-05	0.254291	0.968	0.922	0.741424	5
Casp4	5.73257e-05	0.751877	0.742	0.399	0.966052	5
Wfdc3	6.03724e-05	0.411025	0.871	0.534	1	5
Pdlim5	6.04508e-05	0.536067	0.968	0.918	1	5
Gng51	6.96094e-05	0.272384	1	0.989	1	5
Tapbp	7.73122e-05	0.34365	1	0.954	1	5
Lao11	8.04037e-05	0.705565	0.677	0.37	1	5
Ifit1	8.55077e-05	0.654966	0.29	0.078	1	5
Parp14	8.84898e-05	0.642264	0.613	0.288	1	5
Csn21	9.37253e-05	0.460725	1	0.996	1	5
Selenop1	9.46003e-05	0.483295	0.968	0.875	1	5
Bcl2l15	9.86209e-05	0.444001	0.871	0.623	1	5
Gm12715	0.000109496	0.436161	1	1	1	5
Ubc	0.000113325	0.364345	1	0.996	1	5
Actg1	0.000132175	0.368863	1	1	1	5
Aloxe3	0.000140568	0.296454	0.29	0.078	1	5
Csf1	0.000155468	0.402751	0.71	0.37	1	5
Lcp1	0.000195581	0.455462	0.968	0.726	1	5
Irx21	0.00019713	0.379565	0.968	0.783	1	5
Gjb61	0.00020787	0.563022	0.871	0.498	1	5
Bglap3	0.000211855	0.70149	0.774	0.473	1	5
Bid	0.000226664	0.405305	0.581	0.285	1	5
Abcg21	0.000251515	0.516248	0.839	0.544	1	5
Tcaf2	0.000251833	0.286584	0.839	0.555	1	5
Parp12	0.000252072	0.430497	0.419	0.164	1	5
Dock9	0.000266713	0.385997	0.968	0.808	1	5
Mertk	0.000269128	0.260507	0.839	0.463	1	5
Zfp8681	0.000270569	0.360417	0.806	0.566	1	5
Hadha	0.000277	0.428232	1	0.879	1	5
Fabp31	0.000313364	0.41657	0.935	0.591	1	5
Hk2	0.000322632	0.743617	0.968	0.758	1	5
Scyl2	0.000335747	0.340056	0.903	0.601	1	5
Tlr3	0.000351116	0.636731	0.548	0.267	1	5
Lgals3bp	0.000355526	0.432963	0.839	0.52	1	5
Gm12989	0.000394839	0.298859	1	0.95	1	5
Rars1	0.000428603	0.550471	0.903	0.747	1	5
Ifrd1	0.000441441	0.390998	1	0.986	1	5
Pycard	0.000464749	0.480286	0.935	0.69	1	5
Hs3st3b1	0.000490486	0.290259	0.677	0.359	1	5
Arhgdib	0.000505574	0.447272	0.419	0.149	1	5
Thrsp1	0.000525719	0.32085	0.968	0.662	1	5
Car22	0.000549688	0.626483	0.968	0.801	1	5
Atg7	0.000559714	0.289242	0.71	0.402	1	5
Zfp36	0.000576918	0.405862	0.968	0.893	1	5
Ddhd2	0.000601876	0.410626	0.968	0.73	1	5
Rnf213	0.000616398	0.691658	0.935	0.801	1	5
Gda	0.000616839	0.848385	0.516	0.242	1	5
N4bp1	0.000627352	0.283808	0.903	0.641	1	5
Dtx3l	0.000637452	0.470278	0.935	0.744	1	5
Ccrl2	0.000714197	0.3664	0.419	0.174	1	5
Ndrg1	0.000716941	0.359669	0.968	0.865	1	5
Cd361	0.0007303	0.30051	0.935	0.587	1	5
Naa60	0.000732916	0.314922	0.581	0.292	1	5
Pnpla7	0.000773458	0.41987	0.645	0.37	1	5
Hephl1	0.00086019	0.275416	0.355	0.135	1	5
Samhd1	0.000916896	0.267605	0.839	0.473	1	5
Ugcg	0.000928964	0.328706	0.742	0.587	1	5
Adss	0.0010204	0.384536	1	0.854	1	5
Lgals9	0.00103417	0.819838	0.548	0.278	1	5
Tmbim1	0.00106084	0.364532	0.968	0.811	1	5
Ireb2	0.00123172	0.325846	0.935	0.662	1	5
Cp1	0.0012341	0.325807	1	0.954	1	5
Ech11	0.00123807	0.376195	1	0.897	1	5
Cish1	0.00126815	0.331627	0.871	0.587	1	5
Ocrl	0.00133639	0.265177	0.452	0.192	1	5
Cxcl1	0.00134755	0.318095	0.71	0.438	1	5
9830144P21Rik	0.00137858	0.292051	0.871	0.591	1	5
Pcolce2	0.00146636	0.281051	0.387	0.146	1	5
Zfp959	0.00154419	0.511506	0.452	0.214	1	5
Rnasel	0.0015667	0.295244	0.871	0.555	1	5
Egln3	0.00162171	0.45233	0.419	0.21	1	5
Rps2-ps9	0.00162995	0.374339	0.806	0.644	1	5
Csn31	0.00163861	0.359091	1	0.996	1	5
Chpt1	0.00164995	0.522451	0.935	0.744	1	5
Coro1b	0.00166836	0.300622	0.935	0.69	1	5
Ifit2	0.00170882	1.6923	0.29	0.107	1	5
Lpgat1	0.00171693	0.263132	1	0.904	1	5
Cttnbp2nl	0.00175067	0.263642	0.839	0.573	1	5
Rab30	0.00176472	0.399066	0.484	0.235	1	5
Rap2c1	0.00178047	0.635353	0.774	0.523	1	5
Blnk	0.00181288	0.491414	0.452	0.206	1	5
Ogfrl11	0.0021099	0.310176	1	0.907	1	5
Ehd1	0.00229668	0.326481	0.839	0.63	1	5
Maml2	0.0024755	0.427778	0.871	0.598	1	5
Nfkbib	0.00267716	0.277997	0.871	0.651	1	5
Gm2a1	0.00269975	0.33241	1	0.979	1	5
Noct	0.00286485	0.448553	1	0.911	1	5
Phf20	0.00292102	0.456615	0.774	0.619	1	5
1700109H08Rik	0.00300567	0.378203	0.419	0.221	1	5
Pard3b	0.00301316	0.331865	0.742	0.505	1	5
Irf9	0.00302775	0.34377	0.677	0.48	1	5
Arl13b	0.00304908	0.252419	0.774	0.541	1	5
Cgn	0.00326029	0.404027	0.968	0.826	1	5
Atp6v1b2	0.00328173	0.376365	0.871	0.733	1	5
Lmtk2	0.00333102	0.368791	0.903	0.708	1	5
Zbtb11	0.00338989	0.497891	0.935	0.815	1	5
Smpdl3a	0.00339204	0.262561	0.71	0.438	1	5
A930011G23Rik	0.00339378	0.313694	0.516	0.285	1	5
Ifitm31	0.0034038	0.257653	0.742	0.505	1	5
Asah1	0.00352817	0.312788	0.806	0.552	1	5
Fnip1	0.00354238	0.314132	0.903	0.776	1	5
Tank	0.00359344	0.443049	0.903	0.804	1	5
Mfhas1	0.00363404	0.476826	0.742	0.495	1	5
Edc3	0.00372031	0.285888	0.516	0.256	1	5
Stard3nl	0.00386483	0.430197	0.71	0.53	1	5
C3	0.00393476	0.401488	1	0.907	1	5
Dab21	0.00408153	0.419631	0.903	0.63	1	5
Pnp	0.0041179	0.348628	0.677	0.466	1	5
Phactr1	0.00418529	0.652187	0.516	0.281	1	5
Frmd4b	0.0042206	0.269353	0.613	0.395	1	5
Hsdl2	0.0045013	0.389385	1	0.947	1	5
Fnbp1	0.00451432	0.384911	0.935	0.673	1	5
Fam21	0.00473396	0.306039	0.71	0.52	1	5
Vwa5a	0.00475124	0.357135	0.839	0.587	1	5
Unc93b1	0.00493277	0.259543	0.387	0.16	1	5
Me1	0.00493304	0.321797	0.903	0.808	1	5
Gm12669	0.00493367	0.25272	0.968	0.772	1	5
E130308A19Rik	0.00494013	0.353642	0.516	0.288	1	5
Hivep2	0.00512642	0.258547	0.839	0.569	1	5
Rnd3	0.00512645	0.278484	0.903	0.63	1	5
Thrb	0.00513664	0.266083	0.742	0.452	1	5
Jmjd1c	0.00536947	0.296223	1	0.957	1	5
H2-Q6	0.00537023	0.330965	1	0.968	1	5
Mpc1-ps	0.00563176	0.277832	0.968	0.893	1	5
Sde2	0.00565954	0.311182	0.968	0.822	1	5
Gm16585	0.00600707	0.354078	0.774	0.612	1	5
Grn	0.00602185	0.25797	0.935	0.772	1	5
Gtf3c4	0.00640635	0.269223	0.387	0.178	1	5
Gdap2	0.00641029	0.302263	0.419	0.231	1	5
Myd88	0.0065651	0.351402	0.645	0.452	1	5
Gem	0.00665755	0.457499	0.645	0.463	1	5
Nbea	0.00684237	0.36858	0.871	0.737	1	5
Tmsb4x1	0.00693405	0.342925	1	0.996	1	5
Btg21	0.00729092	0.461759	1	0.964	1	5
Slc6a14	0.00741962	0.447364	0.355	0.167	1	5
0610037L13Rik	0.00754175	0.277262	0.903	0.609	1	5
Fchsd2	0.00757941	0.452069	0.742	0.52	1	5
Muc152	0.00794391	0.301133	1	0.915	1	5
Ambra1	0.00799515	0.251157	0.839	0.505	1	5
BC064078	0.00820301	0.280673	0.806	0.616	1	5
Ltf	0.00832934	0.546546	0.581	0.384	1	5
Gm433051	0.00880386	0.619382	0.71	0.648	1	5
Cd47	0.00900337	0.34294	1	0.964	1	5
Ikbkg	0.00917051	0.572231	0.645	0.381	1	5
Chp1	0.00931233	0.284183	1	0.851	1	5
Zfand6	0.00933193	0.283341	0.968	0.89	1	5
Thbs1	0.00964876	0.474102	1	0.819	1	5

## Sheet: Tumor only
gene	p_val	avg_logFC	pct.1	pct.2	p_val_adj	cluster
Fgfr2	1.17343e-27	1.86024	0.976	0.114	1.9709e-23	1
Krt15	1.27455e-24	1.54359	0.881	0.073	2.14073e-20	1
Tfap2b	5.78845e-24	0.79735	0.833	0.057	9.72228e-20	1
Epgn	1.1565e-23	1.45352	0.952	0.098	1.94245e-19	1
Krt17	1.22079e-23	2.92879	0.976	0.211	2.05044e-19	1
Col17a1	1.87645e-23	1.42642	0.881	0.098	3.15168e-19	1
Agtr1a	3.66831e-22	1.19659	0.81	0.065	6.1613e-18	1
Krt5	3.66361e-21	0.970515	0.738	0.049	6.1534e-17	1
Atp7b	1.31563e-20	0.709176	0.786	0.057	2.20974e-16	1
Ttc6	2.28297e-20	1.18731	0.643	0.016	3.83448e-16	1
Pappa	2.41343e-20	0.30493	0.762	0.065	4.0536e-16	1
Calca	3.59357e-20	1.29953	0.69	0.033	6.03577e-16	1
Tbx3	5.30276e-20	0.64803	0.762	0.065	8.90652e-16	1
Tpm2	1.323e-19	1.18097	0.833	0.106	2.22212e-15	1
Trp63	2.91993e-19	0.96322	0.929	0.163	4.90431e-15	1
Wnt4	6.37636e-19	0.564225	0.786	0.089	1.07097e-14	1
Slc7a2	9.00859e-19	1.1409	0.976	0.285	1.51308e-14	1
Plac8	1.18779e-18	1.84522	0.857	0.146	1.99501e-14	1
Fgfr3	1.76903e-18	0.497399	0.786	0.106	2.97126e-14	1
Wfdc12	4.05395e-17	2.24255	0.714	0.081	6.80901e-13	1
Trim29	4.74843e-17	0.975328	0.69	0.081	7.97547e-13	1
Sprr1a	5.20659e-17	2.08347	0.762	0.122	8.74498e-13	1
Slc1a3	5.31842e-17	0.522405	0.619	0.033	8.93282e-13	1
Kcnh1	7.8614e-17	0.283052	0.762	0.089	1.3204e-12	1
Vwf	8.01761e-17	0.64626	0.738	0.089	1.34664e-12	1
Csn2	1.23177e-16	0.361402	0.762	0.089	2.06888e-12	1
Mmp10	1.46007e-16	0.259926	0.667	0.065	2.45233e-12	1
Ifi202b	2.09177e-16	1.06836	0.643	0.057	3.51334e-12	1
Dsp	2.43287e-16	1.42013	0.976	0.325	4.08624e-12	1
Mal	5.57507e-16	0.437335	0.738	0.098	9.36389e-12	1
Tagln	6.52493e-16	0.987451	0.643	0.057	1.09593e-11	1
Kalrn	7.21605e-16	0.343891	0.81	0.163	1.21201e-11	1
Gpx3	8.42519e-16	2.01739	0.833	0.179	1.4151e-11	1
Cbr2	2.36403e-15	1.01091	0.81	0.146	3.97063e-11	1
Ly6d	3.17222e-15	1.58784	0.762	0.138	5.32806e-11	1
Mmp3	4.2977e-15	0.441034	0.619	0.049	7.21842e-11	1
Itgb6	5.12777e-15	1.75311	0.762	0.138	8.6126e-11	1
S100a14	5.94005e-15	0.865604	0.714	0.154	9.97691e-11	1
Tspan1	6.30311e-15	0.791002	0.667	0.081	1.05867e-10	1
Tenm2	8.39035e-15	0.366142	0.619	0.065	1.40924e-10	1
Klk8	1.2941e-14	0.466989	0.571	0.049	2.17357e-10	1
Dkk3	1.61616e-14	0.613238	0.714	0.13	2.7145e-10	1
Cdk18	1.76125e-14	0.404761	0.833	0.195	2.95819e-10	1
Krt19	1.77774e-14	1.90953	0.905	0.293	2.9859e-10	1
Cldn6	2.60257e-14	1.04735	0.5	0.024	4.37127e-10	1
Serpinb2	2.79596e-14	0.643434	0.595	0.057	4.6961e-10	1
Wif1	1.09875e-13	1.21688	0.643	0.081	1.84547e-09	1
Epb41l3	1.13428e-13	0.330508	0.524	0.041	1.90514e-09	1
Tnip3	1.26861e-13	1.28744	0.405	0	2.13076e-09	1
2210407C18Rik	1.661e-13	1.39622	0.595	0.065	2.78981e-09	1
Sfn	3.32907e-13	1.48737	1	0.837	5.5915e-09	1
Bhlhe41	3.81633e-13	1.67448	0.976	0.829	6.40991e-09	1
Slpi	4.43752e-13	2.03742	1	0.569	7.45326e-09	1
Bmp3	9.54766e-13	1.00822	0.405	0.008	1.60363e-08	1
Defb1	1.05957e-12	0.632398	0.476	0.033	1.77965e-08	1
Bgn	1.36254e-12	1.40949	0.643	0.106	2.28853e-08	1
Serpinb5	1.46842e-12	1.48647	0.952	0.455	2.46636e-08	1
Tacstd2	2.16496e-12	0.965991	1	0.309	3.63627e-08	1
Kif1a	3.76348e-12	0.355855	0.5	0.041	6.32114e-08	1
Krt14	3.86561e-12	1.77552	0.952	0.407	6.49267e-08	1
Acsbg1	4.40277e-12	0.663633	0.643	0.106	7.39489e-08	1
Rasgrf1	4.42487e-12	0.396807	0.476	0.041	7.43201e-08	1
Aqp3	4.5351e-12	0.92071	0.643	0.146	7.61716e-08	1
Apobec1	4.81561e-12	0.810117	0.476	0.041	8.0883e-08	1
Rnd3	6.39097e-12	1.29161	1	0.659	1.07343e-07	1
Plekha6	9.15989e-12	0.395566	0.643	0.106	1.5385e-07	1
Zcchc3	1.08883e-11	0.310497	0.643	0.106	1.82879e-07	1
Lamc2	1.1989e-11	1.49031	0.952	0.634	2.01368e-07	1
Gipc2	1.25665e-11	0.347087	0.429	0.024	2.11067e-07	1
Lama3	1.79731e-11	1.08616	0.714	0.154	3.01877e-07	1
Ddo	2.39642e-11	0.428716	0.524	0.057	4.02503e-07	1
Calcb	2.72883e-11	1.2691	0.333	0	4.58335e-07	1
Cdh13	3.09878e-11	0.561166	0.405	0.024	5.20471e-07	1
Usp18	4.11995e-11	0.968249	0.762	0.236	6.91987e-07	1
Tox	5.23942e-11	0.297128	0.5	0.065	8.80012e-07	1
Gm12873	5.51785e-11	0.333813	0.381	0.016	9.26778e-07	1
Penk	7.10326e-11	1.37087	0.429	0.033	1.19306e-06	1
Apoe	1.03347e-10	1.8226	0.905	0.333	1.73582e-06	1
Anxa8	1.53345e-10	0.778705	0.667	0.138	2.57559e-06	1
Agrn	2.88605e-10	0.934707	1	0.797	4.84741e-06	1
Gdpd3	3.12738e-10	1.02476	0.619	0.154	5.25275e-06	1
Klk7	3.19236e-10	0.673062	0.357	0.016	5.36189e-06	1
Lmo7	4.13231e-10	1.20519	0.786	0.293	6.94063e-06	1
Nectin1	4.57901e-10	0.348964	0.952	0.431	7.69091e-06	1
Moxd1	5.1371e-10	1.92418	0.881	0.48	8.62827e-06	1
Sema3c	5.72014e-10	1.33437	0.952	0.545	9.60755e-06	1
Rpl34	6.17743e-10	0.324812	1	0.927	1.03756e-05	1
Tns4	6.98513e-10	0.505227	0.833	0.268	1.17322e-05	1
Krt16	1.09572e-09	0.944811	0.762	0.211	1.84037e-05	1
Ucp2	1.48544e-09	1.13308	1	0.87	2.49494e-05	1
Tph1	1.57772e-09	1.10598	0.333	0.016	2.64994e-05	1
Epb41l4b	1.79322e-09	0.787931	0.762	0.228	3.01189e-05	1
Dmkn	2.00611e-09	1.03417	0.738	0.211	3.36946e-05	1
Mtrf1l	2.17916e-09	0.450802	0.643	0.154	3.66012e-05	1
Klf13	3.07468e-09	1.20684	1	0.935	5.16424e-05	1
Pgr	3.25313e-09	0.325521	0.476	0.073	5.46396e-05	1
Hmgcs2	4.96883e-09	0.942525	0.262	0	8.34565e-05	1
Plxna2	5.16288e-09	0.263137	0.452	0.065	8.67157e-05	1
Spef2	5.53107e-09	0.973046	0.381	0.041	9.28999e-05	1
Runx1	8.24931e-09	0.832477	1	0.846	0.000138555	1
Mtmr7	8.41198e-09	0.943159	0.786	0.325	0.000141288	1
Marcks	8.87635e-09	1.28092	0.976	0.846	0.000149087	1
Prdm11	8.9583e-09	0.307901	0.595	0.122	0.000150464	1
Hepacam2	9.65444e-09	0.778908	0.357	0.033	0.000162156	1
Depdc7	9.71427e-09	0.369153	0.571	0.146	0.000163161	1
Pdpn	1.00486e-08	1.6921	0.714	0.26	0.000168777	1
Trp53inp1	1.02286e-08	0.67393	0.881	0.398	0.000171799	1
Adra1a	1.09127e-08	0.634849	0.31	0.016	0.00018329	1
Trpm4	1.17354e-08	0.577225	0.762	0.252	0.000197108	1
Abcc8	1.49932e-08	0.261254	0.333	0.024	0.000251826	1
Dennd2c	1.69552e-08	0.742199	0.833	0.333	0.000284779	1
Fxyd4	1.87422e-08	0.34267	0.571	0.146	0.000314794	1
Sema6d	1.93513e-08	0.438596	0.643	0.163	0.000325024	1
Prlr	2.1287e-08	2.32307	0.881	0.488	0.000357536	1
Oas2	2.12946e-08	0.709943	0.5	0.098	0.000357665	1
Cnn1	2.60389e-08	1.39904	0.357	0.041	0.000437349	1
Cdh1	3.00174e-08	0.922622	0.976	0.618	0.000504173	1
Gm16549	3.01816e-08	0.458588	0.667	0.228	0.00050693	1
AW112010	3.44029e-08	0.876929	0.595	0.163	0.000577832	1
Gprin3	4.04682e-08	0.42017	0.429	0.065	0.000679704	1
Sprr2a3	4.06874e-08	1.24105	0.262	0.008	0.000683386	1
Urah	4.15857e-08	0.916033	0.929	0.528	0.000698474	1
Bmpr1b	4.46937e-08	0.429291	0.262	0.008	0.000750675	1
C1s1	4.50493e-08	0.269546	0.69	0.203	0.000756648	1
Pi15	4.74088e-08	0.25077	0.286	0.016	0.000796278	1
Ptpn13	4.96171e-08	0.570407	1	0.488	0.000833368	1
Alcam	5.22869e-08	1.12798	0.81	0.496	0.00087821	1
Ubp1	5.49065e-08	1.01391	0.976	0.634	0.00092221	1
Areg	5.95315e-08	1.05623	0.786	0.39	0.000999891	1
Lama5	6.28264e-08	0.494621	0.881	0.455	0.00105523	1
Perp	6.55739e-08	1.12385	0.929	0.675	0.00110138	1
Mboat1	7.87024e-08	1.11377	0.81	0.423	0.00132189	1
Ly6k	9.25966e-08	0.821796	0.548	0.163	0.00155525	1
Galnt18	1.08673e-07	0.470855	0.429	0.081	0.00182528	1
Myh9	1.11896e-07	0.598938	1	1	0.0018794	1
Casz1	1.48619e-07	0.414208	0.667	0.236	0.0024962	1
Prdm1	1.71808e-07	0.252609	0.667	0.203	0.00288568	1
Pdgfa	1.71923e-07	0.870958	0.976	0.78	0.00288762	1
Lpin2	1.72894e-07	1.12243	0.952	0.764	0.00290393	1
Dsg2	1.77926e-07	0.587895	0.952	0.634	0.00298844	1
Srgap1	1.99549e-07	0.331414	0.405	0.073	0.00335163	1
Gm43305	2.34198e-07	1.11987	0.929	0.61	0.00393358	1
Cxcl15	2.40648e-07	0.898812	0.262	0.016	0.00404193	1
Gfra1	2.43214e-07	0.455682	0.429	0.081	0.00408502	1
Nipal1	2.52759e-07	0.847156	0.714	0.268	0.00424535	1
Mapk13	2.64565e-07	0.678461	0.881	0.423	0.00444363	1
Smg7	2.89055e-07	0.77105	1	1	0.00485497	1
Slc5a5	3.43336e-07	0.267808	0.31	0.033	0.00576667	1
Eya2	3.67731e-07	0.414619	0.833	0.341	0.00617641	1
RP23-331E5.10	3.74574e-07	0.256761	0.738	0.268	0.00629135	1
Robo2	4.20147e-07	0.272666	0.548	0.163	0.0070568	1
Jag1	4.89163e-07	1.05457	0.952	0.789	0.00821598	1
Gsn	4.90475e-07	0.902308	0.976	0.618	0.00823802	1
Hspa1a	6.26866e-07	0.828052	0.952	0.691	0.0105288	1
Adamts18	6.36204e-07	0.457954	0.762	0.309	0.0106857	1
Thnsl1	7.51704e-07	0.37702	0.571	0.179	0.0126256	1
Hook1	8.62067e-07	0.310723	0.667	0.22	0.0144793	1
Tuba8	9.71559e-07	0.399026	0.31	0.041	0.0163183	1
Pls1	1.10193e-06	0.288871	0.262	0.024	0.018508	1
Csnk2a2	1.18952e-06	0.604053	1	0.984	0.0199792	1
Lamb3	1.22828e-06	0.477513	0.81	0.366	0.0206301	1
Cdcp1	1.23897e-06	1.26774	0.81	0.463	0.0208097	1
B2m	1.25881e-06	0.793321	1	1	0.0211429	1
Ly6g6c	1.30323e-06	1.29903	0.357	0.065	0.021889	1
Rplp2	1.30712e-06	0.391534	1	1	0.0219544	1
Oasl2	1.36422e-06	0.783562	0.786	0.325	0.0229135	1
Mical2	1.40834e-06	0.499441	0.881	0.512	0.0236545	1
Ctse	1.44771e-06	0.847178	0.262	0.024	0.0243157	1
Unc13b	1.56637e-06	0.383963	0.357	0.057	0.0263088	1
Ptges3	1.6675e-06	0.630028	1	1	0.0280073	1
Tspan13	1.76255e-06	0.325593	0.69	0.285	0.0296038	1
Aqp9	1.79007e-06	0.344254	0.286	0.033	0.030066	1
Nup98	1.8301e-06	0.702421	1	1	0.0307383	1
Cyp3a57	1.89661e-06	0.449757	0.262	0.024	0.0318554	1
Sh3bgrl2	1.98197e-06	0.420581	0.762	0.35	0.0332892	1
Dstn	2.20183e-06	0.756189	1	0.967	0.0369819	1
Inafm2	2.29313e-06	0.902124	0.786	0.455	0.0385154	1
Fat2	2.30358e-06	0.252521	0.286	0.033	0.038691	1
Arid1b	2.37049e-06	0.691677	1	1	0.0398148	1
Prrg4	2.52757e-06	0.575265	0.881	0.528	0.042453	1
Zfp329	2.62273e-06	0.250195	0.667	0.211	0.0440514	1
Sowahb	2.67232e-06	0.554939	0.5	0.154	0.0448843	1
AA986860	3.10365e-06	0.284792	0.738	0.317	0.0521289	1
Cldn4	3.41818e-06	1.6336	0.952	0.577	0.0574117	1
Man2a2	3.49016e-06	0.564279	0.762	0.341	0.0586206	1
Col14a1	3.51911e-06	0.492145	0.643	0.203	0.059107	1
Plekhf2	3.82101e-06	0.540321	0.738	0.423	0.0641778	1
Adam8	4.38138e-06	0.479947	0.476	0.146	0.0735897	1
Ptbp3	4.7744e-06	0.64156	1	0.886	0.0801908	1
Sdc1	5.3649e-06	0.614453	0.929	0.748	0.0901089	1
Hras	5.466e-06	0.635639	0.667	0.317	0.091807	1
B4galt1	5.64126e-06	0.538061	1	1	0.0947505	1
Ly6c1	5.95802e-06	0.983935	0.476	0.154	0.100071	1
Por	6.40005e-06	1.02338	0.976	0.894	0.107495	1
Dnaja1	6.97276e-06	1.08897	1	1	0.117114	1
S100a11	6.97276e-06	0.413268	1	1	0.117114	1
Epha4	7.29715e-06	0.350777	0.619	0.203	0.122563	1
Ifitm3	7.61205e-06	0.919241	1	1	0.127852	1
Ptn	7.94531e-06	0.927832	0.905	0.537	0.133449	1
Phldb2	8.26655e-06	0.418915	0.595	0.228	0.138845	1
Usp31	8.38725e-06	0.455203	0.69	0.285	0.140872	1
Itga6	8.43924e-06	0.753176	1	0.927	0.141746	1
Ly6a	8.55165e-06	1.35203	0.738	0.366	0.143634	1
N4bp2	1.02082e-05	0.383583	0.69	0.301	0.171457	1
Nr6a1	1.1698e-05	0.284532	0.714	0.293	0.196479	1
Tmem56	1.2702e-05	0.375651	0.31	0.057	0.213343	1
Podxl	1.57207e-05	0.580197	0.571	0.276	0.264045	1
Acot2	1.59364e-05	1.33307	0.81	0.512	0.267668	1
Zfc3h1	1.70737e-05	0.941639	0.952	0.854	0.28677	1
Usp2	1.71124e-05	0.485962	0.81	0.472	0.28742	1
Ndrg1	1.75797e-05	0.711165	0.905	0.593	0.295268	1
Zfp266	1.77082e-05	0.646443	0.976	0.829	0.297427	1
Xist	1.79063e-05	0.65309	1	0.61	0.300754	1
H19	1.85254e-05	1.32216	0.81	0.382	0.311153	1
Gem	2.0501e-05	0.714476	0.929	0.512	0.344336	1
Zfp990	2.1135e-05	1.07138	0.714	0.366	0.354984	1
Gm38115	2.17685e-05	0.276659	0.786	0.325	0.365623	1
Myl9	2.22676e-05	1.08444	0.595	0.236	0.374007	1
Tgfb1i1	2.26834e-05	0.74959	0.429	0.13	0.38099	1
Rbm39	2.27126e-05	0.803665	1	1	0.38148	1
Adgrg1	2.35496e-05	0.660269	0.714	0.333	0.39554	1
Pdk4	2.37266e-05	0.775106	0.857	0.545	0.398513	1
Mdk	2.41363e-05	0.293239	0.5	0.187	0.405393	1
Sgk3	2.43787e-05	0.274767	0.5	0.171	0.409465	1
Gata3	2.48387e-05	0.668038	1	0.862	0.417191	1
Trp53i11	2.56642e-05	0.459121	0.738	0.431	0.431056	1
D8Ertd82e	2.71702e-05	0.547561	0.643	0.309	0.45635	1
Cd24a	2.81697e-05	0.773222	1	0.984	0.473139	1
Dzip1l	3.02643e-05	0.635676	0.476	0.146	0.50832	1
Ggt1	3.03171e-05	0.39144	0.262	0.041	0.509206	1
Gm37262	3.13583e-05	0.378108	0.429	0.122	0.526693	1
Noct	3.21256e-05	1.24296	1	1	0.539582	1
Lypd3	3.2862e-05	0.720659	0.643	0.325	0.55195	1
Rnf113a2	3.3082e-05	0.321148	0.595	0.236	0.555645	1
Tead1	3.5629e-05	0.675117	0.929	0.813	0.598424	1
Stat5a	3.5891e-05	0.406884	0.833	0.537	0.602825	1
Hspb1	3.70781e-05	0.483521	1	0.902	0.622763	1
1600014C10Rik	3.71234e-05	0.311451	0.548	0.203	0.623524	1
Lgals9	4.76754e-05	0.995576	0.881	0.618	0.800756	1
Ifnlr1	4.77652e-05	0.358596	0.286	0.057	0.802264	1
Mylk	4.77678e-05	1.01068	0.619	0.325	0.802308	1
Pkp1	4.83536e-05	0.380813	0.738	0.382	0.812146	1
Pkp3	4.88953e-05	0.881921	0.69	0.333	0.821246	1
Large1	5.04723e-05	0.914545	0.81	0.545	0.847733	1
Zak	5.2089e-05	0.75392	0.929	0.854	0.874887	1
Nabp1	5.35088e-05	0.46594	0.69	0.341	0.898734	1
Acer3	5.39739e-05	0.633265	0.81	0.488	0.906546	1
Wfdc2	5.42928e-05	1.38774	0.881	0.618	0.911902	1
Megf9	5.47404e-05	0.272628	0.262	0.049	0.91942	1
Krt7	5.80255e-05	0.934089	0.762	0.569	0.974596	1
Gm37675	5.97866e-05	1.03929	0.524	0.203	1	1
Ampd3	6.20739e-05	0.265173	0.31	0.073	1	1
Parm1	6.27338e-05	0.503757	0.762	0.439	1	1
Dusp7	6.40064e-05	0.853211	0.929	0.829	1	1
Antxr1	6.58372e-05	0.34476	0.738	0.341	1	1
Sh3rf1	6.8219e-05	0.759352	0.929	0.797	1	1
Upf1	7.3903e-05	0.268452	0.952	0.984	1	1
Prss23	7.53672e-05	0.363051	0.786	0.431	1	1
Ocln	7.68183e-05	0.861585	0.69	0.398	1	1
Arg2	7.82777e-05	0.533189	0.69	0.317	1	1
Mrfap1	7.86858e-05	0.501652	0.976	1	1	1
Grb7	8.1452e-05	0.327662	0.5	0.179	1	1
Ctnnal1	8.16058e-05	0.571532	0.786	0.463	1	1
Gjb4	8.28317e-05	0.806565	0.595	0.293	1	1
Rgs2	8.35402e-05	0.704124	0.952	0.772	1	1
Csrp1	8.51507e-05	0.37142	0.952	0.715	1	1
Mapkapk3	8.82915e-05	0.428006	0.5	0.179	1	1
Pdlim3	8.86493e-05	0.8412	0.405	0.13	1	1
Efcab14	8.93395e-05	0.738217	0.905	0.797	1	1
Mum1l1	9.17381e-05	0.696872	0.429	0.154	1	1
1810026B05Rik	9.18218e-05	0.649251	0.976	0.837	1	1
Sptlc3	0.000100222	0.496437	0.286	0.065	1	1
Luzp1	0.000104973	0.72507	0.952	0.829	1	1
Slc44a1	0.00010798	0.975289	0.952	0.878	1	1
Tacc2	0.000109058	0.289658	0.857	0.569	1	1
Xpo4	0.000109963	0.41298	0.81	0.423	1	1
Clic4	0.000110139	0.558677	0.976	0.748	1	1
Rnf38	0.000110872	0.439845	0.905	0.715	1	1
Ralgds	0.000113491	0.603138	1	0.691	1	1
Hsdl2	0.00011541	0.414529	0.833	0.504	1	1
Rev3l	0.000123929	0.698235	0.81	0.512	1	1
E130308A19Rik	0.000125624	0.434932	0.381	0.13	1	1
Nrip1	0.000128459	0.68314	1	0.902	1	1
Plekha1	0.000129821	0.419033	0.857	0.545	1	1
Zfp655	0.000129822	0.830633	0.976	0.992	1	1
Tomm7	0.000141078	0.417929	0.976	0.967	1	1
Cd164	0.00014325	1.01591	0.952	0.992	1	1
Pan3	0.000149887	0.445013	1	1	1	1
Ddx60	0.00015593	0.31767	0.595	0.244	1	1
Rbms3	0.000157977	0.436934	0.905	0.642	1	1
Arhgap42	0.00016091	0.649861	0.881	0.675	1	1
Zmynd8	0.000164666	0.564137	0.929	0.732	1	1
Frmd4b	0.000180243	0.7773	0.643	0.317	1	1
Cnksr1	0.000182163	0.470184	0.69	0.35	1	1
Bsdc1	0.000187617	0.542658	0.881	0.512	1	1
Foxp1	0.00019897	0.64602	1	0.943	1	1
Cnot7	0.000203119	0.59598	0.952	0.87	1	1
Abcg1	0.000217448	0.823472	0.905	0.634	1	1
Ifi27l2a	0.000220766	0.252031	0.5	0.187	1	1
Zbtb6	0.000231705	0.307143	0.5	0.22	1	1
Ttc23	0.000241673	0.297387	0.714	0.301	1	1
4930523C07Rik	0.000244504	0.816152	1	0.943	1	1
Ip6k2	0.000250171	0.476024	0.762	0.52	1	1
Srsf3	0.000251891	0.469067	1	1	1	1
Cd9	0.000251891	0.391188	1	1	1	1
Col7a1	0.00025868	0.622645	0.571	0.268	1	1
Hspa1b	0.000263013	0.516346	0.976	0.951	1	1
Rbm12	0.000271619	0.413169	0.571	0.252	1	1
Osbpl5	0.000274886	0.500582	0.476	0.22	1	1
Prnp	0.000314567	0.48254	0.929	0.821	1	1
Lad1	0.000315408	0.266262	0.857	0.48	1	1
Hnrnpl	0.000317633	0.287221	1	1	1	1
Rbm25	0.000336414	0.829471	1	1	1	1
Ythdf2	0.000340376	0.600621	0.952	0.919	1	1
Csnk1e	0.000353217	0.50538	0.881	0.683	1	1
Igfbp3	0.000353243	0.615438	0.738	0.488	1	1
Nek7	0.000381863	1.11735	0.857	0.87	1	1
Xrn2	0.000385143	0.477471	0.976	0.959	1	1
Plek2	0.000391383	0.4136	0.548	0.228	1	1
Chd7	0.000409172	0.375477	0.905	0.715	1	1
Ubr1	0.000409685	0.263029	0.81	0.52	1	1
Oas1a	0.000422327	0.317332	0.476	0.187	1	1
Akirin1	0.000424857	0.357699	0.905	0.577	1	1
Hes1	0.0004343	0.302064	0.976	0.951	1	1
Foxn3	0.000448236	0.768935	0.976	0.78	1	1
Slc7a11	0.000453866	0.388912	0.262	0.585	1	1
Igfbp5	0.000475384	0.597246	0.976	0.577	1	1
Gm7816	0.000479426	0.505999	1	1	1	1
Eps15	0.000488125	0.723095	0.81	0.724	1	1
Ptp4a2	0.000558829	0.37483	1	1	1	1
Irf7	0.00058497	0.57681	0.476	0.187	1	1
Irf6	0.000593487	0.728658	0.786	0.48	1	1
Gm42467	0.000602831	0.832625	0.976	0.732	1	1
Rbak	0.000608234	0.555162	0.595	0.268	1	1
Gm44270	0.000644543	0.310739	0.619	0.293	1	1
Smim10l1	0.000670634	0.275147	0.976	0.618	1	1
Arc	0.000678226	0.401856	0.833	0.48	1	1
Mdm2	0.000699933	0.691533	0.857	0.691	1	1
Isg20	0.000703056	0.266247	0.571	0.285	1	1
Pdlim1	0.000703753	0.470403	0.833	0.691	1	1
Dctn5	0.000720984	0.501043	0.929	0.789	1	1
Set	0.000755645	0.46581	0.976	1	1	1
Hcar2	0.000761063	0.342229	0.333	0.114	1	1
Cxcl16	0.000783376	0.284317	0.833	0.545	1	1
Jun	0.000808562	0.496922	1	1	1	1
Fcf1	0.000833238	0.65109	0.881	0.927	1	1
Rdh13	0.000860835	0.734947	0.81	0.683	1	1
D16Ertd472e	0.000865197	0.961463	0.548	0.26	1	1
Rap2b	0.000876352	0.574761	1	0.951	1	1
Pycard	0.000912432	0.776482	0.786	0.504	1	1
Gm37219	0.000935577	0.632322	0.786	0.634	1	1
Rsad2	0.000939961	0.356887	0.548	0.252	1	1
5430420F09Rik	0.000944355	0.441044	0.381	0.138	1	1
Kif2a	0.000966257	0.524701	0.929	0.764	1	1
H2-Q6	0.000989022	0.393868	0.833	0.691	1	1
Etl4	0.00100439	0.503364	0.905	0.683	1	1
Ezr	0.00101529	0.760285	1	0.992	1	1
Sult5a1	0.00102665	0.335853	0.286	0.089	1	1
Man1a	0.00102929	0.308743	0.667	0.374	1	1
Gm42899	0.00108974	0.900576	0.762	0.488	1	1
Rflnb	0.0011075	0.757049	0.69	0.398	1	1
Spaca6	0.00112843	0.305938	0.714	0.545	1	1
Atpif1	0.00122119	0.353157	1	1	1	1
Klhl15	0.0012327	0.32931	0.762	0.463	1	1
Adam10	0.00131205	0.913951	0.929	0.992	1	1
Xaf1	0.00134878	0.319789	0.714	0.423	1	1
Card10	0.0013662	0.563669	0.595	0.358	1	1
Bdnf	0.00142193	1.04448	0.405	0.195	1	1
Sgk1	0.00146508	0.390796	1	1	1	1
Fryl	0.00146768	0.488718	0.976	0.789	1	1
Blzf1	0.00147279	0.559615	0.786	0.504	1	1
Gm15542	0.0014841	0.55435	0.952	1	1	1
Tnfrsf23	0.0014862	0.582401	0.69	0.431	1	1
Vdr	0.00152302	0.632288	0.81	0.496	1	1
Ece1	0.00152961	0.689265	0.952	0.805	1	1
Klhl9	0.00154259	0.521199	1	0.992	1	1
Rell1	0.00155167	0.379259	0.857	0.805	1	1
Ccnd2	0.00161233	1.26859	0.881	0.577	1	1
Pbxip1	0.00163391	0.329178	0.5	0.813	1	1
Zfp57	0.00169	0.467496	0.357	0.13	1	1
Fxyd3	0.00171474	0.417521	0.952	0.634	1	1
H2afy	0.00179809	0.475837	0.976	0.967	1	1
2700078F05Rik	0.00181361	0.271067	0.786	0.577	1	1
Eif4a1	0.00198991	0.299078	1	0.992	1	1
Syne2	0.00202492	0.774491	0.905	0.756	1	1
Serpinh1	0.00207128	0.367715	0.905	0.691	1	1
Phc1	0.0022341	0.303936	0.643	0.366	1	1
Vav3	0.00231036	0.632101	0.81	0.61	1	1
Zkscan1	0.00235705	0.474691	0.881	0.78	1	1
Naa20	0.0024447	0.48312	1	0.854	1	1
Postn	0.00253312	0.896543	0.81	0.569	1	1
Srek1	0.00253785	0.725165	0.976	0.992	1	1
Meis1	0.00263211	0.52841	0.405	0.195	1	1
Hadha	0.00265495	0.394246	0.905	0.748	1	1
Esr1	0.00269687	0.858918	0.381	0.203	1	1
Ets2	0.00279476	0.388009	0.976	0.715	1	1
Nme5	0.00280462	0.305589	0.476	0.211	1	1
Bap1	0.00287802	0.450188	0.524	0.78	1	1
Smg1	0.00292253	0.452054	1	0.992	1	1
Vmp1	0.00299442	1.01441	0.952	0.984	1	1
Nfe2l2	0.00301361	0.568899	0.881	0.74	1	1
Baiap2l1	0.003119	0.440024	0.786	0.52	1	1
Fuom	0.00311987	0.348666	0.619	0.333	1	1
Rnpep	0.0032929	0.508063	0.786	0.593	1	1
Gpx1	0.0032995	0.47378	1	1	1	1
Pask	0.00330078	0.466599	0.476	0.236	1	1
Ttc9c	0.00334265	0.320122	0.31	0.61	1	1
Fam63b	0.00337526	0.353464	0.786	0.561	1	1
Pdlim7	0.00357452	0.329569	0.905	0.789	1	1
Trim39	0.00367504	0.321572	0.667	0.423	1	1
Gm6472	0.00367609	0.336302	1	0.992	1	1
Siah1a	0.00375184	0.489791	0.857	0.593	1	1
Stk38l	0.00394795	0.603219	0.952	0.976	1	1
Bend4	0.00401485	0.604081	0.5	0.236	1	1
Socs2	0.00404131	0.736375	0.857	0.862	1	1
Rpia	0.00407409	0.828017	0.738	0.447	1	1
Porcn	0.004132	0.437324	0.405	0.179	1	1
Itch	0.00437278	0.547831	0.976	0.78	1	1
Gpr153	0.00447918	0.363598	0.452	0.236	1	1
Tnfaip8	0.00460338	0.324472	0.81	0.667	1	1
Dusp3	0.00483927	0.512018	0.833	0.683	1	1
Plekha5	0.00486657	0.391502	0.69	0.488	1	1
Id3	0.00494804	0.375979	0.976	0.732	1	1
Numb	0.00510331	0.512862	0.857	0.537	1	1
Kdm1a	0.00514159	0.437368	1	0.854	1	1
Braf	0.00516983	0.661668	0.929	0.837	1	1
Mrpl50	0.00519548	0.39944	0.738	0.52	1	1
Fbxo30	0.00523372	0.327555	0.833	0.61	1	1
Ccdc163	0.00523876	0.354544	0.667	0.407	1	1
Tmsb4x	0.00541497	0.346394	1	1	1	1
Nrg1	0.00564334	1.2031	0.833	0.593	1	1
Maf	0.00574926	0.295222	0.714	0.431	1	1
Tmc4	0.00581017	0.52223	0.833	0.561	1	1
Prr3	0.00596831	0.35346	0.69	0.407	1	1
Cnppd1	0.00608	0.302661	0.238	0.504	1	1
Kmt2b	0.00617352	0.254848	0.643	0.35	1	1
Tpbg	0.00622175	0.394442	0.905	0.854	1	1
Tagln2	0.00635425	0.458178	0.976	0.967	1	1
Apoc1	0.00648557	0.388436	0.595	0.341	1	1
Sparc	0.00668561	0.281917	0.929	0.976	1	1
Gm15718	0.00678048	0.305171	0.714	0.48	1	1
Ppp1r13l	0.00678325	0.343146	0.524	0.333	1	1
Itpripl2	0.00683016	0.321384	0.524	0.374	1	1
Zranb1	0.00689786	0.506208	0.929	0.854	1	1
Zfp664	0.00711742	0.504016	0.905	0.797	1	1
1110037F02Rik	0.00722199	0.550598	0.738	0.488	1	1
Ythdc1	0.00735019	0.440314	0.952	0.935	1	1
Rps20	0.00743931	0.258202	1	1	1	1
Polr1d	0.00782151	0.323028	0.976	0.992	1	1
Kmt2c	0.00797456	0.413991	0.857	0.691	1	1
Cldn23	0.00803148	0.288271	0.262	0.106	1	1
Fam20c	0.00822714	0.260237	0.333	0.154	1	1
Bola2	0.00826337	0.270163	0.929	0.87	1	1
Cyb561	0.00829005	0.430693	0.762	0.488	1	1
Dusp8	0.00841527	0.794643	0.667	0.504	1	1
Tet3	0.00854914	0.324886	0.786	0.659	1	1
Tuft1	0.0085752	1.02979	0.69	0.545	1	1
Ptprs	0.0086868	0.320881	1	0.992	1	1
Rabgap1l	0.00869185	0.263246	0.81	0.569	1	1
Nfia	0.00901337	0.256463	0.976	0.911	1	1
Vcpip1	0.00902297	0.62497	0.81	0.602	1	1
Emb	0.00915462	0.567046	0.952	0.813	1	1
Pomgnt1	0.00919884	0.257741	0.571	0.317	1	1
Ppp1cb	0.00937808	0.2881	1	1	1	1
Taok1	0.00968499	0.797948	0.952	0.951	1	1
Msrb3	0.00988164	0.280357	0.643	0.423	1	1
3110079O15Rik	8.31466e-23	1.23257	0.744	0.032	1.39653e-18	2
Ccdc129	1.12717e-20	0.584289	0.692	0.032	1.8932e-16	2
Plet1	1.61895e-20	2.04905	1	0.389	2.71919e-16	2
Muc15	6.9646e-20	1.52386	0.897	0.198	1.16978e-15	2
Plet1os	3.20421e-18	0.69479	0.872	0.175	5.38179e-14	2
Folr1	5.65837e-18	0.728535	0.667	0.048	9.50381e-14	2
Muc1	8.38648e-18	1.28779	0.923	0.198	1.40859e-13	2
Rpl17-ps10	9.61032e-18	0.71856	1	0.937	1.61415e-13	2
Slfn2	1.43977e-17	0.848398	0.769	0.103	2.41824e-13	2
Lgals3bp	1.22008e-16	1.48407	1	0.421	2.04924e-12	2
Slc2a9	2.38651e-16	0.293006	0.718	0.095	4.00838e-12	2
Cd55	2.45301e-16	0.516625	0.744	0.095	4.12007e-12	2
Ifi44	2.97641e-16	1.08917	0.872	0.198	4.99918e-12	2
Rtp4	1.63483e-15	0.808071	0.897	0.198	2.74586e-11	2
Lcp1	2.12212e-15	1.07171	0.872	0.222	3.56431e-11	2
Arhgef6	3.84977e-15	0.640523	0.769	0.135	6.46607e-11	2
Pglyrp1	5.29381e-15	1.50441	0.974	0.492	8.89148e-11	2
Trim46	5.5353e-15	0.469743	0.846	0.206	9.2971e-11	2
Cldn7	6.61388e-15	1.09931	1	0.532	1.11087e-10	2
Mgst1	7.43473e-15	1.40738	1	0.937	1.24874e-10	2
Smox	7.72067e-15	1.46786	1	0.563	1.29676e-10	2
Muc20	1.10404e-14	0.666398	0.487	0.016	1.85434e-10	2
Ehf	1.95618e-14	1.19653	1	0.484	3.2856e-10	2
Car2	1.99315e-14	1.68961	0.923	0.444	3.34769e-10	2
Bst2	2.22728e-14	0.929788	0.923	0.405	3.74094e-10	2
Egfl6	5.2231e-14	0.471589	0.41	0	8.77272e-10	2
Elf5	5.33442e-14	0.74352	0.795	0.19	8.95969e-10	2
Csn3	9.97024e-14	1.31313	0.974	0.825	1.6746e-09	2
Gm12918	1.39599e-13	0.778167	1	1	2.3447e-09	2
Gm43712	1.75723e-13	0.401593	1	0.968	2.95145e-09	2
Gsta3	2.36737e-13	0.273957	0.487	0.024	3.97624e-09	2
Arhgdib	3.66591e-13	1.00692	0.718	0.151	6.15726e-09	2
Slc43a2	3.9165e-13	0.423786	0.692	0.143	6.57816e-09	2
Ets21	4.52793e-13	0.915506	1	0.714	7.60512e-09	2
Rab15	6.04804e-13	0.546266	0.923	0.317	1.01583e-08	2
Smim22	6.67656e-13	0.255684	0.897	0.286	1.1214e-08	2
Gm13394	7.68823e-13	1.03892	1	0.976	1.29132e-08	2
Vamp8	1.07284e-12	1.06468	1	0.944	1.80195e-08	2
Vtcn1	1.19449e-12	0.621983	0.538	0.056	2.00626e-08	2
Mgam	1.38671e-12	0.4786	0.513	0.048	2.32912e-08	2
Csf3	1.50476e-12	1.28794	0.692	0.167	2.52739e-08	2
Hey1	2.19825e-12	0.810923	0.667	0.135	3.69218e-08	2
Rab25	2.2698e-12	0.876722	0.974	0.421	3.81235e-08	2
Gm13611	2.822e-12	0.36156	1	0.992	4.73982e-08	2
Wwc1	2.89488e-12	0.333637	0.974	0.365	4.86225e-08	2
RP23-288C18.3	6.53754e-12	0.417954	1	0.992	1.09805e-07	2
Sox13	7.61455e-12	0.301971	0.59	0.087	1.27894e-07	2
Vdac1	8.27812e-12	0.914883	1	0.921	1.39039e-07	2
Wfdc18	8.91085e-12	2.31824	1	0.611	1.49667e-07	2
BC006965	9.91434e-12	0.967238	0.923	0.421	1.66521e-07	2
3830417A13Rik	1.05731e-11	0.909714	0.795	0.222	1.77586e-07	2
Ttll5	1.07029e-11	0.774843	0.872	0.365	1.79766e-07	2
Apod	1.07504e-11	1.65072	0.769	0.27	1.80564e-07	2
Psmb8	1.4465e-11	1.02159	0.974	0.738	2.42954e-07	2
Tnfsf10	1.46526e-11	0.422464	0.821	0.23	2.46104e-07	2
Ildr1	1.6775e-11	0.670461	0.718	0.198	2.81754e-07	2
Atox1	1.93694e-11	0.791723	1	0.929	3.25329e-07	2
Gm4604	2.10347e-11	0.536284	1	1	3.53299e-07	2
Mgat4a	2.28651e-11	0.917515	0.949	0.587	3.84043e-07	2
Gbp3	2.5408e-11	0.822018	0.897	0.365	4.26753e-07	2
Tuba4a	2.56333e-11	1.41841	0.949	0.675	4.30537e-07	2
Tacstd21	2.65346e-11	0.748978	0.974	0.333	4.45675e-07	2
Rack1	3.36561e-11	1.0039	1	1	5.65288e-07	2
Lad11	4.3144e-11	0.945465	0.974	0.452	7.24647e-07	2
Ctsh	5.3934e-11	0.638804	0.949	0.532	9.05876e-07	2
Dtx3l	6.91636e-11	0.466145	1	0.571	1.16167e-06	2
Gm10123	8.07428e-11	1.11431	1	1	1.35616e-06	2
Rbm47	8.62898e-11	0.875316	1	0.556	1.44932e-06	2
Fam102a	1.02527e-10	0.452213	0.949	0.437	1.72204e-06	2
Nkd2	1.02647e-10	1.53155	0.923	0.524	1.72407e-06	2
Arhgef38	1.3075e-10	0.364886	0.718	0.198	2.19608e-06	2
Lect1	1.5756e-10	1.11355	0.641	0.159	2.64638e-06	2
Gjb2	1.59617e-10	0.621078	0.462	0.048	2.68092e-06	2
Kank4	1.87962e-10	0.253143	0.462	0.048	3.15701e-06	2
Rpl15-ps2	2.31184e-10	0.288102	1	0.913	3.88296e-06	2
Clic1	2.45125e-10	0.824313	0.974	0.73	4.11712e-06	2
Pdzrn3	2.5229e-10	0.297265	0.846	0.333	4.23746e-06	2
Igsf5	2.82499e-10	0.291324	0.513	0.071	4.74486e-06	2
Ier3	2.90366e-10	1.15352	1	0.944	4.87699e-06	2
Trpv6	3.04389e-10	0.498876	0.513	0.071	5.11252e-06	2
Dbi	4.7573e-10	0.706621	1	0.976	7.99036e-06	2
Cd59a	5.42027e-10	0.620975	1	0.603	9.10389e-06	2
Tpt1	5.64477e-10	0.428069	1	1	9.48095e-06	2
Arhgap8	5.72005e-10	0.513792	0.821	0.286	9.60739e-06	2
Lmo4	8.14329e-10	0.400396	1	0.825	1.36775e-05	2
Irf9	8.31948e-10	0.431246	0.821	0.31	1.39734e-05	2
Tap2	8.8996e-10	0.530255	0.692	0.214	1.49478e-05	2
Nectin4	9.15404e-10	0.467311	0.846	0.325	1.53751e-05	2
Bcl2l14	9.73066e-10	0.467936	0.41	0.04	1.63436e-05	2
Ifit1	1.00874e-09	0.448382	0.718	0.222	1.69427e-05	2
Slco1a5	1.02746e-09	0.305028	0.513	0.079	1.72573e-05	2
Gm10143	1.12436e-09	0.833285	0.667	0.19	1.88847e-05	2
Nhsl1	1.19893e-09	0.670394	0.974	0.913	2.01372e-05	2
Sdc4	1.22217e-09	0.753404	1	1	2.05275e-05	2
Gata31	1.22616e-09	0.635658	1	0.865	2.05946e-05	2
Clint1	1.43175e-09	0.705688	0.974	0.833	2.40477e-05	2
Rab4a	1.52632e-09	0.509767	0.949	0.468	2.56361e-05	2
Trim71	1.59952e-09	0.353031	0.359	0.024	2.68656e-05	2
Lyn	1.71573e-09	0.331819	0.59	0.127	2.88173e-05	2
Gm2a	1.72853e-09	0.812279	0.974	0.794	2.90323e-05	2
C3	1.85538e-09	0.929367	0.795	0.341	3.11629e-05	2
H2-D1	1.87514e-09	0.842012	1	1	3.14949e-05	2
Gm20219	1.9694e-09	0.334172	0.795	0.294	3.30781e-05	2
H2-T23	2.11758e-09	0.839076	1	0.865	3.55668e-05	2
Wfdc3	2.42374e-09	0.656677	0.538	0.103	4.07092e-05	2
RP24-389J11.1	2.73239e-09	0.445458	1	0.976	4.58932e-05	2
Gm29216	3.00041e-09	1.06989	1	0.976	5.03949e-05	2
Ldhd	3.52813e-09	0.439636	0.513	0.095	5.92584e-05	2
Tnf	3.69951e-09	0.860341	0.769	0.294	6.2137e-05	2
Wwp2	3.8488e-09	0.788417	0.949	0.571	6.46445e-05	2
Tmc41	4.13524e-09	0.432481	1	0.516	6.94555e-05	2
Lif	4.27446e-09	1.30009	0.923	0.698	7.17939e-05	2
Arhgef10l	4.32615e-09	0.478596	0.718	0.31	7.2662e-05	2
Eng	4.68628e-09	0.303942	0.436	0.056	7.87108e-05	2
Atp6v1a	5.16727e-09	0.891995	0.974	0.889	8.67895e-05	2
Gm12966	5.69586e-09	0.497398	0.949	0.825	9.56676e-05	2
Tex261	5.98916e-09	0.594929	0.897	0.452	0.000100594	2
Rassf4	6.18171e-09	0.733695	0.897	0.532	0.000103828	2
Sorbs2	6.18643e-09	0.52534	1	0.508	0.000103907	2
Pde4b	6.43403e-09	0.957597	1	0.96	0.000108066	2
Gm12191	6.43701e-09	0.349523	1	0.992	0.000108116	2
Dgat1	6.48961e-09	0.518752	0.923	0.405	0.000108999	2
Phactr1	6.52146e-09	0.634939	0.667	0.206	0.000109534	2
Aspa	6.55915e-09	0.280028	0.385	0.04	0.000110167	2
Tmem40	6.87777e-09	0.539585	0.718	0.254	0.000115519	2
Col9a3	7.63575e-09	0.546226	0.897	0.444	0.00012825	2
Ly6e	7.72711e-09	0.741969	1	1	0.000129785	2
Rps3a2	7.72711e-09	0.535985	1	1	0.000129785	2
Fcgbp	7.98941e-09	0.61761	0.462	0.079	0.00013419	2
Rps2	8.44701e-09	0.401919	1	0.937	0.000141876	2
Prtn3	8.84009e-09	0.371327	0.41	0.056	0.000148478	2
Gm11675	8.92069e-09	0.259169	0.949	0.889	0.000149832	2
Renbp	9.85536e-09	0.404068	0.872	0.333	0.000165531	2
Fam110a	1.01451e-08	0.352224	0.846	0.381	0.000170397	2
Tns41	1.05882e-08	0.328157	0.821	0.286	0.00017784	2
Ckmt1	1.06058e-08	0.453994	0.692	0.206	0.000178135	2
Rps18-ps3	1.13573e-08	0.292855	1	0.992	0.000190758	2
Mpzl1	1.13675e-08	0.892044	0.974	0.746	0.000190928	2
Vgll4	1.172e-08	0.510072	0.974	0.706	0.000196849	2
Efna5	1.54151e-08	0.941999	0.974	0.802	0.000258911	2
Psme1	1.71249e-08	0.663484	1	0.873	0.00028763	2
Gm11361	1.77726e-08	0.610282	1	1	0.000298509	2
Rab11fip1	1.98028e-08	0.664317	0.949	0.556	0.000332608	2
Rpl28-ps1	2.16903e-08	0.367843	1	0.96	0.00036431	2
Adgrg2	2.18326e-08	0.440172	0.821	0.357	0.000366701	2
Hmgn2	2.18634e-08	0.256717	0.923	0.714	0.000367217	2
Slc40a1	2.23584e-08	0.522163	0.59	0.159	0.000375532	2
Ifi47	2.28076e-08	0.605487	0.513	0.103	0.000383076	2
Adamts15	2.32362e-08	0.283524	0.41	0.056	0.000390275	2
Igfbp51	2.40716e-08	0.817403	1	0.579	0.000404307	2
Cotl1	2.64879e-08	0.329381	1	0.619	0.00044489	2
Prdx3	2.71474e-08	0.574834	0.974	0.635	0.000455968	2
H2-K1	2.88935e-08	0.795708	1	1	0.000485295	2
Gm13453	2.94591e-08	0.350241	1	0.929	0.000494794	2
Tgm2	3.20548e-08	0.510103	0.923	0.532	0.000538392	2
Chd4	3.29348e-08	0.688161	1	0.96	0.000553172	2
Scnn1b	3.34954e-08	0.313143	0.359	0.04	0.000562588	2
Gm1821	3.5178e-08	0.398159	1	1	0.00059085	2
Atxn7l1	3.60265e-08	0.257535	0.769	0.341	0.000605101	2
Rem2	3.74284e-08	0.262863	0.692	0.222	0.000628647	2
Optn	3.92351e-08	0.347637	0.718	0.246	0.000658992	2
Ltf	3.98643e-08	0.689693	0.308	0.024	0.000669561	2
Fermt1	4.12739e-08	0.550577	0.718	0.246	0.000693237	2
Ifi27	4.39679e-08	0.561133	0.974	0.762	0.000738485	2
Rpl39-ps	4.6649e-08	0.346783	1	0.992	0.000783516	2
Arhgef5	5.32661e-08	0.469808	1	0.77	0.000894658	2
Rps4x	5.54304e-08	0.576226	1	0.992	0.00093101	2
Phykpl	6.11818e-08	0.271184	0.923	0.571	0.00102761	2
Parp9	6.15552e-08	0.385836	0.795	0.421	0.00103388	2
Rpl36-ps2	6.30474e-08	0.474809	1	1	0.00105894	2
Il11ra1	6.40511e-08	0.334819	0.641	0.214	0.0010758	2
Ifih1	6.65316e-08	0.396874	0.744	0.27	0.00111746	2
Rhbdf2	6.67149e-08	0.414941	0.974	0.635	0.00112054	2
Cd40	6.74316e-08	0.316087	0.333	0.032	0.00113258	2
Zfp750	6.88309e-08	0.485495	0.564	0.175	0.00115608	2
Pigr	7.02175e-08	0.264823	0.333	0.032	0.00117937	2
Efhd2	7.25281e-08	0.516624	1	0.833	0.00121818	2
Atp6v1e1	7.41196e-08	0.764694	1	0.889	0.00124491	2
Ubb	7.80494e-08	0.47052	1	1	0.00131092	2
Kank1	7.81874e-08	0.353206	0.846	0.365	0.00131324	2
Tnnt2	7.8581e-08	0.668154	0.795	0.373	0.00131985	2
Nebl	7.90792e-08	0.482182	0.692	0.238	0.00132821	2
Gng5	9.24878e-08	0.291474	1	1	0.00155342	2
Atp6v1c2	9.98185e-08	0.616695	0.846	0.389	0.00167655	2
Slc35e4	1.07192e-07	0.506601	0.923	0.508	0.0018004	2
Rpl38-ps2	1.16626e-07	0.435674	1	1	0.00195885	2
Mgat1	1.17245e-07	0.2881	0.59	0.175	0.00196925	2
Ptma	1.21625e-07	0.426957	1	1	0.00204282	2
Hs3st1	1.31489e-07	0.723802	0.667	0.206	0.00220849	2
Gm38365	1.40027e-07	0.510272	0.949	0.587	0.0023519	2
Gm6274	1.43777e-07	0.382055	1	0.984	0.00241488	2
Gk	1.48749e-07	0.397099	0.923	0.619	0.00249838	2
Rpl3-ps1	1.49898e-07	0.655708	1	0.984	0.00251769	2
Clca3a2	1.53964e-07	1.32162	0.769	0.341	0.00258598	2
Atp5o	1.5617e-07	0.689986	1	0.952	0.00262303	2
Ogfr	1.71895e-07	0.264183	0.897	0.468	0.00288715	2
Rasd1	1.96505e-07	0.63145	0.564	0.167	0.0033005	2
Rftn2	2.01981e-07	0.494289	0.564	0.183	0.00339248	2
Adar	2.05412e-07	0.26721	0.615	0.198	0.00345011	2
Kcnk1	2.13179e-07	0.55029	0.821	0.397	0.00358055	2
Galns	2.25629e-07	0.304209	0.564	0.151	0.00378966	2
Serinc2	2.26241e-07	0.359756	1	0.548	0.00379995	2
Gm28661	2.46116e-07	0.621991	1	0.984	0.00413376	2
H2-T22	2.52434e-07	0.614718	0.949	0.587	0.00423988	2
Mfsd6	2.56318e-07	0.50031	0.846	0.476	0.00430512	2
Tkt	2.71072e-07	0.499533	0.923	0.627	0.00455293	2
Scara5	2.95572e-07	0.569083	0.769	0.373	0.00496443	2
Lamtor2	3.05698e-07	0.489764	0.923	0.746	0.00513451	2
Snrpn	3.07583e-07	0.404078	0.795	0.381	0.00516616	2
Gm6977	3.08074e-07	0.873802	1	0.992	0.00517441	2
Esrp1	3.61057e-07	0.512825	0.897	0.5	0.00606431	2
Son	3.62326e-07	0.639217	1	1	0.00608562	2
Irgm1	3.69132e-07	0.527547	0.615	0.246	0.00619994	2
Fam83g	3.70824e-07	0.251148	0.564	0.167	0.00622835	2
2610035D17Rik	4.10479e-07	0.386911	0.59	0.19	0.00689441	2
H3f3a	4.16852e-07	0.273347	1	0.944	0.00700144	2
Heph	4.18646e-07	0.363283	0.487	0.119	0.00703158	2
Coro7	4.40639e-07	0.310369	0.667	0.286	0.00740097	2
Gm28437	4.43197e-07	0.781329	1	0.992	0.00744394	2
Ednra	4.92287e-07	0.277269	0.41	0.071	0.00826844	2
Hid1	4.9755e-07	0.64971	0.692	0.286	0.00835686	2
Sar1b	5.03073e-07	0.326262	1	0.69	0.00844961	2
Zc3h18	5.08961e-07	0.3245	0.872	0.516	0.00854851	2
Dapp1	5.09133e-07	0.316038	0.59	0.198	0.00855141	2
Hsp90ab1	5.09892e-07	0.306761	1	1	0.00856414	2
Plin2	5.32107e-07	0.965532	0.974	0.794	0.00893727	2
Trp53	5.78185e-07	0.600855	0.846	0.452	0.00971119	2
Slc9a3r1	5.89257e-07	0.391144	0.923	0.627	0.00989715	2
Cadps2	6.02871e-07	0.329531	0.59	0.183	0.0101258	2
9130230L23Rik	6.03151e-07	0.665644	0.564	0.214	0.0101305	2
Naaladl2	6.24521e-07	0.402307	0.641	0.214	0.0104895	2
Wnt5b	6.39726e-07	0.341284	0.538	0.167	0.0107448	2
Samd10	6.46415e-07	0.329586	0.462	0.111	0.0108572	2
Hspa4	6.96304e-07	0.519081	1	0.897	0.0116951	2
St14	6.97346e-07	0.619375	0.821	0.46	0.0117126	2
Ralb	7.14187e-07	0.600175	1	0.952	0.0119955	2
Grk2	7.2999e-07	0.633017	0.795	0.437	0.0122609	2
Irf71	7.45225e-07	0.36325	0.564	0.167	0.0125168	2
Dgcr6	7.5705e-07	0.295837	0.795	0.397	0.0127154	2
Rpl32	7.58149e-07	0.520299	1	1	0.0127339	2
Gm14681	7.73208e-07	0.392244	1	0.984	0.0129868	2
Ptges	7.91575e-07	0.57337	0.897	0.579	0.0132953	2
Fkbp4	8.31175e-07	0.67693	1	0.833	0.0139604	2
Igtp	8.85744e-07	0.358677	0.538	0.143	0.014877	2
Rpl18-ps2	9.40706e-07	0.356681	1	0.992	0.0158001	2
Slc20a1	9.77834e-07	0.984763	1	0.96	0.0164237	2
Fbxw7	1.06764e-06	0.57027	1	0.825	0.0179321	2
Slc15a2	1.10879e-06	0.565141	0.795	0.429	0.0186233	2
Hnrnpf	1.13237e-06	0.345121	1	0.881	0.0190193	2
Arrdc4	1.15157e-06	0.356052	0.795	0.397	0.0193418	2
Gm3571	1.17544e-06	0.346603	0.769	0.373	0.0197426	2
Znrf1	1.18135e-06	0.326474	0.846	0.579	0.019842	2
Gm12174	1.18801e-06	0.392568	1	0.992	0.0199538	2
Hhipl2	1.1974e-06	0.350895	0.641	0.206	0.0201115	2
Ly6a1	1.27599e-06	0.286441	0.821	0.349	0.0214316	2
Gm10288	1.30856e-06	0.386995	1	0.992	0.0219785	2
Wdr12	1.31005e-06	0.400751	0.897	0.492	0.0220037	2
Gde1	1.34546e-06	0.544721	0.769	0.405	0.0225983	2
Pkig	1.40458e-06	0.373978	0.923	0.579	0.0235913	2
Hmgn1	1.41336e-06	0.533449	1	0.984	0.0237388	2
Qsox1	1.58399e-06	0.398251	0.949	0.563	0.0266047	2
Cdh11	1.66476e-06	0.440715	1	0.619	0.0279613	2
Spint1	1.70494e-06	0.450321	0.974	0.508	0.0286362	2
Crispld2	1.75341e-06	0.913518	1	0.762	0.0294503	2
Diaph1	1.7631e-06	0.335096	0.949	0.746	0.0296129	2
4930402H24Rik	1.79036e-06	0.419475	0.872	0.524	0.0300709	2
Rps9	1.81276e-06	0.556154	1	0.984	0.0304472	2
G3bp1	1.98468e-06	0.497078	1	0.905	0.0333347	2
Clec2f	2.21161e-06	0.264563	0.641	0.294	0.0371462	2
Skp1a	2.27613e-06	0.488839	1	1	0.0382299	2
Dennd1b	2.37343e-06	0.469359	0.923	0.579	0.0398642	2
Gm12254	2.45443e-06	0.280241	1	0.992	0.0412245	2
Neu1	2.49274e-06	0.275225	0.974	0.619	0.0418681	2
Tom1l1	2.53696e-06	0.329318	0.923	0.619	0.0426108	2
Ifit3	2.64962e-06	0.671898	0.256	0.024	0.044503	2
Fam3c	2.6962e-06	0.624509	1	1	0.0452854	2
Rps6-ps4	2.79913e-06	0.41725	1	0.984	0.0470142	2
Tap1	2.84849e-06	0.414441	0.718	0.286	0.0478433	2
Gnl1	2.86111e-06	0.360413	0.744	0.373	0.0480552	2
Trp53bp2	2.9019e-06	0.343609	0.923	0.714	0.0487403	2
Ndufa4	2.90592e-06	0.432269	1	1	0.0488078	2
Npm1	2.9607e-06	0.468048	1	0.984	0.0497279	2
Larp1	2.99934e-06	0.422151	0.949	0.786	0.0503769	2
Gm38357	3.14751e-06	0.477252	0.59	0.246	0.0528655	2
F11r	3.21145e-06	0.582195	1	0.817	0.0539395	2
Trip11	3.22943e-06	0.343144	0.897	0.706	0.0542415	2
Rab11fip5	3.29461e-06	0.46772	0.846	0.437	0.0553362	2
Stk39	3.39851e-06	0.346221	0.923	0.611	0.0570814	2
Mpdu1	3.4329e-06	0.306662	0.513	0.175	0.057659	2
Foxn31	3.47137e-06	0.275651	0.974	0.786	0.0583052	2
Serinc3	3.56623e-06	0.353021	1	0.976	0.0598984	2
Gm6204	3.56644e-06	0.445753	1	1	0.059902	2
Ifi27l2a1	3.65162e-06	0.426378	0.538	0.183	0.0613326	2
Fnip1	3.76357e-06	0.512663	1	0.802	0.063213	2
Trim11	3.9215e-06	0.281384	0.538	0.183	0.0658655	2
B930095G15Rik	3.92763e-06	0.604914	0.821	0.571	0.0659685	2
Gm13340	4.21173e-06	0.65036	1	0.992	0.0707403	2
Aup1	4.25802e-06	0.40595	0.974	0.595	0.0715177	2
Sdcbp2	4.34729e-06	0.382793	0.487	0.135	0.073017	2
Edem2	4.36815e-06	0.612799	0.795	0.484	0.0733675	2
Trip6	4.71933e-06	0.390376	0.974	0.706	0.0792658	2
9830144P21Rik	4.79658e-06	1.00994	0.846	0.627	0.0805634	2
Psmb10	4.84806e-06	0.422762	0.846	0.452	0.081428	2
Stra13	4.88672e-06	0.285924	0.897	0.611	0.0820774	2
Chmp4c	4.90213e-06	0.526672	0.974	0.714	0.0823362	2
Psme2b	5.04359e-06	0.451152	1	0.913	0.0847121	2
Heg1	5.06466e-06	0.963794	0.949	0.77	0.085066	2
Fam234b	5.27897e-06	0.285414	0.564	0.214	0.0886656	2
Bcl2	5.51457e-06	0.41682	0.846	0.476	0.0926226	2
Celf2	5.52888e-06	0.429405	0.846	0.611	0.0928631	2
Pde9a	5.77968e-06	0.288103	0.744	0.357	0.0970755	2
Sfxn5	6.09734e-06	0.308327	0.59	0.246	0.102411	2
Psmb9	6.67777e-06	0.288423	0.718	0.31	0.11216	2
Rbmx	6.74424e-06	0.271278	0.718	0.389	0.113276	2
Spata13	6.87786e-06	0.299141	0.795	0.389	0.115521	2
Gm4332	6.88889e-06	0.294296	1	1	0.115706	2
Srsf5	7.27096e-06	0.55493	1	0.976	0.122123	2
Dis3l2	7.40869e-06	0.427648	0.59	0.246	0.124436	2
Tax1bp3	7.45977e-06	0.257566	0.974	0.722	0.125294	2
Gm6485	7.6741e-06	0.336505	1	1	0.128894	2
Enpp5	7.77547e-06	0.461961	0.718	0.373	0.130597	2
Psma5	7.95423e-06	0.311221	1	0.984	0.133599	2
Dcaf11	8.01055e-06	0.316688	0.718	0.341	0.134545	2
Lamb31	8.1758e-06	0.317463	0.795	0.381	0.137321	2
Msi2	8.48758e-06	0.355466	0.949	0.841	0.142557	2
Gtpbp2	8.49413e-06	0.26995	0.692	0.286	0.142667	2
Phf8	8.66478e-06	0.393537	0.795	0.492	0.145534	2
Lrrc1	8.81819e-06	0.327861	0.538	0.214	0.14811	2
Afg3l1	8.83822e-06	0.376039	0.872	0.476	0.148447	2
Mdm4	9.00287e-06	0.519329	0.949	0.746	0.151212	2
Cmas	9.39002e-06	0.329491	0.872	0.532	0.157715	2
Cpsf4l	9.74781e-06	0.423739	0.41	0.111	0.163724	2
Ptpn1	9.89946e-06	0.333438	0.974	0.69	0.166271	2
Prex1	1.00697e-05	0.26844	0.59	0.222	0.16913	2
Rel	1.03685e-05	0.545139	0.949	0.786	0.174149	2
Krt71	1.04967e-05	0.455387	0.923	0.524	0.176302	2
Pqlc1	1.05294e-05	0.662324	0.821	0.484	0.176852	2
Stx6	1.0862e-05	0.358923	0.897	0.698	0.182438	2
Glmp	1.09848e-05	0.598663	0.974	0.833	0.184501	2
Ripk4	1.10352e-05	0.375433	0.897	0.468	0.185346	2
Neat1	1.11522e-05	1.12606	1	1	0.187313	2
Plscr1	1.15199e-05	0.577831	0.897	0.69	0.193488	2
Fuca2	1.1566e-05	0.421208	0.821	0.524	0.194263	2
Rnpepl1	1.15789e-05	0.409503	0.744	0.365	0.194479	2
Mat2a	1.17447e-05	0.592369	1	0.937	0.197263	2
Dock9	1.20873e-05	0.474001	0.949	0.778	0.203018	2
C1qtnf1	1.24401e-05	0.499092	0.846	0.516	0.208944	2
Myo5b	1.25201e-05	0.447456	0.795	0.516	0.210288	2
Gm13341	1.26051e-05	0.382185	0.974	0.952	0.211716	2
Tpt1-ps3	1.30649e-05	0.33823	1	1	0.219438	2
Rpl7	1.35305e-05	0.411363	1	1	0.227258	2
Pabpc1	1.37692e-05	0.358974	1	1	0.231268	2
Sqstm1	1.39814e-05	0.614328	1	0.921	0.234832	2
Atf6	1.44074e-05	0.388047	0.949	0.738	0.241987	2
Dgkd	1.44985e-05	0.340587	0.923	0.683	0.243516	2
Eef1d	1.48776e-05	0.484113	0.974	0.944	0.249884	2
Slc25a5	1.50241e-05	0.475232	1	0.984	0.252345	2
Ugp2	1.53333e-05	0.596149	0.923	0.69	0.257538	2
Tgoln1	1.5556e-05	0.534882	1	0.984	0.261279	2
Gm64721	1.58289e-05	0.328853	1	0.992	0.265862	2
Mrpl51	1.59115e-05	0.311357	0.923	0.817	0.26725	2
Pde7b	1.59669e-05	0.312525	0.487	0.175	0.26818	2
Pla2g16	1.71363e-05	0.272509	0.692	0.333	0.287821	2
Commd3	1.75608e-05	0.297539	1	0.627	0.294952	2
Plpp2	1.83755e-05	0.356567	0.974	0.651	0.308634	2
Anxa6	1.8911e-05	0.672264	0.949	0.825	0.317629	2
Mkl2	1.90464e-05	0.337054	0.974	0.722	0.319903	2
Rpl31-ps8	1.9145e-05	0.311344	1	0.992	0.32156	2
Atrn	1.94599e-05	0.432541	0.744	0.413	0.326849	2
Gm9774	2.0447e-05	0.292283	1	0.794	0.343428	2
Myo6	2.05421e-05	0.32124	0.923	0.651	0.345025	2
Smarcd2	2.11159e-05	0.41432	0.846	0.548	0.354662	2
Gm5552	2.12077e-05	0.469608	1	0.944	0.356204	2
Cldn8	2.12732e-05	0.454901	0.462	0.159	0.357304	2
Abcf1	2.15797e-05	0.553433	1	0.952	0.362452	2
Slc25a13	2.17349e-05	0.283467	0.769	0.484	0.365059	2
Osbpl1a	2.26561e-05	0.291839	0.846	0.548	0.380532	2
Mx2	2.27508e-05	0.329129	0.333	0.071	0.382123	2
Rpl41	2.31164e-05	0.409312	1	1	0.388264	2
Ap1m2	2.38347e-05	0.408926	0.667	0.317	0.400327	2
Flad1	2.40389e-05	0.503404	0.564	0.198	0.403757	2
1110004E09Rik	2.45896e-05	0.287265	0.795	0.405	0.413007	2
Dsg21	2.48421e-05	0.428112	1	0.627	0.417248	2
Lurap1l	2.56534e-05	0.401536	0.795	0.516	0.430875	2
Gm11478	2.60381e-05	0.310305	1	0.976	0.437336	2
Rps10-ps2	2.73965e-05	0.343415	1	0.984	0.460152	2
Mprip	2.85335e-05	0.482419	1	0.865	0.479249	2
Frmd4a	2.88708e-05	0.362066	0.846	0.563	0.484913	2
Thrsp	2.89545e-05	0.293922	0.333	0.079	0.48632	2
Atp9a	2.93563e-05	0.452322	0.821	0.5	0.493068	2
Tspan9	2.96267e-05	0.288139	0.744	0.413	0.49761	2
Rpl26	3.13534e-05	0.269542	1	1	0.526612	2
Rps3a1	3.24242e-05	0.312815	1	1	0.544598	2
Dennd2d	3.25784e-05	0.262449	0.41	0.111	0.547187	2
Usp39	3.45423e-05	0.445158	0.769	0.524	0.580173	2
Ermp1	3.46007e-05	0.362524	0.949	0.619	0.581153	2
Brwd1	3.52469e-05	0.664502	1	0.96	0.592007	2
Nupr1	3.55759e-05	0.782966	1	0.817	0.597533	2
Gnaq	3.58129e-05	0.336083	1	0.937	0.601514	2
Tbc1d9b	3.64395e-05	0.357413	0.718	0.397	0.612038	2
Ephx1	3.66492e-05	0.382617	0.769	0.437	0.61556	2
Irf1	3.71109e-05	0.42433	1	0.746	0.623315	2
Exoc7	3.77555e-05	0.350821	0.897	0.698	0.634142	2
Tlr2	3.83002e-05	0.557227	0.744	0.429	0.64329	2
Hp	3.90778e-05	0.737357	0.59	0.278	0.656351	2
Zyx	3.93526e-05	0.591029	0.949	0.897	0.660967	2
Slc5a9	3.98616e-05	0.350816	0.359	0.103	0.669516	2
Fam188a	4.09619e-05	0.537924	0.846	0.611	0.687995	2
Slu7	4.31717e-05	0.259116	0.897	0.611	0.725113	2
Itpr3	4.34461e-05	0.436386	0.872	0.643	0.729721	2
9430034N14Rik	4.53665e-05	0.277543	0.513	0.19	0.761976	2
Mta3	4.66147e-05	0.355876	0.846	0.563	0.782941	2
Gstp-ps	4.74697e-05	0.386958	0.949	0.952	0.797301	2
Eya21	4.81658e-05	0.269817	0.769	0.373	0.808993	2
Arhgap44	5.04838e-05	0.317989	0.564	0.222	0.847926	2
Ttc1	5.08985e-05	0.298058	0.872	0.54	0.854892	2
Emid1	5.14469e-05	0.280419	0.59	0.27	0.864101	2
Zfpl1	5.17964e-05	0.347056	0.821	0.548	0.869972	2
Gm15453	5.23603e-05	0.333245	0.949	0.849	0.879443	2
Gm43430	5.26436e-05	0.345492	0.641	0.31	0.884202	2
Hdac3	5.35949e-05	0.516837	0.897	0.627	0.900179	2
Gm5560	5.41551e-05	0.279797	1	0.952	0.90959	2
Pdrg1	5.53025e-05	0.412117	0.769	0.508	0.92886	2
Slc7a7	5.56951e-05	0.417014	0.59	0.254	0.935455	2
Chic1	5.56963e-05	0.469503	0.564	0.27	0.935475	2
Psma7	5.68956e-05	0.406769	1	0.992	0.955618	2
Stat6	5.85028e-05	0.358776	0.821	0.5	0.982613	2
Cers4	6.06703e-05	0.470768	0.513	0.206	1	2
Chka	6.26856e-05	0.892104	1	0.944	1	2
Tmem184a	6.34325e-05	0.389711	0.59	0.238	1	2
Romo1	6.37251e-05	0.270129	1	0.952	1	2
Kdm6a	6.47526e-05	0.472682	0.949	0.81	1	2
Snd1	6.58065e-05	0.407277	1	0.944	1	2
Ipo4	6.88386e-05	0.611247	0.769	0.548	1	2
Itm2c	6.93376e-05	0.418574	0.923	0.825	1	2
Mgmt	6.96089e-05	0.26762	0.564	0.23	1	2
Snx17	7.03143e-05	0.351492	0.795	0.46	1	2
Paqr6	7.072e-05	0.461148	0.359	0.111	1	2
Rogdi	7.07753e-05	0.419049	0.641	0.31	1	2
Mthfsd	7.08402e-05	0.370699	0.615	0.27	1	2
Ramp1	7.21591e-05	0.599074	0.718	0.413	1	2
Mark2	7.33381e-05	0.262849	0.846	0.611	1	2
Ap2m1	7.36179e-05	0.286015	0.974	0.937	1	2
Spns2	7.42796e-05	0.391347	0.564	0.27	1	2
Tcn2	7.45659e-05	0.389336	0.897	0.619	1	2
Usp16	7.65296e-05	0.386586	0.949	0.873	1	2
Ankrd11	7.73448e-05	0.379668	1	0.968	1	2
Etv6	7.88618e-05	0.260408	0.974	0.778	1	2
Gm15772	7.98717e-05	0.318102	1	0.992	1	2
Gm13436	7.98717e-05	0.270827	1	0.992	1	2
Rps14	8.11598e-05	0.384115	1	1	1	2
Ssbp1	8.17081e-05	0.368094	1	0.81	1	2
Zfas1	8.27157e-05	0.275649	0.974	0.897	1	2
S100a1	8.32833e-05	0.358165	1	0.881	1	2
Nhp2	8.53002e-05	0.501177	0.949	0.69	1	2
Adgrl2	8.56173e-05	0.259497	0.923	0.659	1	2
Rps27rt	8.65112e-05	0.265351	1	1	1	2
Man2a1	8.8084e-05	0.452665	0.897	0.706	1	2
Lrba	9.01009e-05	0.269924	0.795	0.571	1	2
Cyth1	9.0118e-05	0.358716	0.718	0.452	1	2
Pde4d	9.18509e-05	0.333897	0.846	0.595	1	2
Stk25	9.27274e-05	0.736879	0.769	0.556	1	2
Gm10131	9.36132e-05	0.271458	1	0.944	1	2
Rnf114	9.50972e-05	0.44056	0.897	0.619	1	2
Nrip11	9.79286e-05	0.310384	1	0.905	1	2
Map2k3	9.79852e-05	0.418439	0.974	0.865	1	2
Emc8	9.89957e-05	0.288946	0.821	0.54	1	2
Lama51	0.000102205	0.255327	0.872	0.468	1	2
Prdx5	0.000102385	0.541002	0.949	0.897	1	2
Cldn3	0.000103372	0.346984	0.974	0.857	1	2
Slco2a1	0.000105888	0.314657	1	0.897	1	2
Kdf1	0.000106243	0.284803	0.513	0.183	1	2
Atp6v1g1	0.000106287	0.300288	1	0.968	1	2
Mfge8	0.000111412	0.254202	1	0.96	1	2
Sars	0.000114724	0.525534	1	0.913	1	2
S100a16	0.000114907	0.41339	0.974	0.817	1	2
Efna1	0.000115314	0.51252	0.923	0.69	1	2
Arf1	0.000116802	0.359126	1	0.976	1	2
Nt5c2	0.000122842	0.261308	0.744	0.444	1	2
Fam213b	0.000123409	0.290996	0.436	0.143	1	2
Rerg	0.000125753	0.259318	0.487	0.175	1	2
Ptgs2	0.000142678	1.04932	0.821	0.563	1	2
Gm13940	0.000143065	0.360996	0.59	0.317	1	2
Fntb	0.000147329	0.259572	0.718	0.421	1	2
Tnfaip3	0.000150103	0.558975	0.949	0.857	1	2
Phc3	0.000150556	0.392893	0.974	0.778	1	2
Gabarapl1	0.000156881	0.360163	0.974	0.817	1	2
Rbp1	0.00016427	0.38479	1	0.952	1	2
Pnp	0.000165592	0.444014	0.923	0.714	1	2
Rpl10a-ps1	0.000166871	0.404051	1	1	1	2
Fbxw11	0.000167734	0.33529	0.974	0.778	1	2
Tab3	0.000169404	0.270683	0.692	0.365	1	2
Gm6445	0.000172121	0.471357	0.513	0.262	1	2
Dido1	0.000178004	0.390272	0.795	0.54	1	2
Comt	0.000182751	0.289663	0.974	0.754	1	2
Clu	0.000182858	0.538892	1	0.952	1	2
Gm26917	0.000182922	0.351659	1	1	1	2
Sat1	0.000185734	0.409396	1	0.992	1	2
Sec24a	0.000187925	0.380166	0.923	0.778	1	2
Ddx58	0.00018902	0.277511	0.923	0.611	1	2
Tln2	0.000190563	0.251726	0.718	0.389	1	2
Gpaa1	0.000191311	0.395805	0.795	0.484	1	2
Cyba	0.000194714	0.436074	0.949	0.81	1	2
H2-DMb1	0.000195606	0.435183	0.513	0.246	1	2
Gm37738	0.00019929	0.323033	0.41	0.143	1	2
0610007P14Rik	0.000201872	0.4965	0.744	0.54	1	2
Cd99l2	0.000204226	0.303638	0.923	0.635	1	2
Pomk	0.00020536	0.357271	0.564	0.31	1	2
Trps1	0.000209741	0.389354	1	0.992	1	2
Krcc1	0.00021147	0.369939	0.923	0.73	1	2
Ttc3	0.000212823	0.499219	1	0.944	1	2
Fosb	0.000234845	0.345191	0.974	0.976	1	2
Apoa1bp	0.000235728	0.348615	0.872	0.635	1	2
Nfic	0.000238139	0.371949	0.872	0.762	1	2
Stxbp2	0.000240598	0.314189	0.897	0.587	1	2
Ppp1r2	0.000242136	0.271373	0.949	0.825	1	2
Rnf213	0.000242575	0.318806	0.974	0.849	1	2
Fam114a2	0.000245405	0.35266	0.872	0.627	1	2
Serp1	0.000245491	0.285127	0.974	0.944	1	2
M6pr	0.000255133	0.471422	0.974	0.841	1	2
Uqcrq	0.00026259	0.323863	1	0.937	1	2
Syngr2	0.00027085	0.61803	0.923	0.857	1	2
Bod1	0.00028101	0.318754	0.769	0.508	1	2
Rpn1	0.00028194	0.419232	1	0.817	1	2
Ppp4r1	0.000285378	0.38656	0.872	0.651	1	2
Armc9	0.000285608	0.338772	0.436	0.175	1	2
Trib2	0.000294324	0.278955	0.821	0.643	1	2
Atxn7l3b	0.000305622	0.294929	0.949	0.81	1	2
Nit1	0.00030752	0.290259	0.641	0.365	1	2
Fosl2	0.000308623	0.312516	1	0.905	1	2
Elk4	0.000326128	0.499257	0.949	0.825	1	2
Plk3	0.000328651	0.558225	0.897	0.683	1	2
Vars	0.000328651	0.491886	0.949	0.667	1	2
Smtn	0.000329389	0.252313	0.846	0.635	1	2
Mat2b	0.00033572	0.283129	0.821	0.603	1	2
Parp10	0.000339527	0.253102	0.513	0.214	1	2
Nudt22	0.000347581	0.353055	0.59	0.357	1	2
Zbtb20	0.000348088	0.322558	1	0.968	1	2
Far1	0.00034846	0.759357	0.974	0.817	1	2
Gm14133	0.000354931	0.282174	0.385	0.143	1	2
Tmem63a	0.000355025	0.327161	0.744	0.476	1	2
Gm10925	0.000363755	0.583706	1	1	1	2
Pfn2	0.000368674	0.421863	0.949	0.77	1	2
Chmp1a	0.00037142	0.437939	0.769	0.524	1	2
Ift52	0.000376539	0.256882	0.718	0.405	1	2
Gm7536	0.000385625	0.268943	1	1	1	2
Pfkl	0.000387945	0.561641	0.795	0.651	1	2
Grhl2	0.000388588	0.402171	0.667	0.413	1	2
Eef2kmt	0.000412713	0.256657	0.718	0.381	1	2
Pros1	0.000429995	0.31505	0.769	0.556	1	2
Rnpep1	0.000438166	0.251966	0.846	0.579	1	2
Sumo1	0.000452229	0.303712	1	0.968	1	2
Zkscan17	0.000460227	0.280339	0.667	0.365	1	2
Gbf1	0.000461548	0.362359	0.897	0.73	1	2
Gstp1	0.000478142	0.366028	0.949	0.929	1	2
Atp1a1	0.000492064	0.364728	0.949	0.929	1	2
Atp6v1b2	0.000496587	0.449801	0.923	0.889	1	2
Lmf1	0.000508014	0.350239	0.59	0.31	1	2
Mbp	0.000515275	0.298676	0.615	0.341	1	2
Smyd3	0.000523619	0.392564	0.615	0.341	1	2
Ppp2ca	0.000535048	0.485975	1	0.889	1	2
Dscr3	0.000535214	0.33362	0.615	0.317	1	2
Dpm1	0.00054136	0.386237	0.872	0.77	1	2
Rtkn	0.000555656	0.261949	0.462	0.206	1	2
Ing4	0.00055683	0.322016	0.359	0.119	1	2
Cpm	0.000557653	0.894833	0.513	0.262	1	2
Chrac1	0.000584635	0.298041	0.923	0.675	1	2
Tm9sf4	0.000587744	0.260306	0.897	0.746	1	2
Erc1	0.000605315	0.498424	0.872	0.778	1	2
Mrpl55	0.000610441	0.322709	0.718	0.492	1	2
Rdm1	0.000612861	0.311934	0.487	0.23	1	2
Mllt10	0.00061335	0.338869	0.897	0.746	1	2
Appl2	0.000624127	0.302632	0.692	0.452	1	2
Lmtk2	0.000626169	0.294786	0.974	0.77	1	2
Ppp1r15a	0.000627325	0.407968	1	0.937	1	2
Pex2	0.000640996	0.284754	0.872	0.659	1	2
Spint2	0.000643406	0.311256	1	0.722	1	2
Nat9	0.000644546	0.295817	0.487	0.222	1	2
Guk1	0.000664408	0.300306	0.744	0.492	1	2
Dad1	0.000673439	0.397664	1	0.968	1	2
Adam17	0.000683663	0.253042	0.821	0.706	1	2
Xbp1	0.000687349	0.438872	0.974	0.833	1	2
Atp6ap1	0.000707512	0.554251	0.949	0.881	1	2
Sde2	0.000710997	0.282766	1	0.913	1	2
Cope	0.000711583	0.403566	1	0.929	1	2
Rpl14	0.000712287	0.32216	1	1	1	2
Wrb	0.000724301	0.508308	0.538	0.278	1	2
Tpra1	0.000726241	0.408328	0.641	0.365	1	2
Pgpep1	0.000730667	0.259524	0.872	0.548	1	2
Ccdc47	0.000731462	0.25672	1	0.921	1	2
Ogt	0.000781646	0.250949	0.974	0.889	1	2
Mrpl14	0.0007832	0.277117	1	0.817	1	2
Sbsn	0.000790133	0.282506	0.359	0.127	1	2
Prpf6	0.000805867	0.462364	0.923	0.786	1	2
Rpl37rt	0.000807281	0.301627	1	1	1	2
Atp11a	0.000814054	0.270612	1	0.873	1	2
Snap23	0.000816594	0.2556	0.949	0.738	1	2
Nfkbiz	0.000841405	0.463407	1	0.968	1	2
RP23-269H21.1	0.000877003	0.369505	1	0.992	1	2
Csn1s1	0.00089031	1.92137	0.564	0.421	1	2
Blvrb	0.000895119	0.342838	0.718	0.468	1	2
Spp1	0.000905408	0.923917	0.821	0.738	1	2
Ldlrap1	0.000907252	0.386166	0.641	0.381	1	2
Gpcpd1	0.000915021	0.31081	0.872	0.675	1	2
Rb1cc1	0.000929505	0.252111	0.949	0.857	1	2
Rnf187	0.00095307	0.36786	0.795	0.611	1	2
Commd7	0.0009643	0.288833	0.846	0.611	1	2
Pcdh1	0.000970919	0.255072	0.487	0.246	1	2
Adi1	0.000974989	0.357104	0.769	0.54	1	2
Lmna	0.00100573	0.413886	1	1	1	2
Hsbp1	0.00101952	0.307288	1	0.992	1	2
Acp6	0.00103434	0.384001	0.846	0.675	1	2
Pim1	0.00106192	0.279849	1	0.976	1	2
Pex5	0.00106424	0.339503	0.795	0.619	1	2
Krt23	0.00107147	0.345721	0.462	0.214	1	2
Smyd5	0.00107284	0.476784	0.641	0.397	1	2
Snap47	0.00108459	0.419333	0.692	0.484	1	2
Pmvk	0.00109223	0.880896	0.769	0.659	1	2
Vangl2	0.00109225	0.322925	0.615	0.341	1	2
Ier3ip1	0.00109282	0.298285	0.974	0.881	1	2
Gabpb2	0.00110044	0.270244	0.821	0.563	1	2
Atic	0.00110286	0.443563	0.769	0.651	1	2
Cox4i1	0.00110602	0.332264	1	0.992	1	2
Ykt6	0.00115433	0.295246	0.897	0.595	1	2
Gm10052	0.00116266	0.374922	0.897	0.841	1	2
Gm13509	0.0011697	0.338027	0.923	0.81	1	2
Gbp7	0.00118474	0.339921	0.718	0.413	1	2
Igsf8	0.00119022	0.273415	0.795	0.587	1	2
Golim4	0.00121497	0.394248	0.974	0.952	1	2
Ddr1	0.00122471	0.282082	0.846	0.667	1	2
Cxcl2	0.00123551	0.614309	0.821	0.643	1	2
Gm10443	0.00128244	0.285999	1	1	1	2
Gm42724	0.00128334	0.316815	0.897	0.698	1	2
Tbl3	0.00128548	0.393012	0.667	0.437	1	2
Nudt3	0.00130768	0.329088	1	0.857	1	2
Scly	0.00135324	0.264587	0.667	0.444	1	2
Adipor2	0.00135703	0.432736	0.846	0.619	1	2
Slc46a1	0.00136226	0.303182	0.359	0.135	1	2
Tsc22d1	0.00138635	0.34101	1	0.905	1	2
Top1	0.00140787	0.307845	1	1	1	2
Litaf	0.00142669	0.302537	1	1	1	2
Tinagl1	0.00144385	0.372451	0.846	0.635	1	2
Tonsl	0.00145077	0.343978	1	0.841	1	2
Gm45266	0.00146359	0.325269	0.564	0.325	1	2
Chp1	0.0014799	0.395906	0.974	0.849	1	2
Tnip1	0.00149543	0.260187	0.718	0.468	1	2
Wnt5a	0.00153672	0.385393	0.692	0.452	1	2
Aamp	0.00156463	0.41498	1	0.952	1	2
Rpsa	0.00156502	0.334855	1	0.992	1	2
Gm11737	0.0016166	0.313072	0.513	0.286	1	2
Tmem115	0.00161763	0.268878	0.462	0.246	1	2
Exoc8	0.00161883	0.263975	0.538	0.27	1	2
Rpl34-ps1	0.00164952	0.288784	1	0.992	1	2
Psme4	0.00167127	0.302502	1	0.984	1	2
Papss1	0.00169332	0.266802	0.949	0.794	1	2
Zfp692	0.00171217	0.277569	0.487	0.238	1	2
Cops7a	0.00172682	0.324194	0.923	0.722	1	2
Actn4	0.00174956	0.323108	0.974	0.992	1	2
Oxct1	0.00177707	0.289431	0.974	0.889	1	2
Cct7	0.00179536	0.351967	0.974	0.96	1	2
Abtb2	0.00184739	0.259851	0.769	0.579	1	2
Gm4366	0.00185518	0.330004	1	0.992	1	2
Rps18	0.00187943	0.363258	1	1	1	2
Slc38a10	0.0018831	0.30886	0.821	0.659	1	2
Polr3k	0.00189394	0.307308	0.974	0.81	1	2
H2-Q7	0.00189553	0.745739	0.744	0.683	1	2
Klhl13	0.00192241	0.59149	0.615	0.365	1	2
E030024N20Rik	0.00195318	0.285555	0.974	0.952	1	2
Vps39	0.00199012	0.383737	0.564	0.302	1	2
Gm16286	0.00200282	0.354255	1	0.921	1	2
Hdlbp	0.00200511	0.399437	1	1	1	2
Gm14303	0.00200511	0.251984	1	1	1	2
Ica1	0.00201576	0.253479	0.744	0.603	1	2
Tapbp	0.00202883	0.300243	1	0.921	1	2
Srebf1	0.00204784	0.406934	0.821	0.611	1	2
Nono	0.00205701	0.274586	1	0.952	1	2
Sec61a1	0.00205737	0.327443	1	0.968	1	2
Slc19a1	0.00207114	0.308296	0.487	0.222	1	2
Gm42611	0.00210547	0.30776	0.744	0.524	1	2
Spon1	0.00211084	0.596677	0.718	0.468	1	2
Adipor1	0.00213604	0.270726	1	0.921	1	2
Map2k4	0.00215459	0.259148	0.744	0.5	1	2
Aff4	0.00219352	0.365101	1	0.952	1	2
Rps6ka1	0.00221317	0.270483	0.744	0.5	1	2
Nradd	0.00228412	0.329002	0.359	0.135	1	2
Cbfa2t2	0.00230251	0.278084	0.769	0.5	1	2
Limk2	0.00232672	0.269994	0.795	0.563	1	2
Imp4	0.00233125	0.338748	0.846	0.738	1	2
Slc25a37	0.00236617	0.376874	0.718	0.5	1	2
Ano10	0.002394	0.306052	0.692	0.444	1	2
Tor1aip2	0.00239884	0.32988	1	0.96	1	2
Ube2b	0.00246058	0.25712	0.974	0.968	1	2
3110043O21Rik	0.00246242	0.329179	0.718	0.508	1	2
Cfap43	0.00252266	0.319791	0.641	0.468	1	2
Abr	0.00260401	0.328148	0.59	0.365	1	2
Myo1b	0.0026154	0.263716	1	0.897	1	2
Fh1	0.00268552	0.378289	0.846	0.675	1	2
Ahctf1	0.00289894	0.326463	0.974	0.865	1	2
Cnp	0.00291532	0.293182	0.744	0.516	1	2
Cryzl1	0.00295128	0.268533	0.923	0.778	1	2
9430076C15Rik	0.00295713	0.632381	0.897	0.698	1	2
Jagn1	0.00298265	0.281468	0.615	0.373	1	2
Eef1b2	0.00300976	0.281658	1	1	1	2
Hilpda	0.00301461	0.486095	0.846	0.706	1	2
Tm4sf1	0.00308571	0.451578	1	0.992	1	2
Nagk	0.00309017	0.410386	0.641	0.46	1	2
Per2	0.00309609	0.465596	0.692	0.548	1	2
Bhlhe40	0.00312432	0.376433	1	0.984	1	2
Ywhaz	0.00312434	0.261193	1	1	1	2
Pole3	0.00313438	0.392517	0.846	0.571	1	2
Bcl2l1	0.00323038	0.413722	0.949	0.667	1	2
Ptp4a1	0.00324279	0.277165	1	0.976	1	2
Wwox	0.00328382	0.391963	0.692	0.484	1	2
Aim1	0.00329863	0.270951	0.769	0.571	1	2
Pcyt2	0.003352	0.358476	0.692	0.492	1	2
Mecp2	0.0033743	0.370267	0.795	0.706	1	2
Nr3c1	0.00340421	0.282638	0.897	0.802	1	2
Uqcr10	0.00349222	0.264247	0.974	0.984	1	2
Tubb4b	0.00349834	0.250208	0.949	0.69	1	2
Sptb	0.00352208	0.250688	0.333	0.119	1	2
Kdm5b	0.00352319	0.284191	0.974	0.889	1	2
Otub1	0.00357558	0.279173	1	0.921	1	2
Capg	0.00376935	0.572947	0.949	0.849	1	2
Vamp5	0.00379603	0.295076	0.59	0.405	1	2
Naxd	0.00391238	0.263195	0.872	0.706	1	2
Golga7	0.00397272	0.275542	0.897	0.825	1	2
Fam234a	0.00399079	0.379791	0.872	0.738	1	2
Gm8394	0.00409365	0.28954	1	0.984	1	2
Adamts4	0.00422478	0.336345	0.615	0.421	1	2
Tcf25	0.00423954	0.309719	0.949	0.929	1	2
Sptbn1	0.00424506	0.300761	1	0.976	1	2
Mrpl28	0.00436366	0.274153	0.897	0.706	1	2
Aldoc	0.00439869	0.327997	0.744	0.429	1	2
Slc35c2	0.00441528	0.367795	0.564	0.302	1	2
Dtd1	0.00449055	0.364977	0.718	0.532	1	2
Pdia6	0.00461857	0.300045	1	0.984	1	2
Myl12b	0.0046186	0.262396	1	1	1	2
Anks1	0.00467854	0.260444	0.564	0.317	1	2
Dusp18	0.00468497	0.380097	0.744	0.579	1	2
Fam21	0.00469034	0.291926	0.795	0.675	1	2
Ecscr	0.00483349	0.302742	0.615	0.389	1	2
Ankrd13c	0.00495732	0.258928	1	0.921	1	2
Phb2	0.00506829	0.439991	0.846	0.73	1	2
Ubac1	0.00507998	0.385643	0.513	0.333	1	2
Prmt5	0.00522339	0.262566	0.795	0.54	1	2
Gm42856	0.00523312	0.335375	0.821	0.722	1	2
Pdia3	0.00532853	0.321799	1	0.992	1	2
Cops3	0.00533428	0.352505	0.897	0.77	1	2
Itpr1	0.00540457	0.292725	0.872	0.73	1	2
Lpgat1	0.00570114	0.363658	0.974	0.889	1	2
Prosc	0.00570171	0.273771	0.923	0.802	1	2
Nol4l	0.00572889	0.272251	0.487	0.262	1	2
Ino80d	0.0057569	0.315354	0.872	0.762	1	2
Mlxip	0.00582528	0.407399	0.769	0.635	1	2
Cdc123	0.00582825	0.329415	0.974	0.873	1	2
Ldhb	0.00608919	0.345167	0.872	0.802	1	2
Shc1	0.00650624	0.25359	0.949	0.833	1	2
Il1rap	0.00656567	0.284539	0.846	0.635	1	2
Cd1d1	0.00659553	0.320749	0.564	0.325	1	2
8430408G22Rik	0.00663008	0.976049	0.333	0.151	1	2
Exosc4	0.00665819	0.277996	0.769	0.571	1	2
Nadk	0.00671367	0.371054	0.821	0.675	1	2
Ddx56	0.00671707	0.35747	0.795	0.627	1	2
Mafk	0.00724539	0.285076	0.821	0.746	1	2
Zfp334	0.00741568	0.307381	0.282	0.111	1	2
Ndufv1	0.00762563	0.331765	0.846	0.659	1	2
Pnpla2	0.00770609	0.270349	0.718	0.524	1	2
Tars2	0.00780139	0.341922	0.692	0.468	1	2
Atg4b	0.00793652	0.323958	0.744	0.54	1	2
Sufu	0.00812053	0.350778	0.538	0.349	1	2
Eif2b5	0.00827262	0.406188	0.59	0.484	1	2
Odf2l	0.00851603	0.257856	0.744	0.54	1	2
Plb1	0.00868455	0.345021	0.487	0.31	1	2
Chmp3	0.00903461	0.252389	0.897	0.833	1	2
Slc35a4	0.00948631	0.352773	0.872	0.746	1	2
Cytip	0.00949334	0.727491	0.487	0.333	1	2
Tgif1	0.00957338	0.276797	1	0.976	1	2
Zfp142	0.00977039	0.326146	0.513	0.365	1	2
Gm38257	0.00982315	0.350869	0.436	0.262	1	2
Cd82	0.0099701	0.330444	0.769	0.548	1	2
Tm2d2	0.00997568	0.277803	0.923	0.706	1	2
Comp	1.73251e-34	1.64781	0.973	0.008	2.90993e-30	3
Chn2	7.83461e-30	0.731664	0.973	0.047	1.3159e-25	3
Col2a1	4.67875e-28	1.64986	0.946	0.07	7.85843e-24	3
Sult1e1	8.45736e-28	1.01543	0.784	0	1.4205e-23	3
Sparcl1	9.07994e-26	3.07217	1	0.18	1.52507e-21	3
Atp1a2	1.10671e-24	0.975442	0.811	0.031	1.85883e-20	3
Tmem59l	1.11771e-24	1.12552	0.73	0.008	1.87731e-20	3
Gpc3	5.82686e-24	1.43655	0.973	0.18	9.78679e-20	3
Myo7a	5.8023e-23	0.516836	0.757	0.023	9.74554e-19	3
Tesc	1.08341e-22	0.415403	0.757	0.039	1.8197e-18	3
Col9a1	5.85404e-21	1.54675	0.973	0.219	9.83245e-17	3
Gm42995	7.51061e-20	0.358231	0.676	0.031	1.26148e-15	3
Wasf3	9.66343e-20	0.309753	0.838	0.125	1.62307e-15	3
Fzd9	1.09441e-19	0.326494	0.649	0.023	1.83817e-15	3
9330182L06Rik	1.11859e-19	0.523099	0.595	0.008	1.87879e-15	3
Gng11	5.41958e-19	0.657062	0.811	0.102	9.10272e-15	3
Chl1	6.3067e-19	1.4469	0.946	0.234	1.05927e-14	3
Mia	9.36433e-19	0.62609	0.973	0.391	1.57283e-14	3
Etv1	1.11108e-18	0.681878	0.946	0.273	1.86616e-14	3
Serpine2	1.2041e-18	2.93847	1	0.609	2.0224e-14	3
Stk26	1.24814e-18	1.03973	0.973	0.266	2.09637e-14	3
Dlgap1	2.38509e-18	1.10727	0.892	0.227	4.006e-14	3
Lmcd1	4.91467e-18	0.912955	0.757	0.086	8.25468e-14	3
Limch1	7.26297e-18	0.911503	0.946	0.242	1.21989e-13	3
Lcn2	1.19374e-17	2.1622	1	0.617	2.00501e-13	3
Fgg	1.28071e-17	1.63475	0.892	0.211	2.15108e-13	3
Scrg1	6.78406e-17	0.445717	0.649	0.047	1.13945e-12	3
Gm9320	8.25444e-17	0.542589	1	0.984	1.38642e-12	3
Chil1	1.10603e-16	2.98161	1	0.414	1.85768e-12	3
Gm11878	1.34954e-16	0.306042	1	0.953	2.26669e-12	3
Itga8	1.6596e-16	1.11571	1	0.359	2.78746e-12	3
Gria4	1.75507e-16	0.82775	0.784	0.109	2.94781e-12	3
Prss35	1.77573e-16	0.985112	0.541	0.016	2.98251e-12	3
Trf	2.05742e-16	2.37712	1	0.586	3.45564e-12	3
Rps24-ps3	5.81583e-16	0.957928	1	1	9.76826e-12	3
A2m	8.65906e-16	0.54394	0.568	0.031	1.45437e-11	3
Sema3b	1.75615e-15	1.04364	0.784	0.164	2.94962e-11	3
Mcam	2.29227e-15	0.775107	0.838	0.172	3.85009e-11	3
Osbpl6	2.52322e-15	0.336438	0.73	0.109	4.23801e-11	3
Car12	2.60528e-15	1.06509	0.919	0.273	4.37582e-11	3
Akap12	2.64017e-15	1.21742	0.973	0.492	4.43443e-11	3
C4b	3.58721e-15	0.562051	0.622	0.055	6.02508e-11	3
Tspan7	6.28115e-15	1.45804	0.973	0.664	1.05498e-10	3
Ncald	6.96145e-15	1.40046	0.892	0.305	1.16925e-10	3
Rflna	9.14261e-15	0.522324	0.676	0.086	1.53559e-10	3
Apoc11	9.24717e-15	0.669288	0.946	0.25	1.55315e-10	3
Col11a1	1.33781e-14	1.49473	1	0.586	2.24699e-10	3
Sema3d	2.05029e-14	1.06388	0.784	0.195	3.44366e-10	3
Gm10163	2.76342e-14	0.51901	1	0.945	4.64145e-10	3
Serpina3n	3.14112e-14	1.42715	0.757	0.172	5.27583e-10	3
Vldlr	3.29197e-14	0.853692	0.865	0.242	5.5292e-10	3
1500002F19Rik	4.14475e-14	0.54697	0.676	0.109	6.96153e-10	3
Gm2830	4.35051e-14	0.353796	1	0.984	7.30711e-10	3
Vdac2	4.8633e-14	0.944364	1	0.914	8.1684e-10	3
St6galnac2	6.6236e-14	0.683866	0.946	0.352	1.1125e-09	3
Thbs1	7.61776e-14	1.86136	1	0.859	1.27948e-09	3
Lbp	8.02355e-14	1.57533	0.973	0.305	1.34763e-09	3
P3h2	1.0082e-13	1.37655	0.838	0.297	1.69337e-09	3
Tpd52l1	1.7684e-13	0.91861	0.946	0.43	2.9702e-09	3
Gm8292	1.86158e-13	0.307895	1	0.836	3.12672e-09	3
Chrm3	2.6317e-13	0.340241	0.892	0.211	4.4202e-09	3
Bche	3.77536e-13	0.93841	0.811	0.219	6.34109e-09	3
St8sia6	3.99732e-13	1.17561	0.946	0.328	6.7139e-09	3
Spcs1	6.63679e-13	0.832955	1	0.992	1.11472e-08	3
Txnip	7.39153e-13	1.90311	1	0.562	1.24148e-08	3
Spry1	8.37329e-13	0.932714	0.973	0.531	1.40638e-08	3
Mgp	9.10724e-13	1.90018	0.973	0.43	1.52965e-08	3
Ccdc158	1.00558e-12	0.265941	0.459	0.023	1.68897e-08	3
Gm42989	1.13046e-12	0.42233	0.676	0.094	1.89872e-08	3
Etv5	1.43082e-12	1.10288	1	0.688	2.40321e-08	3
C230071H17Rik	1.87582e-12	1.47143	1	0.625	3.15062e-08	3
Col9a2	1.89474e-12	0.703026	0.919	0.352	3.1824e-08	3
Gm10243	1.97177e-12	0.337399	0.973	0.961	3.31178e-08	3
Ccdc80	2.28015e-12	0.409838	0.838	0.188	3.82975e-08	3
Tiam1	2.31075e-12	0.267973	0.892	0.336	3.88114e-08	3
Kit	2.66032e-12	0.792448	0.865	0.219	4.46827e-08	3
Cystm1	3.05011e-12	0.940543	1	0.789	5.12297e-08	3
Gm15710	3.3999e-12	0.265566	1	1	5.71046e-08	3
Kcnj15	3.53476e-12	0.564219	0.676	0.125	5.93698e-08	3
Gm8430	6.06677e-12	0.435776	1	0.992	1.01897e-07	3
Meis2	8.91474e-12	0.437979	0.703	0.133	1.49732e-07	3
Tspan12	9.27848e-12	1.40613	0.946	0.422	1.55841e-07	3
St8sia1	1.03126e-11	0.272973	0.432	0.023	1.7321e-07	3
Igf2r	1.10493e-11	0.87419	1	0.984	1.85584e-07	3
Tfrc	1.25521e-11	1.82728	1	0.727	2.10826e-07	3
Aldoc1	1.28876e-11	1.17697	0.919	0.383	2.1646e-07	3
Rpl21-ps8	1.44767e-11	0.279003	1	0.992	2.4315e-07	3
Selenok	1.56941e-11	0.761799	1	0.992	2.63599e-07	3
Hist1h4h	1.60053e-11	0.280503	0.703	0.195	2.68825e-07	3
Cldn10	1.75478e-11	0.644112	0.73	0.172	2.94733e-07	3
Gm42993	1.93857e-11	0.84128	0.919	0.336	3.25602e-07	3
Gm15500	2.22345e-11	0.842006	1	1	3.73451e-07	3
Cd200	2.47369e-11	1.20663	1	0.984	4.1548e-07	3
Hmgcll1	2.71011e-11	0.614392	0.486	0.047	4.55189e-07	3
Mansc1	3.13363e-11	0.803765	0.865	0.484	5.26324e-07	3
Stxbp6	3.26638e-11	0.294189	0.703	0.148	5.48621e-07	3
Mcc	3.38485e-11	0.753561	0.919	0.352	5.68519e-07	3
Ppfibp2	4.85425e-11	0.482649	1	0.43	8.1532e-07	3
Gm6170	4.91989e-11	0.467175	1	0.984	8.26345e-07	3
Gm9104	5.4625e-11	0.289408	1	0.969	9.17482e-07	3
Fam126b	5.56794e-11	0.814669	0.946	0.445	9.35191e-07	3
Gpx2-ps1	6.29072e-11	0.34942	0.865	0.352	1.05659e-06	3
Srgap3	7.66164e-11	0.783293	0.892	0.414	1.28685e-06	3
Map7d2	1.03243e-10	0.267439	0.703	0.156	1.73407e-06	3
Gm7832	1.04048e-10	0.360792	1	0.797	1.7476e-06	3
Auts2	1.14221e-10	1.06586	1	0.883	1.91846e-06	3
Tc2n	1.16162e-10	0.78222	0.703	0.188	1.95105e-06	3
Smoc1	1.17932e-10	0.624124	0.784	0.273	1.98078e-06	3
Mmp16	1.25232e-10	1.13573	0.784	0.234	2.1034e-06	3
Sntb1	1.42374e-10	0.369564	0.676	0.148	2.39132e-06	3
Rpl18a	1.53926e-10	0.714439	1	1	2.58534e-06	3
Rpl18-ps1	1.79426e-10	0.287172	1	1	3.01363e-06	3
Stk32b	2.06523e-10	0.420765	0.297	0	3.46876e-06	3
Mfge81	2.08922e-10	1.54981	1	0.961	3.50906e-06	3
Maged2	2.28858e-10	1.09726	1	0.672	3.84389e-06	3
Gm43483	2.37834e-10	0.478701	0.865	0.234	3.99465e-06	3
Cgnl1	2.40502e-10	0.726454	1	0.523	4.03947e-06	3
Snhg18	2.75013e-10	0.537456	0.838	0.352	4.61912e-06	3
Tgfbr3	2.99943e-10	1.19551	1	0.875	5.03785e-06	3
Eps8	3.15627e-10	0.796816	1	0.633	5.30127e-06	3
Pdgfd	5.01407e-10	0.749463	0.541	0.094	8.42164e-06	3
Arhgef26	6.07118e-10	0.758123	0.946	0.5	1.01972e-05	3
Homer2	6.3641e-10	0.487053	0.676	0.211	1.06891e-05	3
Rbp7	7.09622e-10	0.635279	0.649	0.141	1.19188e-05	3
Eef1a1	7.13288e-10	0.749359	1	1	1.19804e-05	3
Ehd3	7.30194e-10	0.700006	0.73	0.25	1.22643e-05	3
Gm42992	7.81616e-10	0.752206	0.919	0.461	1.3128e-05	3
Plod1	7.94845e-10	1.13957	0.838	0.375	1.33502e-05	3
Gpc4	8.19548e-10	0.933322	0.946	0.523	1.37651e-05	3
Ppm1k	9.29663e-10	1.00814	0.649	0.164	1.56146e-05	3
Rps26-ps1	9.3495e-10	0.581257	1	1	1.57034e-05	3
F3	1.07624e-09	1.24351	1	0.742	1.80765e-05	3
Gabrp	1.31286e-09	0.511789	0.541	0.094	2.20508e-05	3
Zfp36	1.59432e-09	1.18345	1	0.938	2.67782e-05	3
Arc1	1.73197e-09	0.644623	0.973	0.453	2.90901e-05	3
Actg1	1.84674e-09	0.924243	1	1	3.10178e-05	3
Smim10l11	2.13483e-09	0.981836	1	0.625	3.58565e-05	3
Taf1d	2.23839e-09	0.689358	1	1	3.7596e-05	3
Fermt2	2.26729e-09	0.939097	1	0.891	3.80814e-05	3
Gm6548	2.52302e-09	0.366515	1	0.984	4.23766e-05	3
Scn9a	2.61848e-09	0.355457	0.324	0.016	4.398e-05	3
Gm69771	2.64658e-09	0.600516	1	0.992	4.44519e-05	3
Abcg2	2.86183e-09	0.877895	0.892	0.367	4.80673e-05	3
Susd5	3.00827e-09	0.320617	0.297	0.008	5.05269e-05	3
Unc79	3.00827e-09	0.299845	0.297	0.008	5.05269e-05	3
Arhgap31	3.94859e-09	0.923018	0.946	0.586	6.63205e-05	3
Elmo1	4.19394e-09	0.50555	0.784	0.266	7.04415e-05	3
Gm43187	4.40633e-09	0.659804	0.703	0.203	7.40088e-05	3
Enpp1	4.98059e-09	0.785865	1	0.641	8.3654e-05	3
Cpd	5.05628e-09	0.9396	1	0.781	8.49252e-05	3
Etnk1	5.89769e-09	0.987745	1	0.938	9.90577e-05	3
Rps24-ps2	6.18679e-09	0.280499	1	0.953	0.000103913	3
Atp6v1c21	7.03537e-09	0.862767	0.892	0.383	0.000118166	3
Cdkl5	7.13363e-09	0.923772	0.811	0.445	0.000119816	3
Cdkn1b	8.14075e-09	0.337191	1	0.789	0.000136732	3
Gm13456	8.77308e-09	0.657179	1	1	0.000147353	3
Paip2	9.17632e-09	0.650672	1	0.945	0.000154126	3
Arf4	9.62194e-09	0.702665	1	1	0.00016161	3
Thrb	9.83447e-09	0.436747	0.541	0.117	0.00016518	3
Gm15427	9.84632e-09	0.665193	1	1	0.000165379	3
Rnf7	1.0329e-08	0.510694	0.946	0.578	0.000173485	3
Clmp	1.32003e-08	0.389759	0.486	0.086	0.000221712	3
Rps15a-ps5	1.62764e-08	0.278558	1	0.953	0.000273379	3
Erbb3	1.72731e-08	0.775139	0.973	0.422	0.000290119	3
C1ra	1.72806e-08	0.358355	0.649	0.203	0.000290246	3
Cpm1	1.76038e-08	0.331692	0.73	0.203	0.000295673	3
Sorbs21	1.8577e-08	0.553302	0.973	0.523	0.00031202	3
Cd81	1.86622e-08	0.7146	1	0.984	0.000313451	3
Gm15459	1.95218e-08	0.396858	1	0.969	0.000327889	3
Plod2	1.99174e-08	0.454103	1	0.609	0.000334533	3
Rps3	2.04283e-08	0.599089	1	1	0.000343113	3
Tmbim6	2.28639e-08	0.746531	1	0.984	0.000384022	3
Map3k8	2.35451e-08	0.725235	0.946	0.641	0.000395463	3
Rspo3	2.89023e-08	0.286451	0.351	0.039	0.000485444	3
Rps19-ps6	3.05926e-08	0.69981	1	1	0.000513834	3
Tmem254c	3.09405e-08	0.316532	0.892	0.688	0.000519676	3
Deptor	3.11095e-08	1.30217	0.892	0.555	0.000522515	3
Rps25-ps1	3.57485e-08	0.500033	1	1	0.000600432	3
Fxyd31	4.53306e-08	0.545307	1	0.633	0.000761372	3
Stac2	4.5636e-08	0.53108	0.919	0.453	0.000766503	3
Rpl21	4.66101e-08	0.407964	1	1	0.000782864	3
Usp54	4.70387e-08	0.712481	0.946	0.531	0.000790061	3
Gstm1	5.00766e-08	1.18885	0.946	0.695	0.000841086	3
Elovl5	5.26541e-08	0.91778	0.973	0.695	0.000884379	3
Rps27rt1	5.93315e-08	0.517705	1	1	0.000996532	3
Map2	6.04956e-08	0.67648	0.973	0.641	0.00101608	3
Mme	6.66006e-08	1.01812	1	0.797	0.00111862	3
Fn1	6.67405e-08	1.19125	1	0.727	0.00112097	3
Ccdc81	6.70944e-08	0.276794	0.324	0.031	0.00112692	3
Tcn21	6.94675e-08	1.12479	0.946	0.609	0.00116678	3
Nfia1	7.02311e-08	0.67886	0.946	0.922	0.0011796	3
Rasef	7.40212e-08	0.357584	0.514	0.117	0.00124326	3
Gjc3	7.79387e-08	0.283622	0.297	0.023	0.00130906	3
Gm3699	7.87302e-08	0.394267	1	1	0.00132235	3
Lrrc58	8.2214e-08	0.834408	1	0.992	0.00138087	3
Fam13a	8.96774e-08	0.485532	0.73	0.227	0.00150622	3
Mcf2l	9.15172e-08	0.266446	0.784	0.312	0.00153712	3
Rplp0	1.01996e-07	0.699414	1	0.992	0.00171312	3
Hs3st3b1	1.18697e-07	0.725763	0.568	0.141	0.00199363	3
Gbas	1.23e-07	0.636604	0.946	0.922	0.00206591	3
Hspa8	1.31855e-07	0.66991	1	0.992	0.00221463	3
Hpn	1.37602e-07	0.664865	0.703	0.258	0.00231117	3
Gm37780	1.52022e-07	0.32422	0.568	0.156	0.00255337	3
Fry	1.53084e-07	0.732204	0.919	0.578	0.00257119	3
Gm42439	1.56617e-07	0.291102	0.703	0.234	0.00263054	3
Rps141	1.63048e-07	0.555866	1	1	0.00273856	3
Gm14586	1.81211e-07	0.507058	1	1	0.00304362	3
Dhcr7	1.84654e-07	0.35795	0.73	0.266	0.00310145	3
Slc29a1	2.117e-07	1.20131	1	0.773	0.00355572	3
Gm37940	2.1352e-07	0.513879	0.514	0.109	0.00358628	3
Gm43188	2.28663e-07	0.811108	0.676	0.258	0.00384062	3
Ube2h	2.75408e-07	0.600027	1	0.969	0.00462575	3
D630045J12Rik	2.7743e-07	0.443484	0.73	0.305	0.00465971	3
Ggcx	2.97638e-07	0.466207	0.973	0.734	0.00499913	3
Ceacam1	3.06309e-07	0.636186	0.946	0.547	0.00514476	3
2810468N07Rik	3.24185e-07	0.568467	0.622	0.211	0.00544501	3
Atg3	3.44801e-07	0.654261	1	0.633	0.00579128	3
Deb1	3.45618e-07	0.72352	0.919	0.852	0.00580499	3
Fbln2	3.50477e-07	0.49653	1	0.711	0.00588662	3
Trabd2b	3.75444e-07	0.429049	0.649	0.219	0.00630595	3
Itpr2	3.79429e-07	0.531443	0.865	0.461	0.00637288	3
Gm62041	4.33657e-07	0.455941	1	1	0.0072837	3
Aldh1a3	4.55612e-07	0.340501	0.757	0.312	0.00765246	3
Gm43361	4.59494e-07	1.12625	0.946	0.742	0.00771766	3
Tnik	4.64406e-07	0.468598	0.892	0.438	0.00780016	3
Hist1h2bc	4.64467e-07	0.641359	0.973	0.93	0.00780118	3
Itpr11	4.65431e-07	0.463304	0.946	0.711	0.00781739	3
Mkrn1	4.72487e-07	0.620162	0.973	0.555	0.0079359	3
Aak1	5.2652e-07	0.566725	0.973	0.781	0.00884342	3
Zmiz1	5.41867e-07	0.763495	1	0.938	0.00910119	3
Gstm2-ps1	5.57759e-07	0.607774	0.892	0.609	0.00936811	3
Chad	5.66779e-07	0.528582	0.297	0.031	0.00951962	3
Rps13-ps2	5.76701e-07	0.372843	1	1	0.00968627	3
C2cd5	6.01287e-07	0.531449	0.919	0.469	0.0100992	3
Gm9625	6.12797e-07	0.501365	1	0.992	0.0102925	3
Gm6136	6.25306e-07	0.462689	1	1	0.0105026	3
Epha7	6.52775e-07	0.328065	0.73	0.305	0.010964	3
Rpl7-ps7	6.91633e-07	0.381533	1	0.992	0.0116167	3
Ggta1	6.97099e-07	0.744058	0.784	0.359	0.0117085	3
Cbx4	7.45414e-07	0.267695	0.811	0.312	0.01252	3
Agt	8.04633e-07	0.477387	0.27	0.023	0.0135146	3
Amt	8.04767e-07	0.502652	0.865	0.555	0.0135169	3
Rims3	8.40769e-07	0.283068	0.405	0.078	0.0141216	3
Rpl31-ps81	9.52586e-07	0.375734	1	0.992	0.0159996	3
Il1r1	9.55885e-07	0.611069	0.865	0.422	0.016055	3
Gm2225	1.07304e-06	0.34095	1	1	0.0180228	3
Gas6	1.20864e-06	0.29621	0.568	0.227	0.0203004	3
BC0069651	1.27867e-06	0.389238	0.946	0.422	0.0214766	3
Galnt3	1.30823e-06	0.362962	0.919	0.531	0.0219731	3
Cbx8	1.3326e-06	0.339371	0.459	0.125	0.0223824	3
Hist1h2bg	1.49283e-06	0.250072	0.811	0.461	0.0250736	3
Col4a6	1.494e-06	0.539093	1	0.914	0.0250932	3
Gt(ROSA)26Sor	1.63244e-06	0.612863	0.703	0.375	0.0274184	3
Ap3m1	1.68927e-06	0.697044	1	0.812	0.028373	3
Apod1	1.73588e-06	0.457813	0.811	0.266	0.0291558	3
Prelp	1.74334e-06	0.803946	0.676	0.297	0.0292811	3
Lrp4	1.77329e-06	0.561107	0.73	0.469	0.0297841	3
Rpl9-ps7	1.78664e-06	0.386931	1	0.984	0.0300084	3
Gm12715	2.00679e-06	0.75566	1	0.977	0.033706	3
Sox5	2.2986e-06	0.364173	0.703	0.289	0.0386073	3
Nck2	2.43271e-06	0.487181	1	0.969	0.0408599	3
Fkbp10	2.59001e-06	0.392058	0.757	0.352	0.0435017	3
5330417C22Rik	2.79972e-06	0.834468	0.486	0.141	0.0470241	3
St3gal5	2.81696e-06	0.343598	0.784	0.383	0.0473137	3
Pfkl1	2.95294e-06	0.6105	0.946	0.609	0.0495975	3
Fam234a1	3.01241e-06	0.765883	0.973	0.711	0.0505965	3
Gm10704	3.17448e-06	0.413394	0.946	0.859	0.0533186	3
Steap4	3.36665e-06	0.78654	0.649	0.258	0.0565462	3
Rap2c	4.02891e-06	0.913281	0.865	0.539	0.0676695	3
Scrn1	4.26937e-06	0.36794	0.514	0.156	0.0717084	3
Cwf19l2	4.32614e-06	0.405353	0.973	0.719	0.0726618	3
Abcg11	4.50601e-06	0.511993	0.946	0.633	0.0756829	3
St6galnac4	4.63314e-06	0.26653	0.649	0.227	0.0778182	3
Csgalnact2	4.9967e-06	0.266584	0.757	0.461	0.0839246	3
Micu3	5.04949e-06	0.41729	0.892	0.633	0.0848112	3
Ppp3cb	5.18163e-06	0.436329	0.946	0.695	0.0870306	3
Hs3st11	5.61418e-06	0.373283	0.622	0.227	0.0942957	3
Nisch	5.68312e-06	0.60025	1	1	0.0954537	3
Mgll	5.78537e-06	0.421735	0.703	0.336	0.097171	3
Rps3a11	5.78932e-06	0.352955	1	1	0.0972374	3
Gpc6	5.83755e-06	0.428312	0.676	0.352	0.0980475	3
Plvap	6.03046e-06	0.360442	0.514	0.18	0.101288	3
Itga9	6.03054e-06	0.311239	0.324	0.055	0.101289	3
Slc25a35	6.37694e-06	0.476426	0.297	0.047	0.107107	3
Inpp4a	6.76907e-06	0.535484	0.973	0.797	0.113693	3
Rpl4	6.83448e-06	0.543003	1	1	0.114792	3
Ceacam10	7.5189e-06	0.313411	0.486	0.148	0.126287	3
Mcee	7.81066e-06	0.261963	0.811	0.539	0.131188	3
Acadsb	7.82372e-06	0.469626	0.838	0.508	0.131407	3
Glul	7.91064e-06	0.842839	0.946	0.625	0.132867	3
Pitpnc1	8.00708e-06	0.68411	0.946	0.844	0.134487	3
BC026585	8.43429e-06	0.426457	0.541	0.172	0.141662	3
Hist1h1c	8.74927e-06	0.464584	0.919	0.758	0.146953	3
Adora1	9.24067e-06	0.283111	0.27	0.039	0.155206	3
Pan31	9.84083e-06	0.682322	1	1	0.165287	3
Pea15a	1.05007e-05	0.708886	0.973	0.711	0.17637	3
Rps19	1.077e-05	0.426586	1	1	0.180893	3
Rpl36a-ps2	1.11646e-05	0.389435	1	0.992	0.187521	3
Rps4x1	1.19957e-05	0.348996	1	0.992	0.20148	3
1500015O10Rik	1.19965e-05	0.54762	0.622	0.266	0.201493	3
Tpi1	1.23222e-05	0.757776	0.973	0.992	0.206963	3
Cat	1.25679e-05	0.602259	0.919	0.758	0.21109	3
Ctsc	1.29788e-05	0.537673	0.946	0.617	0.217992	3
Mbnl1	1.33532e-05	0.756171	1	0.977	0.22428	3
Rps11	1.33539e-05	0.445944	1	1	0.224292	3
Gm133941	1.35933e-05	0.25797	1	0.977	0.228314	3
Sat11	1.35941e-05	1.11254	1	0.992	0.228326	3
Gm114781	1.38376e-05	0.331415	1	0.977	0.232416	3
Yipf6	1.3953e-05	0.42526	0.946	0.617	0.234355	3
Zfp644	1.43429e-05	0.587802	1	0.844	0.240903	3
Kank11	1.4447e-05	0.468354	0.73	0.406	0.242651	3
Gm9385	1.45966e-05	0.399108	1	1	0.245164	3
Rps3a21	1.45966e-05	0.331758	1	1	0.245164	3
Tmem170	1.50528e-05	0.4873	0.838	0.555	0.252827	3
Gnaq1	1.51072e-05	0.525438	1	0.938	0.253741	3
Jam2	1.52851e-05	0.295203	0.27	0.039	0.256729	3
Fabp5	1.53052e-05	1.4266	1	0.695	0.257066	3
Lrp6	1.56356e-05	0.512385	1	0.922	0.262615	3
Rpl37rt1	1.56693e-05	0.378069	1	1	0.263182	3
Cyr61	1.66952e-05	0.631859	1	0.883	0.280412	3
Oat	1.67203e-05	0.836953	0.865	0.773	0.280835	3
Senp7	1.68964e-05	0.465701	0.865	0.508	0.283792	3
Herpud1	1.70375e-05	0.699676	0.973	0.734	0.286161	3
Mtfr1	1.71198e-05	0.630634	0.946	0.789	0.287545	3
Cbx3	1.77299e-05	0.487114	1	1	0.297791	3
Selenbp1	1.93324e-05	0.368812	0.378	0.094	0.324706	3
Fgfr1	2.1126e-05	0.634786	1	0.992	0.354832	3
Plcb4	2.24875e-05	0.39419	0.838	0.508	0.377701	3
Gstt1	2.26181e-05	0.600015	0.649	0.297	0.379894	3
Pros11	2.31993e-05	0.71838	0.919	0.516	0.389656	3
Slc5a3	2.3345e-05	0.764378	1	0.898	0.392102	3
Eif4a2	2.42788e-05	0.558167	1	0.977	0.407787	3
Gm15421	2.44409e-05	0.319406	0.973	0.93	0.410509	3
Adsl	2.70737e-05	0.5261	0.919	0.586	0.454729	3
Csn31	2.71897e-05	0.984319	1	0.82	0.456679	3
Cercam	2.80165e-05	0.306424	0.649	0.406	0.470565	3
Plpp3	2.8077e-05	0.412291	0.811	0.5	0.471581	3
Gm11808	2.83625e-05	0.355452	1	0.984	0.476376	3
Gm11942	2.93548e-05	0.327734	1	1	0.493044	3
Ccser1	3.04968e-05	0.251598	0.324	0.07	0.512224	3
Stox2	3.16161e-05	0.371613	0.811	0.477	0.531023	3
Nfib	3.29473e-05	0.534745	1	0.898	0.553383	3
Dlc1	3.45398e-05	0.348965	0.703	0.352	0.58013	3
Gm7694	3.54341e-05	0.478853	0.432	0.125	0.595152	3
Kmt2d	3.60336e-05	0.36115	1	0.977	0.605221	3
Iqgap1	3.60354e-05	0.501172	1	1	0.60525	3
Rpsa-ps10	3.72801e-05	0.516814	1	0.984	0.626156	3
Fbxo21	4.00862e-05	0.422	0.595	0.281	0.673288	3
Rilpl2	4.38477e-05	0.296063	0.784	0.438	0.736466	3
Prkab1	4.82973e-05	0.625391	0.757	0.508	0.811201	3
Rpl71	4.96431e-05	0.443476	1	1	0.833805	3
Chst2	5.08539e-05	0.693915	0.73	0.461	0.854142	3
Rab3d	5.19916e-05	0.288196	0.892	0.539	0.873251	3
Cnbp	5.21937e-05	0.42107	1	1	0.876645	3
Fam20a	5.23349e-05	0.596189	0.757	0.5	0.879017	3
Igsf3	5.38602e-05	0.558581	0.946	0.938	0.904637	3
Ttc31	5.39278e-05	0.541582	1	0.945	0.905771	3
Golga3	5.6953e-05	0.525152	0.892	0.656	0.956582	3
Peg3	5.76474e-05	0.71051	0.811	0.477	0.968245	3
Gm43481	5.93553e-05	0.373168	0.595	0.281	0.996931	3
Ripk41	5.98473e-05	0.388316	0.838	0.492	1	3
Zscan21	6.08916e-05	0.366449	0.676	0.281	1	3
Hspa1b1	6.26093e-05	0.739116	1	0.945	1	3
Cdpf1	6.2924e-05	0.2977	0.568	0.234	1	3
Fbxo18	6.54958e-05	0.447342	0.784	0.461	1	3
Pcnp	6.91582e-05	0.61577	1	0.992	1	3
Hhipl21	7.38929e-05	0.568996	0.568	0.234	1	3
Marveld3	7.67766e-05	0.34634	0.703	0.336	1	3
Kdm5a	7.88196e-05	0.509375	0.973	0.969	1	3
Papss11	8.55824e-05	0.569204	0.919	0.805	1	3
Rpl411	8.6922e-05	0.296592	1	1	1	3
Cd302	8.75716e-05	0.767903	0.811	0.602	1	3
Nck1	8.82631e-05	0.408116	0.919	0.68	1	3
Lmtk21	9.19794e-05	0.64786	0.919	0.789	1	3
Rpl321	9.42517e-05	0.381216	1	1	1	3
Fhl1	9.5794e-05	0.456996	0.432	0.156	1	3
Iqsec1	0.000100492	0.307337	0.919	0.859	1	3
Ptpn2	0.000101766	0.9467	0.973	0.906	1	3
Pycr1	0.000101999	0.428337	0.568	0.258	1	3
Alkbh5	0.000105498	0.47369	1	0.984	1	3
Spint21	0.000105935	0.385769	1	0.727	1	3
Flot1	0.000107826	0.436108	0.838	0.602	1	3
Kat6b	0.000107962	0.401032	0.919	0.719	1	3
Gm13680	0.000109773	0.272587	0.973	0.961	1	3
Pmm1	0.00011337	0.471655	0.73	0.484	1	3
Fstl1	0.000119977	0.395134	1	0.766	1	3
Hip1	0.000120547	0.399282	0.784	0.523	1	3
Tug1	0.000123755	0.665654	0.973	0.969	1	3
Stim1	0.000123875	0.361333	0.838	0.531	1	3
Rps25	0.000131898	0.253652	1	1	1	3
Kdm5c	0.000135974	0.490527	1	0.93	1	3
Pthlh	0.000138122	0.856789	0.73	0.461	1	3
Gorasp2	0.000139289	0.61347	0.973	0.945	1	3
Rhoj	0.000139704	0.255771	0.919	0.523	1	3
Snhg4	0.000142261	0.480615	0.838	0.609	1	3
Sept2	0.000159364	0.433768	1	1	1	3
Slc35a5	0.000166113	0.259509	0.622	0.297	1	3
Tmem216	0.000167548	0.527074	0.784	0.539	1	3
Tkt1	0.000173786	0.357553	0.838	0.656	1	3
Fchsd2	0.000174455	0.7656	0.784	0.602	1	3
Cbx5	0.000178193	0.533209	0.946	0.859	1	3
Hspa1a1	0.00018386	0.33549	1	0.688	1	3
Actn41	0.000186274	0.734437	1	0.984	1	3
Srebf11	0.000186637	0.330594	0.838	0.609	1	3
Il1rl2	0.000189047	0.261099	0.541	0.211	1	3
Insig1	0.000196488	0.257326	0.892	0.648	1	3
Selenop	0.000197251	0.670101	0.892	0.727	1	3
Gm62741	0.000198191	0.254734	1	0.984	1	3
Gm8730	0.000204416	0.413998	1	0.992	1	3
Gstm5	0.000209673	0.401787	0.973	0.891	1	3
Aplp2	0.000214095	0.339201	1	0.984	1	3
Lgalsl	0.000221888	0.455559	0.838	0.555	1	3
Asph	0.000227871	0.673493	0.811	0.805	1	3
1110038B12Rik	0.000253265	0.527787	1	0.945	1	3
Tecpr1	0.000253617	0.398592	0.676	0.406	1	3
Srgap2	0.000253691	0.274492	0.919	0.625	1	3
Gm2000	0.00025729	0.261423	1	0.992	1	3
Samd8	0.000261997	0.472598	0.892	0.797	1	3
Slc16a2	0.00026773	0.513709	0.703	0.438	1	3
Gas5	0.000281833	0.375292	1	1	1	3
Pla2g7	0.000288399	0.753768	0.838	0.547	1	3
Tmem176b	0.000290394	0.583973	1	0.953	1	3
Ttc12	0.000294088	0.265861	0.459	0.164	1	3
Odf3l1	0.000297227	0.464848	0.351	0.109	1	3
Hmcn1	0.000301085	0.330627	0.73	0.438	1	3
Zfp943	0.000302427	0.286867	0.27	0.062	1	3
Srsf2	0.00032279	0.476201	1	0.992	1	3
Snx1	0.000334351	0.574829	0.838	0.648	1	3
Lonrf3	0.000349017	0.579469	0.568	0.336	1	3
Gm121741	0.000374801	0.306008	1	0.992	1	3
Atp5j2	0.000380412	0.340891	1	1	1	3
Rpsa1	0.00039187	0.313606	1	0.992	1	3
Il17re	0.000397215	0.434063	0.676	0.359	1	3
Gpn3	0.000417098	0.331889	0.865	0.555	1	3
Igf1r	0.000432109	0.339892	0.946	0.828	1	3
Dstn1	0.000434527	0.351345	1	0.969	1	3
Aox1	0.000438577	0.267423	0.568	0.258	1	3
Fah	0.000441869	0.568666	0.73	0.445	1	3
Hsph1	0.000460793	0.795244	1	0.961	1	3
Rhoa	0.000464261	0.298341	0.973	0.992	1	3
Rora	0.000490283	0.33144	0.892	0.609	1	3
Lama4	0.000494304	0.482261	0.757	0.523	1	3
Ehf1	0.000513499	0.361875	0.892	0.523	1	3
Gm10132	0.000533287	0.25106	1	1	1	3
Ift81	0.000574731	0.504903	0.784	0.508	1	3
Rps16-ps2	0.000581686	0.365719	1	1	1	3
Klhl42	0.000587473	0.674494	0.784	0.609	1	3
Gsk3b	0.00059014	0.325816	1	1	1	3
Fam213a	0.000591739	0.442164	0.838	0.711	1	3
Kyat1	0.000623272	0.438807	0.459	0.211	1	3
Foxp11	0.000643009	0.410578	1	0.945	1	3
Gm44152	0.000646152	0.277254	0.676	0.344	1	3
Stt3b	0.000649549	0.598979	0.973	0.891	1	3
Cux1	0.000706194	0.523228	0.973	0.875	1	3
Myo10	0.00072109	0.365319	1	0.969	1	3
Syne4	0.000727895	0.258127	0.514	0.281	1	3
Tmem242	0.000730205	0.284211	0.811	0.578	1	3
Dcaf8	0.000734701	0.546883	0.892	0.828	1	3
Pam	0.000741871	0.349568	1	0.969	1	3
Gfpt2	0.000812976	0.450888	0.595	0.32	1	3
Ogt1	0.000827014	0.431161	1	0.883	1	3
Hspb11	0.00082884	0.403164	1	0.906	1	3
Gm43661	0.00083075	0.323373	1	0.992	1	3
Txndc16	0.000838882	0.917587	0.784	0.703	1	3
Rpl10	0.00084252	0.369484	1	0.992	1	3
Rpl14-ps1	0.00084252	0.309348	1	0.992	1	3
Wrb1	0.000862232	0.291518	0.595	0.266	1	3
Bcl21	0.000864256	0.262687	0.784	0.5	1	3
Pfdn5	0.00092909	0.342268	1	0.953	1	3
Per3	0.00095043	0.409404	0.784	0.508	1	3
Rpl3-ps11	0.000955629	0.309232	1	0.984	1	3
Kdm3a	0.000958625	0.660499	0.892	0.742	1	3
Gne	0.000999193	0.414256	0.459	0.211	1	3
Glg1	0.00100899	0.660104	1	0.922	1	3
Actb	0.00101029	0.385662	1	1	1	3
Ifnar2	0.00108288	0.259577	0.757	0.586	1	3
Bnip3	0.00108989	0.502601	0.865	0.688	1	3
Ubr3	0.00109789	0.676663	0.892	0.859	1	3
Gm10275	0.00112839	0.31708	1	1	1	3
Pcmtd2	0.00113601	0.425896	0.757	0.578	1	3
Kdelr2	0.00115984	0.389062	1	1	1	3
Pcmtd1	0.00117388	0.511736	0.946	0.836	1	3
2410006H16Rik	0.00120745	0.250576	1	0.93	1	3
Adamts1	0.00122835	0.380083	0.946	0.805	1	3
Xist1	0.00124665	0.298834	0.973	0.633	1	3
Gtf2i	0.00125757	0.281036	1	0.922	1	3
Mmp2	0.00126252	0.37866	0.73	0.469	1	3
Pnisr	0.00132156	0.42808	1	0.867	1	3
Gm38228	0.00134895	0.285934	0.838	0.641	1	3
Zbtb38	0.00141411	0.696514	0.892	0.797	1	3
Rps5	0.00144222	0.371349	1	1	1	3
Gatad1	0.00145792	0.336011	0.919	0.922	1	3
Litaf1	0.00146182	0.293197	1	1	1	3
Tmem39a	0.00146669	0.367256	0.892	0.688	1	3
Lrrc8a	0.00146933	0.483553	0.946	0.867	1	3
Nucb1	0.0014734	0.512101	0.946	0.82	1	3
Zfr	0.00150171	0.33828	0.973	0.984	1	3
Smarca2	0.00152548	0.338714	0.973	0.844	1	3
Ufsp2	0.00154164	0.434394	0.865	0.773	1	3
Dclk1	0.00154633	0.509303	0.811	0.633	1	3
Trim33	0.00156105	0.662553	0.973	0.922	1	3
R3hdm1	0.00156314	0.454267	1	0.953	1	3
Acat1	0.00158039	0.628752	0.811	0.711	1	3
Naa50	0.00158213	0.61592	0.973	0.922	1	3
Paics	0.00158401	0.449477	0.973	0.953	1	3
Skap2	0.00160192	0.399703	0.865	0.695	1	3
St6galnac6	0.00160504	0.320536	0.541	0.328	1	3
Me1	0.00161841	0.3708	0.892	0.797	1	3
Mn1	0.00163572	0.267967	0.405	0.164	1	3
Fubp3	0.00164152	0.421036	0.892	0.906	1	3
Ric1	0.0016663	0.460419	0.946	0.906	1	3
B3gat2	0.00173384	0.310563	0.27	0.078	1	3
St13	0.00176322	0.405975	1	1	1	3
Emb1	0.00177757	0.358766	0.946	0.82	1	3
Chsy1	0.00179106	0.516692	0.892	0.758	1	3
Rnf181	0.00180816	0.388737	0.865	0.695	1	3
Trpv4	0.00182004	0.88299	0.405	0.203	1	3
Hspa5	0.00185929	0.395136	1	1	1	3
Egr1	0.00187161	0.844777	0.973	0.992	1	3
Gstk1	0.00189715	0.444824	0.811	0.672	1	3
Matr3	0.0019091	0.352126	0.973	1	1	3
Pabpc4l	0.00191107	0.317828	0.568	0.289	1	3
Atxn2	0.00195249	0.259316	0.973	0.891	1	3
Adamtsl3	0.00195627	0.372447	0.568	0.297	1	3
Mcfd2	0.00195885	0.460432	0.919	0.82	1	3
Plppr4	0.00196113	0.350938	0.405	0.18	1	3
Nfkbiz1	0.00197295	0.447086	0.973	0.977	1	3
Slc25a12	0.00203126	0.282464	0.811	0.562	1	3
Mdh1	0.00203902	0.419005	1	0.984	1	3
C1qtnf11	0.0020423	0.256204	0.784	0.539	1	3
Tram2	0.00205439	0.384761	0.838	0.602	1	3
Dnajc10	0.00209534	0.74631	0.892	0.812	1	3
Csdc2	0.00211352	0.30421	0.405	0.195	1	3
4931406C07Rik	0.00212151	0.274251	0.784	0.508	1	3
Phlda1	0.00217279	0.332427	0.946	0.922	1	3
Tvp23b	0.00218672	0.41934	0.865	0.641	1	3
Sntb2	0.00222769	0.379604	0.892	0.922	1	3
Taf6	0.00225211	0.26715	0.703	0.461	1	3
Cops4	0.00225832	0.421688	0.946	0.914	1	3
Hspd1-ps3	0.00226207	0.459329	0.946	0.945	1	3
Cldnd1	0.00226374	0.321775	0.919	0.883	1	3
Atp8a1	0.00229383	0.548048	0.784	0.594	1	3
Brd8	0.00232302	0.465644	1	0.953	1	3
Ldlrad3	0.00233471	0.40108	0.622	0.352	1	3
Sort1	0.00251717	0.257333	0.595	0.367	1	3
Mia3	0.00255422	0.486093	0.946	0.859	1	3
Tmem258	0.00261011	0.266885	1	0.969	1	3
Usp29	0.00261921	0.29576	0.27	0.086	1	3
Sptan1	0.00264344	0.55653	1	0.953	1	3
1810026B05Rik1	0.00265114	0.43581	0.973	0.844	1	3
Six4	0.00265287	0.276247	0.622	0.375	1	3
Ckmt11	0.00268218	0.266922	0.541	0.258	1	3
Saraf	0.00270889	0.309359	1	0.914	1	3
Zbtb201	0.00274762	0.353472	1	0.969	1	3
Slc35a3	0.00276109	0.41263	0.73	0.586	1	3
Abhd14a	0.00276374	0.260829	0.486	0.234	1	3
G0s2	0.00276569	0.255493	0.405	0.188	1	3
Aldoa	0.00281901	0.479519	1	0.992	1	3
Gpi1	0.00282867	0.492055	0.919	0.914	1	3
Stard5	0.00284506	0.364456	0.568	0.336	1	3
Cpe	0.00292209	0.407361	1	0.898	1	3
Cnpy4	0.00296519	0.559342	0.838	0.742	1	3
Yme1l1	0.00306156	0.451985	0.973	0.961	1	3
Atp6v1a1	0.0031495	0.457827	0.973	0.891	1	3
Cpeb4	0.00320404	0.706498	0.946	0.734	1	3
Snhg1	0.00323922	0.271621	0.973	0.938	1	3
Fnbp1l	0.00324169	0.42733	1	1	1	3
Ctgf	0.00325186	0.418976	0.838	0.68	1	3
Eef1b21	0.00332448	0.285996	1	1	1	3
Clcn3	0.00335694	0.400603	1	0.891	1	3
Bcl2l11	0.00336033	0.274842	0.892	0.688	1	3
Tnrc6a	0.00339462	0.36881	0.946	0.891	1	3
Btg2	0.00345219	0.265794	1	0.977	1	3
Pbrm1	0.00345225	0.52559	1	0.984	1	3
Sec11c	0.00356936	0.370094	0.946	0.891	1	3
Elf3	0.00360151	0.376336	0.784	0.5	1	3
Rmnd5a	0.00371341	0.269358	0.811	0.594	1	3
Gm6166	0.00426186	0.753502	0.838	0.719	1	3
Kif16b	0.00430957	0.27733	0.757	0.484	1	3
Gm42908	0.00431614	0.621763	0.784	0.531	1	3
Tanc1	0.00436037	0.259901	0.946	0.75	1	3
Ergic2	0.00437039	0.323044	1	0.961	1	3
Wnk4	0.00451071	0.309719	0.405	0.203	1	3
Pspc1	0.00458699	0.255344	0.514	0.266	1	3
Purb	0.00464694	0.405785	1	0.984	1	3
Gstt3	0.004746	0.281064	0.541	0.344	1	3
Slc31a2	0.0049395	0.28669	0.486	0.227	1	3
C1s11	0.00505248	0.333052	0.486	0.281	1	3
Phlpp1	0.00510052	0.392955	0.838	0.57	1	3
Itih5	0.00513441	0.335134	0.595	0.32	1	3
Cgrrf1	0.00515213	0.271161	0.73	0.547	1	3
Entpd7	0.00522058	0.312955	0.811	0.727	1	3
Raph1	0.00523837	0.38376	0.919	0.867	1	3
Etfa	0.00524027	0.374359	0.919	0.938	1	3
Pxylp1	0.00524737	0.387099	0.514	0.312	1	3
Mkln1	0.00537469	0.403713	1	0.969	1	3
Tm4sf11	0.005375	0.277862	1	0.992	1	3
Mrpl30	0.0054822	0.252892	0.946	0.773	1	3
Mynn	0.00550206	0.27251	0.811	0.547	1	3
M6pr1	0.0055905	0.271026	0.919	0.859	1	3
Prkar1a	0.00563965	0.338685	1	1	1	3
Zfp532	0.00569891	0.272834	0.892	0.797	1	3
Ubc	0.00570762	0.398165	1	1	1	3
Rps3a3	0.00577633	0.287142	1	1	1	3
Tmco3	0.00586783	0.577683	0.811	0.609	1	3
Smpdl3a	0.00588324	0.261437	0.432	0.227	1	3
Sh3bgrl	0.00591414	0.490818	1	0.945	1	3
Hspd1	0.00598683	0.514661	1	0.977	1	3
Cdr2l	0.00603996	0.34652	0.784	0.68	1	3
Rchy1	0.00640846	0.375045	0.892	0.734	1	3
Fam210b	0.00641275	0.331635	0.622	0.469	1	3
Agps	0.00650938	0.427256	0.919	0.883	1	3
BC005561	0.00652862	0.356063	0.892	0.812	1	3
Amotl1	0.00661957	0.539412	0.973	0.859	1	3
Scai	0.00664189	0.663149	0.622	0.508	1	3
Zfp740	0.00665773	0.257725	0.73	0.406	1	3
Abi1	0.0067731	0.255328	0.973	0.773	1	3
Epc1	0.00701716	0.274983	0.838	0.703	1	3
Ncoa3	0.00714292	0.839762	0.946	0.945	1	3
Mib1	0.0074892	0.467761	0.973	0.984	1	3
Wtap	0.00748932	0.424447	1	0.984	1	3
Nbea	0.00752858	0.454496	0.973	0.82	1	3
Pld3	0.0075605	0.455575	0.946	0.82	1	3
Mrpl35	0.0075721	0.374287	0.811	0.773	1	3
Dock10	0.00758637	0.289323	0.378	0.18	1	3
Dock1	0.00773201	0.31473	0.946	0.742	1	3
Pdia4	0.00784081	0.685351	0.919	0.953	1	3
Cav2	0.00788973	0.352505	0.946	0.867	1	3
2610524H06Rik	0.00822111	0.292603	0.703	0.617	1	3
Tmco1	0.00841504	0.453852	0.919	0.883	1	3
Dap	0.00860077	0.254556	1	0.938	1	3
Nxt2	0.00870704	0.342328	0.541	0.367	1	3
Pdk1	0.00902307	0.734745	0.676	0.516	1	3
Uap1l1	0.00919268	0.261218	0.432	0.227	1	3
Rnf13	0.00980973	0.349874	0.946	0.867	1	3
Phactr2	0.00995434	0.836803	0.405	0.234	1	3
Pcdh19	1.63658e-20	1.51723	1	0.146	2.7488e-16	4
Col1a2	5.18649e-20	1.76576	1	0.175	8.71123e-16	4
Col6a2	2.6649e-19	1.58599	1	0.204	4.47597e-15	4
Loxl1	3.63183e-19	1.25548	0.964	0.161	6.10002e-15	4
Plxdc1	7.94755e-19	0.6252	0.821	0.088	1.33487e-14	4
Col6a1	2.80237e-18	2.00552	1	0.234	4.70687e-14	4
Dkk2	1.24702e-17	0.96206	0.929	0.131	2.0945e-13	4
Tnfaip6	1.59006e-17	1.37096	1	0.197	2.67066e-13	4
Mxra8	3.07201e-17	0.340442	0.821	0.095	5.15975e-13	4
Col5a1	3.52475e-17	0.908861	0.857	0.139	5.92018e-13	4
Pla2g15	1.36442e-16	0.347749	0.893	0.146	2.29167e-12	4
Dlx3	3.47766e-16	0.784003	0.964	0.175	5.84108e-12	4
Zeb1	7.67153e-16	1.06879	1	0.255	1.28851e-11	4
Oaf	1.59606e-15	0.377891	0.964	0.204	2.68075e-11	4
Brinp3	2.01512e-15	1.4494	1	0.35	3.3846e-11	4
Itm2a	2.8609e-15	1.08514	0.964	0.204	4.80517e-11	4
Loxl2	4.20505e-15	0.386342	0.929	0.168	7.0628e-11	4
Hmga2	7.031e-15	1.37462	1	0.358	1.18093e-10	4
Ccl7	7.30069e-15	0.788556	0.857	0.131	1.22622e-10	4
Esm1	7.5055e-15	0.608738	0.929	0.153	1.26062e-10	4
S100a4	1.31776e-14	0.922818	0.964	0.226	2.21332e-10	4
Htra1	2.66354e-14	1.69934	1	0.453	4.47367e-10	4
Lpar1	3.53301e-14	1.26818	0.964	0.285	5.93405e-10	4
AA467197	3.75886e-14	0.691584	1	0.299	6.31338e-10	4
Ddr2	5.0064e-14	0.755533	0.893	0.153	8.40874e-10	4
Flnc	1.07316e-13	1.17601	1	0.328	1.80248e-09	4
Ankrd33b	1.14787e-13	0.495155	0.929	0.197	1.92796e-09	4
S100a6	1.3682e-13	1.5478	1	0.978	2.29803e-09	4
Angptl4	1.55315e-13	1.21219	1	0.35	2.60866e-09	4
Igfbp4	1.59628e-13	1.76055	1	0.518	2.68112e-09	4
Gnb4	2.65821e-13	0.53373	0.893	0.197	4.46473e-09	4
Timp2	3.44686e-13	1.72397	1	0.518	5.78935e-09	4
Rftn1	3.77124e-13	0.891263	0.786	0.153	6.33417e-09	4
Nrp2	5.01717e-13	0.834702	0.929	0.27	8.42684e-09	4
Emilin1	5.04213e-13	0.666202	0.786	0.153	8.46876e-09	4
Uchl1	6.49377e-13	0.861185	0.821	0.175	1.09069e-08	4
Glipr1	7.52083e-13	0.907179	0.929	0.234	1.2632e-08	4
Igf2	7.99687e-13	1.44321	1	0.562	1.34315e-08	4
Ank	8.84605e-13	1.66093	1	0.781	1.48578e-08	4
Zeb2	2.04702e-12	0.701038	0.786	0.161	3.43817e-08	4
Timp1	2.13446e-12	1.55399	1	0.431	3.58504e-08	4
Pdgfra	3.10902e-12	0.486166	0.857	0.182	5.22192e-08	4
Il1rl1	3.73299e-12	0.39196	0.929	0.175	6.26992e-08	4
Medag	4.18096e-12	0.494363	0.821	0.197	7.02234e-08	4
Atp2b4	5.83331e-12	0.748882	1	0.467	9.79762e-08	4
Prrx1	7.43328e-12	0.657753	0.893	0.263	1.24849e-07	4
Olfml2b	8.22908e-12	0.598335	0.607	0.08	1.38216e-07	4
Ccbe1	9.21726e-12	0.860637	0.929	0.314	1.54813e-07	4
Map6	9.59626e-12	0.482421	0.607	0.088	1.61179e-07	4
Rgs16	1.03981e-11	0.286477	0.893	0.248	1.74647e-07	4
Plat	1.34716e-11	1.24029	0.964	0.401	2.26269e-07	4
Uck2	1.65631e-11	1.01056	1	0.591	2.78193e-07	4
Ppm1l	2.2547e-11	0.787973	0.857	0.226	3.78699e-07	4
Vim	2.93299e-11	1.38313	1	0.825	4.92625e-07	4
Ltbp1	2.96891e-11	1.40997	1	0.708	4.98659e-07	4
Tns1	3.21349e-11	0.417189	0.75	0.161	5.39738e-07	4
Ccl2	3.2332e-11	1.73221	1	0.511	5.43049e-07	4
Bnc2	4.70646e-11	0.671529	0.75	0.175	7.90497e-07	4
Cmtm3	4.83377e-11	0.533557	1	0.372	8.11879e-07	4
Pax6	6.50535e-11	0.475406	0.714	0.153	1.09264e-06	4
Pcolce	1.42367e-10	1.22033	1	0.526	2.39119e-06	4
S100a10	1.54431e-10	1.13045	1	0.978	2.59383e-06	4
Sox9	1.54431e-10	1.09106	1	0.978	2.59383e-06	4
Steap1	1.73299e-10	0.294532	0.75	0.139	2.91073e-06	4
Sgce	2.31242e-10	0.685846	0.929	0.285	3.88395e-06	4
3300005D01Rik	2.33731e-10	0.357952	0.643	0.102	3.92574e-06	4
Ddah1	2.42418e-10	0.765156	0.893	0.226	4.07165e-06	4
Vcam1	2.66018e-10	1.36326	1	0.474	4.46803e-06	4
Antxr2	4.14584e-10	0.355179	0.893	0.234	6.96336e-06	4
Chst11	4.78119e-10	0.739513	0.857	0.255	8.03048e-06	4
Emp3	6.52671e-10	0.987862	1	0.453	1.09623e-05	4
Grb10	1.14861e-09	0.785168	0.964	0.518	1.9292e-05	4
Cltc	1.20423e-09	0.996185	1	0.985	2.02263e-05	4
Col8a1	1.26681e-09	0.436841	0.929	0.307	2.12773e-05	4
Igf2bp2	1.27955e-09	0.388454	1	0.372	2.14913e-05	4
Eml1	1.4099e-09	0.589326	0.714	0.168	2.36806e-05	4
Cdk6	1.46934e-09	1.03415	1	0.883	2.4679e-05	4
Mapk6	1.51799e-09	0.98261	1	0.898	2.54961e-05	4
Selenof	1.57644e-09	1.06807	1	0.964	2.64778e-05	4
Cd44	1.66198e-09	1.07119	1	0.949	2.79147e-05	4
Gm15776	1.75606e-09	0.433646	1	1	2.94948e-05	4
Ecm1	1.79124e-09	1.30924	0.964	0.65	3.00857e-05	4
Tenm4	1.8354e-09	0.793159	0.857	0.387	3.08273e-05	4
Gm44250	1.86626e-09	0.294702	0.821	0.255	3.13457e-05	4
Dpysl3	1.90291e-09	0.75581	0.929	0.321	3.19612e-05	4
Thbd	1.95438e-09	0.261797	0.5	0.066	3.28258e-05	4
Nbl1	2.16323e-09	0.370421	0.75	0.19	3.63335e-05	4
Edil3	2.17703e-09	0.481986	0.964	0.299	3.65654e-05	4
Ntn1	2.27758e-09	0.436535	0.893	0.336	3.82542e-05	4
Fscn1	2.29473e-09	0.523065	1	0.664	3.85423e-05	4
Gm6142	2.34641e-09	0.26407	1	0.927	3.94102e-05	4
Olfm1	2.87482e-09	1.19478	0.607	0.139	4.82854e-05	4
Ttll7	3.16523e-09	0.293609	0.857	0.263	5.31632e-05	4
Gm45570	3.38016e-09	0.557824	0.964	0.489	5.67731e-05	4
Ngf	3.39094e-09	0.512716	0.893	0.263	5.69542e-05	4
Clcf1	3.42242e-09	0.793057	0.893	0.321	5.7483e-05	4
Aebp1	3.59098e-09	0.837593	1	0.737	6.0314e-05	4
Pdgfrl	3.60365e-09	0.369004	0.893	0.263	6.0527e-05	4
Gm28438	3.79225e-09	0.923704	1	1	6.36947e-05	4
Nfkb1	3.96234e-09	1.15808	1	0.905	6.65514e-05	4
Trerf1	4.95195e-09	0.366528	0.75	0.19	8.31729e-05	4
Itga5	5.13536e-09	0.517803	0.75	0.241	8.62536e-05	4
Mt2	5.97116e-09	1.11547	1	0.81	0.000100292	4
Fn11	6.16333e-09	1.00056	1	0.745	0.000103519	4
Artn	6.47403e-09	0.423093	0.607	0.117	0.000108738	4
Gm21399	6.55885e-09	0.873287	1	1	0.000110163	4
Angptl2	6.69165e-09	0.805635	0.929	0.401	0.000112393	4
Vcan	7.05794e-09	1.36455	1	0.723	0.000118545	4
Kirrel	7.36246e-09	0.831758	0.929	0.489	0.00012366	4
Sdhaf4	7.93841e-09	0.820944	1	0.788	0.000133334	4
Notch2	8.48892e-09	0.909644	1	0.978	0.00014258	4
1700006J14Rik	9.66845e-09	0.453225	0.571	0.109	0.000162391	4
Creb3l1	1.00648e-08	0.577237	0.643	0.146	0.000169048	4
Vasn	1.04725e-08	1.03725	1	0.766	0.000175896	4
Pdgfrb	1.10989e-08	0.925737	0.536	0.102	0.000186418	4
Wisp2	1.13198e-08	1.14075	0.5	0.08	0.000190128	4
[truncated: 1,670 more rows]
