# Supplementary material for: Dissecting the heterogeneity and tumorigenesis of BRCA1 deficient mammary tumors via single cell RNA sequencing
Source: Theranostics. 2021 Oct 25;11(20):9967–87. doi: 10.7150/thno.63995 (PMC8581428; doi:10.7150/thno.63995)
Supplement: Supplementary file 8 — Supplementary table 7. [file thnov11p9967s8.xlsx]

## Sheet: AUC_0.7 and P_0.05
BrT1sub1	BrT1sub2	BrT1sub3	BrT2sub1	BrT2sub2	BrT2sub3	Br53T1sub1	Br53T1sub2	Br53T1sub3	Br53T2sub1	Br53T2sub2	Br53T2sub3
Pmf1	Tcn2	Gm28661	Phactr2	Gm3200	Arl8a	Gm10499	Gm12180	Epha4	Ezr	Wfdc17	Sparc
Gm12387	Arl1	Gm13341	Srp19	Gm14399	Cd63-ps	Anapc11	Pcdhb22	Gm17775	S100a6	Col9a1	Bgn
Cenpu	Mmp14	Gm28437	Gm12430	Cd164l2	Taf11	Gm42843	Fth-ps3	Papln	Prlr	Supt3	Postn
Prim1	Selenop	Gm10925	Nek9	Armcx5	Vps51	Acly	Csn1s1	Dsc2	Cldn4	Trim46	Msrb3
Pbk	Il1r1	Gm28438	Tmtc1	Spice1	Exosc3	Poli	Slc19a2	Ly6g6c	Lgals3	Foxs1	Krt5
Cdca8	Sept2	Klf4	Col5a2	Amhr2	Gm16060	Rft1	Rubcn	Gm14287	Anxa3	Rasal1	Slc7a5
Asf1b	Pdia4	Mt1	Id3	Atp10a	Ifitm3	Akap10	Wnt5b	Sh3rf1	Smarce1	Dbi	Col4a2
Gm5596	Pon3	Gm11410	Pdzrn3	Atp2c2	Sox12	Spns2	Gm10232	Heg1	Myl12b	Elf5	Wif1
Gm13337	Rsu1	Mt2	Gm8163	Gm14439	Trmt10c	Gpsm2	Zfp316	Pak2	Plaur	1700024P16Rik	Apoe
Tk1	RP23-193N1.2	Gm13340	Zfp119b	Gpr3	Auh	Mnd1	Gtf3a	Sh2d6	Tspan13	Gjb2	Hmcn1
Gm7669	Snx1	Gm43593	Ercc3	Nxnl1	Rpl23a-ps1	Shroom3	Fbxo4	Wars	Gm5739	Gm14438	Mt1
Rasl2-9	Vwa5a	Gm29216	Tank	Wipf3	Cycs	Scyl2	Fth-ps2	Psmd2	Fcf1	Lyn	Moxd1
Gm5560	Tmem50a	Emp1	Foxc1	Ldhb	Fbxo8	Dbnl	Cd302	Ddx6	Noct	Ogfrl1	Col16a1
Knstrn	Sec61b	Malat1	Lamc2	1700027J19Rik	Pkig	Sertad4	Gm16177	Llgl1	Abcg1	Gm10087	Rpl13
Tyms	Acadvl	Gm12846	Gm37423	Rps8-ps4	Myo1d	Dck	Urb2	Best1	Anxa2	Ehf	Krt14
Umps	Gm7292	Gm28439	Gm5884	Rps12-ps24	Eps15l1	Gm11531	Sag	Gm17181	Cldn6	Csn3	Pmepa1
Gm13310	Upf2	Gm11512	Nrg2	Rdh13	Kif2a	Rpe	Hnrnpdl	Vamp4	Krt7	Gad1	Tagln
Prc1	Klf13	Selenok	2310057M21Rik	Il18r1	Rnaseh2c	Fadd	Arfgef3	Gm2965	Aqp3	Wfdc18	Mylk
Rfc2	Ak1	Csrnp1	Zfp932	Hist1h2bm	Fmo2	Zkscan17	Fam71e1	Slc1a2	Krt19	Rgs20	Lgr4
Gm12919	Slc1a4	Gm13339	Svil	Mios	Slk	Pdzk1ip1	Nmb	Nkd2	Alcam	Phf11d	Pdpn
Birc5	Angptl4	Gm11407	Zc3h4	Gm13684	Rnf213	Hdhd2	Hdac3	Mfap3l	Clu	Ubd	Emb
Shcbp1	Trib2	Rtn4	Arfip1	Atraid	Mkrn1	Mnd1-ps	Gm12466	Actr2	Areg	Hist1h3e	Tpm2
Gm10259	Pdia6	Ddx5	B3glct	Fam234a	Gpatch8	Gart	Gm12967	Sorbs2	Ly6k	4930520O04Rik	Rflnb
Phgdh-ps1	Smim14	Wbp5	Mpv17	Tulp1	Cnot6l	Ech1	Emb	1700001D01Rik	Mboat1	Ifnk	Col4a1
Gm7901	Col5a1	Ifrd1	Kirrel	Gpx2-ps1	2210408F21Rik	Il18bp	Cnbd2	Arpc3	Zbtb6	Rbp7	Cebpb
Gm5529	Ccpg1os	Notch2	Lgals8	Psme3	Gm14513	Ogg1	Dll1	Etfdh	Gdpd3	Csn1s1	Tgfbr3
Lrrc40	Cr1l	Dusp5	Dixdc1	Ppp2r1a	Gm7977	Tbc1d14	Gm13194	Iqcg	Tspan1	Kit	Lgr6
Ran	Fstl1	Chka	Cdk9	Gm14325	Cse1l	Etv6	A2m	Gm7690	Ttc6	Gm10143	Cotl1
Tubb5	Crry-ps	Vegfa	Pard6a	Trp53bp1	Gm15464	Krtcap2	Gm32950	Mtor	Tmem248	Prkaa2	Prelp
RP23-212C9.2	Mta3	Zfhx4	Chtop	Helz	Gm45660	Cd164l2	Gm7909	Gm7831	Gsn	Lyrm9	Flna
Racgap1	Hk2	Gm7993	Mtch1	Chmp4c	Slc30a9	Gm16286	Tnfsf13os	Gm11453	Pon3	Kazn	Myl9
Gm13461	Nck2	Gm12060	Ddx10	Gm5879	Gm11703	Zfyve19	Trim65	Gm12598	Mapk13	Tmem144	Fam132a
Gm15428	Nmnat1	Sesn1	Sfpq	Man2a1	Gm21811	Spopl	Plekhg2	Rras2	F3	Specc1	Rcn3
H2afx	Usp8	Zeb1	Smad2	Acp5	Zfp788	Tubb4b-ps1	Thap7	Efna5	Mdk	Hist1h2ao	Gm17494
Ncapg	Gba	Pcdh19	Nup214	Gm7336	Dnaja2	Zfp710	Ppa2	Gm16412	Rnf6	H2-Q7	Arhgap24
Xrcc1	Actr2	Clcf1	Gm12804	Wbp2	Gm6352	Map2k3	1500011B03Rik	Igf2r	Ocln	Bcl2l15	Ifitm2
Gm15387	Slc27a1	Pmepa1	Smc2	Commd4	Gm7676	Trim59	AI606181	Gm37606	Gipc2	Cytip	Mt2
Slc25a5	Gm6929	Ppp3ca	Gm3851	Gm3362	Gm14133	Gm9825	Ganc	Pros1	Slc5a5	Gm3695	Nav2
Kpna2	Cd1d2	Gm17709	Mrpl44	Ptdss2	Farsb	Pdcd5	Mdfi	Rapgef2	Adam10	Hk1	Gm10354
Gm13176	Gabarap	Cebpb	Zc3h7a	Sdha	Psmd2	Rapgef6	Prkacb	Ap3s1-ps2	Nck2	Atp6v1c2	Pmp22
Aurkb	P4hb	Mcl1	Hnrnpa2b1	Prkar1b	Sae1	Rpl24	Atg4c	Gm5845	Cldn3	Llph-ps2	Tshz2
2810417H13Rik	Gm5870	Psap	6430550D23Rik	Gm10819	Mat2b	D330023K18Rik	D030028A08Rik	Tbc1d17	Tmem63b	Kyat1	Igfbp3
Rrm1	Pddc1	Gm9260	Nudt5	Herpud1	Zfp945	Rpl21-ps10	Gm19617	Ap3s1-ps1	Pir	Rpp25l	Tcf7
Phgdh	Tspan5	RP24-245G1.1	Mtmr1	Pom121	Hddc2	Irf9	Gm43471	Flna	Gprc5a	Rab4a	Adamts18
Ckap2l	Ahsa2	Phlda1	Ttc4	Atox1	Emc7	Gm11628	Gm44154	Zfp185	Reep6	Gm37025	Gas1
Gm6397	Map6	Gm13192	Nup205	Gm42727	Gng12	Tbc1d4	Gm5254	Sec62	Zfp575	Gm11425	Gfra1
Ect2	Dvl3	Irs2	Tpcn1	Zmym1	Gm15921	Tmem216	Pdpn	Slc25a24	Agtr1a	Asf1b	Cald1
Hmmr	Triap1	B4galt5	Ostf1	Trpv4	Gm13604	Rnpep	Prelp	Morf4l2	Acly	Atp6v1b1	Gpr153
Gm5847	Naxd	Aebp2	Gm13690	Josd2	Bmi1	Trim21	Zfp111	Msn	Mad2l2	Pglyrp1	Col17a1
Hmgb1-ps2	Rnf10	Rap2b	Gm16399	Tesc	Lsm2	Tstd2	Adrm1	Vdac3	Gm11221	Gm15501	Cd44
Rars2	Zpr1	Gm7278	Mat2a	Nrxn1	Kras	Gm8185	Sugp2	Prkca	Cd9	Gm4604	Palld
Bub1	Eif4g3	Gm8982	Gm3571	Lsm12	Zcchc17	Gm44187	Gm12013	Arl15	Spint1	Muc15	Nrg1
Ube2t	Gm12599	Gm20594	Hmcn1	Mia	Map1lc3a	Edf1	Gm4468	Rab40c	Dusp18	D7Ertd443e	Vcam1
Gm32460	Pfn2	Pura	Wdr48	Deptor	Tmem38b	Gm10039	Amigo3	B930036N10Rik	Cystm1	Rack1	Maf
Mis18bp1	Postn	Rps28	Gsr	Glod4	Rbm19	Gm7666	Ankrd54	Isca1	Emc1	Phlda1	Ccnd2
Iqgap3	Necap2	Gm7899	Zfp367	Rflna	Tagln2	Clk4	Csta1	Armcx3	Myadm	Tmbim6	Ccdc88a
Ccna2	Alg11	Gm17655	Haus7	Rab9	RP24-254A5.4	Usp46	Gm13758	Hs3st1	Psmb7	Gm12240	Fbln2
Nuf2	M6pr	Ccnl1	Gm44916	2200002D01Rik	Gabpb1	Tsfm	Gm14519	Sidt2	Mlf1	Efhd2	Tenm2
Obfc1	Bpgm	Areg	Mad2l1	Dlgap1	Apmap	Rpa2	Gm9655	Rab11fip1	Tacstd2	Pdxk	Jag1
Nusap1	D17H6S53E	Gm45570	Gm13835	Coasy	N4bp1	8430408G22Rik	Gtpbp6	Fbxw7	Cd164	Thsd4	Cpne8
Gm3756	Aldoart2	Fndc5	RP23-382B3.1	Pisd-ps1	Asns	Plekhm1	Ppargc1b	Gm43011	Fam210b	Narfl	Gm12892
4930427A07Rik	Apobr	Hes1	Sap30	Ftl2-ps	Cflar	Arhgap17	RP23-451H9.2	Sema3f	Plac8	Ppm1h	Nectin1
Gm7931	Zfhx3	Vasn	Zfp280d	Itpr2	Slc25a25	Tubb4b	D7Ertd443e	Tango2	Nupr1	Rhoj	Trp63
Eif5a	Medag	Gm10222	Kat2a	Col11a2	Bccip	Egln3	Aim1l	Map3k5	Ctse	Cracr2b	Gm21083
Hint1	Tor1b	Gna13	Mier1	Kcnj15	Sap18b	Dcaf13	Gm8556	Uggt2	Pls1	Ndufaf6	Cst3
Tmcc1	Ifitm10	Gm43294	Map9	Plp2	Gm6054	G6pdx	Ctbs	Lamp1	Adam8	Helq	Aebp1
1700037H04Rik	Wls	Zfand5	RP23-98C9.5	Mgll	Rps16	Cyba	Gm12919	Tprn	Adam15	Stoml1	Pde4b
Gm6756	Gm6733	Srsf11	Sema3b	2900026A02Rik	Sun1	Setd3	Rpl27-ps1	Sh3kbp1	B4galt5	Mgst1	Pde10a
Dtymk	Ncstn	Casc1	Aldh3a2	Zfx	Apip	Atp5g1	Bdh1	Dnah7b	Cdkn1a	Trf	Gm8865
Esco2	Col4a5	Kdm7a	Golga1	Accs	Rnf2	Mpzl2	Gm6223	Galk2	Zfp57	Eci3	Eogt
Gm5161	Gm5459	Fam133b	Cryab	Gm12013	Crot	Tmem50b	Vps11	Gm5422	Msx2	Ino80e	Speer4e
Parl	Cyb5r3	Rpl23	Dennd1a	Apoc1	Csrnp1	Gm26862	Egr2	AK157302	Vmp1	Rpl28-ps1	Rbpms
Nucks1	Frrs1	Sqstm1	Slc19a2	Gm10132	Eif4e2	Parp1	Tmem140	Adgrl3	Rhbdd2	Mtmr14	Cdh3
Kif14	Enox2	Kcnq1ot1	Tarbp1	Gm13680	Txndc12	Smad5	Cbll1	Mdfic	Sulf2	C1qtnf1	Gm6977
Tpx2	M6pr-ps	Gm43343	Kansl1l	Rps4x	Gm2810	Tab2	Ndufa12	Ass1	Rassf7	Slc35a1	Enpp1
Mum1l1	Cd63-ps	Gm42702	Map3k7	Lif	Nrd1	Gm18588	2310022A10Rik	Isy1	Aim2	Wnt5b	Nkd2
Hn1	Gm12715	Zfp157	Btd	Hist1h2ba	Pias1	Plac8	RP23-479K12.2	Tmem29	Arid1b	H2-Bl	Lrp1
Fzr1	Dpm1	Vav3	Morc3	Ripk4	Cnot7	Acad8	N6amt1	Ttc39c	Pvt1	Senp1	Hspg2
Nop16	Rabac1	Sox9	2010315B03Rik	Gm5148	Kat6b	Zfp932	Gm10259	Gas8	Tph1	Bscl2	Gm12840
Nme1	Dhx40	Gm12338	Cep19	Ccdc127	Gm15682	Smcr8	1110008L16Rik	Gm37017	Socs2	Tomm5	Dpysl3
Mlf1	Daglb	Ipmk	Nae1	D330023K18Rik	Rpl21-ps8	BC029214	Osmr	Dmtf1	Sgms2	Rpl10a-ps1	Slc3a2
Gm7879	Ablim1	Gm17066	Bex4	RP23-80D20.2	Mrpl58	Flnb	Gm18422	Helz	Ywhaz	Rps26-ps1	Dll1
Cdca2	Faap20	Metrnl	Gm5873	Cln8	Gm14200	Ubr4	Dvl1	Tpm1	Lnx2	Hlf	Col9a2
Cdca5	Ssbp2	Lonrf3	Rnf19b	Ppdpf	Csnk1d	Ttc8	Rnf145	Hgs	Gm14287	Csf1	Igfbp2
Gm10087	Ubl3	Atp5l	Mcl1	Gm9824	Psmd14	Thra	Mras	Rcn2	Tbc1d20	Tpd52l1	Foxc1
Gm12856	Ucp2	Rnf217	Mfap1a	Tmem37	Ywhaq	Pot1a	Traf4	Sestd1	Mum1l1	Dtymk	Lama3
Prpf4	Auts2	Rrbp1	Sh2b3	Gm14760	Zcrb1	A430005L14Rik	Glt1d1	Numbl	Cdk8	Rpl36-ps2	Mgp
Rfc4	Gm17087	Tmem243	Tmem164	C330006A16Rik	Smim14	Lpcat4	Rsl24d1	Slc7a7	Nek7	Tex261	Ucp2
Spc24	Sppl2a		Fzr1	Cav1	Ufd1l	Zc3hc1	Ip6k1	Plekha7	Snhg11	Ftsj1	Bhlhe41
Cdkn2aipnl	Nbeal1		Rcbtb1	Gm1840	Gm5422	Il17re	Nae1	Gm8565	Tnrc18	Plekhb1	Itgb8
Gm11993	Ap3s1-ps1		Capza1	Gpi1	Gm11281	Psmd3	Trim24	Gm20056	Pof1b	Cdc20	Dkk3
Gm5256	Efna4		Hps3	RP23-288C18.3	Ube2b	Atg2a	Fscn1	Cdh1	Cd1d2	Slco1a5	Gm11951
Gm9836	Zfand1		Tmem63a	H2-K2	Xrn2	Fam195b	Gucd1	Gm4202	Gm43110	Pvr	Ramp1
Gm5593	Hist1h1c		Tmem110	Tbc1d9b	Gm5909	Depdc5	Spry1	Plet1	Wfdc2	Nop2	Fbln1
Gm5641	Gstm1		Mdfic	Ctbp1		Lzic	Batf	Tanc2	Avpi1	Uqcrfs1	Cxcl12
Gm9347	Lrrc8a		Arhgef2	Gm13509		Fam98b	Cep104	Tpm4	Mgat5	Smoc1	Col18a1
Brca1	Mgst3		Hcfc2	Mmp2		Pnisr	Osgin2	1600012H06Rik	Pan3	Anpep	Ifitm3
Plk1	Actg-ps1		Tnk2	Gm12033		Rell1	Smarca5-ps	Pdpk1	Gpx3	1810032O08Rik	Serpinh1
Stoml2	Stab1		Ehbp1	Gm12715		Aagab	Fam84b	Jade1	Gm12138	Acss1	Ank
Mki67	Tspan17		Ppp3cb	Gm3699		Ttc13	Gm15920	Ap1ar	RP23-403D16.3	Ncapd2	Col5a2
Mrpl12	Maea		Ptpru	Gm12286		Morc2a	Gm19815	Gm6568	Esco1	Armcx3	Gm37728
Dkc1	Fancc		Zmynd11	Ano1		Cchcr1	1700012B07Rik	Zfp617	Rabgap1	Tgfb2	Ctgf
Cbx3	Ipo8		Snhg9	Anxa6		9430034N14Rik	Elp6	Gm15832	Ngf	E2f5	Ttc3
Ube2c	Stx5a		Tgfbr2	Eif4ebp1		Atad3a	Gm2367	Gm12460	Notch3	Sgol2a	Gm4997
Ppa1	Usp22		Cgrrf1	Rras		Cdk12	Gm26648	Nras	Snx33	Selenop	Pdlim4
Gm15210	3110040N11Rik		Eif4g2	Sphk1		Gm11964	Gm5069	Mgst3	Oas2	1110038B12Rik	Fstl1
Spc25	Brinp3		Gm28661	Gm12482		Ddx27	Gm5300	Lypla2	Tmem181b-ps	Gm5530	Cdk14
Raet1d	Gm8099		Impad1	Actg1		Ercc1	Gm9920	Gm12344	H19	Akap10	Axl
Mrps22	Bloc1s1		Rab27b	Gm14279		Gm14516	Gm9132	Gm12846	Psmd14	RP24-89C4.5	Syn2
RP24-278L20.1	Ehd2		Hmgb1-ps3	Gbf1		Med25	Pgrmc1	Kansl3	Usp47	Prmt7	Parm1
Gm14150	Gm5904		Gm7278	Npnt		Top3b	Synpo	Brwd1	Limk2	RP23-288C18.3	Nr4a3
Gm3851	Emp2		Id1	Tulp3		Nfx1	Wasl	Fktn	Akr1b8	Vgll4	D530018E20Rik
Tcp1	Nupr1		Prps1l3	Tmprss13		Rtf1	Ddx39	Mthfsl	Acyp1	Coq4	Tead1
Gm14274	Wdr1		Irf6	Mrpl22		Ralgds	Gm11226	Uso1	Cd9-ps	Tmem238	Lamb1
Gm10282	Foxp1		Zfp950	Gm13669		Alkbh6	Cr1l	Dctn6	Cxcl15	Mob3b	Suco
Nhp2	Pepd		Myo9a	Cope		Fbxl14	Snhg1	Tpp1	Gm7451	Gm15163	Clic4
Psat1	Tmem205		Mospd3	Rpl17-ps8		Ube2e2	Gm15796	Hnrnph3	Ctr9	Gm4751	Dusp1
Psmc3ip	Igfbp7		Tcf25	Tpi-rs11		Zhx1	Gm5548	Dfna5	Tob1	H2-Q6	Mia
Melk	Tef		Rbm34	Gm10327		Zbtb43	Aldh1l2	Man2a1	Gm17087	Foxo3	Frmd4a
Ranbp1	Gm8783		Col11a1	Gm10243		Plpp3	Cox6c	Zfand1	Tnip3	Cdca2	Gm12643
Gm9252	Vps13d		Gpx1	Rpl19-ps11		Cstf1	Cwc15	Gm15793	Mafg	Dennd2d	Col12a1
Eif5al3-ps	Capza2		Trim33	5330417C22Rik		Dgcr6	Gm6265	Tnpo1	Syt8	Tln2	Ptprs
Orc6	Fam3c		Fmnl3	Pak1		Commd1	Gm6977	Ube3a	Pkig	Rpa1	Tsc22d1
Naa10	Lamp2		Taf13	Cldn10		Pdzd11	Rps3a2	Eml2	Usp6nl	Gm10051	Gm13532
Kif15	Spop		Gm4742	Zfp652		Rb1	Trmt112-ps2	Lrrc57	Marcks	Cp	Ptx3
Gm10182	Cd1d1		Fam53b	Stxbp2		Tm2d2	Wbp5	Hipk2	Plod3	Sdha	Apobec1
Gm15697	Gstm2-ps1		Lyrm5	Wdr77		Fam213b	Zfas1	Pex7	Zfp710	Exosc2	Bmp7
Gm10241	S100a13		Pgrmc2	Col2a1		Slc35b1	Cdc34b	Ccdc50	Stk38l	Arl5c	Krt17
Gm13181	Pdpk1		Idua	Prpf18		Ccdc163	Gm7599	Kdm5c	Atp5j2	Eva1b	Selenom
Sgol2a	Lmf1		Pkd2	Rab3d		Gon4l	Ireb2	Map1lc3b	Ktn1	Fcgbp	D16Ertd472e
Shmt1	Lyrm2		RP23-242K3.6	Dgat1		Kat6b	Phf14	Rbm8a	Msi1	Gm13932	B2m
Gm5809	Dusp12		Pds5b	Hid1		Ctdspl	Gm5288	Serf2	Cpsf4	Rad54b	Runx1
Ccnb2	Actg1		Smoc1	Tmem218		Med31	Pcdhb21	Rps23-ps1	Pak6	Car2	Ece1
Hist1h4d	Chordc1		Rnf34	F3		Tcf4	Ston2	Gm12577	Gm38228	AU020206	Gm7335
Raet1e	Clic1		Nr2c2	Myl12b		Il11ra1	Nme7	Gm32340	Polr2k	Nudt21	Lgals7
Haus3	Prmt2		Prrc2c	Rps4x-ps		Commd7	Car12	Fubp3	Sgk1	Gm9396	Cnn2
Vdac1	Rfk		Iqcb1	Tpi1		E030024N20Rik	Dlg3	Wdr61	Rdh13	Rpl18-ps1	Lhfp
Tipin	Acadm		Gm9260	Tmc4		Rab4a	Jarid2	Arfrp1	Gm10157	M6pr-ps	Epha4
Gm8806	Dynlt3		Igsf3	Smarce1-ps1		Pik3r4	Gtf3c5	Anxa3	Gm11448	Proca1	Trim29
Brca2	Adam15		Gm11945	Rps19-ps12		3830432H09Rik	Mad2l2	Arpc5	Pdgfa	Stambpl1	Ttc23
Depdc1a	2210408F21Rik		Ormdl1	Gm10335		Ftx	Ttc21b	Cct8	Zfp655	BC006965	Col14a1
Amd2	Slc7a7		Repin1	Gm9294		Wnk2	Ftsj1	Eprs	Ier5	Gm12222	Rps19-ps7
Cul2	Zcchc7		Usp6nl	Chil1		Stoml2	Gm5995	Pten	Sun1	Erlin1	Gm7676
Impdh2	Ecm1		Dip2c	Fxyd3		Nol11	Phldb3	Tapbp	Il18r1	Syne4	Acsl4
Pold2	Pla2g7		C2cd5	Gm7266		Pin1	Golga2	Ywhaz	Pomp	Ntn1	Cbr2
Fignl1	Ell		Socs3	Rps26-ps1		Dennd5a	Crry-ps	Limk2	Sdf2	Actl6a	Mical2
Ska2l-ps	Golga2		Rnf5	Urah		Zfhx3	Gfm1	Prkx	Tnfrsf23	H2-T-ps	Htra1
Gm4617	Clk4		Hs2st1	Galnt7		2700049A03Rik	Arhgap32	Sun1	Bex4	Gm13611
Haus8	Dscr3		Rbm45	Chchd6		Nol12	Timm10b	Tmem127	Bmp3	Alad
Gm13160	Ubald1		Alcam	Lancl1		Ilkap	Eif2d	Tmem126a	Ccdc136	Snhg12
Ruvbl2	Dedd2		Zbtb44	Mrpl21		Nup85	Cdc14a	Car13	Gm6428	Spc24
Hmgb2	Selenoo		Edil3	Fam20a		Cmc1	Xbp1	Gm13940	Ift22	Tcf19
Exosc8	Aph1b		Crnkl1	Cgnl1		Creld1	Rpl36a-ps2	Rdh10	Gm6913	Txndc16
Zwilch	Srpr		Pgpep1	Ergic3		Nup93	Gm6872	Znhit6	Lamp1	Gm43949
Cdca3	Glg1		Dyrk1a	Rpl19-ps1		Zfp266	Rundc1		Gm6900	Stk39
Gm5620	Gtf2a1		Fkbp1a	Sdc4		Foxp1	Gm9240		Jup	Sorbs2
Cpsf4	Kdm5b		Morf4l1	Gm3839		Nfia	Fbxo17		Smg7	Llph-ps1
Ppil1	Tmem176b		Rbm25	Tmem106b		Slc44a1	Gm7565		Tfap2b	Plscr1
Gm12669	Cst3		AA465934	Tmem59l		Supt5	Gm15131		Nufip2	Ndufc2
Gm14448	AU022252		Rps6ka3	Dtd1		Rpp38	Gm16137		Tppp3	Rpl32-ps
Gm11223	Edem1		Ube2l3	Rpl22-ps1		Aldh7a1	Gm16305		Emp1	Gm37009
Anp32e	Antxr1		Gm10704			Pola1	Gm17477		Adra1a	Lmo4
Hmgn2	Lgals9		Ctdsp1			Sdf2l1	Hsd11b1		Rest	Wwc1
Tubg1	Prr13		Csnk1g1			Tmem167b	Pcbp3		Pdlim2	Plet1
Gm14008	Flot1		Fbrsl1			Rnf44	RP23-228B2.5		Gm4596	Gm6520
Mboat1	Dbnl		Cox6c			Ccnt2	Ring1		Gpx2-ps1	Gm10282
Cks1b	Prdx5		Dnajb1			Nab2	Rpl21-ps13		Gm7665	Gm8909
Ccnb1	Psmc2		Nedd1			Prcp	Gm9929		Gng12	Cdca8
Glrx3	Frk		Mocs2			Sesn2	Gm45509		Stat5a	Rpl30-ps1
Fen1	Ogfod3		Nde1			Herpud1	Lockd		Luzp1	Arhgap6
Gm12833	Ube2e2		Braf			Nt5c3	Slc25a13		Casz1	Gm45405
Noc4l	Slc25a51		Sh3kbp1			Gm8115	Ap2a2		Prex1	Steap3
Gm6104	BC024978		Fbxo3			Pcna	Csrnp1		Usp18	Zfand2b
Gm6305	Abr		Mllt10			Tgm2	Gm14277		Cmtm8	Sgol1
Cenpi	Kdelr1		Fubp1			Nudcd3	Alg3		G6pdx	Gm5644
Ska2	Rnf38		Alyref			Tpm3	Gm12943		Ceacam1	Cenpw
Eftud2	Cd81		Ptpn9			Gm5871	Cox7b		Gm15361	C3
Gm15453	Gm15590		Gas1			Maml3	Mrfap1		Gm13915	Kcnn4
Idh3a	Cope		Gm43357			Obfc1	Ndufb3		Gm5276	Gm13680
Gm11805	Fbxo11		Fam102a			Hist1h4d	Rbm3		Fxyd4	Ncoa7
Aarsd1	Smim7		Agrn			Bhlhb9	Smim4		Slc15a4	Pfdn5
Sgf29	Pisd-ps1		Tmem64			Mul1	Phf13		Pbdc1	Ctsh
Prmt7	Cyb561		Adam17			Rpl23a-ps1	Osgin1		Dtx2	Tnfrsf11a
Tmem97	Gm6223		Exoc5			Stx17	Ei24		Prr13	Gm15772
Slc25a5-ps	Wdr81		Grn			Foxj3	Gm3687		Nipal1	Rpl13-ps1
Eme1	Dhx37		Dync2h1			Zmpste24	Tmem38b		Fis1	Rpl26
Cenph	Ifnar2		Kdsr			Cmc2	Mtg1		S100a14	Anp32b-ps1
Cnot8	Swap70		Qrich1			Rpl7a-ps7	Gm5946		Akr1b3	Med11
Ino80e	Dnm2		Mrpl55			Spred2	Lsm6		Rac1	Mpdu1
Gm4322	Gm13736		Lonrf3			Gm10819	Papd7		Slc44a1	Spns2
Cnbp	Synj2bp		Tmem181a			Gm18916	Naa30		2310057M21Rik	Ifi27
Acat2	Gm2a		Gigyf1			Lamtor1	Ccdc122		Dusp3	Neil1
Uhrf1	Rbpj		Gm10925			Setd7	Atp1b3		Nub1	Gm11826
Cdk1	Arpc5		Gm7832			Msl1	Fdps		Actb	Cd59a
Cenpe	Blvrb		Glrx2			Trmt10a	Ddx58		Nbeal1	Wfdc3
Gm8319	RP23-256D10.1		Man1a2			Cstf3	Ankrd26		Lmo7	Psap
Hmgb1-ps3	9930021J03Rik		Tmem30a			Cit	Fzd3		Isg20	Trp53
Cenpn	Pomk		Drg2			Mdn1	Pml		Naa25	Calr
Rab32	2310009B15Rik		Tfam			Ylpm1	Zfp523		Mphosph6	Psme4
Gm11847	Gtpbp3		Copa			Khdrbs1	Gm12922		3830417A13Rik	Ccdc34
Gm7856	Psmc3		Golga4			Cyr61	N4bp3		Spcs2-ps	Gm37108
Knl1	Sparc		Tsnax			Prpf19	Bcas2		Ywhag	Rars
Cenpq	Srp14		Atxn2			Map1lc3a	Faap20		Homer2	Lcn2
Grwd1	Cdkn2c		Gm8394			Txndc5	Gm6929		Zfand2a	Lhfpl2
Coq5	Snx14		Mgp			Samd10	Znrf2		Bcl3	St14
Gm8956	Arl6ip4		Tra2b			Znrf3	Chd3		RP24-245G1.1	2810001G20Rik
RP24-343P7.1	Lhfp		Cebpd			Ttc33	Mvb12a		Cdk12	Phactr1
Gmnn	Traf5		Tnrc6c			Pmm1	Trmt112		Ptgr2	Aurkb
Gm10069	Gm5637		Pcyox1			Hic2	Gm6060		Gm6560	Stat3
Sap30bp	Pla2g15		Cdkn2a			Prr14l	Nup35		Samd4b	Egln3
Gm5931	BC005624		Brd8			Ptma	Sass6		Wfdc12	Tspan12
Stmn1	2810428I15Rik		Calm1			Uqcrh	Fam20a		Smad7	Llph
Mrpl39	Hexa		Calm2			Brap	Prkrip1		Dusp10	Tspan7
Gm12870	4933434E20Rik		Gm13340			Gm5510	Chd8		Mrpl19	Fam20a
Rad51	Gm10320		Wtap			Apmap	Gm5586		2200002D01Rik	Atox1
Pmvk	Tspan4		Gm10075			Tspan4	D930048N14Rik		Gm5920	Ly6e
Gm43632	Rab5a-ps		Snhg6			Gm10069	Slbp		2310022A10Rik	Arhgef19
Prkrip1	A930005H10Rik		Bace1			Eya3	Slc12a4		Hdac6	Cox15
Hdhd2	Ube2g1		Hk1			Retsat	Gm6028		9830144P21Rik	Gm12870
Hmgb3	Lgals8		Ctdspl			C230071H17Rik	Zcchc10		Thra	Gm29755
Mastl	Pcolce		Map7d2			Smarcd2	Eri1		Fkbp5	Cnnm3
Cdc45	Spcs3		Gm13341			Gm11605	Nifk		Phf14	Gm10175
Gm6640	Timp2					Spg21	Bod1		Fam69a	Gm7846
Gm7560	Rnf181					Arl6	Dusp18		Slc22a23	H2-Q5
Dsn1	Dync1li2					Nat9	Npc1		Gm4202	Mtss1l
RP24-232I9.2	Nt5e					Rgcc	Polr2h		Srsf2	Tdp2
Ica1	Gm37982					Tmem205	Pgls		Zfp68	Mki67
Ptma	Mr1					Abca3	Atp13a4		Gm16439	Ctps2
Ssna1	Saraf					Ssh2	Gm44916		Mau2	Sestd1
Pkig	Ssh1					Rbbp4	Gm14305		Me1	Gstt1
RP23-447C2.2	Gm15285					Ccdc174	Mrps30		Bud31	Etfa
2810004N23Rik	Cnih1					Mesdc2	Sirt4		Ubxn6	Sema3b
Gm16103	Eif4a2					Suclg2	Tmem185a		Cnot7	Rps8-ps4
Gm10131	Szrd1					Ipo9	Tbce		Zfpl1	Srsf9
Cnot9	Cnpy4					Zfpl1	Pigq		Itgb6	Rpl31-ps12
Rfc5	Akap13					Acp5	Rpl35a-ps3		Eif2s1	Gm6394
Mad2l1	Syne2					Rusc2	Gm7600		Mtmr7	Gm7266
Rgs19	Arf5					Gm11793	Nxf1		Magohb	Rpl32
Slc7a11	Sulf1						Sephs2		Tnfaip8	Rps8
Selenoh	E030030I06Rik						Clca3b		Ccdc43	Comt
Mtfr2	Rmdn1						Casp2		Abhd2	Gm14150
Syce2	Zxdc						Natd1		Zcchc10	RP23-346D17.3
Timm50	Wdsub1						Msl2		Polr3f	Clec2d
Exo1	Zfp57						Ide		Gan	Pex10
Skp2	C1qtnf6						Rab22a		Pkm	Cldn1
Gm14277	Zrsr1						Mtf2		Sox9	Gm37238
Dctpp1	Scp2						Gm13136		Ipo8	RP23-419K14.11
Znhit3	Pdlim4						Zbtb2		1700020I14Rik	Cdk2ap1
Gm10156	2210016F16Rik						Slc39a8		Mcmbp	Cgnl1
Tada2a	Fam213a						Ric8a		Pgap2	Gm11575
Gm5385	Copb2						Cd1d2		Gtf2e2	Sema6a
Aif1l	Cops5						Cmtr1		Cbx3	Gm14173
Gm5320	Dynlt1c						Dhrs7b		RP23-88C11.5	5430416O09Rik
Krt8-ps	Dclk1						Gm13132		Bloc1s1	Gm7672
Nde1	Gm5915						Cyp4f13		Ptrf	Gm9013
Cdc20	Aasdh						Ginm1		Nlk	Prr11
Ccdc34	Fuca1						Gm45308		Igfbp4	Eef1g
Ak6	Tet3						Nelfb		Zfp207	Gm15427
Smc2	Inpp4a						Foxo3		Spcs2	Tpt1
Coq8a	Fndc3b						Gm44419		Gdpd1	Rpl13-ps6
Spdl1	Gsk3b						Gm6969		Aldoart1	Ankrd26
Bard1	Tsc22d2						Mrpl33		Gm10015	Gm14044
Dlgap5	Pja2						Rps3a3		Mtmr12	Npm1
Gm4204	Sh3rf1						Tspan3		Atp7b	B3galt6
Set	Rbm5						Sart3		Ptgr1	Pard6b
Odf2l	Pqbp1						Tfeb		Rhpn2	Cyba
Cd34	Gpi1						Gm12444		Ten1	Ints3
Snrpa	Gm4866						Hmgb1-ps6		Kdm5c	Gm11942
Mcm7	5730409E04Rik						Kirrel		Baz1a	Rpl18a
Cenpf	Gstp1						Gm16373		Slk	Gm13573
Hat1	Psma7						Trak1		Fgfr1op	Psmb8
A430005L14Rik	Gm6433						Gm5830		Smpd2	Ptpn18
Morc4	Cog4						Dnajb1		Fbxo22	Gyg
H2-Q6	Gm3375						Cep250		Synj1	Lpcat1
Gins1	Nradd						P3h2		Cic	Stxbp6
3010026O09Rik	Gm13039						Zfp36l1-ps		Ube2d3	Sufu
Rad51ap1	Gm11725						Tm9sf1		Zc3hav1	Rel
Aurka	Rab11fip2						Gm8213		Pi4k2b	Uvrag
Magohb	Fastkd2								Calca	Gm15285
Smc4	Rnf20								Rnh1	Rbm47
Adsl	Prkar2a								Psmb3	Gm10275
Gm14328	Sdc2								Gm12183	Gm4366
Gm4735	Mtfr1l								Gm7977	Ube2c
Gm6063	Tpd52								4933434E20Rik	Sh3bp5l
Gm7846	Gm6560								Zbed5	Tgfbrap1
Gm2862	Tmem59								Wnk2	Ring1
Gm4202	Mrps18b								Cyfip1	Wdr20
Rps16-ps2	Steap4								Rc3h2	Drg2
Tuba1b	Gm3671								Tnpo1	Gm12611
Tbc1d31	Auh								Gtf2i	Rspo1
Gm2676	Qsox1								Gm8494	Zfp426
Pttg1	Pros1								Polb	Gm4462
Hells	Cp								Drap1	Gm5620
Eldr	Igf2r								Dhrs3	Pms2
Cct6a	Fam195b								Ascc2	Spag5
Tor1a	Adrm1								Ppp1r9a	0610040J01Rik
Rrm2	Gm7407								Gm12854	Snx17
Anapc16	Rnf13								Gm12966	Gm16580
Ddx47	Rpp40								Gm19807	Paip2b
RP23-463P4.2	Ghr								Ift74	Haus2
Ezh2	Med23								Ppfibp2	Gm2451
Timm8a1	Pqlc3								Stard13	Slc25a13
Gm5527	Fam135a								Gm7436	Gm11353
Kif2c	Fnbp1								Fam220a	M6pr
Cdc26	Col8a1								Smad2	Hspbp1
Gm38056	Wdr45								Gm10031	Txnl4a
Gm9761	Zfp35								Hist1h2bq	Dlgap5
Grpel1	Gm13552								Klf4	Rab17
Gm7964	Lancl1								S100a11	Ssbp4
Gm11945	Cyhr1								Pafah1b2	Gm13268
Gm11485	Gm8545								Man1a	Gm6548
Gm16510	Dpysl2								Gm6222	Rps24-ps2
Lrrc41	Gm10080								Adgrg6	Atxn7l3b
Gm7200	Gm2383								Fam107b	Rpl31-ps9
RP24-389J11.1	Cul1								Mafk	Cdca3
Gm15770	Nucb1								Gpbp1l1	Syt13
Gm11895	Gstm5								Naa15	Dynlt1-ps1
Smarcb1	Creld1								Clic1	Rpl18a-ps1
Dpf2	Gm10359								Setd1a	Gins2
Spata5	Gm14026								Zbtb43	Tars2
Cdc6	Pgap1								Spopl	Kdm6a
Gm13328	Zfp945								Mrps17	Anp32b
Fam64a	Pacsin3								Acsbg1	Rpl14-ps1
Gm5842	Pdk1								Bnip3	Cbll1
Uchl5	Abhd17a								Gsk3b	Gm5561
Mxd3	RP23-313P23.4								Ptges3	Gm8276
Arhgap19	Rspry1								Gtf2h3	Herpud1
Gm6593	Rab11a								Lrrfip2	Hist1h4d
Gm11991	Bcl7b								Dnal1	Rpl31-ps14
Gm15899	Fkbp7								Rad23b	Pttg1
Gm9728	Ttc39b								Mapk8	Prim1
Gm5587	Fubp3								Rbm18	Rhou
Ndufaf4	Ube2a								Csnk2a1	Slc15a2
Cks1brt	Kmt2d								Rev3l	Nes
Emg1	Slc50a1								Adgre5	Gm20430
Sae1	Kansl2-ps								Gm12096	Rpl37a
Pa2g4	Cyp2u1								Scp2-ps2	Rpl38-ps2
Vdac3	Ubtd2								Nav1	Rcbtb1
Spag5	Tk2								Hspb8	Xrcc4
Gm5835	Ap3s1-ps2								Gm16378	Gas6
Ptrf	Bscl2								Chmp3	Pbx1
Dut	Gm28071								Hbp1	Arrb1
Gm14176	1810026B05Rik								Bcl7b	Rps4x-ps
Mre11a	Uggt2								Rnf11	Nr3c1
Sap30	Hipk1								Pgd	Irx1
Top2a	Nras								Sumo2	Nmnat1
Ncaph	Sdcbp								Zdhhc13	Anapc5
Cenpw	Tgoln1								Gm13835	Cdkl5
Fundc2	Zwint								Arhgap29	Gm12504
Hist1h1e	Gm13315								Myo18a	Gm9385
Gemin6	Jup								Uimc1	Rpl3-ps1
Ctbp1	Gm7857								Elf3	Gm6285
Anln	Lyrm5								Gm44705	Utp14b
Gm15484	Rab3d								Cnpy4	Fam234b
Hmgb1-ps7	Cd320								Sbds	Gm12856
Dctn3	Me1								Plec	Ttk
Pfas	Gm12470								Phf3	Gm6543
Gm15946	Sri								Ctsd	Cd81
Ncaph2	Hspb2								Bag1	Rgs16
Fbxo5	Ift46								Gpx1	2810417H13Rik
Gm8909	Cab39								Macf1	Gm10355
Ptn	Trappc4								Ppp1cb	Tyms
Suv39h1	Uggt1								RP23-114B10.6	Gde1
Mybl2	Gm13961								Kdm2a	Psat1
Gm6253	Limk2								Rgs2	1700025G04Rik
RP23-162M13.9	Acot13								Rabgef1	H2-Q10
Dcaf15	Pdgfc								Smim7	Kif4
Kif4	Lgmn								Asah1	Gm12254
Mrps18c	Atp6v0c								RP23-123D6.12	Ralb
Ywhae	Ergic3								Klf3	Rps6-ps4
Slc43a3	Gm11836								Chmp5	Cdk1
Gm5913	Mrps36								Sqle	Gm15428
Uchl4	Smpd1								Nbr1	Sec11c
Prim2	Gm17775								Trp53i11	Rbm7
Ociad1	Arl5a								Ankhd1	Pnpla2
Gm5853	Gpm6b								Srpk2	Esco2
Btf3l4	Zak								Atp6v0c	Cgrrf1
Gm13080	Copz2								Prnp	Gm6166
Gm13237	Idh1								Rab11a	2610307P16Rik
Taf6	Slmo2								Pttg1ip	Gm7536
Gm8730	Pld3								Gm5829	Cdk5rap1
Nop58	Arsa								Kmt5a	Iqgap3
Kif22	Dnajc21								Btf3l4	Rtp4
Gm12335	Fkbp9								Mapk3	9430016H08Rik
Gpn3	Hsdl2								Por	Coq7
Gm12568	Gdap2								Med31	Ilf2
Gm6501	Bsg								Dnajb12	Mfsd7b
Slc25a39	Golga3								Trrap	Zfp386
Ndufa10	Ptms								Clip1	Rbm22
Polr3k	Irx1								Ube3a	Atp6v1b2
Nup43	Ptp4a1								Gm4742	Gm5525
4930579G24Rik	Pef1								Ago2	Mettl1
Cntln	Commd5								Polr2j	Pank4
Gmps	Sirt2									Cep162
Pole3	Il18									Gpi1
Pola1	Zfp609									Tuba1b
Akr1b3	Zfp637									Tmem141
Cstf2	Coq9									Hmgn5
Rbm3	Stam2									Klc1
Nt5c3b	Creb3									Ermp1
Oat	B4galt1									Gm12912
Hs6st2	Pls3									H2-D1
Tmem129	Mapk3									Rpl31-ps8
Glns-ps1	Pdlim2									Rps10-ps2
Pold3	Gnb4									Rps14
Gm13690	Irf3									Gm43362
Lsm12	Pgpep1									Lta4h
Vbp1	Ate1									Gm5421
Clcc1	Slc25a37									Gm12267
Cit	Ap3m2									Rpl31-ps13
Imp4	Micall2									C530043A13Rik
Rad50	Srr									Fabp5
Gm9824	Epb41l4aos									Nans
Tmem98	Zfp560									Ap1b1
Hmgn5	Ccdc90b									Rpl35a-ps5
Tstd3	RP23-83G5.2									Gm14303
BC030867	Tmem181b-ps									Eef1a1
Gm14600	Gm11400									Mme
Oip5	Gm13443									Gm11223
Ercc1	9130401M01Rik									Gm16433
Aup1	Armc1									Gm3756
Nono	Etfdh									Gm19366
Tmpo	Bhlhe40									Hmox2
Cxcl10	Gm5526									Naa50
Agpat5	Nmt1									Gm11127
Katnbl1	Pdap1									Grhpr
Gm11824	Pdia3									Trip13
Gga3	Peak1									Fbxo42
Lockd	Got1									Gm5244
Rpl4	Maged2									Gm8618
Rufy1	Zfp292									Gadl1
Gm12247	Gm6375									Rps16
Trip13	Aldoart1									RP23-134M7.2
Bex4	Gm8865									Bmyc
Eif2s3x	Nav3									Rad51ap1
Gm10074	Rhobtb3									Mrpl52
Prpf38a	Atp8a1									Clta
Brix1	Gm12582									Map4k5
Cmc2	Htatip2									Rassf4
Gm15790	Gm1848									Cenpf
Gm13352	Phc3									Lrpap1
Cct3-ps1	Nckap5l									Mrpl22
Maoa	5530601H04Rik									Tmem237
Pcid2	Def8									Gm3362
Aqr	Gm15975									Gm5905
Mrpl30	Nol9									Gm8692
Polr2c	Pnpla8									Nfib
Rplp0-ps1	Ifitm3									Trps1
Mad2l2	Vgll4									Gm5587
Trmt6	BC017158									Psmb9
Kif23	Gas6									Stmn1
Gpn1	Gm15467									Calm1
Thoc3	Pigc									Gm4734
Pgrmc1	Morc2a									Nme1
Ssrp1	Ttf1									Gm6767
Eno3	Smim12									Gm13502
Aida	Snx15									Hdac3
Trappc5	Lypla1									Kank1
Taf3	Insr									Eid1
Gm12020	Scaper									Glrx
Uqcrc1	Manba									Mrpl37
Gfm1	Rhoq									Prdx3
Ebna1bp2	Gm19587									Slc39a14
Snrnp27	Pkm									Pgpep1
Hist1h2ao	Pttg1ip									Crbn
Gm12428	Tpm3									Nadk
Gm8731	Eif2a									Snhg5
Lamc2	Gm5070									Gm7931
Echs1	Chsy1									Gm9762
Gm5499	Tmem256									Srebf1
Qrich1	Pon2									1500015A07Rik
Rnf4	Pgrmc2									H2-Q4
Gm3534	Mydgf									Fmnl3
Cdkal1	Gm43599									Ap2s1
Mrpl9	Exoc8									Atp6v1a
Alg5	Ngly1									Gm16184
Gm4459	Bad									Gm15013
Rpl5-ps1	Commd9									Cd55
Ddx39	Use1									Kansl2-ps
Gm12355	Xbp1									Dhx37
Adh5	Pdp2									Pigq
Gm10075	Abhd12									Cd47
Nudc	Gm2810									Arhgap8
Mcm10	Gnas									Dis3l2
Hist1h2ae	Bud13									Snd1
Pop5	Mroh1									Ndufa5
Slfn9	Mrps34									Rps27a
Kntc1	Pdcl									Dennd6a
Rps2-ps5	Tmem175									Srp68
Sssca1	Ddrgk1									H2afv
Tmem209	Abhd5									Chchd5
Elp5	Gm17018									Gm42430
Mrps25	Ankrd17									Acot13
Tmem199	Aplp2									Lnx1
Actl6a	Calu									Prkca
Mettl16	Myo1b									Npas2
Sec13	Yme1l1									Wdr6
Mtx1	Brd3									Exoc7
Aimp1	Slc39a13									Hmmr
Pin1	Cul5									Pole3
Mrpl18	Ece1									Ddx18
Slbp	Gm6623									Mrps12
Ilf3	Cdc34b									Tmem33
Ptgr1	Safb2									Rpl37rt
Gm44521	Map3k8									Rps4x
Gnpda2	Arpc1b									Chka
Rabl2	Nob1									Rpl13a
Tamm41	Hspb8									Pigyl
Chd1l	Ephb2									Pgls
Gm9434	Spsb2									Rint1
Dmap1	Gm28659									Ppp1r11
Cenpl	Lrp2									Lsm5
Gatad1	Acbd4									Gm8069
Ptges3	Gm7329									G2e3
Rplp0	Slc35e2									Trim37
Dtd1	Acp2									Tap2
Hmgb1-ps4	Hmg20b									Crkl
Fabp5	Stk25									Map2
Nup85	Ldha-ps									Rcbtb2
Gm5855	Gata3									Tpx2
Srpk1	Tonsl									Ptger4
Clspn	Mterf2									Mcl1
Gm6430	Sgsh									Gm9294
Pmm2	Cyp4f16									Cib1
Hist1h2ab	Uap1l1									Ncaph2
Gm4991	Atf5									Gm8129
Wdr92	Thap11									Rpl38-ps1
Bub1b	Tpmt									Mybl1
H2afz	Zmiz2									Gm12816
Tagln2	Fam114a1									Tshz1
H2-Q7	Gm43330									Nit1
Upf3a	Adck2									Esrp1
Hnrnpf	Serinc2									Nfyc
Ybx1-ps2	Pygb									Gm44152
Dnajc2	Unc119									Cldn7
Xrn1	Cnot11									Tank
Aasdhppt	RP23-361K13.1									Lsm6
Casp8	Gm14032									Spg7
Ak2	Csk									Trappc5
Mtap	Ppm1h									Anln
Ipo11	Ubxn6									Gm10059
Cdca7	Dnmt3a									Ppp1r2-ps4
Trappc2	Churc1									Dtx3l
Gm8325	Rabep1									Zfas1
Ubl4a	2200002D01Rik									Kif15
Mrpl55	Srp9									Gm10182
Cpsf3l	Gm6977									Phkb
Hmgb1	Psmd1									Gm5844
Oaz1	Tsc22d1									Gm6204
Lap3	Decr2									H2-K1
Lsm5	1810058I24Rik									Hsp90ab1
Gm5864	Uqcrc2									Rps10-ps1
Gm8396	Ide									Rpl28-ps3
Gm14165	Gpbp1l1									Gm17847
Gm9625										Gm11895
Sgol1										Gm5643
Gm5297										Gm12430
Gm28875										Birc5
Mrto4										Gm7832
Lsm3										Eif2ak3
Gm13669										Appl2
Tshz1										Cmc1
Gm1826										RP23-438P19.12
Rpa2										Anp32a
Alad										Pxmp4
Gm5830										Nfix
Gm11349										Gtpbp2
Rbm14										Mcm7
Asnsd1										Nbea
Psmf1										Mfsd1
Gm13422										Cd59b
Ssx2ip										Gm3699
Tacc3										Gm4617
Naa20										Rn18s-rs5
Fam60a										Rps9
Snrpa1										Tgoln1
Tnfaip1										Ubb
Mrpl45										Flrt3
Pnrc2										Acaa1a
Etfa										Gm4953
Sdhd										Pop4
Gm8574										Tmed4
Hist1h2ap										Naa38
Gm13998										St8sia6
Gm45224										Gm10231
Nmral1										Gm6433
Gm13744										Dock9
Rpa1										Slc28a3
H2-Q1										Cxcl16
Dnajc19										Tmem261
Rfc1										Gm6104
Mrps26										Gm14480
Nrm										Gm11808
Mrps31										Vamp8
4930453N24Rik										Crnde
Myg1										Pnpt1
Padi2										Gm12918
Numa1										Gm1821
Rprd1b										Rps25-ps1
Alyref										H2-K2
Dek										Gm4943
Gm5611										Stag2
Rpl10-ps3										Snip1
Urod										Magt1
Gm10224										Mnd1-ps
2210013O21Rik										Gm9173
Crip2										Knstrn
Gm11675										Mkrn2
Gm4973										Racgap1
Nutf2										4931406C07Rik
Vrk2										Gm5879
Gm13007										Pdzrn3
Osbpl11										Slu7
Aspm										Ppt1
Gm16216										Acad9
Gm17837										1810009A15Rik
Blvra										Gm5611
Cdv3										RP24-389J11.1
Hnrnpu										Rpl22-ps1
Znhit6										Clcn5
Dusp19										Gm7899
Gm9791										Apopt1
Slc39a6										Gm11362
Cops3										Gm45137
Gm7666										Gm8730
Nifk										Rpl19-ps11
Psmd5										Rpl41
Kars										Rps19-ps6
Rpsa-ps11										Rps5
Pih1d1										Prkra
Abt1										Csn2
Pmpca										Efna1
Rrp9										Mpc1-ps
Mnd1										Casp2
Eif1b										Nifk
Ncbp1										Alg5
Nudt1										Tab3
Wdr74										Entpd1
Cdc37										Gm29257
G3bp1										Msi2
Rp9										Gm6745
Phf5a										Gm5822
Gm13313										Psenen
Capzb										Marc2
Cse1l										Gemin2
Gm11560										Mpc1
Hspd1-ps3										Stard5
Chmp6										Trmt1
Gm9727										Suclg2
Gm9762										Psmd5
Stxbp3-ps										Abcf2
Atic										Imp4
Eif2s1										Slc35e1
Txn2										Slc35e4
Gm8261										Calm2
Kyat3										Gm13456
Rtkn2										Gm4987
Dscc1										Gm5560
Fam20b										Rpl10
Usp46										Rpl19-ps1
Rbm19										Rpl7
Foxm1										Rps28
Prps1										Cdc123
Gm6195										Irak2
Lsm4										Plb1
Mphosph6										Sar1b
Afap1										BC064078
Gale										C130089K02Rik
Gm12611										Ccl2
Akr1e1										Rnf130
Plk-ps1										Hsd17b4
Nedd1										Mier1
Mad1l1										Mrpl38
Gm5551										Gm13226
Tbx15										Mettl26
Pebp1										Gm5619
Wdr61										Ccser2
Gm11914										Smc2
Gm9169										Itga8
Plk4										Apmap
Gm6166										Dhrs7b
Utp6										Trnt1
Eef1d										Epc1
Sigirr										Ubtf
Exosc9										Krt23
Nup88										Slfn2
Hmgn2-ps1										Ecscr
RP23-143D12.4										Gm1840
Nelfcd										Echdc2
Ube2e3										Med19
Ccdc122										Slc35a3
Pitpnb										Gm9794
Cirh1a										Rpl9-ps7
Snx12										Rps11-ps1
Ccdc6										Rps11-ps2
Wbp11										Rps3
Gm7286										Akr1b10
Gm12603										Top2a
H2-T22										Muc1
Gm7984										Atp5o
Gm13232										2410006H16Rik
Stambp										Gm10224
Gtf2e2										Gm5529
Snrnp40										Lamtor1
Ap2m1										Car13
Psmc5										Exosc8
Ywhah										Slc29a1
2810025M15Rik										Tbc1d24
Eapp										Amt
Gm13675										Uhrf1
Wbscr22										Irak1
Tgs1										Parp1
Arpc1a										Slc16a6
Xpnpep1										Gm5148
Poldip3										Cdkn2c
1110004F10Rik										Prorsd1
Gm4870										Insl6
Gm11222										Aldoc
Naa16										Alg6
Unc50										Kti12
Hmgb1-ps6										Ets2
Herc6										Gm15710
Gart										Rps11
Haus2										Rps19-ps2
9430016H08Rik										Tpm1
Mdh2										Sppl2a
Ncl										Irf1
Ptp4a2										Irx5
Rsl24d1										Gm2574
Gm14127										Gm11263
0610007P14Rik										Ssr4
Gm6159										Prdx4
Cep44										Gm5256
Phax										Rplp0-ps1
Gm1969										Mfap1a
Gm11865										Ndufv1
Pcmt1										Pde4d
Polb										Zfp639
Gm13509										Mrpl54
Gm4654										Stoml2
Utp11l										Xpnpep1
Hprt										Gm3160
Rps13-ps4										Med16
Gm17748										Brcc3
Prep										Hmgb2
Gm12229										Gm16082
Apitd1										Syngr1
Gm6510										Nubp1
Gm7933										Eif5a
Mnd1-ps										Gm14586
Dnajc24										Gm6170
Calm1										Gm7308
Cops4										Ifrd1
Gm10123										Gm11824
Gm14681										Thbs1
Bpnt1										Nusap1
Smn1										Gm4963
Arid4a										Rbmx
Gm10155										Gm11663
Aamp										Rap1a
Rpa3										Celsr2
Fam173b										Usp53
Bex1										Ccdc124
Tmem94										Hnrnph3
H2-T-ps										Kcnk1
Hnrnpa1l2-ps										Pogz
Chchd5										Rnaseh2a
Gm16465										Afg3l1
Alg13										Lbp
Rad23a										Lbr
Zfas1										Gm10288
Nup93										Psma7
Rbm8a2										Rplp0
Gm7399										Rps15-ps2
Abhd14a										Gm8172
Hist1h2ag										Nfe2l1
Suv39h2										Rtn4
Kif18a										2210016F16Rik
Prr11										Ccna2
Scly										Nfic
Ndufb8										Rap1gds1
Rps16										Grk3
Bok										Cd99l2
Gm5380										Pin1
Dnajc19-ps										Rps11-ps4
Cd82										Gm12435
Dbf4										Brk1
Gm12138										Gm19503
Otud6b										Gm7363
Orc4										Rpl7a-ps11
Gm8822										Gpx4
Nasp										Smad1
Sp3										Gm14681
Fip1l1										Tmcc1
Hist1h4i										Rras
Tln2										Gm12186
Tubg2										Eno1
Apex1										Gm11361
Mrps35										Gm12174
Idh2										Gm6368
Gm43245										Gm6794
Chtf8										Gm9625
Ckap2										Hsp90aa1
Arhgap11a										RP23-269H21.1
Tmem144										C1qbp
Phykpl										Trnau1ap
Pus10										Grpel1
Cbx5										Ctdnep1
Lmtk2										Bub1b
Gm13359										Gm5511
Supt20										Zcchc14
Gm14046										Gm6483
Tmem242										Sap30bp
Gm12366										Dock7
Ncapd3										Gm5075
Nnt										Hmgn2
Gm14494										Cmas
Bola2										Thumpd1
Zfp367										Ndufs1
Hmga1-rs1										Slc9a3r1
Cdkn2d										H2afz
Gpr89										Serf2
Slc30a9										Psme2b
Gm5920										Rps27a-ps2
Exosc4										Rpl12
Wdr76										Rpl15-ps2
Gm6505										Apobec3
Msto1										Manbal
Gm16074										Nipsnap1
Elp4										Mta3
Mrpl48										Sh3kbp1
Gm5873										Gm12346
Gm5937										Gm15564
Cct5										Ammecr1
Myef2										Gm6612
Prdx4										Ica1
Rbbp4										Zcchc9
Chek1										Clca3a2
Ciapin1										Fzr1
RP23-419K14.11										Gm8885
Lnpk1										Emc8
Pno1										Mrpl55
Rps6ka6										Dad1
Sf3a1										Gm7808
H2-Q4										Gm7434
Psmd9										Ugdh
Aifm1										Nsun2
Ube2n-ps1										Hmgb1-ps5
Gm7327										Mettl23
Pgam5										Ephb4
Orc3										Nmi
Brip1										Gm19587
Exosc7										Gm13436
Lbr										Gm5869
Gm18959										Rpl36a-ps2
Apex2										Rps17
Pank4										Rps19
2810006K23Rik										Rps20
2700049A03Rik										Dbf4
Nup35										Brca1
Fxn										Thyn1
Mthfd2										Atp1b1
Gm10232										Dnajb11
Nfu1										Gm8623
Atg5										Ppp6r1
Ftsj3										Aldh3a2
Gtf2a2										Gm12115
RP24-335A22.6										Gm17828
Gm11448										Krcc1
Hmbs										Gipc1
Vangl1										Hscb
Utp3										Oxct1
Cdc123										Usp14
Cct7										Rbpj
Gm5580										Rps10
Oscp1										Gm9575
Gm44918										Mnd1
Neil3										Irx2
Gm8918										Hist1h1e
Mov10										Sirt6
Lrpap1										Pcdh1
Dtl										Gm4754
Gm20756										Fh1
Gm6334										Hacd3
Tmem107										Rapgef6
Wdr41										Znrf1
Gm12099										Atr
Gm2223										Mcfd2
Pnpt1										H2-T10
Gm5037										Hadh
Nans										Tmem30a
Fbf1										Vdac2
Ubald2										Ccdc12
Ube2d-ps										9430076C15Rik
Emd										Commd2
Gm13092										Gm6501
Larp7										Bex3
Gabpb1										RP23-410B24.5
Gm5803										Psmd8
Ube2nl										Ap5z1
Gm12418										Rpl10-ps3
Commd1										Cobl
Sf3b5										Dennd1b
Dap3										Aktip
Hsd17b12										Gmds
Lsm2										Kif23
Rpl17-ps10										Pddc1
Gbp3										Mta1
Gm12312										Gm8566
Wdr12										Hspe1
Gm12728										Slc25a3
Nup205										Slc25a5
Lhpp										Ddt
1810032O08Rik										Exosc4
Bcat1										Mrpl48
Ift81										Gm12919
Gtf3a										B9d1
Rassf1										Ndufv3
Srprb										Tpt1-ps6
Hnrnpa2b1										1810022K09Rik
Ndufv2										D8Ertd738e
RP23-410B24.5										Tjp1
Rpl3-ps1										Gm14513
Smad2										Gm15484
Ddx20										Psme2
Rbmxl1										Rpl19
Vps72										Pomk
Bloc1s2-ps										Prkrir
Gm16200										Tiprl
Eif3s6-ps4										Fbxo28
Gm5778										Clk2
Pbdc1										Gm10177
Psmb9										Gm8210
Gm14287										Pabpc1
Slc35b4										Gm4332
Gm9392										Wdr1
Terf1										Snx27
Exosc2										Ckap2l
Gm14248										Hcfc2
Faf2										Polr2e
Gm12161										6820431F20Rik
Nudt19										Bub3
Lcmt1										Myo6
Glis2										Wwtr1
Ppcdc										Adss
Rab4a										Sec22b
Gm7324										Exoc4
Dcps										Park7
H2-Q2										Rps29
Ubac1										Rpl17-ps10
Lrwd1										Btg2
Scnm1										Rpl38
Bex3										Stat5b
Gm10240										Ranbp10
Rpsa-ps1										Borcs8
Itpripl1										1110008P14Rik
Gm7977										Gm12571
Gm6028										Apex1
Mrpl35										Cox4i1
Ten1										Hspa5
Lyar										Gm13841
Gm13841										Gm20568
Mis18a										Rps18-ps3
Eif2ak1										Rpn1
Gm6565										Mrps18a
Gm9825										Rnf13
Magi3										Gm6444
Ercc6l										Zscan18
Gm12040										Tcf25
Adal										Plin2
Fam136a										Ak2
Etaa1										Rbp1
Gm11585										Rer1
Manbal										Rpl3
Pter										Nav3
Prkab1										Idh3g
Fah										Brox
Nbn										Ldha-ps
Tmem161a										Rnf115
Gltp										Atp5g3
Fam216a										Psma6
Gm7781										Rplp1
Rpl23a										Rps6-ps3
Arhgdia										Gusb
Npm1
Rbbp7
Snrpb
Ddx23
Ttf2
Gins4
Csn3
Mrpl24
Gm3160
Gm9769
Cnot2
Prpf18
Dnmt1
Bcl2l12
Armc6
Pold1
Gm43297
Gm12492
B9d2
Dedd
Coq2
Repin1
Gm5874
Slc25a10
Qtrtd1
Gm7729
Atg4b
Pole
Agtpbp1
Foxk2
Bub3
Tdpx-ps1
Apip
Gm10420
Gm15707
Mrps15
Ttc1
RP23-478A9.5
Psmb8
Gm10171
Gtf3c6
Ryk
C330027C09Rik
Eif2b3
Tank
Lias
Pde4b
Rab8a
Gm15452
Gm7331
Il1rl1
Gm42467
Aimp2
RP23-438P19.12
Gm16436
Gm6374
Gm17847
Parp16
Gm13612
Tppp3
Rnaseh2c
Dtd2
Cluap1
Hdac3
Nt5c3
Abce1
Gm11273
Tfdp1
Ybx1
RP24-324J2.2
Fopnl
Gm16210
RP23-74O12.6
Gm12734
Gm9083
Trmt2b
Mrpl28
Comt
Eed
Erh
Sf3a3
Hnrnpr
Gm16380
Nup214
Arl6ip1
Tcp11l1
Dctd
Gid8
Mrpl48-ps
Gm6098
Cep68
Ctsz
Gm13493
Rpsa-ps12
Syncrip
Prmt5
Slc25a12
Ppp2r1b
Mrps10
Parp1
Mrps7
Nup54
Mrpl20
Gm6382
Gm9531
1300002E11Rik
Ecscr
Gm13886
Pdlim1
Tapbpl
Gm5903
Cgn
Rpl28-ps3
Cdc23
1810043G02Rik
Sept6
Slc39a11
Get4
Gm12097
Smt3h2-ps4
Gm15186
Slc25a19
Dohh
Gm6012
Api5
Cct3
Gm12346
Snrpd3
Epha2
Gm5837
Eps15
Gm7776
Hpf1
Haus7
Rpl11
Suz12
Ndufa12
Rfc3
Eif3m
Eif3s6-ps1
2810408I11Rik
Bst2
Gm45246
Cryzl1
Abcf2
Naa50
Ddt
Mtfr1
Scin
Timeless
Thoc5
Limd2
Pygo2
Gm7181
Rad18
Eno1
Psph
Phb
Hist1h2ad
Rad51d
Vamp7-ps
Nif3l1
Trnt1
Gm27254
Gm3571
Cdk4
Farsb
Micu1
Mrpl15
Fam192a
Eif3g
Med8
Luc7l
Ndufa3
Swi5
Gm5422
6330549D23Rik
Cdk9
Ormdl1
Gm19807
Rnf187
Pcdhgc3
Gm15519
Gm4849
Med9
Gm5995
Hist1h2bg
Smim8
Mrps2
Mrpl37
Smpd4
Pop4
Cklf
Tm9sf1
B3galnt1
Psmg3
Upp1
Gm4366
Gm6548
Fam188a
Nudt5
Cisd1
Polr2e
Ssbp1
Nudt21
RP23-385N1.1
Sars
Gm6767
Nme2
Il15
Chchd6
Ccdc107
Gm14131
Igf2bp1
Gars
Anapc15
Fadd
Gm43110
Siae
2700099C18Rik
Gm2115
Plvap
Gm14857
Gm9833
Mrpl47
Rtel1
Fdps
Gm13915
Hmgb1-ps5
Rpsa
Tuba1a
Emc4
Dpagt1
Gbf1
Gm14335
Cers5
Fam111a
Krr1
Zcchc8
Mri1
Tsfm
RP23-9L16.3
Tyw5
Rdm1
Gm7909
Gm12245
Gm5421
Tmem167b
Cstf3
Gm5881
Tubb4b-ps1
Cntrl
Fgd4
Ints10
Eif2b4
Gm5844
Prdx2
RP23-48A24.3
Arpc5l
Car13
Gm10231
Gm7809
Ptcd3
Eif6
Rpl10-ps1
Rps6
Cdk5rap2
Acot9
Galnt7
Gm5576
Cep63
Edn2
Gm16550
Pex14
Ctnnbl1
Ilk
Rrp15
H2-Bl
Nadk
Amz2
Ing3
Ccdc53
Gm9430
Gm14016
Gm8423
Lzic
Fam109a
Itpa-ps1
Phlda3
Cog8
Gm12933
Gm9892
Rpsa-ps10
Rpsa-ps4
Alg14
Bccip
Gm10051
Mycbp
Tubgcp4
Mettl23
Dnajc7
Gm10704
Tmem128
Ccdc59
Grsf1
Nudc-ps1
RP23-129C12.8
Acin1
Gm6877
Gm16301
4930503L19Rik
8430429K09Rik
Fmc1
Haus6
Tmem237
Zfp449
Tdp1
Gm18588
Gm8818
Gm4879
Thumpd1
Fam3a
Smim4
Gins2
Tsr2
Tsen15
Tmem60
Sart3
Vta1
Wdr5
Cacybp
Cox5b
Gm9234
Ndufa5
Rps27
Smc1a
Gipc1
Gm10175
Aldh18a1
Eif4a-ps4
Gm10052
Gm10108
Kat7
Gcsh
Runx3
Fgfr1op2
Gm6415
Sf3b3
Cyb5b
Gm5525
Rpl3-ps2
Mlf2
Cfap20
Timm17a
Abhd10
Sema4d
Ccnd1
Ccdc163
Tpst1
Traf7
Tuba4a
Ddx56
Trim27
Smu1
Pla2g16
Snx27
2610507B11Rik
Pde6d
Atp5d
Rbm8a
Rpl15
Sc5d
Mfap1a
Txndc12
Arhgef2
Gm12186
Ints7
Hnrnpab
Txnl4a
Slfn8
Akt2-ps
Cep128
4933404O12Rik
Cep41
Gm13566
Mrpl3
Chmp1a
Uck1
Gm10499
Scarb1
Eri1
Tle3
Glul
Gm13602
Gm5987
Ube2d1
Gm12115
Nae1
Gm7432
Rbm45
Snrpg
Meis3
Cmtm4
Gm4887
Gm37201
2610001J05Rik
Kdm6a
Sec61a1
Gm43767
Gm18255
Gcdh
Aen
Gm4865
Hmces
Gm18913
Mrpl4
Gm13292
Bex2
Gm5566
H3f3b
Usp14
Ldha-ps2
Nfyc
Scap
Fam96a
Psme3
Stag1
Spopl
Tsn
Rnf141
Gm12430
Pex19
Uqcc1
Eif2b1
Thyn1
Tmem109
Gm15502
Gm42430
Pspc1
Gm15204
Gm11708
Clpb
Arhgef1
Mrpl19
Atm
Tmem147
Ehd4
Cnih4
Gm7658
Myo10
Rpsa-ps9
Mcm3
Gm13034
Gm15190
Gm10819
Gtf3c3
Tiprl
Cat
Gm10043
Gpbp1
Nol6
Tcf19
Gm8775
Gm9134
Phrf1
Siah1b
Wbscr16
Appl2
Gstcd
Irak1bp1
Nelfe
Pycard
Arpin
Enoph1
Gm15455
Gm42679
Mtbp
Gm29718
Stk16
Coprs
Nup133
Tmem70
Atp5j2
Cks2
Csde1
Gm10327
Snrpf
Gm12816
Sccpdh
Gm5537
Gm6745
Gm5879
Pafah1b2
Pds5b
00R_AC107638.2
Ccdc15
Gm13217
Gm12726
Gm21181
Pin1rt1
Mrrf
Cep85
Mark2
Cdt1
Nipsnap3b
Mrps5
Chaf1b
Dmrta2
Xrcc4
Clcn7
Txnl4b
Hyal2
Tmem206
Nxt1
Ciao1
Gm12804
Mcm5
Ccnc
Gm9497
Cluh
D5Ertd579e
Kank3
Mapre2
Cenpa
Eif2b2
Gna12
Gm15500
Wdr45b
Vars
Nol11
Acot7
Gm5616
Prpsap1
Rps2-ps13
Gm14121
Clec2f
Plekha2
RP23-382B3.1
Gm3076
Cept1
Gm13719
Gm11954
Zfp422
Gm5117
Jagn1
B3glct
Nmrk1
Banp
Elmo2
Gm13910
Mavs
Plpp2
Specc1
Pcolce2
Gm8115
Gm8430
H2afv
Cep295
Jam3
Nphs1
Erlin1
Tpst2
Sgcb
Adipor1
Chd9
Fyttd1
Gm5558
Ndufs6
Nsrp1
Gm3470
Nfyb
Pus1
Isg20l2
Mesdc2
H2afy
Lig1
Ripk1
Rpf2
Mcm6
1190007I07Rik
Gm33707
Lin9
Dbn1
Ppp1r2-ps4
Prkra
Mthfd2l
Gm13456
Tpr
Tspan6
Smarce1-ps1
Slc35a4
Cops6
Rps10
Adat2
Rbmx2-ps
Rdh11
Gm13902
Slf1
Vamp5
Gm9619
Bhlhb9
Gm12751
Tmx2
Actn4
Eps8
Ndufb3
Uqcrfs1
Gm10254
Gm12693
Aip
Dnttip2
BC055324
Ddx59
Rnpep
Nxt2
Sec22a
Rbmx2
Gm10357
Haus5
Miip
Ubd
Nat6
Cep70
Bend4
Dgcr8
E2f8
Cgrrf1
Rhod
Itpa
Eif4a3
Hnrnph1
Park7
Plp2
Gm8623
Nfia
Prpf6
Mrpl51
Gm5530
Dcakd
Gm14706
Gm15013
Ahctf1
Fam175a
1700109H08Rik
Ppat
Pop7
Ccm2
Zmat5
Vps36
Gm8314
Atpaf2
Gemin8
Dhdds
Slc35a2
Fbxo22
Rnf114
Slc31a1
Sord
Kctd10
Tctn2
Fam175b
Avpi1
Arpp19
Atp5b
Psma6
Steap1
Gm13904
Ppm1g
Abcc1
Ap1s1
Gm7336
Ddx27
Nop56
Gm15920
Kif2a
Hirip3
Gm15530
Csnk2b
Depdc1b
Soga3
Rpain
Idi1
Lyplal1
Matr3-ps2
Gm37164
Katnb1
Gm8737
Hjurp
Tubb4b-ps2
Gm10297
Smim11
1500011K16Rik
1700025G04Rik
Ano1
Heatr6
Ppil2
Gm13577
Med14
Gm6180
Psmb4
Stt3a
Wapl
Pnpla6
Commd2
Phospho2
Gm11814
Gm10293
Gm14680
Plrg1
Tex30
Srsf1
Acp6
Gm13408
Gm8069
Gm14200
Snrpd2
Syngr2
Cep57
Gatad2a
Rtkn
Exo5
Adprm
Myo19
Btbd1
Lamtor5
Cdc25a
Gm13005
Pdss1
Gm11957
Gm12479
Snx11
Gm28901
Dnajc25
Zmym3
Glmn
Dcun1d2
Mecr
Mif4gd
Snrnp25
Spata6
Strn4
Tstd2
Gm12799
Scp2-ps2
Dusp14
Rrp8
Mrpl40
Senp1
Gm14017
Qars
Suclg1
Gm43584
RP23-123D6.12
Srp19
Anapc10
Hnrnpa3
Ndufv1
Gm6197
Gm7180
Setd2
Gtf2i
Ipo9
Pdha1
Tmem263
Gspt1
Gm17969
Plagl2
Tchp
Rabif
Agpat3
Exosc5
Nr2c2
Metap1d
Gm6728
Mutyh
Gm27190
Prrg1
Mettl15
Armc2
Exosc3
Gm4989
Gm8587
Pdhx
Arfrp1
Pex11b
Slc37a3
Smyd2
Kif1bp
Ctdsp1
Gm13320
Lta4h
Mrpl1
Eef1g
Usp37
Zcchc17
Tmem234
Ilf2
Med21
Paics
Upf3b
Alg3
Gm15033
Gm9200
H2-T10
Zfp358
Acbd6
Rpl30-ps9
Gm3244
Mum1
Gm4349
H2-Q5
Ttpal
Acat1
Selenon
Gm12912
Cd99l2
Qdpr
Atp5c1
Psmd4
Fkbp4
Ncs1
Pfdn4
Gm4961
Gm38384
Gm12321
Recql
Srd5a3
Uvssa
Gm13503
Hnrnph3
Gm18943
Gm5983
Fam98a
Tyw1
Galk1
H2-K2
Pdk3
H2-Q10
Atp5f1
Cops8
Rps10-ps1
Elovl5
Dusp7
Gapdh
Gm7289
Gm7206
3010003L21Rik
Crkl
Gm7554
Gbp7
Bola3
Sephs1
Trmt1
Fam193a
Arf2
Gm3699
Gpc1
Hist1h2an
Catsper2
Gm18737
Wrap73
Vps16
Sqrdl
Mcm2
RP23-203P12.5
Rfwd3
Rnaseh2b
Hebp2
Gm45640
Gm5828
Gm9803
Etv6
Parg
Hmgb1-ps1
Ubqln4
Faf1
Hdgfrp3
Ruvbl1
Ankrd13c
Csnk2a2
Gm13680
Gm6170
Pfn1
Rps10-ps2
Rps5
Serbp1
Gm2606
Nek1
Pdcd5
Gm5511
Gm8172
Rer1
Mina
Gm35013
Pop1
Gm8242
Nkap
Letm1
Ppan
Gm13597
Taldo1
Tsg101-ps
Dhrs1
