# Supplementary material for: Dissecting the heterogeneity and tumorigenesis of BRCA1 deficient mammary tumors via single cell RNA sequencing
Source: Theranostics. 2021 Oct 25;11(20):9967–87. doi: 10.7150/thno.63995 (PMC8581428; doi:10.7150/thno.63995)
Supplement: Supplementary file 9 — Supplementary table 8. [file thnov11p9967s9.xlsx]

## Sheet: Sample information
Sample information
Library	Cell origin	Estimated cell number	Actual cell number (after filtering)	Expressed genes	Mouse ID
S2	MT1	800	821	19599	X2265
S6	MG1	600	713	21012	X2265
S7	MT1	800	734	21192	X2265
S8	MG1	200	105	18669	X2265
S9	MT1	2000	2494	21624	X2265
S10	MT1	2000	2109	21036	X2265
S11	MT1	1600	1532	20329	X2265
Xu738_MG2	MG2	1200	1183	22576	X738
Xu738_MG3	MG2	1200	1152	22274	X738
Xu738_MT1	MT2	2200	2652	23119	X738
Xu738_MT2	MT2	4400	4874	21413	X738
Xu738_MT3	MT2	2200	2788	22676	X738

## Sheet: Metadata_All MG MT
Sample ID	Total_mRNAs	num_genes_expressed	percent.mito	Cell barcode	Library	Cell origin	S.Score	G2M.Score	Phase	seurat_clusters
CGTTGAGCAGCC_S6	27220	4524	6.88097	CGTTGAGCAGCC	S6	MG1	0.220869	1.68411	G2M	9-MG-Luminal II
TGGGCCGAAAGA_S6	26177	4736	6.04347	TGGGCCGAAAGA	S6	MG1	-1.60512	0.420258	G2M	9-MG-Luminal II
GCTGAGTAAGTT_S6	20599	3960	9.11695	GCTGAGTAAGTT	S6	MG1	-0.0570036	0.0304896	G2M	9-MG-Luminal II
CAGGCTAATTCA_S6	17255	3918	9.55665	CAGGCTAATTCA	S6	MG1	-0.198008	0.110965	G2M	8-MG-Luminal I
TTCGTCATAACT_S6	21402	4571	5.89197	TTCGTCATAACT	S6	MG1	-0.153725	0.135957	G2M	4-MT1-Epithelial
GGTTTATCAGTT_S6	19571	3941	10.3163	GGTTTATCAGTT	S6	MG1	-0.498427	0.113823	G2M	8-MG-Luminal I
CCTACTGTCCCA_S6	19368	4399	6.8102	CCTACTGTCCCA	S6	MG1	-0.462099	0.0998974	G2M	8-MG-Luminal I
GTTTCACTACCN_S6	19621	4359	6.37582	GTTTCACTACCN	S6	MG1	-0.142423	0.179053	G2M	8-MG-Luminal I
TGGCTCCTAATT_S6	14048	3502	11.7597	TGGCTCCTAATT	S6	MG1	0.251084	-0.339417	S	8-MG-Luminal I
ATACCCTTGGTC_S6	17546	4265	10.8515	ATACCCTTGGTC	S6	MG1	-0.646153	-0.319335	G1	8-MG-Luminal I
CGGAGTCGTTCT_S6	16540	3949	11.9831	CGGAGTCGTTCT	S6	MG1	0.432709	0.670991	G2M	4-MT1-Epithelial
CATCGCTCCAGT_S6	15232	3695	11.7253	CATCGCTCCAGT	S6	MG1	-0.0740459	0.0127529	G2M	8-MG-Luminal I
CGATATACTCAG_S6	14990	3703	8.39226	CGATATACTCAG	S6	MG1	-0.529244	-0.0809147	G1	8-MG-Luminal I
CGACGAACAGCA_S6	12695	3436	9.52343	CGACGAACAGCA	S6	MG1	-0.179382	-0.010774	G1	8-MG-Luminal I
CATAATCAGAGG_S6	14705	3439	11.0779	CATAATCAGAGG	S6	MG1	0.114401	0.533861	G2M	8-MG-Luminal I
TAAGAGATTACT_S6	18094	3905	8.51111	TAAGAGATTACT	S6	MG1	-0.109449	0.558634	G2M	8-MG-Luminal I
GCCGCTTCACAT_S6	13350	3228	8.9588	GCCGCTTCACAT	S6	MG1	-0.120988	0.184403	G2M	8-MG-Luminal I
TGGTCCAGGTGT_S6	13289	3351	10.4523	TGGTCCAGGTGT	S6	MG1	-0.307994	-0.584213	G1	9-MG-Luminal II
GCATACTCTATC_S6	14749	3458	8.16327	GCATACTCTATC	S6	MG1	0.0111585	0.82058	G2M	9-MG-Luminal II
ACCCCGGGTCTC_S6	13663	3424	12.7205	ACCCCGGGTCTC	S6	MG1	-0.507013	-0.210935	G1	8-MG-Luminal I
GACCGTATCGCG_S6	14168	3617	7.87691	GACCGTATCGCG	S6	MG1	-0.142552	-0.241205	G1	13-MG-Fibroblast
ATTCTTAGCGCA_S6	12288	3416	9.50521	ATTCTTAGCGCA	S6	MG1	-0.17663	-0.119466	G1	1-MT1-EMT
AGCCCAACAAGC_S6	11210	2981	10.116	AGCCCAACAAGC	S6	MG1	-0.357545	-0.308561	G1	8-MG-Luminal I
GGCCGTGACCTT_S6	12039	2853	14.3866	GGCCGTGACCTT	S6	MG1	-0.146085	0.566476	G2M	9-MG-Luminal II
GGGTGTTTTTGA_S6	12854	3262	10.1603	GGGTGTTTTTGA	S6	MG1	-0.44419	-0.240765	G1	8-MG-Luminal I
CCGGAGAGTCTC_S6	13713	3367	7.48195	CCGGAGAGTCTC	S6	MG1	-0.369441	-0.576151	G1	1-MT1-EMT
AATTCGCCCGTN_S6	13776	3802	12.1008	AATTCGCCCGTN	S6	MG1	-0.260809	-0.0166373	G1	9-MG-Luminal II
TAACACCAAAAC_S6	11041	2815	4.73689	TAACACCAAAAC	S6	MG1	-0.262651	0.164395	G2M	8-MG-Luminal I
AGTCGGTAGGCT_S6	11879	3121	6.99554	AGTCGGTAGGCT	S6	MG1	0.015093	1.64512	G2M	9-MG-Luminal II
CTAGCGCTGGGC_S6	12194	2884	6.36379	CTAGCGCTGGGC	S6	MG1	-0.0368796	0.122325	G2M	9-MG-Luminal II
AATTACGCCAAG_S6	10995	3179	7.82174	AATTACGCCAAG	S6	MG1	-0.620733	0.0498388	G2M	8-MG-Luminal I
CCATCAGGTGGC_S6	9392	2847	12.2658	CCATCAGGTGGC	S6	MG1	-0.410585	0.0232337	G2M	13-MG-Fibroblast
CCTCGTAGTTCG_S6	11768	2955	7.11251	CCTCGTAGTTCG	S6	MG1	0.141807	0.45859	G2M	9-MG-Luminal II
GAAGACATAGTT_S6	10996	3094	7.98472	GAAGACATAGTT	S6	MG1	-0.333551	0.270302	G2M	8-MG-Luminal I
TCACCCAGAGTT_S6	9541	2759	9.41201	TCACCCAGAGTT	S6	MG1	-0.195177	0.257696	G2M	8-MG-Luminal I
CCCCTCTGGACG_S6	12275	3235	3.38086	CCCCTCTGGACG	S6	MG1	-0.175225	0.632146	G2M	8-MG-Luminal I
ATTCAGCTTCGC_S6	8754	2769	13.3082	ATTCAGCTTCGC	S6	MG1	-0.221543	-0.129214	G1	8-MG-Luminal I
TACTTGACGTGG_S6	11346	3019	12.4185	TACTTGACGTGG	S6	MG1	-0.239395	0.222002	G2M	8-MG-Luminal I
ATGGTCCACCAG_S6	9986	2598	22.2211	ATGGTCCACCAG	S6	MG1	-0.424259	-0.191879	G1	9-MG-Luminal II
GCCCAATCTGCT_S6	10542	3010	5.6346	GCCCAATCTGCT	S6	MG1	-0.227169	-0.0131926	G1	13-MG-Fibroblast
AGTAGGTCAAGC_S6	10711	2796	7.13285	AGTAGGTCAAGC	S6	MG1	-0.417379	-0.329449	G1	13-MG-Fibroblast
ACCGCAAAAGCA_S6	9658	2650	11.3999	ACCGCAAAAGCA	S6	MG1	0.000387	0.0307095	G2M	8-MG-Luminal I
CAGATTGCCGTT_S6	9470	2664	13.7592	CAGATTGCCGTT	S6	MG1	-0.324571	-0.340443	G1	9-MG-Luminal II
TCAGTCAAGCCT_S6	8887	2434	11.7925	TCAGTCAAGCCT	S6	MG1	-0.680001	0.0844327	G2M	8-MG-Luminal I
GCAATCCTTCGC_S6	9305	2534	9.08114	GCAATCCTTCGC	S6	MG1	-0.0969004	0.172383	G2M	9-MG-Luminal II
ATCTTAGAACAG_S6	9396	2516	10.1107	ATCTTAGAACAG	S6	MG1	-0.130412	0.162269	G2M	9-MG-Luminal II
TGAGATTAAAGA_S6	10075	2818	9.21092	TGAGATTAAAGA	S6	MG1	-0.0157452	-0.0823072	G1	8-MG-Luminal I
CCTCAGAAGTTC_S6	7325	2268	11.4949	CCTCAGAAGTTC	S6	MG1	0.00703766	1.29295	G2M	14-Mix-Endothelial
AGCCTTTGGTCG_S6	8270	2400	8.08948	AGCCTTTGGTCG	S6	MG1	-0.300505	-0.279024	G1	13-MG-Fibroblast
TTGTCTCGTAGC_S6	8920	2294	6.51345	TTGTCTCGTAGC	S6	MG1	0.0332318	0.261067	G2M	9-MG-Luminal II
CTACTTATCAGA_S6	8457	2473	14.8161	CTACTTATCAGA	S6	MG1	0.0449565	-0.286939	S	8-MG-Luminal I
CCGTCGCTTGGC_S6	7984	2137	7.95341	CCGTCGCTTGGC	S6	MG1	0.218081	0.41674	G2M	9-MG-Luminal II
TTTGACCCCAAG_S6	8330	2562	12.509	TTTGACCCCAAG	S6	MG1	-0.198108	0.185063	G2M	8-MG-Luminal I
ATGCTGTATTTA_S6	8866	2590	13.4559	ATGCTGTATTTA	S6	MG1	-0.0416526	0.214893	G2M	8-MG-Luminal I
AATCGCTATTCA_S6	9005	2727	14.0478	AATCGCTATTCA	S6	MG1	-0.211954	0.125403	G2M	8-MG-Luminal I
CGAACCCCCCTC_S6	8459	2674	10.0366	CGAACCCCCCTC	S6	MG1	-0.486523	0.025579	G2M	8-MG-Luminal I
TCCGATGTACGT_S6	8801	2418	9.37393	TCCGATGTACGT	S6	MG1	-0.0607518	0.195324	G2M	9-MG-Luminal II
TAGTTCATTTTC_S6	10311	2796	10.7749	TAGTTCATTTTC	S6	MG1	-0.318365	-0.369979	G1	8-MG-Luminal I
ACTACTCCCTAC_S6	8752	2659	6.62706	ACTACTCCCTAC	S6	MG1	-0.14701	-0.29163	G1	13-MG-Fibroblast
CAACAGCGGCCG_S6	8607	2261	8.55118	CAACAGCGGCCG	S6	MG1	0.176536	0.256889	G2M	9-MG-Luminal II
GTTCGCGTCGTT_S6	7722	2325	18.5962	GTTCGCGTCGTT	S6	MG1	-0.00487333	-0.0415567	G1	8-MG-Luminal I
GCACCCTTCGAT_S6	8401	2542	15.4505	GCACCCTTCGAT	S6	MG1	-0.146981	0.129288	G2M	8-MG-Luminal I
TGATCAGGGATG_S6	8216	2410	17.8676	TGATCAGGGATG	S6	MG1	-0.390719	-0.205218	G1	8-MG-Luminal I
AATTACAAAGTT_S6	8562	2456	12.9759	AATTACAAAGTT	S6	MG1	0.0692013	0.265978	G2M	9-MG-Luminal II
GTCTCACTCGGC_S6	7330	2575	8.18554	GTCTCACTCGGC	S6	MG1	-0.200896	-0.124084	G1	8-MG-Luminal I
CGCGACGGCACT_S6	7641	2653	12.145	CGCGACGGCACT	S6	MG1	-0.159	-0.193638	G1	8-MG-Luminal I
CTGTCCCATTTA_S6	7721	2165	11.6436	CTGTCCCATTTA	S6	MG1	0.0598273	0.168572	G2M	9-MG-Luminal II
TGCAGAACTGCT_S6	8021	2503	9.91148	TGCAGAACTGCT	S6	MG1	-0.190992	-0.133319	G1	8-MG-Luminal I
TTTCAGTACTAC_S6	7574	2230	7.85582	TTTCAGTACTAC	S6	MG1	-0.0429283	-0.049399	G1	9-MG-Luminal II
AGTACGCGCTTT_S6	8031	2245	15.8013	AGTACGCGCTTT	S6	MG1	-0.125839	-0.0551891	G1	9-MG-Luminal II
CCCGCGTAAAAT_S6	8856	2749	5.47651	CCCGCGTAAAAT	S6	MG1	0.0423191	0.513852	G2M	8-MG-Luminal I
GCCCTGGTGTAT_S6	8084	2564	10.8486	GCCCTGGTGTAT	S6	MG1	-0.200186	-0.178906	G1	8-MG-Luminal I
TACGGCTACTTT_S6	7568	2346	12.3943	TACGGCTACTTT	S6	MG1	0.128505	0.231017	G2M	8-MG-Luminal I
TGCGGAGGCTGG_S6	7695	2435	9.26576	TGCGGAGGCTGG	S6	MG1	-0.280496	-0.0871445	G1	8-MG-Luminal I
AACCTTATAGCN_S6	7875	2425	16.0889	AACCTTATAGCN	S6	MG1	-0.31711	-0.103562	G1	8-MG-Luminal I
GCTTGGCTTTTT_S6	6850	1924	16.9051	GCTTGGCTTTTT	S6	MG1	-0.0235138	0.438801	G2M	9-MG-Luminal II
TTTAACATCTGT_S6	9342	2635	16.7523	TTTAACATCTGT	S6	MG1	-0.0348515	-0.0135591	G1	4-MT1-Epithelial
TGAAAAAGTAGT_S6	7971	2358	11.3787	TGAAAAAGTAGT	S6	MG1	-0.246139	0.237247	G2M	8-MG-Luminal I
TTGCCCTTGATN_S6	7660	2536	10.5483	TTGCCCTTGATN	S6	MG1	-0.01118	0.314277	G2M	8-MG-Luminal I
GCCAAGCGCGTC_S6	6963	2256	10.2398	GCCAAGCGCGTC	S6	MG1	-0.0310173	0.0499853	G2M	9-MG-Luminal II
GAAGGTTTGCCN_S6	11066	2942	10.7988	GAAGGTTTGCCN	S6	MG1	-0.554449	0.208223	G2M	13-MG-Fibroblast
ACGCAGAGGTGA_S6	7197	2118	11.9911	ACGCAGAGGTGA	S6	MG1	-0.200509	0.00197889	G2M	8-MG-Luminal I
TGTGAATTGGGA_S6	8453	2352	12.1732	TGTGAATTGGGA	S6	MG1	0.0348085	-0.0216945	S	9-MG-Luminal II
GTAAGCAGCTGC_S6	6447	2196	7.72452	GTAAGCAGCTGC	S6	MG1	-0.0576558	0.113823	G2M	8-MG-Luminal I
CTCAGCGGCCCA_S6	7114	2064	8.32162	CTCAGCGGCCCA	S6	MG1	-0.0921919	0.205951	G2M	9-MG-Luminal II
CCCCTGTACGAA_S6	7094	2160	6.48435	CCCCTGTACGAA	S6	MG1	0.14577	0.312152	G2M	9-MG-Luminal II
ACTCGGTCTATG_S6	7578	2216	14.8984	ACTCGGTCTATG	S6	MG1	-0.198079	-0.326444	G1	8-MG-Luminal I
CCGGTACAGGCT_S6	8152	2393	11.2242	CCGGTACAGGCT	S6	MG1	-0.602415	0.512167	G2M	9-MG-Luminal II
CTCAGCGTATGG_S6	7794	2348	20.6056	CTCAGCGTATGG	S6	MG1	0.142244	-0.189607	S	4-MT1-Epithelial
CATCCGGAGCTA_S6	8165	2522	16.8402	CATCCGGAGCTA	S6	MG1	0.480066	0.34594	S	7-MT1-Mesenchymal
CCCCATCGATTN_S6	7060	2013	10.0708	CCCCATCGATTN	S6	MG1	-0.225069	0.0406039	G2M	8-MG-Luminal I
GCGCTGTATTCT_S6	6939	2133	19.9885	GCGCTGTATTCT	S6	MG1	-0.101602	-0.284447	G1	8-MG-Luminal I
AAGAAGACCGTT_S6	7895	2736	10.1963	AAGAAGACCGTT	S6	MG1	-0.178127	-0.175901	G1	1-MT1-EMT
CATCGCGTCCGA_S6	6152	2109	8.92393	CATCGCGTCCGA	S6	MG1	-0.170316	0.0913222	G2M	13-MG-Fibroblast
TTTCCTAGCCCT_S6	7138	2126	14.3738	TTTCCTAGCCCT	S6	MG1	-0.0533558	0.122838	G2M	11-MG-Basal
CCCGCCTCAAGC_S6	6015	1908	9.29343	CCCGCCTCAAGC	S6	MG1	-0.0830688	0.0583407	G2M	9-MG-Luminal II
GACACCCCCCAT_S6	6765	2012	14.4568	GACACCCCCCAT	S6	MG1	-0.257455	0.263412	G2M	9-MG-Luminal II
ATCAACAGCGGC_S6	6464	2245	4.76485	ATCAACAGCGGC	S6	MG1	0.271882	0.352316	G2M	13-MG-Fibroblast
CGATAGTTCGCG_S6	5699	1979	11.9846	CGATAGTTCGCG	S6	MG1	0.136353	0.271768	G2M	14-Mix-Endothelial
CTTTATTCAGCC_S6	6893	2069	10.1842	CTTTATTCAGCC	S6	MG1	-0.136941	-0.0600264	G1	8-MG-Luminal I
GCCTCAAGTATC_S6	5487	1846	16.858	GCCTCAAGTATC	S6	MG1	-0.101358	0.123717	G2M	9-MG-Luminal II
TAGCATGGAACT_S6	7731	2612	11.525	TAGCATGGAACT	S6	MG1	-0.295295	-0.0433157	G1	8-MG-Luminal I
ACTAATTGCACT_S6	6329	2199	11.1392	ACTAATTGCACT	S6	MG1	-0.267675	-0.0309293	G1	13-MG-Fibroblast
TAAATCCCTTCT_S6	7786	2543	16.2985	TAAATCCCTTCT	S6	MG1	-0.0216433	0.107007	G2M	13-MG-Fibroblast
TAGTACCTCACA_S6	7099	2326	10.2409	TAGTACCTCACA	S6	MG1	-0.0780951	-0.126942	G1	8-MG-Luminal I
CCAAATGTCATT_S6	6452	2305	10.9113	CCAAATGTCATT	S6	MG1	-0.18973	-0.156845	G1	8-MG-Luminal I
TCCGTATGTCTT_S6	6219	1795	19.553	TCCGTATGTCTT	S6	MG1	-0.305486	-0.162049	G1	8-MG-Luminal I
TGTATGCCGCGC_S6	7245	2269	18.744	TGTATGCCGCGC	S6	MG1	-0.207525	0.370493	G2M	9-MG-Luminal II
TTAGCCGGACAA_S6	6180	2171	8.17152	TTAGCCGGACAA	S6	MG1	-0.154348	-0.234682	G1	8-MG-Luminal I
ATTTGCAATTCG_S6	5855	1685	26.7464	ATTTGCAATTCG	S6	MG1	-0.0934676	-0.200601	G1	13-MG-Fibroblast
CGTGAGGCTACA_S6	6073	2023	9.56694	CGTGAGGCTACA	S6	MG1	-0.148608	0.0395778	G2M	8-MG-Luminal I
GCCTATCTCTGC_S6	6094	1916	11.2077	GCCTATCTCTGC	S6	MG1	-0.0368008	-0.170331	G1	9-MG-Luminal II
AAGGAAAGTCAG_S6	6236	2110	18.3291	AAGGAAAGTCAG	S6	MG1	-0.158089	-0.127016	G1	8-MG-Luminal I
AGGAGTATGTTN_S6	7280	2122	13.5302	AGGAGTATGTTN	S6	MG1	-0.108998	0.085752	G2M	9-MG-Luminal II
TTCCGTTGTGCT_S6	6579	1786	16.4615	TTCCGTTGTGCT	S6	MG1	-0.0194647	-0.15538	G1	8-MG-Luminal I
TACAAGAAGTAA_S6	6463	2153	11.62	TACAAGAAGTAA	S6	MG1	0.0225391	0.689314	G2M	9-MG-Luminal II
CAGTTTGTTGAG_S6	6070	2065	14.4152	CAGTTTGTTGAG	S6	MG1	-0.305837	-0.070214	G1	8-MG-Luminal I
GCCAGACGCCGT_S6	5536	1754	6.73772	GCCAGACGCCGT	S6	MG1	-0.153223	0.0208883	G2M	9-MG-Luminal II
GATATGAATGGC_S6	6341	2141	11.607	GATATGAATGGC	S6	MG1	-0.0326083	0.108986	G2M	8-MG-Luminal I
TTGGCCACTGCA_S6	5943	2209	7.21858	TTGGCCACTGCA	S6	MG1	-0.00325366	0.370346	G2M	8-MG-Luminal I
CACACGTGTCTA_S6	6841	2420	6.0956	CACACGTGTCTA	S6	MG1	-0.0993443	0.0373058	G2M	8-MG-Luminal I
TACGCACTATCT_S6	5295	2067	6.04344	TACGCACTATCT	S6	MG1	0.19446	0.0945471	S	13-MG-Fibroblast
GATCAGAAGCGG_S6	5757	2106	7.9729	GATCAGAAGCGG	S6	MG1	0.0932598	-0.00718264	S	8-MG-Luminal I
GGGTGGCATCCA_S6	5858	1909	7.57938	GGGTGGCATCCA	S6	MG1	-0.151675	0.0945471	G2M	8-MG-Luminal I
TACCATAACAAG_S6	5494	1840	13.9061	TACCATAACAAG	S6	MG1	0.0739456	0.222809	G2M	13-MG-Fibroblast
CTGTGCCATCTT_S6	6392	2080	12.5782	CTGTGCCATCTT	S6	MG1	-0.0897266	-0.0152448	G1	8-MG-Luminal I
GTTCTCCAAGGC_S6	5908	1703	12.6608	GTTCTCCAAGGC	S6	MG1	0.627176	0.247435	S	8-MG-Luminal I
TGGGGTGACTCT_S6	7186	2296	15.5998	TGGGGTGACTCT	S6	MG1	-0.221686	0.669525	G2M	8-MG-Luminal I
CCTCCGTGTTTC_S6	5907	2069	9.58185	CCTCCGTGTTTC	S6	MG1	-0.362074	0.0972589	G2M	13-MG-Fibroblast
AATCACGATGGC_S6	5986	1808	9.97327	AATCACGATGGC	S6	MG1	0.100942	0.33949	G2M	9-MG-Luminal II
GGTGAACACAGC_S6	6061	1927	9.47038	GGTGAACACAGC	S6	MG1	0.0657756	0.220317	G2M	9-MG-Luminal II
GAGTAACCTGCA_S6	5463	2007	8.14571	GAGTAACCTGCA	S6	MG1	-0.241459	-0.0670624	G1	8-MG-Luminal I
GGCATTTTCTTG_S6	5143	1576	14.2524	GGCATTTTCTTG	S6	MG1	0.181066	0.227279	G2M	9-MG-Luminal II
TGAACGATGTCC_S6	6889	2265	9.55146	TGAACGATGTCC	S6	MG1	0.00587666	-0.0860451	S	11-MG-Basal
ACCCAGGGTCTT_S6	6169	2063	8.96418	ACCCAGGGTCTT	S6	MG1	0.0993944	0.298519	G2M	9-MG-Luminal II
TATCGGCACACT_S6	5437	1902	17.0315	TATCGGCACACT	S6	MG1	-0.345483	0.147171	G2M	1-MT1-EMT
GTTACGTACTCG_S6	5998	2234	7.26909	GTTACGTACTCG	S6	MG1	-0.0688286	0.0410437	G2M	9-MG-Luminal II
CGTGCTCGAACT_S6	5706	1944	8.65755	CGTGCTCGAACT	S6	MG1	-0.00501666	0.67942	G2M	11-MG-Basal
CCTCAGCCTTTA_S6	5352	2042	7.49253	CCTCAGCCTTTA	S6	MG1	0.131315	0.188288	G2M	13-MG-Fibroblast
GTTAATGCCGGC_S6	5356	1790	9.6714	GTTAATGCCGGC	S6	MG1	-0.276769	-0.121225	G1	8-MG-Luminal I
TCGCTATTTGCN_S6	5628	1914	10.6077	TCGCTATTTGCN	S6	MG1	-0.238607	0.21372	G2M	13-MG-Fibroblast
TGTGCAGCGGTG_S6	5823	2079	8.9988	TGTGCAGCGGTG	S6	MG1	0.109894	0.562811	G2M	9-MG-Luminal II
CTGTCCGTCCCT_S6	5156	1686	15.322	CTGTCCGTCCCT	S6	MG1	-0.227298	-0.196717	G1	13-MG-Fibroblast
CGAGCCCTAGAT_S6	5248	1830	16.0061	CGAGCCCTAGAT	S6	MG1	0.151045	0.325271	G2M	9-MG-Luminal II
AACCTGCGCACG_S6	6325	2087	11.5257	AACCTGCGCACG	S6	MG1	-0.27014	-0.212914	G1	8-MG-Luminal I
CAGGACGGACAT_S6	5639	1997	7.94467	CAGGACGGACAT	S6	MG1	0.2322	0.336192	G2M	11-MG-Basal
TGCTCATTACTT_S6	5986	1810	18.6936	TGCTCATTACTT	S6	MG1	-0.3033	-0.16696	G1	8-MG-Luminal I
GCGGAGGTCAGG_S6	5474	1725	25.8312	GCGGAGGTCAGG	S6	MG1	-0.191744	-0.0815743	G1	8-MG-Luminal I
GCCCCTGTCGCC_S6	5928	1795	11.5553	GCCCCTGTCGCC	S6	MG1	-0.144028	-0.212181	G1	9-MG-Luminal II
CGAGATTTAGCG_S6	5254	2091	7.00419	CGAGATTTAGCG	S6	MG1	-0.125954	-0.0928613	G1	8-MG-Luminal I
CTTCTAAAACGA_S6	5532	1622	15.3109	CTTCTAAAACGA	S6	MG1	-0.275393	-0.120566	G1	8-MG-Luminal I
CTGTTCGACCTG_S6	5226	1794	10.0842	CTGTTCGACCTG	S6	MG1	-0.166195	-0.0175169	G1	8-MG-Luminal I
GCCTGAAGTCTA_S6	5144	1850	7.05677	GCCTGAAGTCTA	S6	MG1	-0.20774	0.138083	G2M	9-MG-Luminal II
CTTCCACGGCTC_S6	5045	1865	11.9921	CTTCCACGGCTC	S6	MG1	0.010836	0.0600264	G2M	9-MG-Luminal II
ACGCGGACCCGA_S6	5213	1732	14.8859	ACGCGGACCCGA	S6	MG1	-0.0663346	0.178467	G2M	8-MG-Luminal I
GGCCATCCTAGC_S6	4234	1585	9.42371	GGCCATCCTAGC	S6	MG1	0.0430071	-0.225887	S	13-MG-Fibroblast
CAGTAATGGGGA_S6	6075	2253	6.32099	CAGTAATGGGGA	S6	MG1	0.398173	0.212694	S	7-MT1-Mesenchymal
TAGCTCCGAAAG_S6	4809	1801	15.3254	TAGCTCCGAAAG	S6	MG1	-0.206579	0.102756	G2M	8-MG-Luminal I
ACAACGCCCCTG_S6	5664	2020	11.8644	ACAACGCCCCTG	S6	MG1	-0.263941	-0.010774	G1	8-MG-Luminal I
TGACGAACCTTG_S6	5472	2014	7.18202	TGACGAACCTTG	S6	MG1	-0.205095	-0.0828936	G1	8-MG-Luminal I
TATGGCTGGCGC_S6	4835	1585	10.2792	TATGGCTGGCGC	S6	MG1	0.114294	0.21416	G2M	9-MG-Luminal II
CCTGGCAACGGC_S6	8869	2777	4.53264	CCTGGCAACGGC	S6	MG1	0.026359	-0.122838	S	9-MG-Luminal II
TTGGTTATGTTT_S6	6403	1827	12.1349	TTGGTTATGTTT	S6	MG1	-0.022317	-0.271548	G1	9-MG-Luminal II
CGTTCTCGCCTC_S6	5989	1845	8.16497	CGTTCTCGCCTC	S6	MG1	-0.254424	-0.00337145	G1	13-MG-Fibroblast
GTGTCGTAAGCT_S6	4547	1582	20.3871	GTGTCGTAAGCT	S6	MG1	-0.0786684	-0.0341542	G1	8-MG-Luminal I
GAGATTGGCTAG_S6	5043	1934	9.51814	GAGATTGGCTAG	S6	MG1	-0.0623499	0.339636	G2M	8-MG-Luminal I
GCTATAAACTGG_S6	5206	1784	11.1986	GCTATAAACTGG	S6	MG1	0.211725	0.326664	G2M	9-MG-Luminal II
TTGTGTACACTT_S6	5389	1745	11.5977	TTGTGTACACTT	S6	MG1	-0.128384	0.273673	G2M	8-MG-Luminal I
ACACACTTAGAN_S6	5470	1989	11.0786	ACACACTTAGAN	S6	MG1	-0.0881786	-0.0769569	G1	8-MG-Luminal I
AGGATTGTGTTT_S6	6262	2131	19.2431	AGGATTGTGTTT	S6	MG1	-0.148751	0.265904	G2M	9-MG-Luminal II
CCCGGTTCAAAG_S6	5378	1885	9.44589	CCCGGTTCAAAG	S6	MG1	0.0316981	-0.0543096	S	9-MG-Luminal II
CTTCAGCCGTCT_S6	4832	1833	10.3684	CTTCAGCCGTCT	S6	MG1	-0.104848	-0.0923483	G1	8-MG-Luminal I
TGGACTCAGCTA_S6	4842	1688	17.6993	TGGACTCAGCTA	S6	MG1	-0.172788	-0.11954	G1	8-MG-Luminal I
CCCTCGACGCCT_S6	4929	1536	20.775	CCCTCGACGCCT	S6	MG1	-0.189279	0.0948402	G2M	9-MG-Luminal II
TTTGGTCCTGCT_S6	5878	2150	11.2453	TTTGGTCCTGCT	S6	MG1	-0.158441	-0.0284374	G1	8-MG-Luminal I
CGGTAGCATCAA_S6	4452	1671	9.81581	CGGTAGCATCAA	S6	MG1	0.2989	0.770962	G2M	11-MG-Basal
AGCCTGGAACTT_S6	5190	2026	12.7168	AGCCTGGAACTT	S6	MG1	-0.272154	0.055409	G2M	8-MG-Luminal I
TTTATACTGCGN_S6	6511	2073	19.444	TTTATACTGCGN	S6	MG1	-0.2237	-0.112357	G1	3-MT2-Proliferative
CGACAAGCATGA_S6	4060	1718	6.28079	CGACAAGCATGA	S6	MG1	0.130956	-0.0524773	S	13-MG-Fibroblast
ACGATGTAGGTG_S6	4913	1480	15.1435	ACGATGTAGGTG	S6	MG1	0.003612	0.323219	G2M	9-MG-Luminal II
GACTAGCGCAGA_S6	4253	1443	18.8103	GACTAGCGCAGA	S6	MG1	-0.125818	0.0717532	G2M	9-MG-Luminal II
AACGTCCCAACC_S6	5059	1985	6.8393	AACGTCCCAACC	S6	MG1	-0.20344	0.0242597	G2M	8-MG-Luminal I
GGTCAGCCAGAG_S6	4579	1619	14.7849	GGTCAGCCAGAG	S6	MG1	-0.208765	-0.0757109	G1	8-MG-Luminal I
TGCGGGATGTTT_S6	5312	2067	11.7093	TGCGGGATGTTT	S6	MG1	-0.0937829	-0.0948402	G1	8-MG-Luminal I
CGTCTTTATCAT_S6	5359	1982	11.532	CGTCTTTATCAT	S6	MG1	-0.150127	0.0453679	G2M	8-MG-Luminal I
GATTCTGGCATC_S6	4645	1733	9.83854	GATTCTGGCATC	S6	MG1	-0.122679	-0.176268	G1	8-MG-Luminal I
GGGGCCCTCATG_S6	5156	1935	9.69744	GGGGCCCTCATG	S6	MG1	0.205454	0.104295	S	8-MG-Luminal I
CCCATGTCATCT_S6	4002	1412	8.92054	CCCATGTCATCT	S6	MG1	0.12814	-0.144532	S	13-MG-Fibroblast
GAGGAGAACATT_S6	4877	1787	11.2774	GAGGAGAACATT	S6	MG1	0.128634	0.091029	S	8-MG-Luminal I
AACGCATCCGCT_S6	4762	2000	7.76984	AACGCATCCGCT	S6	MG1	0.176873	0.259015	G2M	8-MG-Luminal I
ACGTGTAGTGGA_S6	5799	1880	21.4347	ACGTGTAGTGGA	S6	MG1	0.0671803	-0.087511	S	4-MT1-Epithelial
CGCAGATGTAGT_S6	4762	1756	10.9618	CGCAGATGTAGT	S6	MG1	-0.193787	0.509088	G2M	9-MG-Luminal II
GCTCTTACGACC_S6	4173	1492	11.0472	GCTCTTACGACC	S6	MG1	-0.0792346	-0.0135591	G1	13-MG-Fibroblast
TGCCGTGGTTAT_S6	4630	1574	15.378	TGCCGTGGTTAT	S6	MG1	-0.032508	0.0453679	G2M	9-MG-Luminal II
ACAGCTCCGTCT_S6	4854	1903	10.0124	ACAGCTCCGTCT	S6	MG1	-0.0769054	-0.0332747	G1	13-MG-Fibroblast
GAAACCTATGCA_S6	4227	1576	9.03714	GAAACCTATGCA	S6	MG1	-0.136281	0.0170038	G2M	13-MG-Fibroblast
TTTGTGAGCATT_S6	4378	1550	11.2152	TTTGTGAGCATT	S6	MG1	0.0161895	0.493111	G2M	9-MG-Luminal II
GCGAGAGGTGGA_S6	4622	1639	13.9983	GCGAGAGGTGGA	S6	MG1	-0.0435016	0.0401642	G2M	11-MG-Basal
TACTGTAGTGTT_S6	5056	1691	10.265	TACTGTAGTGTT	S6	MG1	0.0176372	0.102536	G2M	9-MG-Luminal II
TGATTCCAGATC_S6	4238	1648	10.0519	TGATTCCAGATC	S6	MG1	-0.0638693	-0.0883172	G1	13-MG-Fibroblast
CATTGGTGGGTN_S6	5575	2109	13.4709	CATTGGTGGGTN	S6	MG1	-0.0297201	-0.119173	G1	8-MG-Luminal I
TATCCCTCCCTT_S6	5307	1802	17.5429	TATCCCTCCCTT	S6	MG1	0.0146773	-0.188215	S	8-MG-Luminal I
GGATACCCTCGA_S6	4452	1450	9.25427	GGATACCCTCGA	S6	MG1	0.0790554	0.182351	G2M	9-MG-Luminal II
GCGAACTTTATC_S6	4151	1492	11.6839	GCGAACTTTATC	S6	MG1	-0.10034	-0.092275	G1	9-MG-Luminal II
GAAGCACGATAC_S6	4533	1790	8.8683	GAAGCACGATAC	S6	MG1	-0.154535	0.179566	G2M	14-Mix-Endothelial
TCCCACGCTAAT_S6	4768	1849	10.2978	TCCCACGCTAAT	S6	MG1	-0.235403	-0.159777	G1	8-MG-Luminal I
TTATCGTCCGGC_S6	4383	1700	16.3587	TTATCGTCCGGC	S6	MG1	-0.00675099	-0.013779	G1	8-MG-Luminal I
CTAACGCCCTGG_S6	4415	1587	13.9524	CTAACGCCCTGG	S6	MG1	0.0140395	0.29786	G2M	9-MG-Luminal II
GCGGACCCGTAG_S6	4586	1570	14.7623	GCGGACCCGTAG	S6	MG1	-0.0180958	-0.171064	G1	8-MG-Luminal I
AATATCACCATA_S6	5082	1716	8.77607	AATATCACCATA	S6	MG1	-0.173383	-0.070214	G1	9-MG-Luminal II
GCCACCGAACGA_S6	4265	1686	11.2309	GCCACCGAACGA	S6	MG1	0.027993	-0.0996775	S	8-MG-Luminal I
CAAACATTTCGA_S6	4245	1690	9.23439	CAAACATTTCGA	S6	MG1	-0.302354	-0.0711668	G1	8-MG-Luminal I
TACACCAGGCCC_S6	5194	1825	9.22218	TACACCAGGCCC	S6	MG1	0.520085	1.07945	G2M	14-Mix-Endothelial
GAAGCGCCTATC_S6	4090	1714	11.0269	GAAGCGCCTATC	S6	MG1	0.0174222	0.102682	G2M	8-MG-Luminal I
AAATCCCCGCTG_S6	4851	1814	7.99835	AAATCCCCGCTG	S6	MG1	0.0557638	0.0164908	S	13-MG-Fibroblast
TGGGCATGGTTG_S6	4875	1718	12.1436	TGGGCATGGTTG	S6	MG1	-0.00357616	0.367561	G2M	9-MG-Luminal II
TCATGCAAGTCA_S6	3906	1561	10.6503	TCATGCAAGTCA	S6	MG1	0.0288386	-0.0479332	S	11-MG-Basal
ACGCCCCGCCGC_S6	4779	1854	5.62879	ACGCCCCGCCGC	S6	MG1	-0.106998	-0.0174436	G1	8-MG-Luminal I
ACACGTCTATCT_S6	4581	1569	9.82318	ACACGTCTATCT	S6	MG1	0.0302863	0.0560686	G2M	9-MG-Luminal II
GTCTCAGCTGAG_S6	3520	1211	27.017	GTCTCAGCTGAG	S6	MG1	0.190046	0.0575344	S	11-MG-Basal
GCGCCGTGGGGC_S6	3842	1427	7.7824	GCGCCGTGGGGC	S6	MG1	-0.102455	0.229771	G2M	9-MG-Luminal II
CACTCATCGCTA_S6	4851	1799	11.5852	CACTCATCGCTA	S6	MG1	-0.280718	-0.164981	G1	8-MG-Luminal I
ACGCTCATCATG_S6	3279	1293	15.0351	ACGCTCATCATG	S6	MG1	0.0934604	0.126942	G2M	13-MG-Fibroblast
GTTCCGGCGACA_S6	5090	1909	5.87426	GTTCCGGCGACA	S6	MG1	0.261339	0.66718	G2M	8-MG-Luminal I
ACGACGAAGTCC_S6	4348	1680	11.6605	ACGACGAAGTCC	S6	MG1	-0.155803	0.540604	G2M	8-MG-Luminal I
GTTCGATATGGG_S6	4259	1583	16.5767	GTTCGATATGGG	S6	MG1	0.0648511	0.0327617	S	13-MG-Fibroblast
CGAATCACTAGT_S6	3969	1516	12.9504	CGAATCACTAGT	S6	MG1	0.0868743	0.156332	G2M	11-MG-Basal
GCACATCTAACC_S6	4374	1696	10.471	GCACATCTAACC	S6	MG1	-0.143541	0.0539431	G2M	11-MG-Basal
CGCCCACTAGCG_S6	4261	1501	8.2375	CGCCCACTAGCG	S6	MG1	0.137442	0.246482	G2M	9-MG-Luminal II
GAGGAGAAGGTG_S6	3793	1349	14.6586	GAGGAGAAGGTG	S6	MG1	0.113936	0.140501	G2M	9-MG-Luminal II
CACGGCGACCCA_S6	4937	1679	12.5177	CACGGCGACCCA	S6	MG1	0.00875766	-0.0101143	S	8-MG-Luminal I
TACCTTGCCCCG_S6	4766	1742	9.10617	TACCTTGCCCCG	S6	MG1	0.0935751	0.210129	G2M	9-MG-Luminal II
ATGCCCCCAAAT_S6	3971	1489	11.5336	ATGCCCCCAAAT	S6	MG1	-0.139807	0.039871	G2M	8-MG-Luminal I
GACACGGCTCGC_S6	3897	1519	9.44316	GACACGGCTCGC	S6	MG1	-0.109292	-0.00505717	G1	9-MG-Luminal II
TGTTATTAGTGA_S6	5319	1965	9.13706	TGTTATTAGTGA	S6	MG1	-0.047515	-0.0114336	G1	8-MG-Luminal I
GGTATTTGTGGG_S6	4579	1690	16.5975	GGTATTTGTGGG	S6	MG1	-0.152915	-0.0228672	G1	8-MG-Luminal I
GCTTTCGTTCTG_S6	4118	1331	17.6299	GCTTTCGTTCTG	S6	MG1	-0.178285	0.21973	G2M	9-MG-Luminal II
TTCGGTTCCCGG_S6	3734	1368	12.6674	TTCGGTTCCCGG	S6	MG1	-0.0724693	0.124011	G2M	9-MG-Luminal II
CATCAGATGCAT_S6	4214	1549	13.9772	CATCAGATGCAT	S6	MG1	0.123345	0.358839	G2M	9-MG-Luminal II
GCATGTACCTTA_S6	3833	1241	31.8289	GCATGTACCTTA	S6	MG1	-0.11127	-0.138889	G1	9-MG-Luminal II
GGTCATCATTGG_S6	3925	1473	15.949	GGTCATCATTGG	S6	MG1	0.0606228	-0.00307828	S	9-MG-Luminal II
GATTCAGCTATG_S6	3921	1345	17.164	GATTCAGCTATG	S6	MG1	-0.162748	-0.0150249	G1	9-MG-Luminal II
TCTTTTATATAA_S6	6257	2263	11.4911	TCTTTTATATAA	S6	MG1	-0.123238	0.218338	G2M	8-MG-Luminal I
CACCAAGCATGC_S6	4594	1765	3.59164	CACCAAGCATGC	S6	MG1	0.143964	-0.00139255	S	13-MG-Fibroblast
TTGTTGAGGGAT_S6	3993	1504	15.7025	TTGTTGAGGGAT	S6	MG1	-0.0664779	-0.0963061	G1	13-MG-Fibroblast
CGTCCCTAGCGC_S6	5626	1887	8.72734	CGTCCCTAGCGC	S6	MG1	-0.340581	-0.0668426	G1	13-MG-Fibroblast
TATGCGATAGGG_S6	4588	1687	12.2493	TATGCGATAGGG	S6	MG1	-0.10358	0.104148	G2M	8-MG-Luminal I
CAGGGAAGCTAC_S6	4568	1728	8.4282	CAGGGAAGCTAC	S6	MG1	-0.139628	0.00916154	G2M	13-MG-Fibroblast
TAACAGTGTGTC_S6	4763	1589	12.4501	TAACAGTGTGTC	S6	MG1	-0.255735	0.225081	G2M	8-MG-Luminal I
TCCGCTAGTGTA_S6	3698	1411	22.9584	TCCGCTAGTGTA	S6	MG1	-0.0637331	0.296321	G2M	9-MG-Luminal II
GTGAGTCGTCGT_S6	4202	1321	21.4422	GTGAGTCGTCGT	S6	MG1	-0.2945	0.014805	G2M	9-MG-Luminal II
CCTGCTCTGCCC_S6	5269	1793	7.99013	CCTGCTCTGCCC	S6	MG1	-0.0686924	-0.0872911	G1	9-MG-Luminal II
CTGCTTGTTTGT_S6	4247	1698	13.798	CTGCTTGTTTGT	S6	MG1	-0.00967499	-0.103049	G1	8-MG-Luminal I
CAAGTAGGTCAC_S6	3739	1516	16.4482	CAAGTAGGTCAC	S6	MG1	-0.127581	-0.0263852	G1	8-MG-Luminal I
GGATGCCCCTGC_S6	4495	1588	7.03003	GGATGCCCCTGC	S6	MG1	0.0688358	0.013046	S	9-MG-Luminal II
TCATGTGATGTA_S6	4041	1655	11.705	TCATGTGATGTA	S6	MG1	0.033454	-0.102389	S	8-MG-Luminal I
CCACCGTATGAC_S6	4386	1937	10.1915	CCACCGTATGAC	S6	MG1	-0.0273981	0.00630314	G2M	1-MT1-EMT
TGCATCCTAGCT_S6	3311	1197	16.6113	TGCATCCTAGCT	S6	MG1	-0.0339915	0.0304163	G2M	13-MG-Fibroblast
GAATGAATCCTA_S6	4200	1593	17.9286	GAATGAATCCTA	S6	MG1	0.118658	-0.128555	S	1-MT1-EMT
GAGGGGAAATAC_S6	3719	1543	7.31379	GAGGGGAAATAC	S6	MG1	-0.0715519	0.346233	G2M	9-MG-Luminal II
GTAATTGTCACG_S6	3987	1492	10.7349	GTAATTGTCACG	S6	MG1	-0.163171	-0.27895	G1	8-MG-Luminal I
TGACACTGGAGC_S6	3697	1347	9.41304	TGACACTGGAGC	S6	MG1	-0.0127065	-0.067209	G1	13-MG-Fibroblast
GCCTGGGACAAC_S6	3377	1073	20.3731	GCCTGGGACAAC	S6	MG1	-0.013803	0.0502052	G2M	9-MG-Luminal II
GTGTTGCTCAGT_S6	4011	1439	17.2526	GTGTTGCTCAGT	S6	MG1	0.105407	0.0226473	S	8-MG-Luminal I
TACCCCGTATGC_S6	4222	1519	11.1085	TACCCCGTATGC	S6	MG1	-0.0918838	0.393213	G2M	11-MG-Basal
CTGCGGCCTACC_S6	3729	1278	22.0166	CTGCGGCCTACC	S6	MG1	0.0770416	0.325491	G2M	11-MG-Basal
ATGAGTTTTAGA_S6	4468	1508	14.4136	ATGAGTTTTAGA	S6	MG1	-0.0037195	0.0848725	G2M	8-MG-Luminal I
AGTCCCCAATGC_S6	4550	1917	9.0989	AGTCCCCAATGC	S6	MG1	-0.248547	0.0598798	G2M	8-MG-Luminal I
CTCATTAATTCA_S6	4430	1648	22.0767	CTCATTAATTCA	S6	MG1	0.387272	0.0227206	S	3-MT2-Proliferative
AGCCTTAATATG_S6	4055	1763	5.00617	AGCCTTAATATG	S6	MG1	0.00435016	0.475227	G2M	13-MG-Fibroblast
GATCAACTTAAG_S6	3743	1464	15.6292	GATCAACTTAAG	S6	MG1	-0.0017845	0.0590003	G2M	11-MG-Basal
GGACTCCTCCAC_S6	4023	1483	7.65598	GGACTCCTCCAC	S6	MG1	-0.0930806	0.0599531	G2M	9-MG-Luminal II
AAGATCGTTATA_S6	4831	1629	27.8203	AAGATCGTTATA	S6	MG1	-0.0690866	-0.0759308	G1	8-MG-Luminal I
CCGCGCAATGAA_S6	3908	1470	7.1392	CCGCGCAATGAA	S6	MG1	0.113162	0.108766	S	9-MG-Luminal II
GCGACCGGTTTC_S6	3926	1595	8.35456	GCGACCGGTTTC	S6	MG1	-0.247422	-0.172457	G1	8-MG-Luminal I
GGCCATTCCCTG_S6	3815	1342	11.6645	GGCCATTCCCTG	S6	MG1	-0.135966	-0.0698476	G1	9-MG-Luminal II
TAATCGTCAAGG_S6	3395	1243	17.2607	TAATCGTCAAGG	S6	MG1	-0.022188	0.0867048	G2M	9-MG-Luminal II
TTCCGGCTCACC_S6	3508	1218	9.83466	TTCCGGCTCACC	S6	MG1	0.148293	-0.0453679	S	9-MG-Luminal II
ACCGAGAGGGCG_S6	4167	1784	8.15935	ACCGAGAGGGCG	S6	MG1	-0.205382	0.11331	G2M	8-MG-Luminal I
GTGAACGAAACN_S6	2825	1236	12.8142	GTGAACGAAACN	S6	MG1	-0.0277923	0.0779097	G2M	8-MG-Luminal I
CAGCAAGGGCTA_S6	3368	1164	17.6663	CAGCAAGGGCTA	S6	MG1	0.00663633	0.190487	G2M	9-MG-Luminal II
CGTTTCCCTCCG_S6	3871	1472	11.3149	CGTTTCCCTCCG	S6	MG1	-0.0203533	0.139109	G2M	11-MG-Basal
GATAGTAGCCTC_S6	3849	1522	14.3154	GATAGTAGCCTC	S6	MG1	0.042828	0.33282	G2M	11-MG-Basal
ACTGATTGTCTG_S6	3644	1356	15.7519	ACTGATTGTCTG	S6	MG1	-0.13727	0.283934	G2M	11-MG-Basal
CGGCAGGAACCT_S6	3281	1288	9.38738	CGGCAGGAACCT	S6	MG1	0.0443401	-0.132219	S	13-MG-Fibroblast
GGGATGGAAACG_S6	3682	1606	6.5182	GGGATGGAAACG	S6	MG1	-0.204716	-0.230724	G1	8-MG-Luminal I
TCTAGGCAACGT_S6	3790	1473	14.0633	TCTAGGCAACGT	S6	MG1	0.251643	-0.0183231	S	8-MG-Luminal I
TTCCGGTTCGGA_S6	4192	1499	11.2595	TTCCGGTTCGGA	S6	MG1	-0.146114	-0.299179	G1	9-MG-Luminal II
ACGATCTCTCCA_S6	4407	1871	10.1656	ACGATCTCTCCA	S6	MG1	0.222962	0.080988	S	8-MG-Luminal I
GCCCTTTACACG_S6	3853	1395	12.4838	GCCCTTTACACG	S6	MG1	0.0686566	0.154354	G2M	13-MG-Fibroblast
AAGTTTTCCGAT_S6	3965	1320	20.9332	AAGTTTTCCGAT	S6	MG1	0.352421	-0.185136	S	8-MG-Luminal I
CTCATACTGAAA_S6	3927	1339	20.0917	CTCATACTGAAA	S6	MG1	-0.0450926	-0.170478	G1	8-MG-Luminal I
GATGTGAAAGGC_S6	3606	1472	9.37327	GATGTGAAAGGC	S6	MG1	-0.156828	-0.162636	G1	8-MG-Luminal I
GCCTGGATGCCC_S6	3819	1384	16.1822	GCCTGGATGCCC	S6	MG1	-0.0470635	0.203972	G2M	11-MG-Basal
TTACTGAGGAAC_S6	3725	1499	13.0201	TTACTGAGGAAC	S6	MG1	-0.160598	0.00864849	G2M	8-MG-Luminal I
CTACCTAGGAGC_S6	3968	1361	19.002	CTACCTAGGAGC	S6	MG1	-0.191995	0.0178833	G2M	8-MG-Luminal I
AGGGCCCACATN_S6	3081	1184	9.93184	AGGGCCCACATN	S6	MG1	-0.0472068	0.0212548	G2M	13-MG-Fibroblast
TCCATCTTGCGC_S6	3681	1543	7.90546	TCCATCTTGCGC	S6	MG1	-0.0957609	-0.139988	G1	8-MG-Luminal I
AATGCGTCCCGT_S6	3990	1299	23.9098	AATGCGTCCCGT	S6	MG1	-0.0293403	0.381047	G2M	9-MG-Luminal II
TGCTAGAACTTT_S6	3492	1448	8.04696	TGCTAGAACTTT	S6	MG1	0.00632099	0.235635	G2M	9-MG-Luminal II
GTCAACACCGTC_S6	3502	1339	8.85208	GTCAACACCGTC	S6	MG1	-0.0974881	-0.0559953	G1	9-MG-Luminal II
CATGACACACAT_S6	3657	1443	13.2622	CATGACACACAT	S6	MG1	0.319898	-0.0647171	S	8-MG-Luminal I
TTGGGATTTGTA_S6	4311	1630	13.4076	TTGGGATTTGTA	S6	MG1	0.00181317	-0.00241865	S	8-MG-Luminal I
TTGAGCAATGCT_S6	3264	1285	11.489	TTGAGCAATGCT	S6	MG1	0.0430716	0.00542363	S	9-MG-Luminal II
CGCCTAAGCTAT_S6	4006	1611	8.66201	CGCCTAAGCTAT	S6	MG1	0.23311	0.336925	G2M	11-MG-Basal
GTACCGGTTTTC_S6	4239	1696	10.5449	GTACCGGTTTTC	S6	MG1	-0.218526	-0.186162	G1	13-MG-Fibroblast
CCAATGCCGCCA_S6	3055	1179	17.7414	CCAATGCCGCCA	S6	MG1	-0.0319848	0.281662	G2M	9-MG-Luminal II
CAGCTTTTCAAT_S6	3604	1351	19.9778	CAGCTTTTCAAT	S6	MG1	-0.0920988	-0.00930812	G1	8-MG-Luminal I
ATAACGTTGCTA_S6	4372	1593	10.5901	ATAACGTTGCTA	S6	MG1	-0.195163	-0.1073	G1	9-MG-Luminal II
CGGCGGCGTCGG_S6	2778	1226	7.34341	CGGCGGCGTCGG	S6	MG1	-0.156126	0.0370859	G2M	13-MG-Fibroblast
GTTGCACACTAA_S6	3779	1542	11.8021	GTTGCACACTAA	S6	MG1	-0.274239	0.0106274	G2M	8-MG-Luminal I
CAAGCTTGCCGT_S6	3236	1212	10.754	CAAGCTTGCCGT	S6	MG1	0.0922636	0.258722	G2M	9-MG-Luminal II
CGCAGTTTCAAG_S6	2818	1035	15.33	CGCAGTTTCAAG	S6	MG1	0.225986	0.576224	G2M	14-Mix-Endothelial
ATGGTGAGATCA_S6	3206	1182	17.9039	ATGGTGAGATCA	S6	MG1	-0.0667288	0.284447	G2M	13-MG-Fibroblast
AACACAGAACTG_S6	3769	1382	7.3229	AACACAGAACTG	S6	MG1	-0.032121	0.121958	G2M	9-MG-Luminal II
AACACGAAAGAC_S6	3236	1421	10.2596	AACACGAAAGAC	S6	MG1	-0.00351166	-0.163222	G1	13-MG-Fibroblast
TGCTCACGGAAC_S6	3395	1323	11.1046	TGCTCACGGAAC	S6	MG1	0.113549	-0.031589	S	9-MG-Luminal II
ACCCAATGAGAT_S6	3736	1425	18.6831	ACCCAATGAGAT	S6	MG1	-0.119268	-0.0925682	G1	8-MG-Luminal I
TAGTCATTTTGA_S6	3875	1407	15.3548	TAGTCATTTTGA	S6	MG1	-0.139033	-0.126869	G1	8-MG-Luminal I
CGGCTCCAGTAT_S6	3587	1415	15.4168	CGGCTCCAGTAT	S6	MG1	-0.0573548	-0.0409704	G1	8-MG-Luminal I
CCTCCTTCTTCG_S6	3513	1252	17.7626	CCTCCTTCTTCG	S6	MG1	-0.0221163	0.129068	G2M	9-MG-Luminal II
TTGAGTTCTGGC_S6	3967	1406	12.3267	TTGAGTTCTGGC	S6	MG1	-0.0855771	-0.0856787	G1	9-MG-Luminal II
TCTCTTATAGAT_S6	5376	2005	10.3423	TCTCTTATAGAT	S6	MG1	-0.146673	0.121445	G2M	8-MG-Luminal I
GCTCTCGCTCCC_S6	4420	1727	6.99095	GCTCTCGCTCCC	S6	MG1	-0.121375	0.0143653	G2M	13-MG-Fibroblast
TTTATGGGCCGG_S6	3768	1647	10.2176	TTTATGGGCCGG	S6	MG1	-0.16694	-0.108399	G1	8-MG-Luminal I
GATGACGACCCT_S6	3624	1387	11.6446	GATGACGACCCT	S6	MG1	0.015695	0.0538698	G2M	9-MG-Luminal II
GTCCACCATCGC_S6	3742	1398	10.93	GTCCACCATCGC	S6	MG1	-0.0805389	0.102169	G2M	9-MG-Luminal II
CATGACGACAGT_S6	2966	1148	20.1618	CATGACGACAGT	S6	MG1	-0.0388218	-0.0754178	G1	13-MG-Fibroblast
GTGGACTGCAAT_S6	3272	1394	12.1027	GTGGACTGCAAT	S6	MG1	-0.0810693	-0.0548226	G1	8-MG-Luminal I
TACTCATCTACT_S6	3649	1367	22.1156	TACTCATCTACT	S6	MG1	-0.125151	0.0429493	G2M	8-MG-Luminal I
CCCCGGCAACTA_S6	3687	1510	10.0895	CCCCGGCAACTA	S6	MG1	0.359222	1.05915	G2M	14-Mix-Endothelial
AAACAACTAGTC_S6	3624	1468	13.8245	AAACAACTAGTC	S6	MG1	-0.0772638	-0.101143	G1	8-MG-Luminal I
TGTACACTCCCT_S6	3988	1295	23.4203	TGTACACTCCCT	S6	MG1	-0.022962	0.00608326	G2M	9-MG-Luminal II
AGCTCTATTAGT_S6	4110	1624	13.3333	AGCTCTATTAGT	S6	MG1	-0.233432	0.0655966	G2M	8-MG-Luminal I
CCTCATGCCAAT_S6	3484	1342	12.0838	CCTCATGCCAAT	S6	MG1	0.0536783	0.104002	G2M	9-MG-Luminal II
ATTGAAGTCGTT_S6	3064	1134	16.547	ATTGAAGTCGTT	S6	MG1	0.0019135	0.176048	G2M	9-MG-Luminal II
GGATTGTCGATT_S6	3133	1136	11.1076	GGATTGTCGATT	S6	MG1	-0.0484753	0.189827	G2M	9-MG-Luminal II
ATGACGGCCCTA_S6	3789	1467	13.4336	ATGACGGCCCTA	S6	MG1	-0.0970294	0.0590003	G2M	8-MG-Luminal I
AGACGCACCCTA_S6	3868	1369	21.484	AGACGCACCCTA	S6	MG1	-0.214935	0.339343	G2M	9-MG-Luminal II
GTGAATGTATAC_S6	3480	1425	10.3736	GTGAATGTATAC	S6	MG1	-0.231426	0.0145852	G2M	8-MG-Luminal I
AGCGGTTCTATC_S6	3745	1361	13.2176	AGCGGTTCTATC	S6	MG1	-0.112782	-0.105614	G1	8-MG-Luminal I
AGCAGCCCCCTC_S6	3894	1349	12.8403	AGCAGCCCCCTC	S6	MG1	-0.148228	0.0304896	G2M	8-MG-Luminal I
GACGTCTCCTTT_S6	2977	1248	13.4028	GACGTCTCCTTT	S6	MG1	0.133314	-0.0852389	S	11-MG-Basal
TCCCTAAGCTTG_S6	3756	1426	19.2226	TCCCTAAGCTTG	S6	MG1	-0.197563	0.0985781	G2M	8-MG-Luminal I
GCACAGGTGCTN_S6	4295	1511	22.2119	GCACAGGTGCTN	S6	MG1	-0.113484	0.010774	G2M	1-MT1-EMT
TAGGGTGCCATG_S6	3687	1526	13.5069	TAGGGTGCCATG	S6	MG1	-0.139564	-0.128335	G1	8-MG-Luminal I
GTACTAGCTCGA_S6	3335	1199	9.8051	GTACTAGCTCGA	S6	MG1	-0.111477	0.0166373	G2M	9-MG-Luminal II
AGCGGAACCATT_S6	3388	1425	12.1901	AGCGGAACCATT	S6	MG1	-0.0343785	0.235708	G2M	11-MG-Basal
TGGTGGTATGAA_S6	3537	1392	7.94459	TGGTGGTATGAA	S6	MG1	-0.0512918	0.198695	G2M	9-MG-Luminal II
TGCCCATACCCC_S6	4670	1710	8.80086	TGCCCATACCCC	S6	MG1	-0.110345	-0.0842128	G1	9-MG-Luminal II
TCCCTGGAAGGC_S6	3283	1399	6.73165	TCCCTGGAAGGC	S6	MG1	-0.149217	-0.0826004	G1	8-MG-Luminal I
CCAAAAGCGGAN_S6	3214	1198	13.659	CCAAAAGCGGAN	S6	MG1	-0.0323718	-0.00579009	G1	9-MG-Luminal II
TGCACGTTGAGT_S6	4005	1478	23.8951	TGCACGTTGAGT	S6	MG1	-0.00185617	-0.0203753	G1	8-MG-Luminal I
CGGTGATGAAGG_S6	2847	946	22.7959	CGGTGATGAAGG	S6	MG1	-0.0587666	-0.0773967	G1	9-MG-Luminal II
ATCTTCCTCCAT_S6	3522	1237	15.1618	ATCTTCCTCCAT	S6	MG1	0.0453291	0.294562	G2M	11-MG-Basal
TAATTGCATTGA_S6	3722	1433	14.4009	TAATTGCATTGA	S6	MG1	-0.0200021	-0.198989	G1	8-MG-Luminal I
AGGTCAGTCCCG_S6	3617	1339	12.0818	AGGTCAGTCCCG	S6	MG1	-0.0949153	0.000879507	G2M	9-MG-Luminal II
GTCCGGTGCACT_S6	2861	1118	7.30514	GTCCGGTGCACT	S6	MG1	-0.0149998	-0.0924949	G1	9-MG-Luminal II
TGTCGATCACCC_S6	3178	1275	13.4676	TGTCGATCACCC	S6	MG1	-0.0145412	0.155453	G2M	9-MG-Luminal II
TTCTTCTTCCCC_S6	3855	1449	15.5642	TTCTTCTTCCCC	S6	MG1	-0.0119683	0.198622	G2M	14-Mix-Endothelial
TTGGTTTGTCTT_S6	3399	1315	12.8273	TTGGTTTGTCTT	S6	MG1	0.0906081	0.0219144	S	9-MG-Luminal II
CCCGGCACGTCC_S6	3331	1273	14.35	CCCGGCACGTCC	S6	MG1	-0.111936	-0.0521108	G1	11-MG-Basal
TGTTGGCGCGCT_S6	3875	1385	8.12903	TGTTGGCGCGCT	S6	MG1	0.0691153	-0.113456	S	9-MG-Luminal II
TTGGTCCAAACG_S6	3251	1284	16.4565	TTGGTCCAAACG	S6	MG1	0.0879994	0.119833	G2M	9-MG-Luminal II
TGTTAATGGAGC_S6	3373	1167	14.6161	TGTTAATGGAGC	S6	MG1	-0.134454	-0.15472	G1	13-MG-Fibroblast
TAAGTGTGCTCC_S6	4529	1576	9.51645	TAAGTGTGCTCC	S6	MG1	0.0844448	-0.039871	S	9-MG-Luminal II
ATGATACGGCCG_S6	3264	1489	10.4473	ATGATACGGCCG	S6	MG1	-0.0959401	0.124377	G2M	8-MG-Luminal I
CAGACATCGAAG_S6	3107	1330	10.943	CAGACATCGAAG	S6	MG1	-0.0760311	0.0344474	G2M	11-MG-Basal
AATTCATGTTAA_S6	2971	1191	15.1128	AATTCATGTTAA	S6	MG1	-0.034099	-0.0780563	G1	13-MG-Fibroblast
GGCCCGTCTTGN_S6	3105	1226	10.3704	GGCCCGTCTTGN	S6	MG1	0.0180887	0.0205951	G2M	9-MG-Luminal II
GGCCGATTCACT_S6	3123	1187	15.9142	GGCCGATTCACT	S6	MG1	-0.108202	0.0602463	G2M	9-MG-Luminal II
CACGTTGCTCTA_S6	3816	1487	15.7757	CACGTTGCTCTA	S6	MG1	0.0825026	0.507989	G2M	8-MG-Luminal I
TATCTCCTGAGN_S6	3539	1324	11.2744	TATCTCCTGAGN	S6	MG1	-0.121661	-0.152521	G1	9-MG-Luminal II
CCGACACGAGTC_S6	2956	1193	12.9229	CCGACACGAGTC	S6	MG1	-0.027262	-0.04163	G1	9-MG-Luminal II
ACGGACGAGAAC_S6	3090	1198	9.44984	ACGGACGAGAAC	S6	MG1	0.0604078	0.35195	G2M	9-MG-Luminal II
CTTCAAATGCGA_S6	2669	1167	12.2143	CTTCAAATGCGA	S6	MG1	-0.118881	-0.0695544	G1	8-MG-Luminal I
GTATAAGTTTCN_S6	2948	1369	14.3487	GTATAAGTTTCN	S6	MG1	0.0772494	0.0693345	S	9-MG-Luminal II
AATAACAGAACC_S6	3408	1363	9.03756	AATAACAGAACC	S6	MG1	-0.0212348	0.147024	G2M	9-MG-Luminal II
CCGCTCGCGTAC_S6	3209	1221	7.66594	CCGCTCGCGTAC	S6	MG1	-0.242455	-0.231237	G1	13-MG-Fibroblast
GTCGAAACTACC_S6	2900	1223	9.44828	GTCGAAACTACC	S6	MG1	0.0705916	0.189827	G2M	11-MG-Basal
CGCCCATTAGTG_S6	3164	1065	26.5487	CGCCCATTAGTG	S6	MG1	0.0302433	0.036353	G2M	9-MG-Luminal II
GCTACAGTCCGC_S6	3435	1521	9.4032	GCTACAGTCCGC	S6	MG1	-0.0263088	-0.0771035	G1	11-MG-Basal
GTGACTGGCTGA_S6	3367	1439	8.07841	GTGACTGGCTGA	S6	MG1	-0.119934	-0.0659631	G1	8-MG-Luminal I
TCGCTGACCGCA_S6	2369	975	19.3331	TCGCTGACCGCA	S6	MG1	0.224152	0.204852	S	14-Mix-Endothelial
ATTCCTACCAGA_S6	3356	1246	9.0584	ATTCCTACCAGA	S6	MG1	-0.154714	-0.138156	G1	8-MG-Luminal I
GCGTGGGTTGTT_S6	2959	1114	12.707	GCGTGGGTTGTT	S6	MG1	0.00741033	-0.100484	S	9-MG-Luminal II
GAAAGAGTGATN_S6	2804	1139	13.3024	GAAAGAGTGATN	S6	MG1	0.0273193	-0.0548959	S	9-MG-Luminal II
CAAAAGGCGTCA_S6	3138	1361	6.97897	CAAAAGGCGTCA	S6	MG1	-0.0366001	-0.0951334	G1	13-MG-Fibroblast
CCACCACTCGTT_S6	2348	1079	13.7138	CCACCACTCGTT	S6	MG1	0.0178378	0.048153	G2M	8-MG-Luminal I
CTCGCCAGTCGA_S6	3137	1240	13.3567	CTCGCCAGTCGA	S6	MG1	-0.0777583	-0.0244063	G1	13-MG-Fibroblast
AGCCCCCATTCN_S6	2932	1147	9.89086	AGCCCCCATTCN	S6	MG1	-0.0107715	-0.0422897	G1	9-MG-Luminal II
ACCTCGACGTTG_S6	3130	1185	17.9872	ACCTCGACGTTG	S6	MG1	-0.00566166	0.118514	G2M	11-MG-Basal
CGAGAAACGACC_S6	3186	1170	23.1011	CGAGAAACGACC	S6	MG1	-0.157889	-0.121079	G1	9-MG-Luminal II
TTGGTCACCGGC_S6	2607	1039	13.4638	TTGGTCACCGGC	S6	MG1	0.0217508	0.144826	G2M	9-MG-Luminal II
CCTGCCACGGCT_S6	3642	1160	21.7738	CCTGCCACGGCT	S6	MG1	-0.00900849	-0.0131193	G1	9-MG-Luminal II
GCCAGTTTATAA_S6	2856	1018	32.8782	GCCAGTTTATAA	S6	MG1	-0.0685993	-0.0709469	G1	9-MG-Luminal II
AGGTTATCCATA_S6	2317	985	11.6962	AGGTTATCCATA	S6	MG1	0.0754864	0.024333	S	13-MG-Fibroblast
CGGTGCGCGAGA_S6	3385	1309	12.4077	CGGTGCGCGAGA	S6	MG1	0.0634393	-0.090516	S	8-MG-Luminal I
TCCTTCCCAGTT_S6	2854	1014	22.8802	TCCTTCCCAGTT	S6	MG1	-0.055771	0.179273	G2M	11-MG-Basal
ACCCTGATGTCT_S6	3171	1334	10.8168	ACCCTGATGTCT	S6	MG1	0.0329236	-0.0230138	S	11-MG-Basal
TCCGAGTCACCT_S6	2816	1261	14.9503	TCCGAGTCACCT	S6	MG1	0.10826	0.0872178	S	11-MG-Basal
GCCTGCGACGAC_S6	3414	1394	7.82074	GCCTGCGACGAC	S6	MG1	-0.0191923	-0.0396511	G1	8-MG-Luminal I
CAATTATATATA_S6	4421	1701	10.3823	CAATTATATATA	S6	MG1	0.0696814	0.21995	G2M	8-MG-Luminal I
GCCACCCGGTGC_S6	3259	1312	8.10064	GCCACCCGGTGC	S6	MG1	0.0366933	0.0993843	G2M	13-MG-Fibroblast
TTAGCGTGTTCA_S6	3047	1178	17.9521	TTAGCGTGTTCA	S6	MG1	0.00786899	0.125037	G2M	9-MG-Luminal II
GGCACTCAGCTC_S6	2660	1019	10.2256	GGCACTCAGCTC	S6	MG1	-0.0345218	0.0185429	G2M	13-MG-Fibroblast
CACTTGTCAGTC_S6	3059	1258	9.93789	CACTTGTCAGTC	S6	MG1	-0.117046	-0.117634	G1	13-MG-Fibroblast
TTTAGGCCGGAC_S6	3050	1316	12.5902	TTTAGGCCGGAC	S6	MG1	-0.0907944	-0.0985048	G1	8-MG-Luminal I
CTGTAGGATTTG_S6	2637	1016	17.3682	CTGTAGGATTTG	S6	MG1	-0.102039	-0.0682351	G1	9-MG-Luminal II
CCGCTGCAAAGC_S6	2196	1008	6.14754	CCGCTGCAAAGC	S6	MG1	-0.127445	0.0395778	G2M	13-MG-Fibroblast
TACAAACTCCAT_S6	2846	1132	25.1581	TACAAACTCCAT	S6	MG1	-0.0677536	-0.00483729	G1	8-MG-Luminal I
GTTCATCGATCG_S6	2726	1246	6.67645	GTTCATCGATCG	S6	MG1	0.156534	0.237467	G2M	9-MG-Luminal II
ATTTTGGTTATA_S6	3588	1355	14.6878	ATTTTGGTTATA	S6	MG1	-0.0017845	-0.0765172	G1	9-MG-Luminal II
TACTGAAGCGCC_S6	3097	1401	9.58993	TACTGAAGCGCC	S6	MG1	0.0422618	-0.000659631	S	8-MG-Luminal I
GACCGTTTCGGT_S6	2967	1200	14.2568	GACCGTTTCGGT	S6	MG1	0.040463	0.0920551	G2M	9-MG-Luminal II
CCTGAATAGGTA_S6	2722	1112	17.8178	CCTGAATAGGTA	S6	MG1	0.0361271	0.274406	G2M	11-MG-Basal
TCGTCGGAACCT_S6	2414	911	24.9793	TCGTCGGAACCT	S6	MG1	-0.0801233	-0.0856054	G1	8-MG-Luminal I
TTAGAGACGCCA_S6	2994	1283	10.4876	TTAGAGACGCCA	S6	MG1	0.243817	0.590076	G2M	14-Mix-Endothelial
ATCATTTGATGA_S6	3387	1376	6.93829	ATCATTTGATGA	S6	MG1	0.0295768	0.0299765	G2M	8-MG-Luminal I
CACAAGTATCTT_S6	2746	1141	16.2418	CACAAGTATCTT	S6	MG1	0.0514566	0.169965	G2M	11-MG-Basal
GCGTGCAGTACC_S6	2818	1230	10.362	GCGTGCAGTACC	S6	MG1	-0.117576	0.0482996	G2M	9-MG-Luminal II
GGGGGAAGAACA_S6	2701	1247	8.18215	GGGGGAAGAACA	S6	MG1	-0.0214856	0.10173	G2M	8-MG-Luminal I
TTGGTACGCGAG_S6	2541	1071	16.0173	TTGGTACGCGAG	S6	MG1	-0.122829	0.00109938	G2M	8-MG-Luminal I
GAATCGCCCCGC_S6	2634	1072	14.3128	GAATCGCCCCGC	S6	MG1	0.00983983	0.0302697	G2M	8-MG-Luminal I
TGTCTCCTCTGT_S6	3298	1307	9.97574	TGTCTCCTCTGT	S6	MG1	-0.0649299	0.188654	G2M	11-MG-Basal
ATGTAGCATTGG_S6	2666	1179	13.9535	ATGTAGCATTGG	S6	MG1	-0.151897	-0.121152	G1	8-MG-Luminal I
AGCGATTAGGGG_S6	2786	1204	17.6238	AGCGATTAGGGG	S6	MG1	0.100964	0.0131926	S	13-MG-Fibroblast
TCCTCAATCATA_S6	2526	1034	20.19	TCCTCAATCATA	S6	MG1	0.152163	0.0507916	S	14-Mix-Endothelial
CCCCCCAGTTTT_S6	3048	1329	10.7283	CCCCCCAGTTTT	S6	MG1	0.108367	0.608619	G2M	11-MG-Basal
AGTTGGAGGTTA_S6	2779	994	20.8708	AGTTGGAGGTTA	S6	MG1	-0.0385065	-0.158165	G1	9-MG-Luminal II
TGGTAGAAGCAT_S6	3208	1470	8.2606	TGGTAGAAGCAT	S6	MG1	-0.022575	-0.0231604	G1	8-MG-Luminal I
TGCCCGCCGTTT_S6	3105	1119	19.839	TGCCCGCCGTTT	S6	MG1	-0.0120758	0.0919085	G2M	11-MG-Basal
TCGTGTCTTACG_S6	2643	926	17.2531	TCGTGTCTTACG	S6	MG1	-0.028638	-0.142847	G1	9-MG-Luminal II
TAGGATACCAAA_S6	2663	1200	3.90537	TAGGATACCAAA	S6	MG1	-0.0769126	0.0111404	G2M	13-MG-Fibroblast
TGCAACAACGAG_S6	2982	1223	11.9718	TGCAACAACGAG	S6	MG1	-0.118845	0.0728525	G2M	11-MG-Basal
GTGGGCGCAACT_S6	3254	1437	7.437	GTGGGCGCAACT	S6	MG1	-0.000938833	0.156919	G2M	13-MG-Fibroblast
GCGACGACGACT_S6	2706	1048	11.9364	GCGACGACGACT	S6	MG1	-0.0421328	-0.0924949	G1	9-MG-Luminal II
AACTTGTCACCG_S6	2239	1048	11.0317	AACTTGTCACCG	S6	MG1	0.034013	0.110965	G2M	11-MG-Basal
TGAAAGACAGTC_S6	2581	1091	11.6234	TGAAAGACAGTC	S6	MG1	0.00695166	-0.0225007	S	9-MG-Luminal II
TTGGTGGGACGC_S6	2607	1194	11.4308	TTGGTGGGACGC	S6	MG1	-0.169764	-0.103342	G1	8-MG-Luminal I
ATGTCCTACGTC_S6	2290	965	12.6201	ATGTCCTACGTC	S6	MG1	-0.0766689	0.0175901	G2M	13-MG-Fibroblast
TTAAATGCGAAA_S6	3195	1277	5.03912	TTAAATGCGAAA	S6	MG1	0.17835	-0.00505717	S	9-MG-Luminal II
ACTCGTCGTCGG_S6	2670	1034	20.5243	ACTCGTCGTCGG	S6	MG1	-0.023177	0.279097	G2M	11-MG-Basal
TAACCTTCAGGN_S6	2815	1163	16.5187	TAACCTTCAGGN	S6	MG1	0.104031	0.149443	G2M	11-MG-Basal
GGGCCGAGTCTG_S6	2662	1052	9.95492	GGGCCGAGTCTG	S6	MG1	-0.0659548	-0.144752	G1	13-MG-Fibroblast
ATATGTATGGGC_S6	3354	1255	11.3894	ATATGTATGGGC	S6	MG1	0.10502	0.145705	G2M	9-MG-Luminal II
TAATGACGCTGT_S6	3064	1357	12.2715	TAATGACGCTGT	S6	MG1	-0.0684201	0.0787159	G2M	8-MG-Luminal I
TTGTGATATTCA_S6	2737	1066	11.0705	TTGTGATATTCA	S6	MG1	-0.13583	0.101803	G2M	9-MG-Luminal II
GAACCTCGTTCT_S6	2732	1025	15.3001	GAACCTCGTTCT	S6	MG1	-0.0744114	0.0535767	G2M	9-MG-Luminal II
AGTGAACGTGTT_S6	2425	1104	17.3196	AGTGAACGTGTT	S6	MG1	0.0390511	0.275066	G2M	11-MG-Basal
GGCTAGCCGACC_S6	2397	1074	7.00876	GGCTAGCCGACC	S6	MG1	-0.152356	0.0985781	G2M	11-MG-Basal
TGATCAGCTAAC_S6	2473	1025	6.99555	TGATCAGCTAAC	S6	MG1	-0.0341706	0.0845793	G2M	9-MG-Luminal II
GTCAGATGACAG_S6	2523	1073	9.15577	GTCAGATGACAG	S6	MG1	-0.0608808	-0.127748	G1	8-MG-Luminal I
CCCTTACGACCT_S6	2783	1220	8.01294	CCCTTACGACCT	S6	MG1	-0.110739	0.293023	G2M	11-MG-Basal
ACCCATAGTCGA_S6	2675	986	20.4486	ACCCATAGTCGA	S6	MG1	-0.0638764	0.0395778	G2M	9-MG-Luminal II
TACTTGAAAAAC_S6	2516	1132	7.55167	TACTTGAAAAAC	S6	MG1	-0.131214	-0.160144	G1	13-MG-Fibroblast
CGTCCACCGGCC_S6	2561	1041	13.237	CGTCCACCGGCC	S6	MG1	-0.0808256	0.0244063	G2M	11-MG-Basal
CCATCTGTAGTC_S6	2560	1073	10.1172	CCATCTGTAGTC	S6	MG1	0.120522	0.691806	G2M	11-MG-Basal
CTCTCGTATGGT_S6	2609	1154	19.5477	CTCTCGTATGGT	S6	MG1	-0.00710933	-0.0861184	G1	8-MG-Luminal I
TACAGGGTACAC_S6	2954	1158	9.34326	TACAGGGTACAC	S6	MG1	-0.138754	-0.0310026	G1	9-MG-Luminal II
ATTCGTTGCATG_S6	2526	1057	17.4188	ATTCGTTGCATG	S6	MG1	-0.0104562	0.317429	G2M	11-MG-Basal
AAAAGTGCTCGA_S6	2767	1226	3.79472	AAAAGTGCTCGA	S6	MG1	-0.0831834	-0.0733656	G1	9-MG-Luminal II
ACGTGGCAGATG_S6	2626	1149	10.2437	ACGTGGCAGATG	S6	MG1	0.0141398	0.055409	G2M	8-MG-Luminal I
TGACAACCCGTA_S6	2486	1103	13.6766	TGACAACCCGTA	S6	MG1	-0.059684	-0.0543829	G1	8-MG-Luminal I
GCAGCTATGTAC_S6	2890	1361	12.2491	GCAGCTATGTAC	S6	MG1	0.180779	-0.0740985	S	4-MT1-Epithelial
CCACCTAGCGCA_S6	2661	1166	11.8752	CCACCTAGCGCA	S6	MG1	-0.0325151	-0.0271914	G1	8-MG-Luminal I
CAGCCCTTCTGC_S6	2410	1047	10.5394	CAGCCCTTCTGC	S6	MG1	-0.185445	-0.115802	G1	9-MG-Luminal II
GTCTAGACGCCT_S6	2733	1198	9.91584	GTCTAGACGCCT	S6	MG1	0.0353531	-0.0344474	S	8-MG-Luminal I
CCGCCCAACTAN_S6	2293	861	25.9922	CCGCCCAACTAN	S6	MG1	-0.0923854	-0.00996775	G1	9-MG-Luminal II
TATATAATCCAC_S6	4184	1615	9.46463	TATATAATCCAC	S6	MG1	-0.0625649	0.134565	G2M	9-MG-Luminal II
AGTACCGCCGTA_S6	2927	1144	8.98531	AGTACCGCCGTA	S6	MG1	-0.0513635	0.00403108	G2M	9-MG-Luminal II
TCGGGTGCATGC_S6	2814	1339	11.1585	TCGGGTGCATGC	S6	MG1	-0.124377	-0.0801085	G1	8-MG-Luminal I
ATATACTTACGT_S6	3264	1349	11.06	ATATACTTACGT	S6	MG1	-0.101824	-0.158678	G1	8-MG-Luminal I
AGCCCCCAGTTC_S6	2340	970	12.4786	AGCCCCCAGTTC	S6	MG1	-0.0117605	0.0600264	G2M	9-MG-Luminal II
CCTCTACCCCTN_S6	2647	1318	9.02909	CCTCTACCCCTN	S6	MG1	-0.0163042	-0.114483	G1	8-MG-Luminal I
ACATGCGTAGCC_S6	2451	1008	12.2807	ACATGCGTAGCC	S6	MG1	-0.0964704	0.0290237	G2M	11-MG-Basal
GTCCAGGGACTT_S6	2777	1206	8.78646	GTCCAGGGACTT	S6	MG1	-0.157043	-0.136983	G1	8-MG-Luminal I
TCGCTACCAACN_S6	2665	1135	15.6848	TCGCTACCAACN	S6	MG1	-0.0583438	-0.0932278	G1	9-MG-Luminal II
GGGGGCTAAACA_S6	2356	988	14.2615	GGGGGCTAAACA	S6	MG1	-0.0634536	0.00908824	G2M	9-MG-Luminal II
AAGAAAACTCGT_S6	2562	1186	11.9438	AAGAAAACTCGT	S6	MG1	-0.0375891	-0.0788625	G1	8-MG-Luminal I
TGAAATCGAACG_S6	2226	882	27.0889	TGAAATCGAACG	S6	MG1	-0.0979539	-0.0617854	G1	5-MT2-Sub II
GATTACTCAAGC_S6	2574	1125	7.96426	GATTACTCAAGC	S6	MG1	0.0205181	0.0355468	G2M	8-MG-Luminal I
TCTCACCTCTGA_S6	2396	887	12.5626	TCTCACCTCTGA	S6	MG1	-0.0656036	0.204999	G2M	9-MG-Luminal II
GAGTTGATGAGC_S6	2222	905	28.0828	GAGTTGATGAGC	S6	MG1	-0.0170495	-0.00754911	G1	8-MG-Luminal I
CCTGTCCAACAT_S6	1992	889	12.1988	CCTGTCCAACAT	S6	MG1	0.143634	0.137936	S	13-MG-Fibroblast
TCGGTCTGTTTT_S6	2502	1032	14.8281	TCGGTCTGTTTT	S6	MG1	-0.0349805	-0.00864849	G1	11-MG-Basal
AGCCAATCAAGT_S6	2193	1022	15.0023	AGCCAATCAAGT	S6	MG1	-0.0724406	-0.0974055	G1	8-MG-Luminal I
ACTGGGTCTGCT_S6	2079	867	23.1842	ACTGGGTCTGCT	S6	MG1	-0.0750851	0.190267	G2M	14-Mix-Endothelial
ATAATTCCAGCT_S6	2819	1208	13.0188	ATAATTCCAGCT	S6	MG1	-0.187064	0.130973	G2M	9-MG-Luminal II
ATTCATCATCTA_S6	2768	1080	20.1951	ATTCATCATCTA	S6	MG1	0.0954313	0.162489	G2M	8-MG-Luminal I
TGCTTCGACCAT_S6	2383	1198	6.88208	TGCTTCGACCAT	S6	MG1	-0.14309	-0.0933011	G1	13-MG-Fibroblast
CGCGTCGCTATG_S6	2789	1157	12.6569	CGCGTCGCTATG	S6	MG1	-0.123532	0.00124597	G2M	8-MG-Luminal I
CAACCGAATTAN_S6	2239	1047	7.99464	CAACCGAATTAN	S6	MG1	-0.0045365	0.0177367	G2M	11-MG-Basal
TGATCCAGCGTT_S6	2750	1145	16.4727	TGATCCAGCGTT	S6	MG1	0.0327803	0.364483	G2M	11-MG-Basal
TCTCCAGGTTGT_S6	2447	1009	10.5844	TCTCCAGGTTGT	S6	MG1	-0.134597	0.0587804	G2M	9-MG-Luminal II
AATTTATAGCCC_S6	2785	1107	11.7415	AATTTATAGCCC	S6	MG1	-0.0400186	0.0378188	G2M	9-MG-Luminal II
AATTCCGAGGCG_S6	2389	975	16.869	AATTCCGAGGCG	S6	MG1	0.0559645	-0.0246262	S	8-MG-Luminal I
GGCGAAGGCTAA_S6	2199	1157	9.7317	GGCGAAGGCTAA	S6	MG1	-0.0851256	0.0249194	G2M	8-MG-Luminal I
TGTGGGCACTCT_S6	2302	1007	8.42745	TGTGGGCACTCT	S6	MG1	0.144165	0.13156	S	9-MG-Luminal II
CACGATGACCCA_S6	2246	896	8.94924	CACGATGACCCA	S6	MG1	-0.0244813	0.05944	G2M	9-MG-Luminal II
TTGATCCGCCGT_S6	1822	850	16.9594	TTGATCCGCCGT	S6	MG1	-0.00306016	0.0307828	G2M	14-Mix-Endothelial
GACCCACCTTGC_S6	2420	1045	11.9008	GACCCACCTTGC	S6	MG1	0.0929301	0.14871	G2M	9-MG-Luminal II
ATGATCATGCCT_S6	2789	1294	15.6328	ATGATCATGCCT	S6	MG1	-0.023177	0.0395778	G2M	8-MG-Luminal I
CAGTTCTTGCCA_S6	2238	957	12.4665	CAGTTCTTGCCA	S6	MG1	0.0950084	0.206904	G2M	9-MG-Luminal II
CAGCAATTGAAA_S6	2174	1145	5.19779	CAGCAATTGAAA	S6	MG1	-0.179561	0.108912	G2M	8-MG-Luminal I
CCCGAAAAACGG_S6	2124	1046	9.32203	CCCGAAAAACGG	S6	MG1	0.0187193	-0.10664	S	8-MG-Luminal I
CTCTTCTTTCTC_S6	2893	1160	16.2115	CTCTTCTTTCTC	S6	MG1	0.0594905	0.212914	G2M	9-MG-Luminal II
TTTGAATGGCTC_S6	2908	1224	9.83494	TTTGAATGGCTC	S6	MG1	0.0171713	0.234096	G2M	9-MG-Luminal II
TGAGGATCCCTC_S6	2559	1152	15.0449	TGAGGATCCCTC	S6	MG1	-0.0701831	0.0977719	G2M	9-MG-Luminal II
CTGGTATACCAC_S6	2439	1112	13.2431	CTGGTATACCAC	S6	MG1	-0.171914	-0.0868514	G1	8-MG-Luminal I
AGTTTAAAATGC_S6	2364	1046	13.7902	AGTTTAAAATGC	S6	MG1	-0.113033	-0.0795954	G1	8-MG-Luminal I
TCGGCAATATCT_S6	2060	926	13.9806	TCGGCAATATCT	S6	MG1	0.130104	0.188948	G2M	9-MG-Luminal II
GAACTCATGCCG_S6	2405	930	18.6279	GAACTCATGCCG	S6	MG1	-0.0880496	0.0919085	G2M	9-MG-Luminal II
CGGCAGACGTTC_S6	2107	989	9.39725	CGGCAGACGTTC	S6	MG1	0.0737951	0.181032	G2M	11-MG-Basal
TAATATGTTGAC_S6	3048	1355	14.6325	TAATATGTTGAC	S6	MG1	-0.107887	-0.0318089	G1	8-MG-Luminal I
CTCACCGTGAAA_S6	1785	876	12.605	CTCACCGTGAAA	S6	MG1	-0.00644283	-0.0313691	G1	13-MG-Fibroblast
ATCCCACGCGTT_S6	2233	976	11.8227	ATCCCACGCGTT	S6	MG1	-0.101157	0.0785693	G2M	9-MG-Luminal II
CCGCTGTGTGGT_S6	2937	1148	11.4062	CCGCTGTGTGGT	S6	MG1	-0.0857563	-0.14805	G1	13-MG-Fibroblast
GGGCGTATGGCG_S6	2347	982	14.9979	GGGCGTATGGCG	S6	MG1	-0.0198302	0.170478	G2M	11-MG-Basal
TCATGGGAAAGN_S6	2125	995	8.65882	TCATGGGAAAGN	S6	MG1	0.0186835	0.348432	G2M	9-MG-Luminal II
ACCCATTTCAGT_S6	2154	1001	11.9313	ACCCATTTCAGT	S6	MG1	0.0178378	-0.0768836	S	11-MG-Basal
GTACACCGTGGT_S6	2473	1070	14.9211	GTACACCGTGGT	S6	MG1	-0.107959	0.0408238	G2M	8-MG-Luminal I
GTGAATGGATCC_S6	2189	978	12.0603	GTGAATGGATCC	S6	MG1	-0.0978106	-0.000659631	G1	11-MG-Basal
CTCCCCAAAAAG_S6	1665	802	7.20721	CTCCCCAAAAAG	S6	MG1	0.010578	-0.0260188	S	13-MG-Fibroblast
TGCCGAAGCGTT_S6	2163	1034	10.0786	TGCCGAAGCGTT	S6	MG1	-0.0774788	-0.0484462	G1	8-MG-Luminal I
TGTAATTCCTTT_S6	2935	1203	10.1874	TGTAATTCCTTT	S6	MG1	0.172287	0.0821607	S	11-MG-Basal
CAAACTAGAGGA_S6	2200	927	10.7273	CAAACTAGAGGA	S6	MG1	-0.140624	-0.041117	G1	9-MG-Luminal II
AAATACTCGCGC_S6	2343	1169	6.74349	AAATACTCGCGC	S6	MG1	-0.114724	0.265098	G2M	13-MG-Fibroblast
ACGTCTAGTATG_S6	2121	808	16.2659	ACGTCTAGTATG	S6	MG1	0.10593	0.0157578	S	9-MG-Luminal II
CCTGCTCTGACA_S6	2323	905	9.94404	CCTGCTCTGACA	S6	MG1	-0.149045	-0.0729258	G1	8-MG-Luminal I
CGTCAAATTTGA_S6	1999	1005	12.7064	CGTCAAATTTGA	S6	MG1	0.0474003	0.019569	S	14-Mix-Endothelial
ATTCCCCTATGC_S6	2470	1081	6.11336	ATTCCCCTATGC	S6	MG1	0.140008	0.144899	G2M	9-MG-Luminal II
TAAAAAAACTTG_S6	2374	1165	8.67734	TAAAAAAACTTG	S6	MG1	-0.233296	-0.116608	G1	8-MG-Luminal I
CGTAGACTACCA_S6	2393	1069	11.3665	CGTAGACTACCA	S6	MG1	-0.0922779	0.0414834	G2M	8-MG-Luminal I
TTGTTTGAACGA_S6	2263	881	13.8754	TTGTTTGAACGA	S6	MG1	0.209775	-0.0662562	S	9-MG-Luminal II
GGCCTCTACTGG_S6	2412	1005	22.1393	GGCCTCTACTGG	S6	MG1	0.0258358	-0.11265	S	8-MG-Luminal I
ACACTGTGGAAT_S6	2054	920	11.4411	ACACTGTGGAAT	S6	MG1	-0.119905	-0.0921284	G1	13-MG-Fibroblast
AATCGGATTATC_S6	2046	854	5.42522	AATCGGATTATC	S6	MG1	-0.0630308	0.0575344	G2M	13-MG-Fibroblast
AAAGCGATCACT_S6	1785	902	6.05042	AAAGCGATCACT	S6	MG1	0.0716093	0.257109	G2M	13-MG-Fibroblast
CTATCCGTGAGN_S6	2022	867	16.9139	CTATCCGTGAGN	S6	MG1	-0.0584871	-0.0597332	G1	9-MG-Luminal II
CGTCCCTGCTTA_S6	2452	1068	13.0914	CGTCCCTGCTTA	S6	MG1	0.0538861	-0.0028584	S	8-MG-Luminal I
AGCACCTCAAGT_S6	2391	1181	10.7068	AGCACCTCAAGT	S6	MG1	-0.146049	0.0805482	G2M	8-MG-Luminal I
ACCATAACAAAA_S6	2098	1098	7.9123	ACCATAACAAAA	S6	MG1	-0.0991149	0.0480064	G2M	8-MG-Luminal I
CGGCACCCCGTC_S6	2269	947	7.97708	CGGCACCCCGTC	S6	MG1	-0.108804	-0.0345207	G1	9-MG-Luminal II
GGAACCTGACAT_S6	1981	895	15.7496	GGAACCTGACAT	S6	MG1	0.000888666	0.212108	G2M	11-MG-Basal
TTCTGGTCGATC_S6	2616	1077	9.82416	TTCTGGTCGATC	S6	MG1	0.0298563	0.0145852	S	9-MG-Luminal II
CATCTGTTATGG_S6	2137	973	11.1371	CATCTGTTATGG	S6	MG1	0.145326	0.0421431	S	13-MG-Fibroblast
TGGCCAGGCCTC_S6	1994	825	14.8445	TGGCCAGGCCTC	S6	MG1	0.0339055	0.152521	G2M	9-MG-Luminal II
TTGTCCCCCACA_S6	1998	940	10.8609	TTGTCCCCCACA	S6	MG1	0.148744	0.335092	G2M	14-Mix-Endothelial
CTCCGAAGGAAC_S6	1929	918	9.17574	CTCCGAAGGAAC	S6	MG1	0.033024	0.149296	G2M	9-MG-Luminal II
CGGTCCCACCAN_S6	2089	944	11.9196	CGGTCCCACCAN	S6	MG1	-0.012255	-0.0397977	G1	9-MG-Luminal II
CAGGGAGTATAG_S6	2458	1053	15.7038	CAGGGAGTATAG	S6	MG1	-0.0668721	0.120273	G2M	11-MG-Basal
TAGGTCGTGTTC_S6	2409	952	16.812	TAGGTCGTGTTC	S6	MG1	0.0195292	0.107007	G2M	9-MG-Luminal II
ATTGCATGCAGC_S6	2102	850	9.22931	ATTGCATGCAGC	S6	MG1	0.0102268	-0.0754911	S	9-MG-Luminal II
CTGCGCTGACGG_S6	1932	890	16.4596	CTGCGCTGACGG	S6	MG1	-0.11906	0.0831135	G2M	11-MG-Basal
AGAAGAGGCGGA_S6	2132	907	17.4484	AGAAGAGGCGGA	S6	MG1	0.124994	0.224714	G2M	11-MG-Basal
GGCGCTGGGTGA_S6	2022	898	13.8971	GGCGCTGGGTGA	S6	MG1	0.0648439	0.167766	G2M	11-MG-Basal
AAAACGCATAAC_S6	1597	930	3.63181	AAAACGCATAAC	S6	MG1	-0.12121	-0.0723395	G1	13-MG-Fibroblast
AGGCGTTGACTN_S6	2182	895	8.34097	AGGCGTTGACTN	S6	MG1	0.0606873	-0.0728525	S	13-MG-Fibroblast
GGAAAAGCCGGA_S6	2081	908	7.92888	GGAAAAGCCGGA	S6	MG1	-0.0016125	0.168499	G2M	9-MG-Luminal II
CTTCTATCTCTT_S6	2317	961	14.7173	CTTCTATCTCTT	S6	MG1	0.0301716	0.139475	G2M	11-MG-Basal
GGGCTCTTATTA_S6	2496	1063	15.1843	GGGCTCTTATTA	S6	MG1	-0.13636	-0.115215	G1	13-MG-Fibroblast
GCAACGCGGGCT_S6	2179	1017	11.7944	GCAACGCGGGCT	S6	MG1	-0.0855126	0.0215479	G2M	8-MG-Luminal I
CGCTATAGTTTA_S6	2082	953	18.2997	CGCTATAGTTTA	S6	MG1	-0.032164	0.0441953	G2M	11-MG-Basal
TGCTGCTACAAT_S6	1853	900	10.9012	TGCTGCTACAAT	S6	MG1	0.0537786	0.0592935	G2M	9-MG-Luminal II
AGCTACTTAAGC_S6	2174	990	12.2355	AGCTACTTAAGC	S6	MG1	0.121224	0.105614	S	9-MG-Luminal II
GGTTAATGACTG_S6	2006	865	12.9611	GGTTAATGACTG	S6	MG1	0.00377683	0.118147	G2M	9-MG-Luminal II
TACAAATGGTTG_S6	2384	979	21.6862	TACAAATGGTTG	S6	MG1	-0.0770918	0.085752	G2M	12-MT2-Sub IV
CATGAGCCGAAG_S6	1870	923	9.67914	CATGAGCCGAAG	S6	MG1	0.206744	0.0573146	S	11-MG-Basal
TTTTTTAATGAT_S6	2996	1220	11.1148	TTTTTTAATGAT	S6	MG1	0.052374	0.587438	G2M	9-MG-Luminal II
TGCCCAACCATC_S6	1848	866	10.8225	TGCCCAACCATC	S6	MG1	0.0910954	0.288772	G2M	9-MG-Luminal II
AACGACCCGTTA_S6	1970	886	13.9594	AACGACCCGTTA	S6	MG1	0.0237575	0.126136	G2M	11-MG-Basal
ATTGAAGCGAGG_S6	2413	1187	8.32988	ATTGAAGCGAGG	S6	MG1	-0.0345935	0.0501319	G2M	8-MG-Luminal I
CTATTCATACTT_S6	2086	849	21.3327	CTATTCATACTT	S6	MG1	-0.0763178	-0.0842861	G1	12-MT2-Sub IV
TGAGCCTACCGN_S6	2609	1161	4.52281	TGAGCCTACCGN	S6	MG1	-0.01634	-0.167986	G1	13-MG-Fibroblast
TAAGTGGCCTTG_S6	2292	979	15.7504	TAAGTGGCCTTG	S6	MG1	-0.0876626	0.14336	G2M	9-MG-Luminal II
CTCGAGATCGAA_S6	1714	821	6.41774	CTCGAGATCGAA	S6	MG1	0.183029	0.285547	G2M	9-MG-Luminal II
ACCACCTCCGGC_S6	2302	900	12.3805	ACCACCTCCGGC	S6	MG1	-0.0168345	-0.115875	G1	9-MG-Luminal II
TAGATAAAGCAN_S6	2241	984	8.52298	TAGATAAAGCAN	S6	MG1	0.21323	0.0634711	S	9-MG-Luminal II
GTGTTGCGTCGG_S6	1823	812	15.853	GTGTTGCGTCGG	S6	MG1	-0.016555	0.0916887	G2M	9-MG-Luminal II
AAGGGGTGCTGC_S6	2259	1050	13.9	AAGGGGTGCTGC	S6	MG1	-0.0503458	0.0526972	G2M	8-MG-Luminal I
TTCACGATGAGC_S6	2013	836	11.1773	TTCACGATGAGC	S6	MG1	-0.016942	-0.00813544	G1	9-MG-Luminal II
ATTGAACAACCT_S6	2243	982	19.7949	ATTGAACAACCT	S6	MG1	-0.0287813	-0.123937	G1	8-MG-Luminal I
TACTCACAGAAN_S6	2015	900	10.1737	TACTCACAGAAN	S6	MG1	-0.0660981	-0.0966725	G1	9-MG-Luminal II
TATTTCCGTATG_S6	2484	1007	17.5121	TATTTCCGTATG	S6	MG1	-0.0596481	-0.0497655	G1	9-MG-Luminal II
TGATTTGAACAC_S6	2231	963	13.5365	TGATTTGAACAC	S6	MG1	0.0407066	0.0322486	S	9-MG-Luminal II
CCCTTAAGATGA_S6	2406	1018	10.0582	CCCTTAAGATGA	S6	MG1	0.0763679	0.0826004	G2M	9-MG-Luminal II
ACTGGTTTTCCT_S6	2284	989	15.4991	ACTGGTTTTCCT	S6	MG1	-0.138861	-0.0419232	G1	8-MG-Luminal I
CTTGACAGGCGT_S6	1894	917	17.2122	CTTGACAGGCGT	S6	MG1	0.042785	-0.00813544	S	11-MG-Basal
CTTGCCCCGCCA_S6	1643	877	6.57334	CTTGCCCCGCCA	S6	MG1	-0.0444978	0.213354	G2M	9-MG-Luminal II
TCCATCAACTTC_S6	1886	899	10.3924	TCCATCAACTTC	S6	MG1	0.0643853	0.0362064	S	9-MG-Luminal II
AGGTCAGCTTGC_S6	2140	1013	10.9813	AGGTCAGCTTGC	S6	MG1	0.0059985	0.0507916	G2M	11-MG-Basal
TCGTACGGATAT_S6	1916	834	10.3862	TCGTACGGATAT	S6	MG1	0.113613	0.0718997	S	9-MG-Luminal II
AGCCCCATTCGA_S6	1950	968	6.46154	AGCCCCATTCGA	S6	MG1	0.00680833	0.0428027	G2M	9-MG-Luminal II
AACCAGTGATCT_S6	2232	1009	12.7688	AACCAGTGATCT	S6	MG1	-0.0800158	0.0593668	G2M	8-MG-Luminal I
CATTGACTAGCG_S6	1690	896	13.4911	CATTGACTAGCG	S6	MG1	0.0405991	0.0129727	S	13-MG-Fibroblast
TGATTCACCAAC_S6	1942	842	19.413	TGATTCACCAAC	S6	MG1	-0.139886	-0.0783495	G1	8-MG-Luminal I
CTCGCGATTCCG_S6	2427	1142	10.6716	CTCGCGATTCCG	S6	MG1	-0.027864	0.0461741	G2M	13-MG-Fibroblast
CTTATGCAACGT_S6	2108	1010	8.87097	CTTATGCAACGT	S6	MG1	-0.106303	-0.0365729	G1	13-MG-Fibroblast
GACATTGTCAGC_S6	1944	923	4.83539	GACATTGTCAGC	S6	MG1	-0.0656036	-0.0491058	G1	9-MG-Luminal II
GGTCCGTCGCGC_S6	2005	906	9.67581	GGTCCGTCGCGC	S6	MG1	-0.0237073	0.0699208	G2M	13-MG-Fibroblast
TTACCAAGAGCN_S6	2044	1077	7.82779	TTACCAAGAGCN	S6	MG1	-0.00929516	0.00967458	G2M	8-MG-Luminal I
ACCATACGTCCA_S6	2099	953	6.00286	ACCATACGTCCA	S6	MG1	0.00938116	0.113676	G2M	9-MG-Luminal II
GGTACGCGACTG_S6	1999	937	5.70285	GGTACGCGACTG	S6	MG1	-0.135973	-0.0722662	G1	9-MG-Luminal II
CACTTCATTACC_S6	1786	803	13.0459	CACTTCATTACC	S6	MG1	-0.0856559	-0.00820874	G1	13-MG-Fibroblast
CGGCAGCCTAAA_S6	1965	1039	6.10687	CGGCAGCCTAAA	S6	MG1	-0.0681764	-0.0313691	G1	8-MG-Luminal I
ACTCAATGTGTA_S6	2230	1131	7.17489	ACTCAATGTGTA	S6	MG1	0.0250618	-0.0139988	S	13-MG-Fibroblast
GTAATGATCTCT_S6	1836	878	7.62527	GTAATGATCTCT	S6	MG1	0.0237575	-0.027338	S	9-MG-Luminal II
CCTACATTCCTG_S6	2149	970	11.6333	CCTACATTCCTG	S6	MG1	-0.0672949	-0.154207	G1	13-MG-Fibroblast
AAATGTAGGTAA_S6	2157	966	14.6036	AAATGTAGGTAA	S6	MG1	-0.0300498	0.0302697	G2M	11-MG-Basal
CCATCAAGGTGT_S6	2019	928	15.7008	CCATCAAGGTGT	S6	MG1	-0.0004515	-0.0532102	G1	8-MG-Luminal I
GCGTAGATGTTG_S6	2017	978	14.1795	GCGTAGATGTTG	S6	MG1	-0.0330455	-0.0240399	G1	8-MG-Luminal I
AGGAGCATTCGC_S6	1911	957	8.68655	AGGAGCATTCGC	S6	MG1	0.145748	0.281589	G2M	9-MG-Luminal II
CGACGTAGTGCN_S6	1985	861	14.0554	CGACGTAGTGCN	S6	MG1	0.0601569	0.0620053	G2M	9-MG-Luminal II
TAGGGCTATTTN_S6	2019	924	7.42942	TAGGGCTATTTN	S6	MG1	-0.0584513	0.0329815	G2M	9-MG-Luminal II
CGCAAATAGATG_S6	2165	878	26.9746	CGCAAATAGATG	S6	MG1	0.0118107	0.163808	G2M	11-MG-Basal
CGCCTAGTCTGN_S6	1965	833	7.43003	CGCCTAGTCTGN	S6	MG1	0.00761816	-0.00146585	S	9-MG-Luminal II
GAGACCATAATT_S6	1928	853	12.2407	GAGACCATAATT	S6	MG1	-0.0419608	0.0129727	G2M	9-MG-Luminal II
GTTGTTACGGGC_S6	1917	891	16.4319	GTTGTTACGGGC	S6	MG1	0.0728419	-0.000219877	S	11-MG-Basal
TGCGGGTGCAAG_S6	1849	800	13.7372	TGCGGGTGCAAG	S6	MG1	0.003354	-0.0795954	S	9-MG-Luminal II
GCCATTGTAGAT_S6	2092	979	7.98279	GCCATTGTAGAT	S6	MG1	0.0403196	-0.119833	S	11-MG-Basal
GCAGGAGGCCGT_S6	1902	844	8.72766	GCAGGAGGCCGT	S6	MG1	0.155968	0.134052	S	9-MG-Luminal II
CCCTATGGCTAA_S6	2012	869	21.3221	CCCTATGGCTAA	S6	MG1	-0.0347726	-0.0194225	G1	11-MG-Basal
GTATGTGGGGAG_S6	2046	960	15.738	GTATGTGGGGAG	S6	MG1	0.0182248	0.194884	G2M	9-MG-Luminal II
GGTGAGAGAGAC_S6	1893	941	5.49392	GGTGAGAGAGAC	S6	MG1	-0.121561	-0.0101143	G1	13-MG-Fibroblast
TTAGTTTTTCAC_S6	2499	1168	13.8055	TTAGTTTTTCAC	S6	MG1	-0.141047	-0.121885	G1	8-MG-Luminal I
CACAGAGGTTGA_S6	1654	837	15.7195	CACAGAGGTTGA	S6	MG1	-0.00471566	0.0480064	G2M	11-MG-Basal
GTACAAGCGTAC_S6	1846	845	9.5883	GTACAAGCGTAC	S6	MG1	-0.112294	-0.00351803	G1	9-MG-Luminal II
TCTTAATGCATC_S6	1935	938	8.63049	TCTTAATGCATC	S6	MG1	-0.0703264	0.183084	G2M	9-MG-Luminal II
AGGAGGCCGCTG_S6	2131	968	5.67809	AGGAGGCCGCTG	S6	MG1	-0.0728276	0.0158311	G2M	9-MG-Luminal II
GCGTAGATCATN_S6	1689	807	12.4334	GCGTAGATCATN	S6	MG1	0.123654	0.019569	S	11-MG-Basal
TAACTCATGCCC_S6	2157	968	7.83496	TAACTCATGCCC	S6	MG1	-0.0749059	-0.0159044	G1	9-MG-Luminal II
TCGTTTCCTCAG_S6	2024	954	13.3399	TCGTTTCCTCAG	S6	MG1	-0.104189	0.165201	G2M	11-MG-Basal
GTAGGATATATA_S6	2466	989	13.3009	GTAGGATATATA	S6	MG1	-0.0435805	0.111111	G2M	9-MG-Luminal II
TTACCAAGACGC_S6	1896	951	8.01688	TTACCAAGACGC	S6	MG1	-0.0195148	0.0103342	G2M	8-MG-Luminal I
GTACCTAGAATA_S6	2093	1105	10.6068	GTACCTAGAATA	S6	MG1	-0.0575698	0.190267	G2M	8-MG-Luminal I
GCTCTGTATTTC_S6	2166	1045	14.7276	GCTCTGTATTTC	S6	MG1	-0.031777	0.0486661	G2M	8-MG-Luminal I
ACCGCCCGAATT_S6	1913	848	8.6252	ACCGCCCGAATT	S6	MG1	-0.05676	-0.0424362	G1	9-MG-Luminal II
ATCTCTGAGTAA_S6	1910	850	21.7277	ATCTCTGAGTAA	S6	MG1	-0.00725266	-0.0320287	G1	9-MG-Luminal II
GATCTTGACAAA_S6	1808	853	14.7677	GATCTTGACAAA	S6	MG1	-0.0283943	0.054676	G2M	11-MG-Basal
CCAGGACGGCCG_S6	1732	821	16.2818	CCAGGACGGCCG	S6	MG1	-0.00647866	-0.00820874	G1	11-MG-Basal
GGGCACTTAACA_S6	1866	871	8.46731	GGGCACTTAACA	S6	MG1	0.042785	0.0348871	S	9-MG-Luminal II
GGTAGCTGGACA_S6	1930	920	9.37824	GGTAGCTGGACA	S6	MG1	-0.0558785	-0.0776165	G1	8-MG-Luminal I
GCAACCTAACGT_S6	1677	883	5.9034	GCAACCTAACGT	S6	MG1	-0.116136	-0.127895	G1	13-MG-Fibroblast
TGGTGCCTTGAT_S6	1760	821	12.3864	TGGTGCCTTGAT	S6	MG1	-0.00728849	-0.0120932	G1	13-MG-Fibroblast
GTAGACATCCCA_S6	1864	856	8.42275	GTAGACATCCCA	S6	MG1	-0.00168417	0.0930812	G2M	11-MG-Basal
CCCTGCCCCCCT_S6	2131	881	13.7025	CCCTGCCCCCCT	S6	MG1	-0.017329	-0.0304896	G1	9-MG-Luminal II
TGCGGCGGGCAC_S6	2418	1046	10.9595	TGCGGCGGGCAC	S6	MG1	-0.146931	-0.0570214	G1	13-MG-Fibroblast
GTGTTTAGACCA_S6	2124	1025	13.8889	GTGTTTAGACCA	S6	MG1	-0.0398466	-0.0319554	G1	4-MT1-Epithelial
CCGAACTCGGTA_S6	1819	847	8.41121	CCGAACTCGGTA	S6	MG1	-0.0885799	-0.00212548	G1	13-MG-Fibroblast
CTTATACCACCG_S6	2048	973	8.83789	CTTATACCACCG	S6	MG1	-0.0105637	0.084506	G2M	11-MG-Basal
ATGCGCATCTTA_S6	2148	1126	10.6611	ATGCGCATCTTA	S6	MG1	-0.154227	-0.0881706	G1	8-MG-Luminal I
TGAACGATAGGT_S6	1844	859	16.4317	TGAACGATAGGT	S6	MG1	-0.0267388	0.00505717	G2M	9-MG-Luminal II
GTGATAACTCTA_S6	1787	844	13.3184	GTGATAACTCTA	S6	MG1	0.0101193	-0.0319554	S	11-MG-Basal
AAATTCGAGTAA_S6	1862	901	8.80773	AAATTCGAGTAA	S6	MG1	-0.105916	0.0294635	G2M	8-MG-Luminal I
GTCAGCATTCTA_S6	1720	863	9.06977	GTCAGCATTCTA	S6	MG1	0.010965	0.192905	G2M	11-MG-Basal
TACCGCAGCATC_S6	2098	971	6.48236	TACCGCAGCATC	S6	MG1	0.0471208	0.0760041	G2M	11-MG-Basal
CAAGAGAGAAAA_S6	1700	856	12.7059	CAAGAGAGAAAA	S6	MG1	-0.0627871	-0.0452946	G1	13-MG-Fibroblast
ACAACACGGGGA_S6	1798	893	12.2914	ACAACACGGGGA	S6	MG1	0.0364066	-0.0809147	S	13-MG-Fibroblast
ACTCCCGTTTCC_S6	2008	870	16.1355	ACTCCCGTTTCC	S6	MG1	-0.11906	-0.0134125	G1	8-MG-Luminal I
ATCTACTTATTN_S6	1981	878	11.4589	ATCTACTTATTN	S6	MG1	-0.012255	-0.100044	G1	9-MG-Luminal II
AGGCTTTGCGTC_S6	2234	988	5.86392	AGGCTTTGCGTC	S6	MG1	-0.0256781	-0.109865	G1	9-MG-Luminal II
CGAGAGCTAGGG_S6	1738	834	12.313	CGAGAGCTAGGG	S6	MG1	0.143176	0.343008	G2M	9-MG-Luminal II
AGTGTCCGATCA_S6	1897	891	16.3416	AGTGTCCGATCA	S6	MG1	0.0872541	0.251099	G2M	13-MG-Fibroblast
GCAAGTATCAAA_S6	1790	913	8.10056	GCAAGTATCAAA	S6	MG1	-0.0983409	-0.0783495	G1	8-MG-Luminal I
AAGCACCCGGCA_S6	1887	953	7.68415	AAGCACCCGGCA	S6	MG1	0.179224	0.177074	S	11-MG-Basal
GGTCGACCAAGC_S6	1838	869	9.57563	GGTCGACCAAGC	S6	MG1	-0.0377683	-0.0888303	G1	8-MG-Luminal I
AAAAGACTGAAC_S6	1871	1014	6.14645	AAAAGACTGAAC	S6	MG1	-0.0813201	-0.0743184	G1	13-MG-Fibroblast
TCTTGTGAAGCA_S6	1819	933	8.19131	TCTTGTGAAGCA	S6	MG1	0.0508546	-0.014805	S	9-MG-Luminal II
CTTAAGTTCGGC_S6	2179	926	9.72923	CTTAAGTTCGGC	S6	MG1	-0.0968933	-0.0623717	G1	13-MG-Fibroblast
TATACCTATACT_S6	2522	1228	15.6622	TATACCTATACT	S6	MG1	-0.0596481	-0.010041	G1	11-MG-Basal
TGTGCTATAGTC_S6	2149	1090	8.51559	TGTGCTATAGTC	S6	MG1	-0.109263	-0.00403108	G1	11-MG-Basal
TGCTTACGTAGG_S6	1849	935	6.32774	TGCTTACGTAGG	S6	MG1	-0.0601426	0.0507183	G2M	13-MG-Fibroblast
GACACATAACAA_S6	1675	879	8.1194	GACACATAACAA	S6	MG1	0.023263	0.114702	G2M	8-MG-Luminal I
GGTCCTTCCATG_S6	1782	861	16.9473	GGTCCTTCCATG	S6	MG1	0.0206901	0.124084	G2M	11-MG-Basal
TTACACTCGTTG_S6	1721	849	18.129	TTACACTCGTTG	S6	MG1	0.0050095	0.110818	G2M	11-MG-Basal
GGTGAGTACTCT_S6	1635	822	18.2875	GGTGAGTACTCT	S6	MG1	-0.0751209	0.0513046	G2M	14-Mix-Endothelial
CATCAGAGTTAC_S6	2142	938	8.87021	CATCAGAGTTAC	S6	MG1	-0.0482675	-0.117194	G1	13-MG-Fibroblast
GTACGAGCCGAT_S6	1677	865	13.8342	GTACGAGCCGAT	S6	MG1	0.0546243	-0.0519642	S	8-MG-Luminal I
TTCGGGTTAAAT_S6	1814	895	7.77288	TTCGGGTTAAAT	S6	MG1	0.0788333	-0.0590736	S	9-MG-Luminal II
AGTGGATCTGGG_S6	1691	895	5.38143	AGTGGATCTGGG	S6	MG1	-0.05676	0.0395045	G2M	9-MG-Luminal II
TCATTTCGACTC_S6	1769	829	13.4539	TCATTTCGACTC	S6	MG1	0.0707278	-0.00813544	S	9-MG-Luminal II
TAATTTAATGAT_S6	2033	942	14.5598	TAATTTAATGAT	S6	MG1	0.0271401	0.0659631	G2M	9-MG-Luminal II
AGCGACTATAAN_S6	1820	1018	5.05495	AGCGACTATAAN	S6	MG1	-0.101265	0.0586338	G2M	13-MG-Fibroblast
TGTCCTCCCGCC_S6	1809	833	10.2819	TGTCCTCCCGCC	S6	MG1	-0.0961909	0.0976253	G2M	9-MG-Luminal II
GTCATATACGGA_S6	1725	809	17.0435	GTCATATACGGA	S6	MG1	0.13345	0.161829	G2M	11-MG-Basal
GGCCGGTACTTN_S6	1670	805	12.8743	GGCCGGTACTTN	S6	MG1	0.0113878	0.193565	G2M	11-MG-Basal
TGTACATAGGCC_S6	1993	840	25.2383	TGTACATAGGCC	S6	MG1	0.147827	0.110232	S	11-MG-Basal
TTATATGGGAGG_S6	1985	933	10.529	TTATATGGGAGG	S6	MG1	-0.0334683	-0.0293169	G1	13-MG-Fibroblast
TCAATGTTGTGC_S6	1794	859	15.7748	TCAATGTTGTGC	S6	MG1	-0.056373	0.194225	G2M	11-MG-Basal
GTAGATTGACCC_S6	1814	901	4.57552	GTAGATTGACCC	S6	MG1	-0.0685993	0.15985	G2M	9-MG-Luminal II
CTTAACTCTCAT_S6	1721	844	15.8629	CTTAACTCTCAT	S6	MG1	-0.0195507	0.112797	G2M	9-MG-Luminal II
TCAGGTATTCTC_S6	1800	828	12.2778	TCAGGTATTCTC	S6	MG1	0.0864084	0.222662	G2M	11-MG-Basal
TGTAATAGTAGA_S6	2178	1077	10.8815	TGTAATAGTAGA	S6	MG1	-0.0931594	0.0923483	G2M	8-MG-Luminal I
TTTAATACCGGT_S6	1910	888	12.5654	TTTAATACCGGT	S6	MG1	-0.0923138	-0.00417766	G1	8-MG-Luminal I
TCCGAGTCGTTC_S6	1705	814	13.9003	TCCGAGTCGTTC	S6	MG1	-0.0462608	-0.0254324	G1	9-MG-Luminal II
CGAACTGTCATT_S6	1759	842	15.2928	CGAACTGTCATT	S6	MG1	0.00631383	0.190193	G2M	11-MG-Basal
CATGACTACCTG_S6	1787	829	19.3061	CATGACTACCTG	S6	MG1	0.0024725	-0.049912	S	5-MT2-Sub II
AGTACAATGTTG_S6	1583	810	12.9501	AGTACAATGTTG	S6	MG1	-0.106024	-0.0644972	G1	13-MG-Fibroblast
AACCGCCTCGCT_S6	1910	901	8.95288	AACCGCCTCGCT	S6	MG1	-0.0126778	0.0996775	G2M	9-MG-Luminal II
TGCGATGCGGAC_S6	1722	917	9.40767	TGCGATGCGGAC	S6	MG1	0.160125	0.150542	S	8-MG-Luminal I
ATCGCCCCACTG_S6	1671	807	7.42071	ATCGCCCCACTG	S6	MG1	-0.0742394	-0.0122398	G1	8-MG-Luminal I
GATCCTAGGTGT_S6	1711	815	18.5856	GATCCTAGGTGT	S6	MG1	0.0643136	0.0255057	S	8-MG-Luminal I
TGAATTAGAGTA_S6	1683	814	11.7053	TGAATTAGAGTA	S6	MG1	-0.0754721	0.169085	G2M	11-MG-Basal
ACCACCGTTGTG_S6	1615	818	13.3127	ACCACCGTTGTG	S6	MG1	-0.0920343	0.0439754	G2M	8-MG-Luminal I
TTTAGACACTAC_S6	1871	958	8.124	TTTAGACACTAC	S6	MG1	-0.163106	-0.0140721	G1	13-MG-Fibroblast
AATCGTCATGTA_S6	1608	876	7.71144	AATCGTCATGTA	S6	MG1	-0.0381911	0.0652301	G2M	11-MG-Basal
AACACAGATCTA_S6	1821	812	18.067	AACACAGATCTA	S6	MG1	-0.00387	-0.130534	G1	13-MG-Fibroblast
ACACCCAGACTA_S6	1466	802	9.48158	ACACCCAGACTA	S6	MG1	-0.00855699	0.0974787	G2M	8-MG-Luminal I
TGATACAGAAAT_S6	1502	800	8.32224	TGATACAGAAAT	S6	MG1	-0.0470706	0.148563	G2M	11-MG-Basal
TTATCGTTATAC_S6	1649	859	8.36871	TTATCGTTATAC	S6	MG1	-0.0839646	-0.0710935	G1	8-MG-Luminal I
ATGGAGCGCCCG_S6	2042	1049	5.68071	ATGGAGCGCCCG	S6	MG1	-0.127022	-0.0842128	G1	13-MG-Fibroblast
GAGTCTAGGTTC_S6	1847	950	19.5452	GAGTCTAGGTTC	S6	MG1	-0.0228975	0.00769569	G2M	5-MT2-Sub II
TCAGGACACCTT_S8	18465	3539	7.31654	TCAGGACACCTT	S8	MG1	-0.918522	-0.786719	G1	13-MG-Fibroblast
GTGCCACAACAA_S8	19109	4333	4.42723	GTGCCACAACAA	S8	MG1	-0.530491	-0.402301	G1	9-MG-Luminal II
AAGCTTTCGGGT_S8	20902	4115	18.7781	AAGCTTTCGGGT	S8	MG1	-0.30593	-0.0771768	G1	8-MG-Luminal I
ACAGGCGTCAAA_S8	23758	5070	7.88787	ACAGGCGTCAAA	S8	MG1	-0.295374	2.02353	G2M	8-MG-Luminal I
TGCCCAACCCCC_S8	22895	4761	4.37213	TGCCCAACCCCC	S8	MG1	-0.421063	0.49465	G2M	8-MG-Luminal I
CCACTATCCCTG_S8	22998	4867	8.96165	CCACTATCCCTG	S8	MG1	-0.887892	-0.330768	G1	8-MG-Luminal I
CTTCTTGGACGT_S8	21823	4279	9.81075	CTTCTTGGACGT	S8	MG1	-1.23317	0.20793	G2M	9-MG-Luminal II
CTGACCACTCCT_S8	16500	4145	8.08485	CTGACCACTCCT	S8	MG1	-0.593615	-0.436675	G1	8-MG-Luminal I
CTTCGGCCATGG_S8	15297	4119	6.73335	CTTCGGCCATGG	S8	MG1	-0.59813	-0.250513	G1	8-MG-Luminal I
ATCTCCCAATGA_S8	14028	3617	11.3131	ATCTCCCAATGA	S8	MG1	-0.268807	0.290237	G2M	8-MG-Luminal I
AGCACGGTGTCA_S8	14041	3630	8.75294	AGCACGGTGTCA	S8	MG1	0.0709499	0.294928	G2M	8-MG-Luminal I
AGATAGCAAGTG_S8	12277	3076	17.3088	AGATAGCAAGTG	S8	MG1	-0.152886	0.559	G2M	9-MG-Luminal II
GCAGGGTCTCTG_S8	7711	2375	4.4871	GCAGGGTCTCTG	S8	MG1	0.129423	-0.0436089	S	13-MG-Fibroblast
GCCAAGTGGCCC_S8	9420	2631	3.83227	GCCAAGTGGCCC	S8	MG1	-0.248877	-0.434184	G1	13-MG-Fibroblast
CCCGTTATCTCA_S8	10419	2798	11.6326	CCCGTTATCTCA	S8	MG1	-0.124772	0.390428	G2M	9-MG-Luminal II
AATGGCACTACG_S8	11834	3085	6.72638	AATGGCACTACG	S8	MG1	-0.570832	-0.0993111	G1	13-MG-Fibroblast
TGGGAGCCAACA_S8	8046	2430	8.41412	TGGGAGCCAACA	S8	MG1	0.0510195	0.199062	G2M	11-MG-Basal
GCAGATTACAAA_S8	10851	3380	7.15141	GCAGATTACAAA	S8	MG1	-0.590992	-0.453753	G1	8-MG-Luminal I
TTTCGAAGGCAA_S8	11470	3275	5.3095	TTTCGAAGGCAA	S8	MG1	-0.625449	-0.35686	G1	9-MG-Luminal II
GTTTCGCCGTCG_S8	9709	2775	5.79874	GTTTCGCCGTCG	S8	MG1	0.230207	0.686162	G2M	14-Mix-Endothelial
TCTTCGGTGGTC_S8	11279	3233	13.2281	TCTTCGGTGGTC	S8	MG1	-0.300039	-0.0171504	G1	8-MG-Luminal I
TAATAGGGCTAA_S8	10308	2962	12.1944	TAATAGGGCTAA	S8	MG1	0.019135	-0.421431	S	8-MG-Luminal I
CAATGAAGACCT_S8	4611	1612	14.1401	CAATGAAGACCT	S8	MG1	-0.160067	0.131266	G2M	13-MG-Fibroblast
GAATATGTTCAC_S8	6684	2291	11.9838	GAATATGTTCAC	S8	MG1	0.0603863	0.235048	G2M	11-MG-Basal
GCGATCTTGTTG_S8	6504	1979	13.5148	GCGATCTTGTTG	S8	MG1	-0.288322	-0.327543	G1	9-MG-Luminal II
CATGGGGTGGGG_S8	6340	2149	8.26498	CATGGGGTGGGG	S8	MG1	0.0464328	0.213867	G2M	11-MG-Basal
AAGGCCGATGTC_S8	9815	3067	6.23535	AAGGCCGATGTC	S8	MG1	-0.44219	0.0706538	G2M	11-MG-Basal
ACAAAATTCGCT_S8	7634	2736	10.6366	ACAAAATTCGCT	S8	MG1	-0.361436	-0.241791	G1	8-MG-Luminal I
GCATATGACAAC_S8	6441	2126	8.80298	GCATATGACAAC	S8	MG1	-0.347311	-0.313984	G1	13-MG-Fibroblast
GTTGAATATACT_S8	8503	2772	6.93873	GTTGAATATACT	S8	MG1	-0.342366	-0.138962	G1	8-MG-Luminal I
TGGGTCTCAGAT_S8	7233	2105	8.53035	TGGGTCTCAGAT	S8	MG1	-0.268234	0.122765	G2M	13-MG-Fibroblast
TCACTATTACGT_S8	9043	2333	13.3142	TCACTATTACGT	S8	MG1	-0.0547605	-0.0295368	G1	9-MG-Luminal II
GTTATGTGCACA_S8	8591	2556	8.68351	GTTATGTGCACA	S8	MG1	-0.471366	0.024333	G2M	9-MG-Luminal II
CCTACGAATAGG_S8	6562	2293	7.86346	CCTACGAATAGG	S8	MG1	-0.0518078	0.477719	G2M	8-MG-Luminal I
AAGCCCACATTG_S8	7891	2523	5.44925	AAGCCCACATTG	S8	MG1	-0.140495	0.26136	G2M	9-MG-Luminal II
AATCAGCCTATA_S8	5482	1930	13.6264	AATCAGCCTATA	S8	MG1	0.587953	0.0600264	S	11-MG-Basal
CGACGCAGGCGG_S8	9021	2732	5.90844	CGACGCAGGCGG	S8	MG1	0.134891	0.0412636	S	9-MG-Luminal II
GAAGCCCACCCT_S8	5117	1668	6.50772	GAAGCCCACCCT	S8	MG1	-0.188218	-0.132293	G1	9-MG-Luminal II
GGTGCCGCCACA_S8	6103	2348	5.53826	GGTGCCGCCACA	S8	MG1	-0.180743	-0.0599531	G1	8-MG-Luminal I
ATCATCCGCTCG_S8	6469	2136	7.68279	ATCATCCGCTCG	S8	MG1	-0.211646	-0.0692612	G1	13-MG-Fibroblast
CAAACCCACTCT_S8	4810	1731	11.3306	CAAACCCACTCT	S8	MG1	-0.207425	-0.092788	G1	13-MG-Fibroblast
CGGTAAAATTCA_S8	4362	1570	10.7061	CGGTAAAATTCA	S8	MG1	0.0555846	-0.00483729	S	11-MG-Basal
CTAAGAGAGGAC_S8	4879	1710	12.5231	CTAAGAGAGGAC	S8	MG1	-0.0265883	-0.117927	G1	15-MT2-Immune
TTTGAAATGACA_S8	5641	1950	7.99504	TTTGAAATGACA	S8	MG1	-0.0460673	0.351217	G2M	9-MG-Luminal II
AGTACCACCCAT_S8	6093	1996	4.39849	AGTACCACCCAT	S8	MG1	-0.234056	-0.175462	G1	9-MG-Luminal II
ACAGGTAAATCC_S8	4701	1470	17.3367	ACAGGTAAATCC	S8	MG1	-0.00833483	-0.279317	G1	9-MG-Luminal II
CGTGCGATGCAC_S8	3491	1411	6.81753	CGTGCGATGCAC	S8	MG1	-0.158906	0.0286573	G2M	13-MG-Fibroblast
TGTATTCTCGGT_S8	5230	1797	9.19694	TGTATTCTCGGT	S8	MG1	0.153617	0.211522	G2M	13-MG-Fibroblast
CGTTGTGGGGGA_S8	5366	1333	7.41707	CGTTGTGGGGGA	S8	MG1	-0.634171	-0.10107	G1	5-MT2-Sub II
ACACCTCATTCT_S8	6553	2021	11.4909	ACACCTCATTCT	S8	MG1	0.1032	-0.343741	S	13-MG-Fibroblast
TAAGGATCGTTG_S8	3887	1546	20.7101	TAAGGATCGTTG	S8	MG1	0.0528326	0.111258	G2M	15-MT2-Immune
CCGGCCACTCTC_S8	3916	1428	21.2717	CCGGCCACTCTC	S8	MG1	-0.186183	0.0515978	G2M	15-MT2-Immune
GCCTTACTTATC_S8	5158	1999	7.58046	GCCTTACTTATC	S8	MG1	-0.24745	-0.213794	G1	8-MG-Luminal I
AGGATAGTGGCG_S8	7544	2639	12.4602	AGGATAGTGGCG	S8	MG1	-0.270455	-0.188434	G1	8-MG-Luminal I
CAACTGCGCATG_S8	3186	1285	7.59573	CAACTGCGCATG	S8	MG1	-0.0479808	-0.0343008	G1	13-MG-Fibroblast
ACGTGTAGATCG_S8	4351	1670	13.0085	ACGTGTAGATCG	S8	MG1	0.057276	0.0889035	G2M	15-MT2-Immune
GCTCCGGGCTTA_S8	4163	1564	2.18592	GCTCCGGGCTTA	S8	MG1	-0.219228	0.240619	G2M	9-MG-Luminal II
CATGGTGATGAT_S8	4643	1672	9.47663	CATGGTGATGAT	S8	MG1	-0.203863	-0.0854588	G1	9-MG-Luminal II
TTGACCTTTCTC_S8	3964	1387	18.3401	TTGACCTTTCTC	S8	MG1	0.0931809	-0.109572	S	11-MG-Basal
CATTCTCCATCA_S8	4635	1475	21.8123	CATTCTCCATCA	S8	MG1	-0.0961121	0.191366	G2M	13-MG-Fibroblast
CTGACTGCTGCC_S8	3118	1262	8.59525	CTGACTGCTGCC	S8	MG1	0.122743	0.39226	G2M	14-Mix-Endothelial
CTCTATACGCGG_S8	4332	1358	12.2576	CTCTATACGCGG	S8	MG1	-0.049493	-0.186529	G1	9-MG-Luminal II
CAGGACCGCTGA_S8	3260	1390	4.5092	CAGGACCGCTGA	S8	MG1	0.190225	0.0610525	S	11-MG-Basal
CTAACACTGTCC_S8	5471	1845	10.1627	CTAACACTGTCC	S8	MG1	0.0314186	0.176048	G2M	11-MG-Basal
CTTGGTGACCTA_S8	2677	1251	10.4595	CTTGGTGACCTA	S8	MG1	0.0560003	0.0907359	G2M	14-Mix-Endothelial
GCAGGTGATAAA_S8	4571	1918	4.83483	GCAGGTGATAAA	S8	MG1	0.0205611	0.195544	G2M	11-MG-Basal
CTGGTACCCTTA_S8	3429	1506	7.26159	CTGGTACCCTTA	S8	MG1	-0.0105923	-0.186309	G1	11-MG-Basal
TGCTTATTGTCC_S8	3680	1363	6.65761	TGCTTATTGTCC	S8	MG1	-0.0822303	-0.284667	G1	13-MG-Fibroblast
CAAGTTGACCAA_S8	4079	1713	4.8051	CAAGTTGACCAA	S8	MG1	-0.183746	-0.0491791	G1	9-MG-Luminal II
TCATTAGGTCCG_S8	3276	1416	6.53236	TCATTAGGTCCG	S8	MG1	-0.0864944	-0.0937408	G1	13-MG-Fibroblast
TTACTATACCGT_S8	7106	2361	9.38643	TTACTATACCGT	S8	MG1	-0.285111	-0.200235	G1	8-MG-Luminal I
TTATCTCTACCG_S8	4199	1811	5.66802	TTATCTCTACCG	S8	MG1	0.127717	-0.0677954	S	9-MG-Luminal II
CGGCTTTGTGCT_S8	4842	1496	10.0578	CGGCTTTGTGCT	S8	MG1	-0.201749	-0.253518	G1	13-MG-Fibroblast
TGTGTTCTCTGC_S8	3313	1276	14.76	TGTGTTCTCTGC	S8	MG1	-0.0264521	0.127089	G2M	9-MG-Luminal II
TGAATACAACGT_S8	2650	1171	6.37736	TGAATACAACGT	S8	MG1	0.0747124	-0.0184697	S	13-MG-Fibroblast
TGGCTACTAATT_S8	3340	1310	13.8323	TGGCTACTAATT	S8	MG1	-0.000129	0.0609059	G2M	13-MG-Fibroblast
CGTGACCTCCAT_S8	3527	1551	5.92572	CGTGACCTCCAT	S8	MG1	-0.0533701	0.108619	G2M	9-MG-Luminal II
CAGCCACCTGAN_S8	7156	2137	30.436	CAGCCACCTGAN	S8	MG1	-0.207668	-0.186089	G1	8-MG-Luminal I
CTAACAGTCGTC_S8	2849	1110	4.6332	CTAACAGTCGTC	S8	MG1	-0.127545	-0.203313	G1	13-MG-Fibroblast
AAGTTTTGTAGG_S8	2994	1458	8.14963	AAGTTTTGTAGG	S8	MG1	-0.0408285	0.0159044	G2M	9-MG-Luminal II
TCTCCGTTTCTA_S8	3996	1571	10.2102	TCTCCGTTTCTA	S8	MG1	-0.051643	-0.141308	G1	8-MG-Luminal I
TCATATTAGACG_S8	2305	831	21.8221	TCATATTAGACG	S8	MG1	-0.0517935	-0.105394	G1	5-MT2-Sub II
CGAACCCAACAG_S8	1925	928	6.5974	CGAACCCAACAG	S8	MG1	-0.0931594	0.120199	G2M	9-MG-Luminal II
CCTGCATTGCTC_S8	2582	1112	5.30596	CCTGCATTGCTC	S8	MG1	-0.131953	-0.144826	G1	13-MG-Fibroblast
GCGGTTTATGGG_S8	2633	1212	14.5841	GCGGTTTATGGG	S8	MG1	-0.152815	-0.14893	G1	8-MG-Luminal I
GTACTTAGAGTG_S8	5571	1738	32.4897	GTACTTAGAGTG	S8	MG1	-0.275823	-0.0468338	G1	8-MG-Luminal I
GTCAGATCGCAT_S8	1982	986	4.38951	GTCAGATCGCAT	S8	MG1	-0.0355466	0.0110671	G2M	11-MG-Basal
AAGCCTTAAGGN_S8	2129	986	6.52889	AAGCCTTAAGGN	S8	MG1	0.0818289	-0.158165	S	13-MG-Fibroblast
GTCCGCCGAGTT_S8	2707	954	26.3022	GTCCGCCGAGTT	S8	MG1	0.189444	0.391381	G2M	11-MG-Basal
ATGCCCTATTTC_S8	2482	1143	2.33683	ATGCCCTATTTC	S8	MG1	0.173519	0.255277	G2M	9-MG-Luminal II
CAGAGTCAGCGT_S8	1658	814	6.69481	CAGAGTCAGCGT	S8	MG1	-0.165715	-0.0445617	G1	13-MG-Fibroblast
CAAATAAGCAAG_S8	3403	1381	19.8648	CAAATAAGCAAG	S8	MG1	-0.0730713	0.0443418	G2M	8-MG-Luminal I
GGGCGGTAAGGA_S8	2266	1042	14.6514	GGGCGGTAAGGA	S8	MG1	0.00930949	0.175095	G2M	14-Mix-Endothelial
GGGTCTAGATCG_S8	2819	1326	7.5204	GGGTCTAGATCG	S8	MG1	-0.109435	0.109132	G2M	9-MG-Luminal II
ACGTTCGGCACG_S8	2783	1255	4.70715	ACGTTCGGCACG	S8	MG1	0.0367291	0.0569481	G2M	9-MG-Luminal II
CCCAGGACCAGA_S8	6136	2065	16.2484	CCCAGGACCAGA	S8	MG1	-0.22074	-0.12511	G1	8-MG-Luminal I
TAATACAGAAAN_S8	2556	1036	9.19405	TAATACAGAAAN	S8	MG1	-0.0515068	0.0357666	G2M	9-MG-Luminal II
ACCGGGGAACCN_S8	2412	1064	3.23383	ACCGGGGAACCN	S8	MG1	-0.274311	-0.140868	G1	13-MG-Fibroblast
AAAATTTATCCT_S8	2344	1026	8.61775	AAAATTTATCCT	S8	MG1	-0.224417	-0.0846526	G1	9-MG-Luminal II
CAGTAGTATTGT_S8	1777	846	4.44569	CAGTAGTATTGT	S8	MG1	-0.0911169	0.0691879	G2M	8-MG-Luminal I
CTGAACTCAAAA_S8	2556	1200	8.41158	CTGAACTCAAAA	S8	MG1	-0.141821	-0.144239	G1	8-MG-Luminal I
ACAGGCGTCACA_S8	1257	803	11.0581	ACAGGCGTCACA	S8	MG1	0.0630093	0.0948402	G2M	8-MG-Luminal I
GTCACTGCCCAT_S8	2073	850	15.7742	GTCACTGCCCAT	S8	MG1	-0.0262801	-0.00747581	G1	14-Mix-Endothelial
GAGGCTAGGTTC_S8	1852	857	31.1555	GAGGCTAGGTTC	S8	MG1	0.0880281	-0.0472735	S	3-MT2-Proliferative
TTGCCGTTCCTA_S8	1503	949	6.65336	TTGCCGTTCCTA	S8	MG1	-0.0428423	0.128701	G2M	9-MG-Luminal II
GCGTTCGGAGCG_Xu738_MG2	15516	4343	4.37613	GCGTTCGGAGCG	Xu738_MG2	MG2	0.00271096	0.333038	G2M	9-MG-Luminal II
GCCAAGGCCTTA_Xu738_MG2	36749	5930	1.37691	GCCAAGGCCTTA	Xu738_MG2	MG2	0.496163	1.88341	G2M	9-MG-Luminal II
CCCTTTGTTCAT_Xu738_MG2	15954	3721	8.61853	CCCTTTGTTCAT	Xu738_MG2	MG2	0.202736	0.529204	G2M	11-MG-Basal
ATCCGAAGCCCC_Xu738_MG2	21268	4708	2.85405	ATCCGAAGCCCC	Xu738_MG2	MG2	-0.282399	-0.109661	G1	9-MG-Luminal II
TAGAGCACCCTG_Xu738_MG2	11616	3276	12.741	TAGAGCACCCTG	Xu738_MG2	MG2	-0.227342	-0.136799	G1	9-MG-Luminal II
CATAGTACATAG_Xu738_MG2	11328	3526	5.28778	CATAGTACATAG	Xu738_MG2	MG2	0.121166	0.169322	G2M	9-MG-Luminal II
GCTGGTGGAATG_Xu738_MG2	21839	5067	5.43065	GCTGGTGGAATG	Xu738_MG2	MG2	0.413973	0.830457	G2M	9-MG-Luminal II
TATGGCCAGCTA_Xu738_MG2	23654	5073	1.79251	TATGGCCAGCTA	Xu738_MG2	MG2	1.16085	1.70029	G2M	9-MG-Luminal II
TCCCACTCGTTC_Xu738_MG2	21305	4433	2.71767	TCCCACTCGTTC	Xu738_MG2	MG2	0.470823	1.45796	G2M	9-MG-Luminal II
GGGCTCATTGAG_Xu738_MG2	21219	4892	2.20086	GGGCTCATTGAG	Xu738_MG2	MG2	0.247329	0.222788	S	8-MG-Luminal I
GTATCACTGCAC_Xu738_MG2	29880	5148	1.61312	GTATCACTGCAC	Xu738_MG2	MG2	-0.119949	0.308407	G2M	9-MG-Luminal II
TTTCTACGTTCA_Xu738_MG2	28921	5489	2.80765	TTTCTACGTTCA	Xu738_MG2	MG2	1.34871	0.952286	S	9-MG-Luminal II
CCGGTTTGCTGG_Xu738_MG2	20368	4480	3.42203	CCGGTTTGCTGG	Xu738_MG2	MG2	-0.390459	0.892699	G2M	9-MG-Luminal II
AGTTCACACTGG_Xu738_MG2	15542	4234	3.08841	AGTTCACACTGG	Xu738_MG2	MG2	0.375101	1.04395	G2M	9-MG-Luminal II
ACTTTGTTTAAG_Xu738_MG2	21138	4906	4.30031	ACTTTGTTTAAG	Xu738_MG2	MG2	0.810566	-0.274558	S	8-MG-Luminal I
CTTCACAGATCT_Xu738_MG2	23419	4840	1.89163	CTTCACAGATCT	Xu738_MG2	MG2	-0.354056	0.986504	G2M	9-MG-Luminal II
CCAGGCATTTCT_Xu738_MG2	17703	4142	3.20285	CCAGGCATTTCT	Xu738_MG2	MG2	0.335516	0.377212	G2M	9-MG-Luminal II
GAAGGAATCGTG_Xu738_MG2	8680	2827	4.98848	GAAGGAATCGTG	Xu738_MG2	MG2	-0.0551841	-0.231195	G1	9-MG-Luminal II
CACCTATAAATC_Xu738_MG2	16467	4178	2.83597	CACCTATAAATC	Xu738_MG2	MG2	0.684874	1.26409	G2M	11-MG-Basal
CTCGGGCAGCAT_Xu738_MG2	19194	4703	2.1465	CTCGGGCAGCAT	Xu738_MG2	MG2	-0.274933	0.155162	G2M	8-MG-Luminal I
CATAGGAGTTCC_Xu738_MG2	22823	4817	4.29391	CATAGGAGTTCC	Xu738_MG2	MG2	0.367737	0.514086	G2M	8-MG-Luminal I
CAAGGACCATAT_Xu738_MG2	19030	4337	2.165	CAAGGACCATAT	Xu738_MG2	MG2	0.397098	0.47382	G2M	9-MG-Luminal II
TGCCTTTTTAGG_Xu738_MG2	6334	2197	7.49921	TGCCTTTTTAGG	Xu738_MG2	MG2	0.284375	-0.100147	S	9-MG-Luminal II
CCTTAGCCTCGA_Xu738_MG2	18048	4516	2.7039	CCTTAGCCTCGA	Xu738_MG2	MG2	-0.454844	0.0865782	G2M	9-MG-Luminal II
GACATCCACATA_Xu738_MG2	17468	4404	1.68308	GACATCCACATA	Xu738_MG2	MG2	0.513153	0.50885	S	9-MG-Luminal II
GCTTGGGTCCTT_Xu738_MG2	19622	4687	4.64784	GCTTGGGTCCTT	Xu738_MG2	MG2	0.793347	0.355826	S	9-MG-Luminal II
CCAGCAAGGAAT_Xu738_MG2	8841	2867	6.66214	CCAGCAAGGAAT	Xu738_MG2	MG2	0.321352	0.668437	G2M	9-MG-Luminal II
TTCCGAGTAGAT_Xu738_MG2	15460	4051	2.40621	TTCCGAGTAGAT	Xu738_MG2	MG2	0.330301	-0.154204	S	9-MG-Luminal II
TATCCATTGCAT_Xu738_MG2	18281	4781	5.45375	TATCCATTGCAT	Xu738_MG2	MG2	0.0675787	0.154867	G2M	8-MG-Luminal I
TTCGGGTGAAGT_Xu738_MG2	18261	4354	4.47402	TTCGGGTGAAGT	Xu738_MG2	MG2	0.339582	0.446386	G2M	8-MG-Luminal I
CCAGGTCATTAT_Xu738_MG2	20384	4767	2.16346	CCAGGTCATTAT	Xu738_MG2	MG2	-0.0041928	-0.255457	G1	9-MG-Luminal II
ATAGCGCTAATC_Xu738_MG2	18073	4251	3.14281	ATAGCGCTAATC	Xu738_MG2	MG2	0.323822	0.938422	G2M	9-MG-Luminal II
CAGGCTGCCCCC_Xu738_MG2	21080	4326	1.71252	CAGGCTGCCCCC	Xu738_MG2	MG2	0.4355	0.538348	G2M	9-MG-Luminal II
TTGCCAATACAA_Xu738_MG2	16006	4562	2.27415	TTGCCAATACAA	Xu738_MG2	MG2	-0.134526	-0.347419	G1	8-MG-Luminal I
TTGGATGCGACT_Xu738_MG2	5890	2276	3.19185	TTGGATGCGACT	Xu738_MG2	MG2	0.276863	0.392773	G2M	11-MG-Basal
GTCCCGTTGAAC_Xu738_MG2	6290	2649	7.75835	GTCCCGTTGAAC	Xu738_MG2	MG2	-0.0610311	-0.0653392	G1	8-MG-Luminal I
CGTTTTCACCTC_Xu738_MG2	16923	4594	2.84819	CGTTTTCACCTC	Xu738_MG2	MG2	-0.351299	-0.323156	G1	8-MG-Luminal I
CATCGAATCAGG_Xu738_MG2	14951	4264	3.97298	CATCGAATCAGG	Xu738_MG2	MG2	0.279597	-0.151549	S	8-MG-Luminal I
ACCCGCGTTCAC_Xu738_MG2	18877	4403	6.19272	ACCCGCGTTCAC	Xu738_MG2	MG2	-0.330645	0.261873	G2M	9-MG-Luminal II
GGCAGGCCATGC_Xu738_MG2	15257	3554	3.91296	GGCAGGCCATGC	Xu738_MG2	MG2	-0.658453	-0.0112832	G1	9-MG-Luminal II
GTAAGGTCGTGG_Xu738_MG2	15743	4268	8.00356	GTAAGGTCGTGG	Xu738_MG2	MG2	-0.289671	-0.39587	G1	8-MG-Luminal I
GACATTCGTGAA_Xu738_MG2	13483	3662	4.16821	GACATTCGTGAA	Xu738_MG2	MG2	0.242539	-0.227876	S	9-MG-Luminal II
GTATCTTACTCA_Xu738_MG2	14263	3842	2.68527	GTATCTTACTCA	Xu738_MG2	MG2	0.0588256	-0.149041	S	9-MG-Luminal II
CTTTGTTAACCT_Xu738_MG2	15016	4165	2.31753	CTTTGTTAACCT	Xu738_MG2	MG2	-0.410975	-0.503909	G1	8-MG-Luminal I
CGTAAGTGAAGA_Xu738_MG2	14861	4349	5.5178	CGTAAGTGAAGA	Xu738_MG2	MG2	0.707687	0.10118	S	11-MG-Basal
ACAGTCAGCTGA_Xu738_MG2	12798	3541	1.87529	ACAGTCAGCTGA	Xu738_MG2	MG2	0.00994785	0.168953	G2M	9-MG-Luminal II
GCCAGGGCGTAA_Xu738_MG2	12076	3903	4.32262	GCCAGGGCGTAA	Xu738_MG2	MG2	-0.196694	-0.169764	G1	8-MG-Luminal I
GATCGGATTGCA_Xu738_MG2	6650	2577	9.30827	GATCGGATTGCA	Xu738_MG2	MG2	0.235176	-0.0328171	S	9-MG-Luminal II
ACAGCAGGTCGG_Xu738_MG2	13112	4020	2.28035	ACAGCAGGTCGG	Xu738_MG2	MG2	0.176752	0.518732	G2M	14-Mix-Endothelial
CGAAGGCCTCCC_Xu738_MG2	14421	2984	2.0595	CGAAGGCCTCCC	Xu738_MG2	MG2	-0.195453	-0.414823	G1	9-MG-Luminal II
TTAGAGCCGCAC_Xu738_MG2	5602	2103	3.92717	TTAGAGCCGCAC	Xu738_MG2	MG2	-0.0947228	0.351844	G2M	9-MG-Luminal II
GTCTGGTAGCAT_Xu738_MG2	5860	2338	2.67918	GTCTGGTAGCAT	Xu738_MG2	MG2	0.122717	0.299484	G2M	11-MG-Basal
TGAAGAATAATT_Xu738_MG2	5773	2219	9.09406	TGAAGAATAATT	Xu738_MG2	MG2	-0.0140258	0.1	G2M	9-MG-Luminal II
GTAGCTCCTTCG_Xu738_MG2	6267	2451	7.53151	GTAGCTCCTTCG	Xu738_MG2	MG2	-0.0117973	-0.02441	G1	8-MG-Luminal I
GGGCTCCCATGT_Xu738_MG2	6363	2364	6.7421	GGGCTCCCATGT	Xu738_MG2	MG2	0.0802605	0.277434	G2M	9-MG-Luminal II
TAGCTTGCCTGC_Xu738_MG2	11038	2600	1.975	TAGCTTGCCTGC	Xu738_MG2	MG2	-0.494142	-0.42146	G1	9-MG-Luminal II
GTAAGTATACCA_Xu738_MG2	14647	4178	4.18516	GTAAGTATACCA	Xu738_MG2	MG2	0.363763	0.828097	G2M	8-MG-Luminal I
AAAGGCCTTACC_Xu738_MG2	10543	3598	5.51077	AAAGGCCTTACC	Xu738_MG2	MG2	-0.157167	0.512463	G2M	8-MG-Luminal I
CACCAAGCCACA_Xu738_MG2	10985	3264	2.31224	CACCAAGCCACA	Xu738_MG2	MG2	0.47837	0.227065	S	8-MG-Luminal I
AACACAACCGAG_Xu738_MG2	11538	3620	4.9402	AACACAACCGAG	Xu738_MG2	MG2	0.304891	0.446608	G2M	8-MG-Luminal I
CGTCGGCGAGAT_Xu738_MG2	8581	2840	3.81074	CGTCGGCGAGAT	Xu738_MG2	MG2	0.406644	1.25251	G2M	14-Mix-Endothelial
CCACGACTTAGG_Xu738_MG2	11326	3398	7.62847	CCACGACTTAGG	Xu738_MG2	MG2	0.139718	0.149484	G2M	8-MG-Luminal I
ATCGAGTGGTGC_Xu738_MG2	10817	3544	2.04308	ATCGAGTGGTGC	Xu738_MG2	MG2	0.0530016	0.292994	G2M	8-MG-Luminal I
GTAACTCCATCG_Xu738_MG2	9824	3119	2.13762	GTAACTCCATCG	Xu738_MG2	MG2	0.169711	0.0911504	S	9-MG-Luminal II
CGCGCAGGCCGT_Xu738_MG2	10851	3126	3.03198	CGCGCAGGCCGT	Xu738_MG2	MG2	-0.0294989	0.119322	G2M	14-Mix-Endothelial
CGAGAGTTCATA_Xu738_MG2	4846	2158	5.07635	CGAGAGTTCATA	Xu738_MG2	MG2	0.296666	0.278319	S	11-MG-Basal
ATATCACTCCAT_Xu738_MG2	11373	3813	3.07746	ATATCACTCCAT	Xu738_MG2	MG2	0.0866818	0.0522124	S	8-MG-Luminal I
CGTTTTGCACGC_Xu738_MG2	4907	2059	4.68718	CGTTTTGCACGC	Xu738_MG2	MG2	0.0231466	0.290708	G2M	8-MG-Luminal I
CCGGACAGGTTC_Xu738_MG2	11064	3440	5.96529	CCGGACAGGTTC	Xu738_MG2	MG2	0.605279	0.791445	G2M	5-MT2-Sub II
GTCTGTTGTCTC_Xu738_MG2	12259	3370	10.6534	GTCTGTTGTCTC	Xu738_MG2	MG2	0.192674	-0.192847	S	9-MG-Luminal II
CAGAAGGTATCT_Xu738_MG2	10289	3543	2.29371	CAGAAGGTATCT	Xu738_MG2	MG2	-0.329221	-0.0963127	G1	8-MG-Luminal I
CAAATCCGAATA_Xu738_MG2	9806	2960	9.01489	CAAATCCGAATA	Xu738_MG2	MG2	-0.0814092	-0.0764749	G1	8-MG-Luminal I
GAATATTTATTC_Xu738_MG2	13395	3580	1.74692	GAATATTTATTC	Xu738_MG2	MG2	0.106991	0.487758	G2M	9-MG-Luminal II
TTCACTGTTCGT_Xu738_MG2	12003	3639	6.23178	TTCACTGTTCGT	Xu738_MG2	MG2	-0.192938	-0.120206	G1	8-MG-Luminal I
GAGAAATTGGAA_Xu738_MG2	10255	3495	2.39883	GAGAAATTGGAA	Xu738_MG2	MG2	0.230742	0.54174	G2M	4-MT1-Epithelial
ACGTTTGCCGGT_Xu738_MG2	10077	3092	7.403	ACGTTTGCCGGT	Xu738_MG2	MG2	0.118271	0.359218	G2M	9-MG-Luminal II
GGTCTTGTGAAG_Xu738_MG2	10469	3262	4.47989	GGTCTTGTGAAG	Xu738_MG2	MG2	0.244733	0.197493	S	8-MG-Luminal I
CTATTATAAGAG_Xu738_MG2	3276	1428	12.851	CTATTATAAGAG	Xu738_MG2	MG2	0.0316011	-0.0627581	S	9-MG-Luminal II
GTGGTTCGCCCC_Xu738_MG2	10219	3269	5.30385	GTGGTTCGCCCC	Xu738_MG2	MG2	0.00605371	0.118289	G2M	8-MG-Luminal I
GGGTGGTTGTAT_Xu738_MG2	9489	3048	3.40394	GGGTGGTTGTAT	Xu738_MG2	MG2	0.381935	0.102139	S	9-MG-Luminal II
GGCCGCGGCTCG_Xu738_MG2	4931	2046	12.1274	GGCCGCGGCTCG	Xu738_MG2	MG2	-0.132917	-0.0929941	G1	8-MG-Luminal I
ACAAACTTCACG_Xu738_MG2	7687	2826	6.19227	ACAAACTTCACG	Xu738_MG2	MG2	0.081662	0.0558997	S	8-MG-Luminal I
AGACTCATTATG_Xu738_MG2	9271	3180	4.94014	AGACTCATTATG	Xu738_MG2	MG2	0.121706	-0.388053	S	9-MG-Luminal II
GTCGCATGCATC_Xu738_MG2	8627	3130	4.1034	GTCGCATGCATC	Xu738_MG2	MG2	-0.0570565	-0.00368732	G1	8-MG-Luminal I
GCCTGCCGCGCA_Xu738_MG2	10062	2958	4.15424	GCCTGCCGCGCA	Xu738_MG2	MG2	-0.0488432	0.0809735	G2M	8-MG-Luminal I
AACCATCCGATC_Xu738_MG2	9829	2793	6.61308	AACCATCCGATC	Xu738_MG2	MG2	0.0704735	-0.075295	S	9-MG-Luminal II
ATCCGCATCTCG_Xu738_MG2	8923	2817	13.9975	ATCCGCATCTCG	Xu738_MG2	MG2	-0.125991	0.72205	G2M	9-MG-Luminal II
AGTAGTTACCAG_Xu738_MG2	9655	2935	3.11756	AGTAGTTACCAG	Xu738_MG2	MG2	-0.127254	0.0548673	G2M	9-MG-Luminal II
CTTAGAAATCGG_Xu738_MG2	9395	3347	1.91591	CTTAGAAATCGG	Xu738_MG2	MG2	-0.00598479	-0.263422	G1	8-MG-Luminal I
CGTAGTAGAATT_Xu738_MG2	8973	3114	2.47409	CGTAGTAGAATT	Xu738_MG2	MG2	0.238427	0.775885	G2M	14-Mix-Endothelial
TTTCGGAGTCAA_Xu738_MG2	9108	2789	1.52613	TTTCGGAGTCAA	Xu738_MG2	MG2	0.178085	0.112389	S	8-MG-Luminal I
GGGGTACGTTAA_Xu738_MG2	9639	3069	2.93599	GGGGTACGTTAA	Xu738_MG2	MG2	0.0993406	0.571681	G2M	14-Mix-Endothelial
TTCCCAAGCAAT_Xu738_MG2	8469	3052	6.45885	TTCCCAAGCAAT	Xu738_MG2	MG2	0.249029	-0.0325959	S	8-MG-Luminal I
CGTATAATCTGG_Xu738_MG2	8125	2828	4.11077	CGTATAATCTGG	Xu738_MG2	MG2	0.00283732	-0.134218	S	9-MG-Luminal II
ATGGGTGACGGA_Xu738_MG2	4388	1981	3.85141	ATGGGTGACGGA	Xu738_MG2	MG2	-0.0730581	0.110177	G2M	8-MG-Luminal I
TAGTGCTACGTA_Xu738_MG2	9446	2912	3.96993	TAGTGCTACGTA	Xu738_MG2	MG2	-0.145335	0.225295	G2M	8-MG-Luminal I
GAATCGGATGTA_Xu738_MG2	8850	2660	9.81921	GAATCGGATGTA	Xu738_MG2	MG2	0.356951	-0.0565634	S	5-MT2-Sub II
TTTGGACACGCA_Xu738_MG2	8766	2779	1.57426	TTTGGACACGCA	Xu738_MG2	MG2	0.272509	0.129056	S	11-MG-Basal
TACTAAGATGGT_Xu738_MG2	9208	3144	3.69244	TACTAAGATGGT	Xu738_MG2	MG2	0.310715	0.444027	G2M	5-MT2-Sub II
GGGTTGTCCCAA_Xu738_MG2	8146	2808	6.10115	GGGTTGTCCCAA	Xu738_MG2	MG2	0.0827647	0.0242625	S	9-MG-Luminal II
CTAGTTAGCTTC_Xu738_MG2	8431	2825	14.4823	CTAGTTAGCTTC	Xu738_MG2	MG2	-0.036127	0.0603982	G2M	14-Mix-Endothelial
TAACAGCTCGTG_Xu738_MG2	10449	2678	1.69394	TAACAGCTCGTG	Xu738_MG2	MG2	-0.291784	-0.0737463	G1	9-MG-Luminal II
TTATTTTACCCC_Xu738_MG2	3269	1617	4.89446	TTATTTTACCCC	Xu738_MG2	MG2	-0.014244	-0.110029	G1	8-MG-Luminal I
CCCACCAGTCTT_Xu738_MG2	7536	3001	2.45488	CCCACCAGTCTT	Xu738_MG2	MG2	-0.207021	-0.144764	G1	8-MG-Luminal I
TCTCCGCGTCCA_Xu738_MG2	8714	2742	2.10007	TCTCCGCGTCCA	Xu738_MG2	MG2	0.894491	0.892478	S	11-MG-Basal
GGAACGCACACG_Xu738_MG2	9186	3455	3.02634	GGAACGCACACG	Xu738_MG2	MG2	0.28117	-0.0794248	S	8-MG-Luminal I
GAAGCATGGTGT_Xu738_MG2	8767	2945	4.40287	GAAGCATGGTGT	Xu738_MG2	MG2	0.439945	0.208555	S	11-MG-Basal
ATATGGTCGCAC_Xu738_MG2	8588	2714	1.81649	ATATGGTCGCAC	Xu738_MG2	MG2	0.275094	0.327876	G2M	9-MG-Luminal II
TAAAGGGGTGTA_Xu738_MG2	10078	3240	8.06708	TAAAGGGGTGTA	Xu738_MG2	MG2	-0.229547	0.462168	G2M	9-MG-Luminal II
CAGATCGCAGGT_Xu738_MG2	6949	2392	2.24493	CAGATCGCAGGT	Xu738_MG2	MG2	-0.225515	-0.0505162	G1	8-MG-Luminal I
ATGCAAGTTGCC_Xu738_MG2	7042	2259	3.05311	ATGCAAGTTGCC	Xu738_MG2	MG2	0.183599	0.34882	G2M	9-MG-Luminal II
TCCAGACCACAT_Xu738_MG2	8381	2668	7.63632	TCCAGACCACAT	Xu738_MG2	MG2	0.113389	0.108555	S	9-MG-Luminal II
TTCCTTCTGACT_Xu738_MG2	3306	1554	5.11192	TTCCTTCTGACT	Xu738_MG2	MG2	-0.0521401	-0.0162979	G1	8-MG-Luminal I
TGATCTCGCTTA_Xu738_MG2	7766	2722	6.72161	TGATCTCGCTTA	Xu738_MG2	MG2	0.123693	0.469543	G2M	9-MG-Luminal II
AATCTGCAGAGA_Xu738_MG2	6612	2369	3.43315	AATCTGCAGAGA	Xu738_MG2	MG2	0.450709	0.363717	S	11-MG-Basal
GCAAGGTTGAGG_Xu738_MG2	3706	1744	9.39018	GCAAGGTTGAGG	Xu738_MG2	MG2	-0.102913	-0.0383481	G1	8-MG-Luminal I
CTATACAACGAC_Xu738_MG2	8655	3253	5.99653	CTATACAACGAC	Xu738_MG2	MG2	-0.0638914	0.204351	G2M	8-MG-Luminal I
TCACCGGTTTTG_Xu738_MG2	7512	2953	3.92705	TCACCGGTTTTG	Xu738_MG2	MG2	-0.330117	-0.124853	G1	8-MG-Luminal I
CCTGCACTTTAA_Xu738_MG2	8263	3031	7.49123	CCTGCACTTTAA	Xu738_MG2	MG2	-0.0505778	0.359292	G2M	8-MG-Luminal I
GTCCAACTTCGA_Xu738_MG2	7910	2548	11.4665	GTCCAACTTCGA	Xu738_MG2	MG2	-0.152423	-0.0122419	G1	9-MG-Luminal II
TTCTGACATAAA_Xu738_MG2	3531	1693	7.22175	TTCTGACATAAA	Xu738_MG2	MG2	-0.0835918	-0.139749	G1	8-MG-Luminal I
ATACTCGTTATT_Xu738_MG2	9109	3106	6.76254	ATACTCGTTATT	Xu738_MG2	MG2	-0.0676477	0.535841	G2M	8-MG-Luminal I
GCTGGGGCACGG_Xu738_MG2	8902	2867	2.99933	GCTGGGGCACGG	Xu738_MG2	MG2	-0.0650286	0.320059	G2M	8-MG-Luminal I
CTGTAACCTAAC_Xu738_MG2	6259	2383	4.50551	CTGTAACCTAAC	Xu738_MG2	MG2	-0.101948	0.198378	G2M	14-Mix-Endothelial
GCGTTTTCCCTC_Xu738_MG2	5923	2157	2.88705	GCGTTTTCCCTC	Xu738_MG2	MG2	0.0328991	0.388274	G2M	9-MG-Luminal II
AACATGGCGCAG_Xu738_MG2	3057	1336	10.2061	AACATGGCGCAG	Xu738_MG2	MG2	-0.0729203	0.209071	G2M	9-MG-Luminal II
GGCAATCCGGGC_Xu738_MG2	7173	2374	7.73735	GGCAATCCGGGC	Xu738_MG2	MG2	0.188917	0.427139	G2M	9-MG-Luminal II
AAGTGTTAGATT_Xu738_MG2	4392	1854	4.03005	AAGTGTTAGATT	Xu738_MG2	MG2	-0.0855331	-0.182522	G1	13-MG-Fibroblast
TCGCGCGTTGTA_Xu738_MG2	7785	2532	3.80218	TCGCGCGTTGTA	Xu738_MG2	MG2	-0.0255933	-0.010177	G1	8-MG-Luminal I
CTGGGACAGTAT_Xu738_MG2	6199	2554	2.66172	CTGGGACAGTAT	Xu738_MG2	MG2	0.231408	0.218584	S	11-MG-Basal
AGCGGCGAACTA_Xu738_MG2	8432	3105	8.10009	AGCGGCGAACTA	Xu738_MG2	MG2	0.214913	-0.14941	S	9-MG-Luminal II
TCCGAGCTCATA_Xu738_MG2	7792	2745	6.46817	TCCGAGCTCATA	Xu738_MG2	MG2	0.213534	-0.104499	S	14-Mix-Endothelial
AGGTGGATGGAC_Xu738_MG2	7335	2708	4.64894	AGGTGGATGGAC	Xu738_MG2	MG2	0.427137	0.35118	S	9-MG-Luminal II
ATGGGTTCAATC_Xu738_MG2	2799	1288	12.7546	ATGGGTTCAATC	Xu738_MG2	MG2	0.0157259	0.0808997	G2M	9-MG-Luminal II
GTATATAGGACC_Xu738_MG2	6448	2074	2.63648	GTATATAGGACC	Xu738_MG2	MG2	-0.0909895	-0.156932	G1	13-MG-Fibroblast
GGCATGATGCAT_Xu738_MG2	7088	2699	3.52709	GGCATGATGCAT	Xu738_MG2	MG2	0.239644	0.223599	S	9-MG-Luminal II
GGGCTTTTCTTA_Xu738_MG2	7625	2513	14.4525	GGGCTTTTCTTA	Xu738_MG2	MG2	0.200255	0.282227	G2M	5-MT2-Sub II
CATACGGTAATC_Xu738_MG2	6750	2453	4.32593	CATACGGTAATC	Xu738_MG2	MG2	-0.104257	0.325516	G2M	9-MG-Luminal II
CTATTCCTTCGA_Xu738_MG2	7448	2419	9.22395	CTATTCCTTCGA	Xu738_MG2	MG2	0.0703701	0.487906	G2M	14-Mix-Endothelial
ACGCGTCGGGCA_Xu738_MG2	3560	1508	11.7697	ACGCGTCGGGCA	Xu738_MG2	MG2	0.0645461	0.112463	G2M	11-MG-Basal
TATAAATTTGTG_Xu738_MG2	8587	3446	1.36252	TATAAATTTGTG	Xu738_MG2	MG2	-0.0729432	0.594617	G2M	8-MG-Luminal I
CAAGGAATAGTA_Xu738_MG2	8648	2859	4.93756	CAAGGAATAGTA	Xu738_MG2	MG2	0.0762975	0.528392	G2M	12-MT2-Sub IV
TAGTGACCAGGA_Xu738_MG2	5704	2032	7.99439	TAGTGACCAGGA	Xu738_MG2	MG2	0.356813	0.393953	G2M	9-MG-Luminal II
GAGAAAGTAGTG_Xu738_MG2	7398	2678	10.5028	GAGAAAGTAGTG	Xu738_MG2	MG2	-0.179739	0.100442	G2M	8-MG-Luminal I
AGAAACCCTCCA_Xu738_MG2	6323	2583	2.40392	AGAAACCCTCCA	Xu738_MG2	MG2	-0.11903	-0.0938053	G1	8-MG-Luminal I
GGCGAAACACAG_Xu738_MG2	6388	2263	7.68629	GGCGAAACACAG	Xu738_MG2	MG2	-0.0875893	0.0707227	G2M	8-MG-Luminal I
CAGTGCTGAGCA_Xu738_MG2	3184	1552	8.22864	CAGTGCTGAGCA	Xu738_MG2	MG2	0.00850047	0.181342	G2M	9-MG-Luminal II
GTTCCAGGCCGC_Xu738_MG2	7605	2626	8.86259	GTTCCAGGCCGC	Xu738_MG2	MG2	-0.156213	-0.14941	G1	9-MG-Luminal II
CGGAGACTCTCC_Xu738_MG2	2880	1495	7.84722	CGGAGACTCTCC	Xu738_MG2	MG2	-0.114986	0.0466077	G2M	8-MG-Luminal I
ACAAACTTGCTC_Xu738_MG2	6084	2631	5.24326	ACAAACTTGCTC	Xu738_MG2	MG2	0.138615	-0.160988	S	9-MG-Luminal II
TTATGCGGTCTG_Xu738_MG2	7953	2678	9.69445	TTATGCGGTCTG	Xu738_MG2	MG2	0.434696	0.0123894	S	9-MG-Luminal II
GCCGCTGGCTAG_Xu738_MG2	2473	1203	5.05459	GCCGCTGGCTAG	Xu738_MG2	MG2	0.0309004	0.150959	G2M	9-MG-Luminal II
TTAATTCAATAT_Xu738_MG2	9397	3239	6.51272	TTAATTCAATAT	Xu738_MG2	MG2	0.14213	0.182153	G2M	8-MG-Luminal I
ATTAGAACATGC_Xu738_MG2	6020	2527	5.66445	ATTAGAACATGC	Xu738_MG2	MG2	-0.0689802	-0.000811209	G1	8-MG-Luminal I
ATTTCAGTCCTT_Xu738_MG2	3771	1350	9.62609	ATTTCAGTCCTT	Xu738_MG2	MG2	-0.0797781	-0.039528	G1	13-MG-Fibroblast
ACATGGAGTTGC_Xu738_MG2	6998	2645	5.61589	ACATGGAGTTGC	Xu738_MG2	MG2	-0.103568	-0.00125369	G1	8-MG-Luminal I
CAGTGTATTGGT_Xu738_MG2	6891	2291	9.20041	CAGTGTATTGGT	Xu738_MG2	MG2	0.285512	0.149926	S	9-MG-Luminal II
AAGTGGCGCCGT_Xu738_MG2	5945	2430	3.07822	AAGTGGCGCCGT	Xu738_MG2	MG2	-0.0822248	-0.0320059	G1	8-MG-Luminal I
CTAAAAAAAACT_Xu738_MG2	1958	1053	16.7518	CTAAAAAAAACT	Xu738_MG2	MG2	0.126795	-0.0579646	S	3-MT2-Proliferative
ACCACAGGTAGG_Xu738_MG2	6238	2444	4.168	ACCACAGGTAGG	Xu738_MG2	MG2	-0.0212512	0.341888	G2M	14-Mix-Endothelial
CCACCTTAGCTT_Xu738_MG2	6065	1970	3.67683	CCACCTTAGCTT	Xu738_MG2	MG2	-0.0083856	0.40708	G2M	9-MG-Luminal II
AATTAACCTAAT_Xu738_MG2	7049	2426	7.00809	AATTAACCTAAT	Xu738_MG2	MG2	0.202139	0.312832	G2M	9-MG-Luminal II
ACCTCGACAATT_Xu738_MG2	6443	2516	1.39686	ACCTCGACAATT	Xu738_MG2	MG2	-0.103867	0.0216077	G2M	13-MG-Fibroblast
AACAGTTGCATT_Xu738_MG2	6225	2650	4.70683	AACAGTTGCATT	Xu738_MG2	MG2	-0.10196	-0.0980088	G1	8-MG-Luminal I
TCTGGACTACAT_Xu738_MG2	6537	2162	7.29693	TCTGGACTACAT	Xu738_MG2	MG2	0.503687	0.619469	G2M	14-Mix-Endothelial
CTACTCAGACGA_Xu738_MG2	6088	2280	8.42641	CTACTCAGACGA	Xu738_MG2	MG2	-0.0693822	-0.084587	G1	9-MG-Luminal II
TAGAGGGTTCCT_Xu738_MG2	7076	2269	3.16563	TAGAGGGTTCCT	Xu738_MG2	MG2	-0.116893	-0.000663717	G1	9-MG-Luminal II
TATTACGGAACG_Xu738_MG2	5685	2374	4.60862	TATTACGGAACG	Xu738_MG2	MG2	0.0424564	0.500442	G2M	8-MG-Luminal I
GAGTGGCAATAA_Xu738_MG2	6683	2441	8.33458	GAGTGGCAATAA	Xu738_MG2	MG2	0.041951	0.234145	G2M	9-MG-Luminal II
GCTTCGAACTTC_Xu738_MG2	3432	1506	10.7517	GCTTCGAACTTC	Xu738_MG2	MG2	0.0403198	-0.0365782	S	8-MG-Luminal I
AATGGTATGCGA_Xu738_MG2	3244	1465	9.34032	AATGGTATGCGA	Xu738_MG2	MG2	-0.0180578	-0.00825959	G1	8-MG-Luminal I
GTAGATGGGCGG_Xu738_MG2	6359	2511	12.7379	GTAGATGGGCGG	Xu738_MG2	MG2	0.0813518	-0.0798673	S	8-MG-Luminal I
ATCAATTTTTCA_Xu738_MG2	4183	1522	8.05642	ATCAATTTTTCA	Xu738_MG2	MG2	-0.129081	-0.165855	G1	13-MG-Fibroblast
ACCCACACCGAC_Xu738_MG2	6661	2254	10.0285	ACCCACACCGAC	Xu738_MG2	MG2	-0.111058	0.532006	G2M	9-MG-Luminal II
GCGTGCGTTAAG_Xu738_MG2	6390	2460	9.35837	GCGTGCGTTAAG	Xu738_MG2	MG2	-0.0925173	-0.116077	G1	8-MG-Luminal I
GGCAGCGCGCTC_Xu738_MG2	3772	1570	2.35949	GGCAGCGCGCTC	Xu738_MG2	MG2	-0.22563	-0.136726	G1	13-MG-Fibroblast
GTAATTACGTAG_Xu738_MG2	6297	2426	4.30364	GTAATTACGTAG	Xu738_MG2	MG2	0.204482	0.0698378	S	9-MG-Luminal II
TCTCGAGAACTT_Xu738_MG2	2468	1152	10.3323	TCTCGAGAACTT	Xu738_MG2	MG2	0.0774921	0.0521386	S	8-MG-Luminal I
CATTTATCATTT_Xu738_MG2	7294	2530	3.12586	CATTTATCATTT	Xu738_MG2	MG2	0.455935	0.761283	G2M	9-MG-Luminal II
GCCGTCAGCTTG_Xu738_MG2	5289	1978	4.59444	GCCGTCAGCTTG	Xu738_MG2	MG2	0.334126	-0.0424779	S	9-MG-Luminal II
ATGGCTGAAGAT_Xu738_MG2	4944	1974	7.56472	ATGGCTGAAGAT	Xu738_MG2	MG2	-0.00831668	0.0283186	G2M	9-MG-Luminal II
GAGTATCCCGAT_Xu738_MG2	5155	2344	2.94859	GAGTATCCCGAT	Xu738_MG2	MG2	-0.34165	-0.0701327	G1	8-MG-Luminal I
GTTGTTCCGCGA_Xu738_MG2	4993	2112	4.86681	GTTGTTCCGCGA	Xu738_MG2	MG2	0.159154	0.34823	G2M	9-MG-Luminal II
TATTGGCTGGCG_Xu738_MG2	3350	1423	2.29851	TATTGGCTGGCG	Xu738_MG2	MG2	-0.104395	-0.133997	G1	13-MG-Fibroblast
AGCGCAAGAGCG_Xu738_MG2	5329	2108	6.02364	AGCGCAAGAGCG	Xu738_MG2	MG2	0.0856135	0.284661	G2M	9-MG-Luminal II
AGGCGATCTAGT_Xu738_MG2	5503	2196	2.76213	AGGCGATCTAGT	Xu738_MG2	MG2	0.10644	-0.167847	S	9-MG-Luminal II
TCTCCTCACCTC_Xu738_MG2	6767	2537	7.19669	TCTCCTCACCTC	Xu738_MG2	MG2	0.487422	0.450074	S	5-MT2-Sub II
CACACCCAAATG_Xu738_MG2	6179	2508	6.18223	CACACCCAAATG	Xu738_MG2	MG2	-0.0242953	-0.00250737	G1	8-MG-Luminal I
TGTGAATGCGCT_Xu738_MG2	6439	2264	6.61593	TGTGAATGCGCT	Xu738_MG2	MG2	0.203345	0.0660767	S	9-MG-Luminal II
CACTTGCCTCCT_Xu738_MG2	5080	1907	3.12992	CACTTGCCTCCT	Xu738_MG2	MG2	0.228835	0.138791	S	9-MG-Luminal II
TAGGAGCGCTTA_Xu738_MG2	6116	2380	5.9843	TAGGAGCGCTTA	Xu738_MG2	MG2	-0.143244	-0.205826	G1	8-MG-Luminal I
GATCTATGTCAA_Xu738_MG2	5570	2206	10.0539	GATCTATGTCAA	Xu738_MG2	MG2	-0.157959	0.045649	G2M	8-MG-Luminal I
TGGAGGCCTATT_Xu738_MG2	6181	2372	2.73419	TGGAGGCCTATT	Xu738_MG2	MG2	-0.0368047	0.102065	G2M	9-MG-Luminal II
CCGAGGGCCCAT_Xu738_MG2	5017	2077	3.34861	CCGAGGGCCCAT	Xu738_MG2	MG2	0.208388	0.375811	G2M	9-MG-Luminal II
CCCATCTTCATT_Xu738_MG2	5699	2093	6.56255	CCCATCTTCATT	Xu738_MG2	MG2	0.272727	0.345354	G2M	9-MG-Luminal II
TGCCAACCTATC_Xu738_MG2	5895	2469	7.53181	TGCCAACCTATC	Xu738_MG2	MG2	-0.158752	0.106858	G2M	8-MG-Luminal I
GCTATACTGTCA_Xu738_MG2	5944	2447	4.00404	GCTATACTGTCA	Xu738_MG2	MG2	0.243906	0.197714	S	9-MG-Luminal II
TTGAGTTGGGGT_Xu738_MG2	6032	2494	7.99072	TTGAGTTGGGGT	Xu738_MG2	MG2	0.227985	0.403392	G2M	9-MG-Luminal II
TAAGGCCACGCG_Xu738_MG2	6545	2460	7.54775	TAAGGCCACGCG	Xu738_MG2	MG2	-0.0823052	0.246755	G2M	9-MG-Luminal II
GCCACGGATGAG_Xu738_MG2	2761	1409	9.96016	GCCACGGATGAG	Xu738_MG2	MG2	0.0157374	0.0739676	G2M	14-Mix-Endothelial
ATGTCGGACCCT_Xu738_MG2	5274	2103	7.7171	ATGTCGGACCCT	Xu738_MG2	MG2	-0.037471	-0.12913	G1	9-MG-Luminal II
GGAAGGTACGTC_Xu738_MG2	5482	2147	8.51879	GGAAGGTACGTC	Xu738_MG2	MG2	0.297746	0.190339	S	9-MG-Luminal II
GTTCTAACGTAA_Xu738_MG2	4887	2132	5.74995	GTTCTAACGTAA	Xu738_MG2	MG2	0.0367818	0.13208	G2M	8-MG-Luminal I
GTTCGTGAGGGC_Xu738_MG2	6051	2298	14.824	GTTCGTGAGGGC	Xu738_MG2	MG2	0.130264	0.0564897	S	9-MG-Luminal II
GGTATTGTTTTT_Xu738_MG2	4890	1775	14.9693	GGTATTGTTTTT	Xu738_MG2	MG2	-0.135238	0.177876	G2M	9-MG-Luminal II
TTCCAGTGACAC_Xu738_MG2	5219	2260	2.68251	TTCCAGTGACAC	Xu738_MG2	MG2	0.24015	0.250221	G2M	14-Mix-Endothelial
AGGAACTATGGC_Xu738_MG2	2640	1323	7.61364	AGGAACTATGGC	Xu738_MG2	MG2	-0.0100397	-0.0425516	G1	8-MG-Luminal I
TACCAGGCGTGG_Xu738_MG2	4826	1907	3.97845	TACCAGGCGTGG	Xu738_MG2	MG2	0.0792152	0.0106195	S	9-MG-Luminal II
GTGTCAGCTACG_Xu738_MG2	5555	2120	11.8092	GTGTCAGCTACG	Xu738_MG2	MG2	0.0579755	0.10118	G2M	5-MT2-Sub II
TCAACAAGGAAG_Xu738_MG2	2514	1374	7.08035	TCAACAAGGAAG	Xu738_MG2	MG2	-0.155099	0.00154867	G2M	8-MG-Luminal I
ACACTCGGCGTG_Xu738_MG2	5531	2196	8.17212	ACACTCGGCGTG	Xu738_MG2	MG2	-0.00832816	0.364159	G2M	9-MG-Luminal II
AGCTTGAGGACG_Xu738_MG2	4181	1849	3.51591	AGCTTGAGGACG	Xu738_MG2	MG2	-0.124543	-0.0421829	G1	9-MG-Luminal II
TTTCCAATGTGC_Xu738_MG2	5473	2361	2.21085	TTTCCAATGTGC	Xu738_MG2	MG2	-0.0511522	0.0970501	G2M	8-MG-Luminal I
AGCCCCCACGGA_Xu738_MG2	2393	1183	8.73381	AGCCCCCACGGA	Xu738_MG2	MG2	0.00211363	-0.106932	S	8-MG-Luminal I
ACCGCCCTTAAC_Xu738_MG2	4556	2165	3.42406	ACCGCCCTTAAC	Xu738_MG2	MG2	-0.118145	0.0884956	G2M	8-MG-Luminal I
TCGTTCATTGCC_Xu738_MG2	5493	2349	4.84253	TCGTTCATTGCC	Xu738_MG2	MG2	-0.07539	-0.00140118	G1	8-MG-Luminal I
TACAGAAACAAG_Xu738_MG2	2138	1013	14.6399	TACAGAAACAAG	Xu738_MG2	MG2	0.11919	-0.0669617	S	9-MG-Luminal II
GTGAAATCCACT_Xu738_MG2	4382	1814	4.92926	GTGAAATCCACT	Xu738_MG2	MG2	-0.132515	0.141298	G2M	9-MG-Luminal II
GTTGACTGAGGT_Xu738_MG2	5279	2240	9.49043	GTTGACTGAGGT	Xu738_MG2	MG2	-0.0738852	-0.0528024	G1	8-MG-Luminal I
TCTAACACCTGT_Xu738_MG2	4981	2259	4.75808	TCTAACACCTGT	Xu738_MG2	MG2	0.00682335	0.0259587	G2M	8-MG-Luminal I
CTAAGATTGCAT_Xu738_MG2	4856	1788	12.0058	CTAAGATTGCAT	Xu738_MG2	MG2	0.140947	0.154499	G2M	9-MG-Luminal II
GAATCACACGAA_Xu738_MG2	2418	1234	5.95533	GAATCACACGAA	Xu738_MG2	MG2	-0.0797206	-0.103171	G1	9-MG-Luminal II
GTTCTATCGCTG_Xu738_MG2	4215	1497	10.8422	GTTCTATCGCTG	Xu738_MG2	MG2	-0.226136	-0.101475	G1	9-MG-Luminal II
GGTGGCGTGTCG_Xu738_MG2	4994	2261	5.98718	GGTGGCGTGTCG	Xu738_MG2	MG2	-0.110587	0.0916667	G2M	8-MG-Luminal I
ACAGTGAACCCC_Xu738_MG2	5217	1939	2.18516	ACAGTGAACCCC	Xu738_MG2	MG2	-0.0140028	-0.186799	G1	13-MG-Fibroblast
AATGTTCTCTAA_Xu738_MG2	5988	2355	6.42953	AATGTTCTCTAA	Xu738_MG2	MG2	0.137076	0.0116519	S	9-MG-Luminal II
AGTTTCATCCGT_Xu738_MG2	5494	2415	3.2217	AGTTTCATCCGT	Xu738_MG2	MG2	-0.164438	-0.0455015	G1	8-MG-Luminal I
TGACGAGTGTAG_Xu738_MG2	4724	1992	2.94242	TGACGAGTGTAG	Xu738_MG2	MG2	0.0845337	0.246091	G2M	9-MG-Luminal II
CGACATTTCAAC_Xu738_MG2	2181	1076	6.05227	CGACATTTCAAC	Xu738_MG2	MG2	-0.0645461	0.0300885	G2M	11-MG-Basal
CATACCAAAAGC_Xu738_MG2	4471	2103	2.84053	CATACCAAAAGC	Xu738_MG2	MG2	0.0363797	0.339454	G2M	8-MG-Luminal I
AGCGACCAGGAT_Xu738_MG2	5820	2250	6.66667	AGCGACCAGGAT	Xu738_MG2	MG2	-0.0488892	-0.0233776	G1	8-MG-Luminal I
CCTGCTACGGGC_Xu738_MG2	4655	1920	7.99141	CCTGCTACGGGC	Xu738_MG2	MG2	0.00876467	0.0560472	G2M	9-MG-Luminal II
TCGCCTGCACGA_Xu738_MG2	4430	1958	6.47856	TCGCCTGCACGA	Xu738_MG2	MG2	0.147012	0.301696	G2M	8-MG-Luminal I
TCGACAGACACA_Xu738_MG2	4104	1981	3.89864	TCGACAGACACA	Xu738_MG2	MG2	-0.113941	-0.0652655	G1	8-MG-Luminal I
CTGCTACAATAC_Xu738_MG2	4490	2019	7.59465	CTGCTACAATAC	Xu738_MG2	MG2	-0.131011	-0.0280236	G1	8-MG-Luminal I
GGGCAGGTGCAA_Xu738_MG2	4852	2013	4.32811	GGGCAGGTGCAA	Xu738_MG2	MG2	0.116732	0.1809	G2M	14-Mix-Endothelial
TTGTCCCAGGTC_Xu738_MG2	4600	2137	3.58696	TTGTCCCAGGTC	Xu738_MG2	MG2	-0.0177591	0.0522861	G2M	8-MG-Luminal I
ACCTTGCAGTTT_Xu738_MG2	4274	1776	8.86757	ACCTTGCAGTTT	Xu738_MG2	MG2	0.144784	0.0707965	S	8-MG-Luminal I
AGTCCCAAGCTA_Xu738_MG2	4987	2254	4.39142	AGTCCCAAGCTA	Xu738_MG2	MG2	0.0458451	-0.0785398	S	8-MG-Luminal I
TAATATGTCAAC_Xu738_MG2	5619	2450	5.4992	TAATATGTCAAC	Xu738_MG2	MG2	0.052209	0.350369	G2M	8-MG-Luminal I
TGCCTTATATAG_Xu738_MG2	2576	1259	7.53106	TGCCTTATATAG	Xu738_MG2	MG2	-0.0327613	-0.0884218	G1	8-MG-Luminal I
TACGTTACTTTA_Xu738_MG2	5587	2244	10.0412	TACGTTACTTTA	Xu738_MG2	MG2	-0.0405381	-0.0332596	G1	9-MG-Luminal II
CCATACGCTAGG_Xu738_MG2	4199	1698	7.50179	CCATACGCTAGG	Xu738_MG2	MG2	0.0568957	-0.0882743	S	9-MG-Luminal II
GACATCTTGCAT_Xu738_MG2	1799	951	10.8949	GACATCTTGCAT	Xu738_MG2	MG2	0.0271556	0.0499263	G2M	14-Mix-Endothelial
AATTTGGGATAG_Xu738_MG2	4147	1920	6.84832	AATTTGGGATAG	Xu738_MG2	MG2	0.0121993	-0.0136431	S	9-MG-Luminal II
TTGTCGGACATT_Xu738_MG2	4740	1889	5.54852	TTGTCGGACATT	Xu738_MG2	MG2	0.253475	0.0503687	S	9-MG-Luminal II
ATTTGAATCGGA_Xu738_MG2	4787	1976	2.82014	ATTTGAATCGGA	Xu738_MG2	MG2	0.0841432	0.646091	G2M	9-MG-Luminal II
GTTCTCTTAGTA_Xu738_MG2	4722	2296	3.74841	GTTCTCTTAGTA	Xu738_MG2	MG2	-0.146909	-0.222714	G1	8-MG-Luminal I
CTATTTAAGATG_Xu738_MG2	5319	1985	13.4048	CTATTTAAGATG	Xu738_MG2	MG2	0.476176	0.413348	S	11-MG-Basal
TGTCGTCAAAGA_Xu738_MG2	4845	1935	5.03612	TGTCGTCAAAGA	Xu738_MG2	MG2	0.184541	0.214602	G2M	14-Mix-Endothelial
TAGCTCCGACCG_Xu738_MG2	4394	1548	2.43514	TAGCTCCGACCG	Xu738_MG2	MG2	-0.0461553	-0.15826	G1	9-MG-Luminal II
GTCGGTACAGGC_Xu738_MG2	5283	2095	8.12039	GTCGGTACAGGC	Xu738_MG2	MG2	-0.0625129	-0.143142	G1	8-MG-Luminal I
AAGGAGCCAATA_Xu738_MG2	4407	1942	10.1883	AAGGAGCCAATA	Xu738_MG2	MG2	0.229628	0.0426254	S	8-MG-Luminal I
TCCATGAGATGT_Xu738_MG2	4880	1806	17.3361	TCCATGAGATGT	Xu738_MG2	MG2	0.0212512	0.0902655	G2M	9-MG-Luminal II
ACCTCCTGAGAA_Xu738_MG2	4402	1938	2.99864	ACCTCCTGAGAA	Xu738_MG2	MG2	0.0197579	-0.110103	S	8-MG-Luminal I
GTGAGCAGCCCA_Xu738_MG2	4522	1899	5.72755	GTGAGCAGCCCA	Xu738_MG2	MG2	0.315597	0.190118	S	9-MG-Luminal II
CGCGGAATAGCG_Xu738_MG2	3316	1505	4.46321	CGCGGAATAGCG	Xu738_MG2	MG2	-0.021435	0.0283923	G2M	13-MG-Fibroblast
GCGACGACACGT_Xu738_MG2	3558	1540	1.60202	GCGACGACACGT	Xu738_MG2	MG2	0.119834	0.493805	G2M	9-MG-Luminal II
ACATCAGAGTCG_Xu738_MG2	4812	2135	5.67332	ACATCAGAGTCG	Xu738_MG2	MG2	-0.185574	-0.144543	G1	8-MG-Luminal I
TAGGTGACACTA_Xu738_MG2	4836	1547	12.5103	TAGGTGACACTA	Xu738_MG2	MG2	-0.27615	-0.00966077	G1	9-MG-Luminal II
GTCCGACGCGGG_Xu738_MG2	4011	1759	8.92545	GTCCGACGCGGG	Xu738_MG2	MG2	-0.0165644	0.204056	G2M	11-MG-Basal
GACAGGTAATGT_Xu738_MG2	5083	1895	7.67263	GACAGGTAATGT	Xu738_MG2	MG2	0.157592	0.21969	G2M	14-Mix-Endothelial
CGTGACATGGGA_Xu738_MG2	4477	2011	5.3384	CGTGACATGGGA	Xu738_MG2	MG2	0.0818458	-0.0165929	S	8-MG-Luminal I
AGCTGACGGTCC_Xu738_MG2	4329	1959	5.22061	AGCTGACGGTCC	Xu738_MG2	MG2	0.0526914	0.0288348	S	8-MG-Luminal I
CGCTACTGCTAG_Xu738_MG2	3803	1693	1.94583	CGCTACTGCTAG	Xu738_MG2	MG2	-0.0316585	0.0372419	G2M	10-MT-Fibroblast
ATTAGTTTGTGA_Xu738_MG2	4692	2238	4.62489	ATTAGTTTGTGA	Xu738_MG2	MG2	-0.176879	-0.020354	G1	8-MG-Luminal I
GGCCGCTTCATG_Xu738_MG2	2620	1164	14.771	GGCCGCTTCATG	Xu738_MG2	MG2	0.066499	-0.0307522	S	9-MG-Luminal II
ATTTACCGCACA_Xu738_MG2	4466	1853	7.34438	ATTTACCGCACA	Xu738_MG2	MG2	0.0826613	-0.0490413	S	13-MG-Fibroblast
TCATGCACCGAA_Xu738_MG2	2673	1400	7.63187	TCATGCACCGAA	Xu738_MG2	MG2	-0.071381	-0.0132006	G1	8-MG-Luminal I
CTGCGGCCGACC_Xu738_MG2	4002	1676	4.07296	CTGCGGCCGACC	Xu738_MG2	MG2	0.0622143	0.106416	G2M	9-MG-Luminal II
CCCGGGTAGTCC_Xu738_MG2	4825	1671	5.96891	CCCGGGTAGTCC	Xu738_MG2	MG2	0.393997	0.120649	S	9-MG-Luminal II
ACCAATCCTCCC_Xu738_MG2	4115	1619	7.89793	ACCAATCCTCCC	Xu738_MG2	MG2	0.142165	0.0967552	S	9-MG-Luminal II
GGTCTGCATCCC_Xu738_MG2	4412	2085	3.98912	GGTCTGCATCCC	Xu738_MG2	MG2	-0.207928	-0.141814	G1	8-MG-Luminal I
TATTATTCGTGC_Xu738_MG2	5493	2045	11.4691	TATTATTCGTGC	Xu738_MG2	MG2	0.0670733	0.0330383	S	11-MG-Basal
CGGACCAATATT_Xu738_MG2	2900	1530	6.24138	CGGACCAATATT	Xu738_MG2	MG2	0.31307	0.0179204	S	9-MG-Luminal II
GATCCCGCATGT_Xu738_MG2	4257	1700	8.05732	GATCCCGCATGT	Xu738_MG2	MG2	0.152733	0.166077	G2M	9-MG-Luminal II
GCGTCTCCGAAG_Xu738_MG2	4653	2038	9.54223	GCGTCTCCGAAG	Xu738_MG2	MG2	0.0724033	-0.0341445	S	8-MG-Luminal I
GCGGCAACTCGC_Xu738_MG2	4291	1703	7.43416	GCGGCAACTCGC	Xu738_MG2	MG2	-0.0927011	-0.0254425	G1	9-MG-Luminal II
TAGACCTTCCGG_Xu738_MG2	1534	912	7.43155	TAGACCTTCCGG	Xu738_MG2	MG2	0.0336113	0.106416	G2M	9-MG-Luminal II
CTTTAGGTTAAT_Xu738_MG2	4413	1781	4.60005	CTTTAGGTTAAT	Xu738_MG2	MG2	-0.0817768	-0.034882	G1	9-MG-Luminal II
GGGCGGCCGGAA_Xu738_MG2	4084	2000	2.25269	GGGCGGCCGGAA	Xu738_MG2	MG2	0.272819	0.245206	S	10-MT-Fibroblast
AGAATATCCTTA_Xu738_MG2	4725	2172	7.25926	AGAATATCCTTA	Xu738_MG2	MG2	-0.0616973	0.0143068	G2M	8-MG-Luminal I
ATACACTCCTTT_Xu738_MG2	4145	1692	10.1568	ATACACTCCTTT	Xu738_MG2	MG2	0.223585	0.150885	S	11-MG-Basal
CCTGGAACAATT_Xu738_MG2	3591	1503	13.1161	CCTGGAACAATT	Xu738_MG2	MG2	0.124785	-0.0266962	S	14-Mix-Endothelial
CGCATTCGTTTC_Xu738_MG2	4186	1691	3.39226	CGCATTCGTTTC	Xu738_MG2	MG2	0.0690376	-0.14233	S	9-MG-Luminal II
TACGGTCAGCCC_Xu738_MG2	5025	2151	5.15423	TACGGTCAGCCC	Xu738_MG2	MG2	0.198118	0.151401	S	9-MG-Luminal II
CCCACCAGTCAT_Xu738_MG2	3859	1577	5.83053	CCCACCAGTCAT	Xu738_MG2	MG2	-0.112022	-0.115265	G1	9-MG-Luminal II
CCTCCAATACGG_Xu738_MG2	4577	1931	9.08892	CCTCCAATACGG	Xu738_MG2	MG2	-0.00603074	-0.0626844	G1	8-MG-Luminal I
ATTTCAGTCTTT_Xu738_MG2	4522	1670	18.8633	ATTTCAGTCTTT	Xu738_MG2	MG2	-0.190445	0.119764	G2M	9-MG-Luminal II
TACGGCCATACA_Xu738_MG2	4424	1814	8.72514	TACGGCCATACA	Xu738_MG2	MG2	0.0345533	0.0818584	G2M	9-MG-Luminal II
GCCACCCAACGA_Xu738_MG2	3893	1686	3.15952	GCCACCCAACGA	Xu738_MG2	MG2	-0.117318	-0.0188053	G1	8-MG-Luminal I
CTTACCTTTTTT_Xu738_MG2	4429	2009	6.79612	CTTACCTTTTTT	Xu738_MG2	MG2	-0.000321639	-0.0902655	G1	8-MG-Luminal I
CCCACGTCATTT_Xu738_MG2	4552	1516	3.55888	CCCACGTCATTT	Xu738_MG2	MG2	-0.156811	-0.0227876	G1	9-MG-Luminal II
AATACACGGTTT_Xu738_MG2	2186	1078	9.97255	AATACACGGTTT	Xu738_MG2	MG2	0.0313024	0.0662979	G2M	11-MG-Basal
AATGGTCGCGAG_Xu738_MG2	4631	2311	3.34701	AATGGTCGCGAG	Xu738_MG2	MG2	0.193615	0.191667	S	8-MG-Luminal I
TCGGTCCGCTTC_Xu738_MG2	4233	1763	6.9218	TCGGTCCGCTTC	Xu738_MG2	MG2	-0.0506697	0.110324	G2M	8-MG-Luminal I
ACGGTCTTCTTC_Xu738_MG2	3694	1831	4.03357	ACGGTCTTCTTC	Xu738_MG2	MG2	-0.0328647	0.0266224	G2M	8-MG-Luminal I
ACTCCTTAATTG_Xu738_MG2	5239	2212	8.43672	ACTCCTTAATTG	Xu738_MG2	MG2	-0.118972	0.166888	G2M	8-MG-Luminal I
CTGTTAGGCACA_Xu738_MG2	3671	1780	5.50259	CTGTTAGGCACA	Xu738_MG2	MG2	-0.183978	-0.105236	G1	9-MG-Luminal II
CTGCGCCACAAC_Xu738_MG2	4069	1726	5.08725	CTGCGCCACAAC	Xu738_MG2	MG2	0.0849473	0.0916667	G2M	9-MG-Luminal II
AACTCTACGCGA_Xu738_MG2	3889	1949	3.62561	AACTCTACGCGA	Xu738_MG2	MG2	-0.152158	-0.0810472	G1	8-MG-Luminal I
CCTCGATCCTTG_Xu738_MG2	4627	1599	14.8476	CCTCGATCCTTG	Xu738_MG2	MG2	0.0686585	0.144395	G2M	9-MG-Luminal II
TGATTCACTCTC_Xu738_MG2	4629	1898	7.94988	TGATTCACTCTC	Xu738_MG2	MG2	-0.00981	-0.0656342	G1	8-MG-Luminal I
GCACCATTCGTA_Xu738_MG2	4076	1772	8.95486	GCACCATTCGTA	Xu738_MG2	MG2	-0.037023	0.0365044	G2M	8-MG-Luminal I
GGAAAATCGAAT_Xu738_MG2	4046	2080	4.0781	GGAAAATCGAAT	Xu738_MG2	MG2	-0.0533232	0.0426254	G2M	8-MG-Luminal I
GTTTTATACTCG_Xu738_MG2	3874	1482	3.5364	GTTTTATACTCG	Xu738_MG2	MG2	-0.156397	0.0494838	G2M	9-MG-Luminal II
CTCTTCCATGAT_Xu738_MG2	3877	1791	6.83518	CTCTTCCATGAT	Xu738_MG2	MG2	0.130425	0.126254	S	8-MG-Luminal I
ATATTACGTACT_Xu738_MG2	4532	2091	2.03001	ATATTACGTACT	Xu738_MG2	MG2	-0.244308	0.035767	G2M	8-MG-Luminal I
CCCAAGAATAAC_Xu738_MG2	4096	2010	2.66113	CCCAAGAATAAC	Xu738_MG2	MG2	-0.0968939	0.149115	G2M	8-MG-Luminal I
CCGTGTTGTTGG_Xu738_MG2	4453	1974	6.24298	CCGTGTTGTTGG	Xu738_MG2	MG2	0.213327	0.217478	G2M	8-MG-Luminal I
CCGCGAATTTCA_Xu738_MG2	3993	1747	10.9442	CCGCGAATTTCA	Xu738_MG2	MG2	-0.124532	0.0207227	G2M	8-MG-Luminal I
CTGTCATCGTAT_Xu738_MG2	4090	1700	9.1198	CTGTCATCGTAT	Xu738_MG2	MG2	-0.0843499	-0.108776	G1	8-MG-Luminal I
AAGTAGCTTAGG_Xu738_MG2	3519	1563	8.6104	AAGTAGCTTAGG	Xu738_MG2	MG2	0.180049	-0.0629056	S	9-MG-Luminal II
TTGCAGTTTGAC_Xu738_MG2	3589	1604	5.54472	TTGCAGTTTGAC	Xu738_MG2	MG2	0.0554139	0.280973	G2M	14-Mix-Endothelial
CTTGTGGGGATT_Xu738_MG2	5163	1854	21.2861	CTTGTGGGGATT	Xu738_MG2	MG2	0.164794	0.0578171	S	3-MT2-Proliferative
CTCAGGACCGTG_Xu738_MG2	4274	1804	1.91858	CTCAGGACCGTG	Xu738_MG2	MG2	-0.129115	0.207448	G2M	9-MG-Luminal II
ACCATCTTGCAC_Xu738_MG2	3242	1644	4.25663	ACCATCTTGCAC	Xu738_MG2	MG2	0.0785834	0.298673	G2M	8-MG-Luminal I
CAGGATCCATCC_Xu738_MG2	4459	1828	6.66069	CAGGATCCATCC	Xu738_MG2	MG2	0.0364601	0.208997	G2M	8-MG-Luminal I
AATACCGCTTCT_Xu738_MG2	4405	1871	12.8717	AATACCGCTTCT	Xu738_MG2	MG2	-0.179854	0.0488938	G2M	9-MG-Luminal II
TGAAGTACCGAT_Xu738_MG2	4063	1761	9.10657	TGAAGTACCGAT	Xu738_MG2	MG2	-0.162761	0.141224	G2M	9-MG-Luminal II
GTCGATTTATGC_Xu738_MG2	3766	1721	9.16091	GTCGATTTATGC	Xu738_MG2	MG2	0.718692	0.0859145	S	14-Mix-Endothelial
TGGGCTAACCCG_Xu738_MG2	4621	1928	8.26661	TGGGCTAACCCG	Xu738_MG2	MG2	0.110322	0.165634	G2M	5-MT2-Sub II
GGAGATTTACGA_Xu738_MG2	3785	1667	1.87583	GGAGATTTACGA	Xu738_MG2	MG2	0.0148643	0.0288348	G2M	9-MG-Luminal II
TGTGAAGTATGT_Xu738_MG2	1633	883	11.5738	TGTGAAGTATGT	Xu738_MG2	MG2	0.0836033	0.099115	G2M	11-MG-Basal
TTCGCAGTGTCC_Xu738_MG2	4046	1638	10.1829	TTCGCAGTGTCC	Xu738_MG2	MG2	-0.0381602	0.0158555	G2M	9-MG-Luminal II
AGAGCAACATAA_Xu738_MG2	3408	1291	4.10798	AGAGCAACATAA	Xu738_MG2	MG2	-0.052163	-0.221755	G1	9-MG-Luminal II
GCCAGTACTCCC_Xu738_MG2	1739	935	4.77286	GCCAGTACTCCC	Xu738_MG2	MG2	0.0388954	0.0148968	S	13-MG-Fibroblast
CGATTAGCATGG_Xu738_MG2	3745	1574	15.8344	CGATTAGCATGG	Xu738_MG2	MG2	-0.147242	-0.134808	G1	8-MG-Luminal I
TATCCTGTTTTC_Xu738_MG2	4641	1816	12.7343	TATCCTGTTTTC	Xu738_MG2	MG2	-0.0173685	0.104794	G2M	8-MG-Luminal I
ATAGGGGCGTAA_Xu738_MG2	4483	2003	8.85568	ATAGGGGCGTAA	Xu738_MG2	MG2	0.228088	0.213496	S	3-MT2-Proliferative
CCCAACACAGGT_Xu738_MG2	3990	1638	9.87469	CCCAACACAGGT	Xu738_MG2	MG2	0.16376	0.0985251	S	11-MG-Basal
AAAAAAAGTGTG_Xu738_MG2	3486	1625	5.13483	AAAAAAAGTGTG	Xu738_MG2	MG2	0.214901	0.264454	G2M	14-Mix-Endothelial
AACTGGGCGGCC_Xu738_MG2	4073	1818	2.5534	AACTGGGCGGCC	Xu738_MG2	MG2	0.141372	0.125295	S	8-MG-Luminal I
TAGGAACACGCT_Xu738_MG2	4713	2094	6.64121	TAGGAACACGCT	Xu738_MG2	MG2	0.0159556	0.202139	G2M	5-MT2-Sub II
ATGGCCTGCGAT_Xu738_MG2	1611	850	16.077	ATGGCCTGCGAT	Xu738_MG2	MG2	-0.00956877	-0.0343658	G1	8-MG-Luminal I
GTGCGAACTATA_Xu738_MG2	3632	1541	6.47026	GTGCGAACTATA	Xu738_MG2	MG2	-0.00557125	-0.112316	G1	13-MG-Fibroblast
CCCGCCTAACCT_Xu738_MG2	3993	1727	8.01402	CCCGCCTAACCT	Xu738_MG2	MG2	0.181175	0.359145	G2M	11-MG-Basal
ATACTCAGCCGG_Xu738_MG2	4029	1629	7.52048	ATACTCAGCCGG	Xu738_MG2	MG2	0.117157	0.156637	G2M	9-MG-Luminal II
GATTTATTAACT_Xu738_MG2	4101	1880	1.60936	GATTTATTAACT	Xu738_MG2	MG2	-0.20068	-0.0800147	G1	8-MG-Luminal I
TATATTACGCGT_Xu738_MG2	4825	2064	7.70984	TATATTACGCGT	Xu738_MG2	MG2	0.150033	0.0932891	S	9-MG-Luminal II
TTTAGAGGTATT_Xu738_MG2	1822	863	7.73875	TTTAGAGGTATT	Xu738_MG2	MG2	0.0218255	-0.0610619	S	13-MG-Fibroblast
AGGCGTCCCCTA_Xu738_MG2	3611	1608	4.23705	AGGCGTCCCCTA	Xu738_MG2	MG2	-0.00898293	-0.0438053	G1	8-MG-Luminal I
GATACTTTTCGT_Xu738_MG2	3708	1730	3.1014	GATACTTTTCGT	Xu738_MG2	MG2	-0.157845	-0.00368732	G1	8-MG-Luminal I
CGAGTTATTCGC_Xu738_MG2	3833	1948	3.36551	CGAGTTATTCGC	Xu738_MG2	MG2	-0.122234	-0.0414454	G1	8-MG-Luminal I
GAGATTCTTAAA_Xu738_MG2	3806	1915	2.67998	GAGATTCTTAAA	Xu738_MG2	MG2	-0.132113	0.170133	G2M	8-MG-Luminal I
TCGACTATACTA_Xu738_MG2	3784	1822	3.72622	TCGACTATACTA	Xu738_MG2	MG2	0.169424	0.0609145	S	8-MG-Luminal I
GTGCCTTCACGT_Xu738_MG2	3932	1538	4.50153	GTGCCTTCACGT	Xu738_MG2	MG2	-0.0753096	-0.0935841	G1	9-MG-Luminal II
ATTGAGAGCCGA_Xu738_MG2	3636	1627	7.94829	ATTGAGAGCCGA	Xu738_MG2	MG2	-0.105222	-0.0416667	G1	8-MG-Luminal I
TAGCGGCTAGAG_Xu738_MG2	1707	855	7.90861	TAGCGGCTAGAG	Xu738_MG2	MG2	-0.005801	-0.00597345	G1	9-MG-Luminal II
GAATTTCCTGTT_Xu738_MG2	3740	1462	2.29947	GAATTTCCTGTT	Xu738_MG2	MG2	-0.256381	-0.192847	G1	9-MG-Luminal II
AGGGGCAGCCTG_Xu738_MG2	3555	1654	5.87904	AGGGGCAGCCTG	Xu738_MG2	MG2	0.0342087	-0.0643068	S	8-MG-Luminal I
TATCGAGGGGTG_Xu738_MG2	3902	1685	4.63865	TATCGAGGGGTG	Xu738_MG2	MG2	0.0307625	0.296165	G2M	9-MG-Luminal II
ACTGCTGGTATT_Xu738_MG2	3363	1723	3.71692	ACTGCTGGTATT	Xu738_MG2	MG2	0.0130149	-0.0921091	S	8-MG-Luminal I
GCGCCGAGTAAT_Xu738_MG2	3311	1491	3.8961	GCGCCGAGTAAT	Xu738_MG2	MG2	-0.0714384	-0.0719764	G1	9-MG-Luminal II
GGGATCTGGCAC_Xu738_MG2	4067	1773	6.46668	GGGATCTGGCAC	Xu738_MG2	MG2	-0.0627656	-0.0865044	G1	9-MG-Luminal II
GATTGACGTATA_Xu738_MG2	3719	1538	11.1051	GATTGACGTATA	Xu738_MG2	MG2	0.0944471	0.0315634	S	8-MG-Luminal I
AGTGCTGATTTC_Xu738_MG2	4373	1871	7.06609	AGTGCTGATTTC	Xu738_MG2	MG2	0.0595607	0.244838	G2M	9-MG-Luminal II
ATCTGGGGAAGG_Xu738_MG2	2993	1465	5.67992	ATCTGGGGAAGG	Xu738_MG2	MG2	0.130103	0.201622	G2M	9-MG-Luminal II
GTGCTGATACCA_Xu738_MG2	2088	1121	6.22605	GTGCTGATACCA	Xu738_MG2	MG2	-0.023629	0.000737463	G2M	8-MG-Luminal I
CTTGGCATGTTC_Xu738_MG2	3690	1539	12.168	CTTGGCATGTTC	Xu738_MG2	MG2	-0.113516	-0.0233776	G1	9-MG-Luminal II
GACGCTCCCCTG_Xu738_MG2	4151	1901	0.939533	GACGCTCCCCTG	Xu738_MG2	MG2	0.0133365	-0.0498525	S	13-MG-Fibroblast
GAGACTGAAACG_Xu738_MG2	3987	1733	12.2147	GAGACTGAAACG	Xu738_MG2	MG2	0.078905	-0.0284661	S	9-MG-Luminal II
ATCTGGGGAAGC_Xu738_MG2	4176	1946	6.20211	ATCTGGGGAAGC	Xu738_MG2	MG2	-0.142004	-0.114676	G1	8-MG-Luminal I
GACTGCTCCGCC_Xu738_MG2	3532	1754	5.35108	GACTGCTCCGCC	Xu738_MG2	MG2	-0.143819	-0.0684366	G1	8-MG-Luminal I
TCCATGCAACGA_Xu738_MG2	3387	1459	16.9472	TCCATGCAACGA	Xu738_MG2	MG2	0.0104073	0.0252212	G2M	9-MG-Luminal II
CTGACATTGTAA_Xu738_MG2	3350	1670	5.04478	CTGACATTGTAA	Xu738_MG2	MG2	-0.0195511	-0.0359882	G1	8-MG-Luminal I
ATCCACTACATG_Xu738_MG2	3169	1487	5.99558	ATCCACTACATG	Xu738_MG2	MG2	-0.0551382	-0.151917	G1	9-MG-Luminal II
ATACAAAATCTG_Xu738_MG2	3600	1732	6.86111	ATACAAAATCTG	Xu738_MG2	MG2	-0.00103384	-0.186357	G1	8-MG-Luminal I
CCGAGATGAAAT_Xu738_MG2	3788	1778	10.1373	CCGAGATGAAAT	Xu738_MG2	MG2	-0.0964803	-0.159145	G1	9-MG-Luminal II
CCACCCAGCTTG_Xu738_MG2	3672	1519	12.2004	CCACCCAGCTTG	Xu738_MG2	MG2	0.0815586	-0.0516962	S	9-MG-Luminal II
GTTGGAATGGAA_Xu738_MG2	3657	1865	8.85972	GTTGGAATGGAA	Xu738_MG2	MG2	-0.0748731	0.0823009	G2M	8-MG-Luminal I
GTGGTGGGTGTA_Xu738_MG2	3661	1781	1.77547	GTGGTGGGTGTA	Xu738_MG2	MG2	-0.0919314	-0.0481563	G1	8-MG-Luminal I
AACACCCGAGCG_Xu738_MG2	4122	1586	3.61475	AACACCCGAGCG	Xu738_MG2	MG2	0.0739541	0.289307	G2M	11-MG-Basal
GGTTGACCGGGA_Xu738_MG2	3539	1810	1.86493	GGTTGACCGGGA	Xu738_MG2	MG2	-0.049096	0.000663717	G2M	8-MG-Luminal I
TAGCTATCTCAG_Xu738_MG2	3316	1390	12.0326	TAGCTATCTCAG	Xu738_MG2	MG2	-0.0411469	0.162242	G2M	8-MG-Luminal I
AGTGTGGGCTTC_Xu738_MG2	3852	1617	11.6044	AGTGTGGGCTTC	Xu738_MG2	MG2	0.105808	0.165044	G2M	9-MG-Luminal II
TACGGCATGATA_Xu738_MG2	3888	1765	9.54218	TACGGCATGATA	Xu738_MG2	MG2	-0.0529327	0.135324	G2M	8-MG-Luminal I
CTGGCGTACGAG_Xu738_MG2	3023	1661	3.47337	CTGGCGTACGAG	Xu738_MG2	MG2	-0.0915064	0.0514012	G2M	8-MG-Luminal I
ACATGCAACCGG_Xu738_MG2	3742	1535	13.2817	ACATGCAACCGG	Xu738_MG2	MG2	0.143325	0.123894	S	9-MG-Luminal II
GGTTCCGATAGG_Xu738_MG2	3237	1444	4.63392	GGTTCCGATAGG	Xu738_MG2	MG2	0.0179544	0.0890118	G2M	9-MG-Luminal II
CCGTGGTTATCG_Xu738_MG2	3187	1663	4.29871	CCGTGGTTATCG	Xu738_MG2	MG2	-0.103269	-0.0485988	G1	8-MG-Luminal I
TATGCAGCTATC_Xu738_MG2	3269	1547	8.50413	TATGCAGCTATC	Xu738_MG2	MG2	0.214166	0.145723	S	9-MG-Luminal II
ACCTCTTTTAAT_Xu738_MG2	3990	1806	11.2531	ACCTCTTTTAAT	Xu738_MG2	MG2	-0.148781	0.0569322	G2M	8-MG-Luminal I
TCCCTAGGACTA_Xu738_MG2	3613	1630	8.66316	TCCCTAGGACTA	Xu738_MG2	MG2	-0.0248696	0.205383	G2M	9-MG-Luminal II
TAGACAGAACGT_Xu738_MG2	3281	1573	2.34685	TAGACAGAACGT	Xu738_MG2	MG2	0.125945	-0.0890118	S	14-Mix-Endothelial
GTTCTATTACTA_Xu738_MG2	3785	1763	6.39366	GTTCTATTACTA	Xu738_MG2	MG2	-0.0885427	0.0727139	G2M	8-MG-Luminal I
CCATGGTCTACA_Xu738_MG2	3306	1600	10.8288	CCATGGTCTACA	Xu738_MG2	MG2	-0.0399982	0.034882	G2M	8-MG-Luminal I
TCCGAGGGTACG_Xu738_MG2	3655	1735	5.06156	TCCGAGGGTACG	Xu738_MG2	MG2	0.131183	0.0321534	S	8-MG-Luminal I
CTAGAGCGAAAG_Xu738_MG2	3002	1476	6.96203	CTAGAGCGAAAG	Xu738_MG2	MG2	-0.0524962	0.029941	G2M	8-MG-Luminal I
CTGCCCTGGCCT_Xu738_MG2	3296	1501	7.76699	CTGCCCTGGCCT	Xu738_MG2	MG2	0.0884279	0.226032	G2M	14-Mix-Endothelial
GGTCTAGGAGTC_Xu738_MG2	3737	1401	18.7316	GGTCTAGGAGTC	Xu738_MG2	MG2	-0.133216	-0.045649	G1	9-MG-Luminal II
CCATACTTCCCA_Xu738_MG2	3882	1607	6.02782	CCATACTTCCCA	Xu738_MG2	MG2	0.0781814	0.0821534	G2M	9-MG-Luminal II
TTAAGGGAGAGC_Xu738_MG2	4157	1751	20.688	TTAAGGGAGAGC	Xu738_MG2	MG2	-0.140407	0.0248525	G2M	8-MG-Luminal I
GGCTCCAACGAA_Xu738_MG2	3187	1452	2.72984	GGCTCCAACGAA	Xu738_MG2	MG2	0.226675	0.171534	S	9-MG-Luminal II
CCTTGTATAAAT_Xu738_MG2	3651	1835	3.28677	CCTTGTATAAAT	Xu738_MG2	MG2	-0.111253	-0.146386	G1	8-MG-Luminal I
TCTGGGCTACGG_Xu738_MG2	3093	1592	11.0249	TCTGGGCTACGG	Xu738_MG2	MG2	0.00473269	-0.0273599	S	8-MG-Luminal I
GCCAAGGGGCTT_Xu738_MG2	3298	1506	12.2195	GCCAAGGGGCTT	Xu738_MG2	MG2	-0.00627197	0.0437316	G2M	8-MG-Luminal I
ATAGCGACTGTC_Xu738_MG2	3964	1658	8.2997	ATAGCGACTGTC	Xu738_MG2	MG2	0.14483	0.0882743	S	11-MG-Basal
GAATACATCTGG_Xu738_MG2	3657	1562	9.57069	GAATACATCTGG	Xu738_MG2	MG2	0.141797	0.0994838	S	9-MG-Luminal II
CCGGAATGTGAA_Xu738_MG2	2943	1442	3.8736	CCGGAATGTGAA	Xu738_MG2	MG2	0.0626852	0.247861	G2M	11-MG-Basal
TTAGCGTCCAGA_Xu738_MG2	3267	1719	2.17325	TTAGCGTCCAGA	Xu738_MG2	MG2	0.00016082	-0.0409292	S	8-MG-Luminal I
TAACCCTCCGGT_Xu738_MG2	3315	1514	7.99397	TAACCCTCCGGT	Xu738_MG2	MG2	0.142188	0.195501	G2M	9-MG-Luminal II
CTCAACAGACGC_Xu738_MG2	3684	1382	8.36048	CTCAACAGACGC	Xu738_MG2	MG2	0.193684	-0.0723451	S	9-MG-Luminal II
GACGGCCGCCCA_Xu738_MG2	4004	1793	5.01998	GACGGCCGCCCA	Xu738_MG2	MG2	-0.11316	0.00560472	G2M	8-MG-Luminal I
GAGTACGTATTG_Xu738_MG2	3292	1717	3.91859	GAGTACGTATTG	Xu738_MG2	MG2	-0.126014	-0.0019174	G1	8-MG-Luminal I
TACCCATGGCAG_Xu738_MG2	3154	1588	3.74128	TACCCATGGCAG	Xu738_MG2	MG2	-0.0207113	0.0778024	G2M	8-MG-Luminal I
TATGTTCACCGT_Xu738_MG2	3922	1648	14.1764	TATGTTCACCGT	Xu738_MG2	MG2	-0.024502	-0.0174779	G1	8-MG-Luminal I
TCTAACCGGGAG_Xu738_MG2	3213	1436	3.01899	TCTAACCGGGAG	Xu738_MG2	MG2	0.0467526	0.359882	G2M	8-MG-Luminal I
TTCGACGTACAA_Xu738_MG2	2447	1258	4.53617	TTCGACGTACAA	Xu738_MG2	MG2	0.102867	0.19292	G2M	9-MG-Luminal II
TCCACTTCCCAT_Xu738_MG2	3313	1715	4.34651	TCCACTTCCCAT	Xu738_MG2	MG2	-0.0672916	0.0890118	G2M	8-MG-Luminal I
TTGTTCTCCGAT_Xu738_MG2	3636	1593	4.31793	TTGTTCTCCGAT	Xu738_MG2	MG2	-0.0623636	0.352434	G2M	9-MG-Luminal II
GCGGATCTGGCT_Xu738_MG2	3038	1585	7.8341	GCGGATCTGGCT	Xu738_MG2	MG2	0.0232959	-0.0458702	S	13-MG-Fibroblast
TTCACGAAACCA_Xu738_MG2	3361	1627	5.68283	TTCACGAAACCA	Xu738_MG2	MG2	0.0289131	0.0504425	G2M	8-MG-Luminal I
GTCACGGTGACG_Xu738_MG2	3229	1541	7.30876	GTCACGGTGACG	Xu738_MG2	MG2	0.041032	0.0506637	G2M	8-MG-Luminal I
AGCTCCCCACAG_Xu738_MG2	3430	1685	5.39359	AGCTCCCCACAG	Xu738_MG2	MG2	-0.0297976	-0.132227	G1	8-MG-Luminal I
GGGGGCATTCTA_Xu738_MG2	3528	1617	5.98073	GGGGGCATTCTA	Xu738_MG2	MG2	-0.0441795	0.105383	G2M	9-MG-Luminal II
AGACAAAGGCTT_Xu738_MG2	3464	1662	7.53464	AGACAAAGGCTT	Xu738_MG2	MG2	-0.0286604	0.0224926	G2M	8-MG-Luminal I
ACGGTGAACTCA_Xu738_MG2	3645	1795	2.46914	ACGGTGAACTCA	Xu738_MG2	MG2	-0.102925	-0.0729351	G1	8-MG-Luminal I
GCGGCGCATTAA_Xu738_MG2	3186	1451	5.33584	GCGGCGCATTAA	Xu738_MG2	MG2	0.158878	0.261873	G2M	11-MG-Basal
TGAAGTTGCTTC_Xu738_MG2	3584	1712	6.13839	TGAAGTTGCTTC	Xu738_MG2	MG2	-0.00745514	0.035472	G2M	8-MG-Luminal I
ATACGAGGCACG_Xu738_MG2	3081	1410	9.44499	ATACGAGGCACG	Xu738_MG2	MG2	0.0422037	-0.0503687	S	9-MG-Luminal II
CGATCTACTAAA_Xu738_MG2	2997	1495	5.73907	CGATCTACTAAA	Xu738_MG2	MG2	0.127829	0.19233	G2M	11-MG-Basal
TAGGCTCTAAAC_Xu738_MG2	3405	1549	5.11013	TAGGCTCTAAAC	Xu738_MG2	MG2	0.264169	0.209513	S	9-MG-Luminal II
GAACCCCCCGTA_Xu738_MG2	3590	1660	8.46797	GAACCCCCCGTA	Xu738_MG2	MG2	-0.0570565	-0.0971976	G1	9-MG-Luminal II
ATCCGAGAGGAG_Xu738_MG2	3417	1761	6.87738	ATCCGAGAGGAG	Xu738_MG2	MG2	0.00581248	0.0831121	G2M	8-MG-Luminal I
GCCTCCAAACAA_Xu738_MG2	1675	968	6.98507	GCCTCCAAACAA	Xu738_MG2	MG2	-0.0595952	-0.0561947	G1	8-MG-Luminal I
TCCCTTGGTGTT_Xu738_MG2	3507	1426	6.67237	TCCCTTGGTGTT	Xu738_MG2	MG2	0.061525	0.110251	G2M	13-MG-Fibroblast
GATCTACTCTGA_Xu738_MG2	3334	1503	10.198	GATCTACTCTGA	Xu738_MG2	MG2	-0.0793875	0.103392	G2M	9-MG-Luminal II
ATTTGCATATGT_Xu738_MG2	3168	1567	7.2601	ATTTGCATATGT	Xu738_MG2	MG2	0.113814	0.0514012	S	8-MG-Luminal I
TACACAGCTCCT_Xu738_MG2	3374	1700	4.38648	TACACAGCTCCT	Xu738_MG2	MG2	0.0171618	-0.00213864	S	8-MG-Luminal I
CCTGTAGCTATT_Xu738_MG2	3130	1414	9.77636	CCTGTAGCTATT	Xu738_MG2	MG2	-0.0718175	-0.0391593	G1	8-MG-Luminal I
CTGCTGTATCTA_Xu738_MG2	3376	1398	9.00474	CTGCTGTATCTA	Xu738_MG2	MG2	-0.110104	-0.0558997	G1	9-MG-Luminal II
GCTTGACATAAG_Xu738_MG2	3144	1609	8.39695	GCTTGACATAAG	Xu738_MG2	MG2	-0.0305328	-0.0421091	G1	8-MG-Luminal I
CCAATCAGCACA_Xu738_MG2	3191	1553	5.48417	CCAATCAGCACA	Xu738_MG2	MG2	-0.00136697	-0.0930678	G1	8-MG-Luminal I
AACGCGCTTCTG_Xu738_MG2	3523	1371	20.6074	AACGCGCTTCTG	Xu738_MG2	MG2	-0.0786408	0.0378319	G2M	9-MG-Luminal II
TCTTCGGCGGTG_Xu738_MG2	3738	1802	1.97967	TCTTCGGCGGTG	Xu738_MG2	MG2	0.0353229	0.0935841	G2M	8-MG-Luminal I
CCCACAGCTATT_Xu738_MG2	3602	1718	12.7984	CCCACAGCTATT	Xu738_MG2	MG2	-0.0956992	-0.0306785	G1	8-MG-Luminal I
TAGATGGAAAGG_Xu738_MG2	3326	1638	6.19363	TAGATGGAAAGG	Xu738_MG2	MG2	-0.0248581	0.0674041	G2M	8-MG-Luminal I
ACTTGCATCACC_Xu738_MG2	2948	1241	9.43012	ACTTGCATCACC	Xu738_MG2	MG2	0.0516806	-0.00766962	S	9-MG-Luminal II
ATAGTGCAGCGA_Xu738_MG2	3114	1520	5.74823	ATAGTGCAGCGA	Xu738_MG2	MG2	0.0278333	-0.00862832	S	9-MG-Luminal II
TAAAAGATACAC_Xu738_MG2	3591	1575	4.31635	TAAAAGATACAC	Xu738_MG2	MG2	0.147104	0.242625	G2M	9-MG-Luminal II
GAGACTTAGAGT_Xu738_MG2	3327	1600	7.36399	GAGACTTAGAGT	Xu738_MG2	MG2	0.0175753	-0.129277	S	9-MG-Luminal II
CGCTATTCTCAT_Xu738_MG2	3176	1671	2.64484	CGCTATTCTCAT	Xu738_MG2	MG2	-0.0426976	0.100221	G2M	8-MG-Luminal I
TCAGACCGTCGC_Xu738_MG2	3283	1501	6.09199	TCAGACCGTCGC	Xu738_MG2	MG2	0.0528293	0.236283	G2M	11-MG-Basal
TACTGTTAGAGT_Xu738_MG2	3707	1558	14.7289	TACTGTTAGAGT	Xu738_MG2	MG2	0.0251453	-0.0381268	S	9-MG-Luminal II
TCCTTCTCCCGG_Xu738_MG2	2928	1211	11.612	TCCTTCTCCCGG	Xu738_MG2	MG2	0.0884508	0.186431	G2M	9-MG-Luminal II
GAACCTACGGCC_Xu738_MG2	3049	1379	6.32994	GAACCTACGGCC	Xu738_MG2	MG2	0.0479128	0.359292	G2M	11-MG-Basal
ATCCCGCGGCTG_Xu738_MG2	3436	1535	6.63562	ATCCCGCGGCTG	Xu738_MG2	MG2	-0.0195741	-0.0671091	G1	8-MG-Luminal I
AGATTAATGTAC_Xu738_MG2	3802	1718	10.5471	AGATTAATGTAC	Xu738_MG2	MG2	0.0091897	-0.0251475	S	8-MG-Luminal I
AACCCGTCATTT_Xu738_MG2	1459	815	11.1035	AACCCGTCATTT	Xu738_MG2	MG2	0.00369885	0.0961652	G2M	11-MG-Basal
GACGGCTTAGCT_Xu738_MG2	3019	1318	9.27459	GACGGCTTAGCT	Xu738_MG2	MG2	-0.0471776	0.167552	G2M	9-MG-Luminal II
TAGCAGTCTTCC_Xu738_MG2	3474	1379	16.7242	TAGCAGTCTTCC	Xu738_MG2	MG2	-0.049498	-0.0668879	G1	9-MG-Luminal II
TTGTCGAACAGC_Xu738_MG2	3047	1346	11.6508	TTGTCGAACAGC	Xu738_MG2	MG2	0.183897	0.0317109	S	9-MG-Luminal II
TAATTTAGCAGT_Xu738_MG2	4179	1907	8.01627	TAATTTAGCAGT	Xu738_MG2	MG2	-0.143118	0.0304572	G2M	8-MG-Luminal I
CGACAACTTACC_Xu738_MG2	3019	1315	4.70354	CGACAACTTACC	Xu738_MG2	MG2	0.105463	0.0949115	S	9-MG-Luminal II
AACCGTGGGATT_Xu738_MG2	3290	1457	10.7903	AACCGTGGGATT	Xu738_MG2	MG2	0.0255359	0.0983038	G2M	9-MG-Luminal II
CCGATTCATAAA_Xu738_MG2	3122	1553	10.6983	CCGATTCATAAA	Xu738_MG2	MG2	0.076688	0.0126106	S	8-MG-Luminal I
AGCTCCAAGTGC_Xu738_MG2	3097	1327	6.07039	AGCTCCAAGTGC	Xu738_MG2	MG2	-0.133549	-0.0148968	G1	9-MG-Luminal II
AGTTGCCGCAAG_Xu738_MG2	2996	1478	8.97864	AGTTGCCGCAAG	Xu738_MG2	MG2	0.00244676	0.0210914	G2M	8-MG-Luminal I
TTCCAAAACCTT_Xu738_MG2	3853	1824	5.1129	TTCCAAAACCTT	Xu738_MG2	MG2	-0.182484	0.0563422	G2M	8-MG-Luminal I
AGAGCGTCCAGG_Xu738_MG2	1739	934	7.47556	AGAGCGTCCAGG	Xu738_MG2	MG2	0.0139109	-0.0637906	S	14-Mix-Endothelial
AGTGACTTTTAT_Xu738_MG2	2974	1497	6.08608	AGTGACTTTTAT	Xu738_MG2	MG2	-0.0945505	0.0267699	G2M	8-MG-Luminal I
GTACTTTAGGCA_Xu738_MG2	2986	1560	5.09042	GTACTTTAGGCA	Xu738_MG2	MG2	-0.0361959	0.0423304	G2M	8-MG-Luminal I
TGCAGAGACGGA_Xu738_MG2	2826	1439	4.42321	TGCAGAGACGGA	Xu738_MG2	MG2	0.141073	0.179351	G2M	8-MG-Luminal I
TATGAATTGCCC_Xu738_MG2	3666	1613	8.59247	TATGAATTGCCC	Xu738_MG2	MG2	0.00315896	-0.0889381	S	8-MG-Luminal I
GGCATTTAAACT_Xu738_MG2	2903	1412	5.58043	GGCATTTAAACT	Xu738_MG2	MG2	0.0835114	-0.0265487	S	9-MG-Luminal II
ACGCCAGTTCTG_Xu738_MG2	3099	1362	6.32462	ACGCCAGTTCTG	Xu738_MG2	MG2	0.0979047	0.00516224	S	9-MG-Luminal II
AATAAGCAAATT_Xu738_MG2	2930	1317	10.2048	AATAAGCAAATT	Xu738_MG2	MG2	0.0376778	0.310841	G2M	9-MG-Luminal II
GGTTATTGAAAT_Xu738_MG2	3300	1526	6.21212	GGTTATTGAAAT	Xu738_MG2	MG2	-0.0407678	-0.0940265	G1	13-MG-Fibroblast
GGATATATTAGG_Xu738_MG2	3422	1511	9.67271	GGATATATTAGG	Xu738_MG2	MG2	0.115308	0.358702	G2M	11-MG-Basal
CTATACATCCGC_Xu738_MG2	3467	1450	10.6144	CTATACATCCGC	Xu738_MG2	MG2	0.00960323	0.0474926	G2M	9-MG-Luminal II
AAGCGGCATATC_Xu738_MG2	2651	1236	2.94229	AAGCGGCATATC	Xu738_MG2	MG2	0.079376	0.144322	G2M	9-MG-Luminal II
CGTTCAATGATG_Xu738_MG2	2825	1332	7.64602	CGTTCAATGATG	Xu738_MG2	MG2	-0.0801342	0.00730088	G2M	13-MG-Fibroblast
TGTCACCTATTC_Xu738_MG2	3629	1650	6.64095	TGTCACCTATTC	Xu738_MG2	MG2	0.0323248	0.0742625	G2M	8-MG-Luminal I
GCGCCAATCACG_Xu738_MG2	2809	1219	5.90958	GCGCCAATCACG	Xu738_MG2	MG2	-0.103602	-0.0721976	G1	13-MG-Fibroblast
CCAACTCCCTTT_Xu738_MG2	3274	1656	7.69701	CCAACTCCCTTT	Xu738_MG2	MG2	0.0115216	0.0488201	G2M	8-MG-Luminal I
CGTTGCACGCAG_Xu738_MG2	3053	1029	3.89781	CGTTGCACGCAG	Xu738_MG2	MG2	-0.259735	-0.209292	G1	9-MG-Luminal II
GAAGACGAAGGC_Xu738_MG2	2660	1348	5.26316	GAAGACGAAGGC	Xu738_MG2	MG2	0.0566315	0.14292	G2M	9-MG-Luminal II
TTGCCCGCATTT_Xu738_MG2	3021	1441	5.99139	TTGCCCGCATTT	Xu738_MG2	MG2	0.284272	0.500221	G2M	11-MG-Basal
ACGTTTCTAAGC_Xu738_MG2	3042	1411	8.48126	ACGTTTCTAAGC	Xu738_MG2	MG2	0.0785834	0.0761799	S	8-MG-Luminal I
TAATGACGCGCT_Xu738_MG2	3257	1403	6.9082	TAATGACGCGCT	Xu738_MG2	MG2	-0.0422726	0.00457227	G2M	9-MG-Luminal II
ATGAATAGACAC_Xu738_MG2	3621	1674	7.87075	ATGAATAGACAC	Xu738_MG2	MG2	0.244055	0.0622419	S	9-MG-Luminal II
AGAAAACTTCCG_Xu738_MG2	3044	1653	1.97109	AGAAAACTTCCG	Xu738_MG2	MG2	0.0804558	-0.02441	S	8-MG-Luminal I
GATAGGATTTCA_Xu738_MG2	2714	1374	11.9381	GATAGGATTTCA	Xu738_MG2	MG2	0.0714154	0.135029	G2M	8-MG-Luminal I
CTAGGCGCCTCA_Xu738_MG2	3250	1582	7.53846	CTAGGCGCCTCA	Xu738_MG2	MG2	0.033485	0.191962	G2M	8-MG-Luminal I
GCACAGCGAACC_Xu738_MG2	3434	1348	11.0949	GCACAGCGAACC	Xu738_MG2	MG2	0.333483	0.00501475	S	5-MT2-Sub II
ATCACACCTGAG_Xu738_MG2	3206	1527	10.6363	ATCACACCTGAG	Xu738_MG2	MG2	0.367209	0.124853	S	5-MT2-Sub II
GATGCCTTAATG_Xu738_MG2	3058	1517	7.35775	GATGCCTTAATG	Xu738_MG2	MG2	-0.0706918	-0.10708	G1	8-MG-Luminal I
GAACGGTATCCA_Xu738_MG2	2524	1222	7.64659	GAACGGTATCCA	Xu738_MG2	MG2	0.0119581	0.189749	G2M	9-MG-Luminal II
CACGGACGCGCG_Xu738_MG2	2862	1356	5.27603	CACGGACGCGCG	Xu738_MG2	MG2	-0.0267305	0.000589971	G2M	8-MG-Luminal I
CGGTTTCCGCTC_Xu738_MG2	2979	1473	5.70661	CGGTTTCCGCTC	Xu738_MG2	MG2	-0.0161279	0.055531	G2M	8-MG-Luminal I
ATCAGAAAACGG_Xu738_MG2	2732	1294	3.4407	ATCAGAAAACGG	Xu738_MG2	MG2	0.023675	0.245501	G2M	11-MG-Basal
TGTTAAGTCGAC_Xu738_MG2	1966	1091	7.83316	TGTTAAGTCGAC	Xu738_MG2	MG2	-0.0891516	-0.0601032	G1	8-MG-Luminal I
ATGCTATTCTTG_Xu738_MG2	2928	1411	6.14754	ATGCTATTCTTG	Xu738_MG2	MG2	0.345257	-0.0647493	S	3-MT2-Proliferative
TAGCGTCGGAGG_Xu738_MG2	3056	1562	4.9411	TAGCGTCGGAGG	Xu738_MG2	MG2	-0.1222	0.00176991	G2M	8-MG-Luminal I
GACAAGTCCTGA_Xu738_MG2	3035	1389	7.41351	GACAAGTCCTGA	Xu738_MG2	MG2	0.135801	-0.00803835	S	9-MG-Luminal II
ATGGGGGTTCGT_Xu738_MG2	3361	1646	7.49777	ATGGGGGTTCGT	Xu738_MG2	MG2	0.160751	0.0262537	S	8-MG-Luminal I
CTTTGTGGAATC_Xu738_MG2	3175	1515	7.30709	CTTTGTGGAATC	Xu738_MG2	MG2	0.238048	-0.00626844	S	8-MG-Luminal I
CCGCGTCAGGAC_Xu738_MG2	2936	1323	9.33243	CCGCGTCAGGAC	Xu738_MG2	MG2	0.018747	0.118732	G2M	9-MG-Luminal II
GACATAGCCTCG_Xu738_MG2	2445	1283	4.37628	GACATAGCCTCG	Xu738_MG2	MG2	0.154387	0.198009	G2M	11-MG-Basal
GTGACCAGCCAG_Xu738_MG2	2987	1346	13.1905	GTGACCAGCCAG	Xu738_MG2	MG2	0.0232959	0.14469	G2M	9-MG-Luminal II
CTCGGTGCGGGT_Xu738_MG2	3181	1494	10.3112	CTCGGTGCGGGT	Xu738_MG2	MG2	-0.20933	-0.10177	G1	8-MG-Luminal I
CGGCCGTGCACA_Xu738_MG2	3074	1504	4.03383	CGGCCGTGCACA	Xu738_MG2	MG2	0.0217451	0.111062	G2M	8-MG-Luminal I
CATATATTACCC_Xu738_MG2	3116	1532	6.29012	CATATATTACCC	Xu738_MG2	MG2	0.0600087	0.144322	G2M	9-MG-Luminal II
ATGGGTCGTCTT_Xu738_MG2	3385	1611	9.24668	ATGGGTCGTCTT	Xu738_MG2	MG2	-0.00212512	0.133702	G2M	9-MG-Luminal II
GTCGTCACAAGT_Xu738_MG2	3072	1448	7.68229	GTCGTCACAAGT	Xu738_MG2	MG2	0.0232614	-0.0147493	S	8-MG-Luminal I
TCATCCTGCAGT_Xu738_MG2	2813	1485	3.98151	TCATCCTGCAGT	Xu738_MG2	MG2	0.155869	0.113791	S	9-MG-Luminal II
TGTCCAAACGGC_Xu738_MG2	1521	913	6.90335	TGTCCAAACGGC	Xu738_MG2	MG2	-0.0254899	-0.0329646	G1	8-MG-Luminal I
ATGCAGACAGCC_Xu738_MG2	3016	1347	8.48806	ATGCAGACAGCC	Xu738_MG2	MG2	-0.0377237	-0.05059	G1	8-MG-Luminal I
TTGCGCTAAGCC_Xu738_MG2	2804	1128	7.70328	TTGCGCTAAGCC	Xu738_MG2	MG2	0.0077653	0.0328909	G2M	9-MG-Luminal II
GACGCCGCCTTG_Xu738_MG2	2811	1284	5.19388	GACGCCGCCTTG	Xu738_MG2	MG2	0.0289705	0.00848083	S	8-MG-Luminal I
GACCTCAGTTTT_Xu738_MG2	2511	1261	3.26563	GACCTCAGTTTT	Xu738_MG2	MG2	0.0335309	0.0852507	G2M	9-MG-Luminal II
AACATATAGAAT_Xu738_MG2	3134	1453	9.60434	AACATATAGAAT	Xu738_MG2	MG2	0.227054	-0.0188791	S	9-MG-Luminal II
GATGTCCTCGCG_Xu738_MG2	2690	1357	3.49442	GATGTCCTCGCG	Xu738_MG2	MG2	0.00170009	0.0705015	G2M	9-MG-Luminal II
TACCTTTAACCA_Xu738_MG2	3265	1540	2.14395	TACCTTTAACCA	Xu738_MG2	MG2	0.0743906	0.140044	G2M	11-MG-Basal
ATCGAGAATTAC_Xu738_MG2	2569	1286	9.57571	ATCGAGAATTAC	Xu738_MG2	MG2	0.143394	0.150959	G2M	14-Mix-Endothelial
GAGTATCGAGCC_Xu738_MG2	2744	1409	8.74636	GAGTATCGAGCC	Xu738_MG2	MG2	-0.0104188	-0.0411504	G1	8-MG-Luminal I
GCGGCATCCCGA_Xu738_MG2	2830	1219	9.64664	GCGGCATCCCGA	Xu738_MG2	MG2	0.135801	0.0840708	S	11-MG-Basal
ATTGCCTACCCC_Xu738_MG2	2907	1235	10.6295	ATTGCCTACCCC	Xu738_MG2	MG2	-0.0206424	0.0982301	G2M	9-MG-Luminal II
GTCCAACAGCTT_Xu738_MG2	2401	1181	10.7872	GTCCAACAGCTT	Xu738_MG2	MG2	-0.0187355	0.0298673	G2M	8-MG-Luminal I
TTCACTCGAACG_Xu738_MG2	3052	1341	12.1887	TTCACTCGAACG	Xu738_MG2	MG2	-0.011602	-0.0761799	G1	9-MG-Luminal II
GGTCGCAGCAAG_Xu738_MG2	2571	1271	4.2396	GGTCGCAGCAAG	Xu738_MG2	MG2	-0.170653	-0.0205015	G1	8-MG-Luminal I
TCACCTCGGAGT_Xu738_MG2	2268	1234	2.51323	TCACCTCGGAGT	Xu738_MG2	MG2	0.00059733	0.0318584	G2M	9-MG-Luminal II
CGCAGTACATCG_Xu738_MG2	2777	1243	9.6507	CGCAGTACATCG	Xu738_MG2	MG2	0.202851	0.113201	S	11-MG-Basal
CTGTGACAGTCT_Xu738_MG2	2634	1219	5.46697	CTGTGACAGTCT	Xu738_MG2	MG2	-0.0964229	-0.00176991	G1	9-MG-Luminal II
ATCGGTTTGGCG_Xu738_MG2	2402	1064	8.28476	ATCGGTTTGGCG	Xu738_MG2	MG2	0.131654	0.0820796	S	9-MG-Luminal II
GAGTTAGGTACG_Xu738_MG2	2677	1359	2.24131	GAGTTAGGTACG	Xu738_MG2	MG2	-0.10513	0.17028	G2M	8-MG-Luminal I
ATGCCGTAGAAT_Xu738_MG2	2259	952	10.934	ATGCCGTAGAAT	Xu738_MG2	MG2	-0.0676017	0.0890855	G2M	9-MG-Luminal II
AACGTTTCGCTG_Xu738_MG2	2795	1277	5.61717	AACGTTTCGCTG	Xu738_MG2	MG2	-0.156294	-0.15177	G1	8-MG-Luminal I
GGATCAGAAGAG_Xu738_MG2	2634	1331	13.8952	GGATCAGAAGAG	Xu738_MG2	MG2	-0.0119236	0.0483776	G2M	8-MG-Luminal I
GCATAAAACCGC_Xu738_MG2	2862	1203	11.6003	GCATAAAACCGC	Xu738_MG2	MG2	0.0297516	0.0693215	G2M	9-MG-Luminal II
GTTGGAACCTAC_Xu738_MG2	2448	1028	13.6846	GTTGGAACCTAC	Xu738_MG2	MG2	-0.0907138	0.0530973	G2M	9-MG-Luminal II
TTAGGTTCTGCT_Xu738_MG2	3130	1589	8.21086	TTAGGTTCTGCT	Xu738_MG2	MG2	-0.0221931	0.199041	G2M	8-MG-Luminal I
GAGTCTAGTCCC_Xu738_MG2	2741	1229	7.15067	GAGTCTAGTCCC	Xu738_MG2	MG2	-0.00624899	0.16733	G2M	9-MG-Luminal II
CTGCGACCTAGT_Xu738_MG2	2784	1413	10.0216	CTGCGACCTAGT	Xu738_MG2	MG2	-0.1161	-0.0635693	G1	8-MG-Luminal I
GGCGCAGATAAT_Xu738_MG2	2316	1043	4.1019	GGCGCAGATAAT	Xu738_MG2	MG2	0.0168516	0.111431	G2M	9-MG-Luminal II
TAATTGCTCCGA_Xu738_MG2	2552	1271	2.46865	TAATTGCTCCGA	Xu738_MG2	MG2	-0.0846371	-0.0488201	G1	13-MG-Fibroblast
AACAAAAAGTCT_Xu738_MG2	2769	1172	9.35356	AACAAAAAGTCT	Xu738_MG2	MG2	0.0744366	0.0117994	S	9-MG-Luminal II
GCTGGTGGACAG_Xu738_MG2	2958	1357	9.93915	GCTGGTGGACAG	Xu738_MG2	MG2	0.162302	-0.0932891	S	9-MG-Luminal II
ATGTGGTTTACT_Xu738_MG2	2505	1293	3.87226	ATGTGGTTTACT	Xu738_MG2	MG2	-0.0778253	-0.0362094	G1	9-MG-Luminal II
GACTCGCGAGTC_Xu738_MG2	2488	1094	4.70257	GACTCGCGAGTC	Xu738_MG2	MG2	0.0233189	-0.12205	S	13-MG-Fibroblast
ATCCATCTGCTC_Xu738_MG2	2623	1234	6.67175	ATCCATCTGCTC	Xu738_MG2	MG2	-0.0191375	-0.0775811	G1	8-MG-Luminal I
ACTCCTTTCCGA_Xu738_MG2	2947	1417	10.621	ACTCCTTTCCGA	Xu738_MG2	MG2	0.116468	0.0899705	S	9-MG-Luminal II
CCGGGTGTTAAG_Xu738_MG2	2806	1271	21.3471	CCGGGTGTTAAG	Xu738_MG2	MG2	-0.00626048	0.0218289	G2M	12-MT2-Sub IV
CACATCTTCTCC_Xu738_MG2	2700	1279	12.2963	CACATCTTCTCC	Xu738_MG2	MG2	0.0289935	0.112168	G2M	8-MG-Luminal I
CTAGTATGACGC_Xu738_MG2	2859	1342	8.81427	CTAGTATGACGC	Xu738_MG2	MG2	0.0755738	0.159071	G2M	9-MG-Luminal II
GTCGCGATTTTG_Xu738_MG2	2413	1289	7.29383	GTCGCGATTTTG	Xu738_MG2	MG2	0.0536334	0.0235988	S	11-MG-Basal
GGTTGCAGCACA_Xu738_MG2	2679	1290	7.87607	GGTTGCAGCACA	Xu738_MG2	MG2	-0.0581363	-0.0746313	G1	8-MG-Luminal I
CGTTGACTGTAA_Xu738_MG2	2484	1242	12.8019	CGTTGACTGTAA	Xu738_MG2	MG2	-0.0103844	0.0480088	G2M	8-MG-Luminal I
TATACCGGCCTT_Xu738_MG2	3591	1692	6.23782	TATACCGGCCTT	Xu738_MG2	MG2	-0.0479702	0.0669617	G2M	8-MG-Luminal I
GTTGCTTTCTGG_Xu738_MG2	3161	1528	7.43436	GTTGCTTTCTGG	Xu738_MG2	MG2	0.0145542	0.0671829	G2M	9-MG-Luminal II
GGGAAGGGGCGC_Xu738_MG2	2797	1321	8.61637	GGGAAGGGGCGC	Xu738_MG2	MG2	0.0922416	0.0720501	S	5-MT2-Sub II
ACTGAGGGACAT_Xu738_MG2	2753	1425	6.24773	ACTGAGGGACAT	Xu738_MG2	MG2	-0.0721966	-0.0637906	G1	8-MG-Luminal I
AGGCTAGTATTA_Xu738_MG2	2659	1400	7.29598	AGGCTAGTATTA	Xu738_MG2	MG2	-0.00890252	-0.0655605	G1	8-MG-Luminal I
TCCAGCCATAGT_Xu738_MG2	2449	1152	16.6599	TCCAGCCATAGT	Xu738_MG2	MG2	0.0275117	0.0342183	G2M	11-MG-Basal
CCTGCACCGGGT_Xu738_MG2	2278	1204	6.10184	CCTGCACCGGGT	Xu738_MG2	MG2	0.0509799	0.00176991	S	11-MG-Basal
GCTGCGTGCGGT_Xu738_MG2	2651	1176	9.35496	GCTGCGTGCGGT	Xu738_MG2	MG2	0.0358054	0.17913	G2M	9-MG-Luminal II
AGTGCGGATCTG_Xu738_MG2	2549	1267	4.5508	AGTGCGGATCTG	Xu738_MG2	MG2	0.143382	0.39115	G2M	11-MG-Basal
GCGGGTTCGAGT_Xu738_MG2	2196	1104	7.51366	GCGGGTTCGAGT	Xu738_MG2	MG2	0.123326	0.0198378	S	9-MG-Luminal II
CCTCTAATGCGC_Xu738_MG2	2344	1090	4.99147	CCTCTAATGCGC	Xu738_MG2	MG2	-0.0081214	-0.00258112	G1	9-MG-Luminal II
GTTCCATCGTTC_Xu738_MG2	2972	1382	7.43607	GTTCCATCGTTC	Xu738_MG2	MG2	0.112689	0.0899705	S	14-Mix-Endothelial
TACGACAACAGG_Xu738_MG2	2626	1363	6.93069	TACGACAACAGG	Xu738_MG2	MG2	0.0164725	0.0777286	G2M	8-MG-Luminal I
TTGCTTACCAGC_Xu738_MG2	2555	1328	8.49315	TTGCTTACCAGC	Xu738_MG2	MG2	-0.114584	0.107227	G2M	8-MG-Luminal I
TACCGCTCTAGA_Xu738_MG2	2519	1271	3.17586	TACCGCTCTAGA	Xu738_MG2	MG2	0.14831	-0.00117994	S	11-MG-Basal
CCGTTTGGCGCA_Xu738_MG2	2434	1227	3.90304	CCGTTTGGCGCA	Xu738_MG2	MG2	0.132412	-0.0123894	S	11-MG-Basal
TGGCCTGGGATT_Xu738_MG2	2680	1155	13.1343	TGGCCTGGGATT	Xu738_MG2	MG2	0.0206538	0.0759587	G2M	9-MG-Luminal II
CTTGATTTGGCT_Xu738_MG2	2830	1256	16.6078	CTTGATTTGGCT	Xu738_MG2	MG2	0.0418706	0.139159	G2M	9-MG-Luminal II
CAATCCCCTACG_Xu738_MG2	2310	1128	7.05628	CAATCCCCTACG	Xu738_MG2	MG2	0.124107	0.105678	S	9-MG-Luminal II
ATGCAACCCTCC_Xu738_MG2	2327	1210	5.58659	ATGCAACCCTCC	Xu738_MG2	MG2	-0.0296942	0.0438791	G2M	11-MG-Basal
TTGACTCGCGCC_Xu738_MG2	2474	1235	9.33711	TTGACTCGCGCC	Xu738_MG2	MG2	-0.0206194	-0.0135693	G1	9-MG-Luminal II
ATTCGTTACCCC_Xu738_MG2	2401	1294	3.54019	ATTCGTTACCCC	Xu738_MG2	MG2	0.0343235	-0.0267699	S	14-Mix-Endothelial
AACTTGGCAATT_Xu738_MG2	2859	1474	7.10038	AACTTGGCAATT	Xu738_MG2	MG2	-0.0608128	0.1059	G2M	8-MG-Luminal I
CCAATGGGACCC_Xu738_MG2	2978	1325	14.6071	CCAATGGGACCC	Xu738_MG2	MG2	0.00547936	-0.0151917	S	8-MG-Luminal I
AGATTGACCGCA_Xu738_MG2	2510	1444	2.94821	AGATTGACCGCA	Xu738_MG2	MG2	-0.061548	-0.109661	G1	8-MG-Luminal I
CCACCCGCGATT_Xu738_MG2	2077	952	10.207	CCACCCGCGATT	Xu738_MG2	MG2	-0.0804328	-0.0825221	G1	9-MG-Luminal II
CTCAGATTGCGA_Xu738_MG2	2206	1049	3.12783	CTCAGATTGCGA	Xu738_MG2	MG2	-0.00204471	-0.0346608	G1	13-MG-Fibroblast
CGAACTGTTTGA_Xu738_MG2	2457	1202	8.50631	CGAACTGTTTGA	Xu738_MG2	MG2	-0.120282	-0.132522	G1	8-MG-Luminal I
TAGGTTGTATGA_Xu738_MG2	3415	1720	7.87701	TAGGTTGTATGA	Xu738_MG2	MG2	-0.0839479	-0.104867	G1	9-MG-Luminal II
AGAATAGTTGGT_Xu738_MG2	2498	1125	18.1745	AGAATAGTTGGT	Xu738_MG2	MG2	-0.0600087	-0.0193215	G1	9-MG-Luminal II
ATCCCAATGAGG_Xu738_MG2	2452	1294	6.19902	ATCCCAATGAGG	Xu738_MG2	MG2	0.214993	0.00176991	S	11-MG-Basal
GAATCGTGTGTC_Xu738_MG2	2748	1280	7.89665	GAATCGTGTGTC	Xu738_MG2	MG2	0.0672456	0.260619	G2M	8-MG-Luminal I
AGAGGCGGTTTT_Xu738_MG2	2756	1434	12.6633	AGAGGCGGTTTT	Xu738_MG2	MG2	0.0293611	0.20059	G2M	9-MG-Luminal II
GACGTAATCTAA_Xu738_MG2	2536	1212	8.0836	GACGTAATCTAA	Xu738_MG2	MG2	0.150573	0.142109	S	14-Mix-Endothelial
GGGTTCTAATGC_Xu738_MG2	1969	864	3.91061	GGGTTCTAATGC	Xu738_MG2	MG2	-0.0099938	-0.109292	G1	9-MG-Luminal II
GTACGCTGCAAC_Xu738_MG2	2462	1292	2.8026	GTACGCTGCAAC	Xu738_MG2	MG2	-0.100179	-0.00258112	G1	8-MG-Luminal I
TGCGTAAAAATG_Xu738_MG2	2819	1489	1.84463	TGCGTAAAAATG	Xu738_MG2	MG2	-0.0172651	0.0340708	G2M	8-MG-Luminal I
TTATTTCATTGT_Xu738_MG2	4201	1972	2.76125	TTATTTCATTGT	Xu738_MG2	MG2	0.0603074	0.0653392	G2M	8-MG-Luminal I
TCTCAAATTTGT_Xu738_MG2	2568	1270	15.6542	TCTCAAATTTGT	Xu738_MG2	MG2	-0.0141981	-0.0972714	G1	8-MG-Luminal I
TTGGGATTAGCG_Xu738_MG2	2433	1288	3.16482	TTGGGATTAGCG	Xu738_MG2	MG2	-0.0107864	0.288201	G2M	4-MT1-Epithelial
TTCCGGACCTAT_Xu738_MG2	2405	1030	12.5988	TTCCGGACCTAT	Xu738_MG2	MG2	-0.0626623	-0.136652	G1	9-MG-Luminal II
CCTTCCTCATAA_Xu738_MG2	2370	1221	8.5654	CCTTCCTCATAA	Xu738_MG2	MG2	-0.0558504	0.0165192	G2M	8-MG-Luminal I
ATGCAAGCCTTC_Xu738_MG2	2897	1234	7.07629	ATGCAAGCCTTC	Xu738_MG2	MG2	0.398305	0.17264	S	10-MT-Fibroblast
TTGGCCAGGCGA_Xu738_MG2	2652	1317	7.76772	TTGGCCAGGCGA	Xu738_MG2	MG2	0.0573897	0.137611	G2M	8-MG-Luminal I
CGAAGATATAGC_Xu738_MG2	2458	1113	12.6119	CGAAGATATAGC	Xu738_MG2	MG2	0.0490615	-0.0264012	S	9-MG-Luminal II
AAAGGCCTAGAT_Xu738_MG2	2668	1230	9.25787	AAAGGCCTAGAT	Xu738_MG2	MG2	0.0600317	0.0179204	S	9-MG-Luminal II
TGATGCCCCTTA_Xu738_MG2	2774	1261	11.031	TGATGCCCCTTA	Xu738_MG2	MG2	-0.113447	-0.0332596	G1	8-MG-Luminal I
AGACCATCCCGC_Xu738_MG2	2773	1231	8.72701	AGACCATCCCGC	Xu738_MG2	MG2	-0.0338985	-0.0732301	G1	9-MG-Luminal II
CCTTGTCATTAA_Xu738_MG2	1951	959	4.76679	CCTTGTCATTAA	Xu738_MG2	MG2	-0.0349783	0.0389381	G2M	13-MG-Fibroblast
CGCATCTTAAAA_Xu738_MG2	2579	1389	3.87747	CGCATCTTAAAA	Xu738_MG2	MG2	-0.0535989	0.10767	G2M	8-MG-Luminal I
ACCCAACCTCCA_Xu738_MG2	2342	1167	5.46541	ACCCAACCTCCA	Xu738_MG2	MG2	0.0960438	-0.0399705	S	9-MG-Luminal II
CTCTGTGGAACC_Xu738_MG2	2448	1272	8.00654	CTCTGTGGAACC	Xu738_MG2	MG2	-0.139948	0.0507375	G2M	8-MG-Luminal I
GACCACATATCG_Xu738_MG2	2162	1167	3.65402	GACCACATATCG	Xu738_MG2	MG2	0.0657638	0.154499	G2M	9-MG-Luminal II
AGGTTTATTCTT_Xu738_MG2	2724	1190	10.3524	AGGTTTATTCTT	Xu738_MG2	MG2	0.0259494	0.07559	G2M	9-MG-Luminal II
AAGTCTTTCATG_Xu738_MG2	2635	1401	6.22391	AAGTCTTTCATG	Xu738_MG2	MG2	-0.0206309	-0.17264	G1	8-MG-Luminal I
AATGGGTTCTTC_Xu738_MG2	2501	1286	3.83846	AATGGGTTCTTC	Xu738_MG2	MG2	0.079353	0.171239	G2M	9-MG-Luminal II
GCGGAATCCTGA_Xu738_MG2	2283	1145	8.10337	GCGGAATCCTGA	Xu738_MG2	MG2	-0.0854068	-0.0295723	G1	8-MG-Luminal I
ATTCGCGCGGTA_Xu738_MG2	2191	994	8.71748	ATTCGCGCGGTA	Xu738_MG2	MG2	-0.0622602	-0.0766224	G1	13-MG-Fibroblast
GCCCGTGCGGAG_Xu738_MG2	2623	1418	3.73618	GCCCGTGCGGAG	Xu738_MG2	MG2	-0.0858088	-0.14764	G1	8-MG-Luminal I
TACAAACTCCAG_Xu738_MG2	2467	1430	3.56709	TACAAACTCCAG	Xu738_MG2	MG2	-0.0998116	-0.0626106	G1	8-MG-Luminal I
GGCCATCGACAC_Xu738_MG2	2955	1408	4.02707	GGCCATCGACAC	Xu738_MG2	MG2	0.138041	0.336652	G2M	9-MG-Luminal II
CAGCGATCTATA_Xu738_MG2	3009	1381	7.84314	CAGCGATCTATA	Xu738_MG2	MG2	0.0944931	-0.0673304	S	8-MG-Luminal I
GTCATCACCATC_Xu738_MG2	2311	1201	10.6447	GTCATCACCATC	Xu738_MG2	MG2	-0.0626393	-0.00715339	G1	8-MG-Luminal I
GCATGTCTGACC_Xu738_MG2	2480	1121	9.87903	GCATGTCTGACC	Xu738_MG2	MG2	0.0664875	-0.0525811	S	9-MG-Luminal II
CTAAATACTTTG_Xu738_MG2	2718	1328	8.86681	CTAAATACTTTG	Xu738_MG2	MG2	-0.0986859	0.0230088	G2M	8-MG-Luminal I
GACAAATGGTTC_Xu738_MG2	2449	1284	7.4316	GACAAATGGTTC	Xu738_MG2	MG2	-0.099042	-0.00575221	G1	8-MG-Luminal I
AACGTCGGTTTT_Xu738_MG2	2864	1294	13.2332	AACGTCGGTTTT	Xu738_MG2	MG2	0.259276	0.0279499	S	11-MG-Basal
ATGTGGAATAGA_Xu738_MG2	2549	1239	13.1816	ATGTGGAATAGA	Xu738_MG2	MG2	0.0812829	0.05059	S	8-MG-Luminal I
TGAAACGCGGCG_Xu738_MG2	2196	1120	9.06193	TGAAACGCGGCG	Xu738_MG2	MG2	-0.0130379	-0.0126106	G1	9-MG-Luminal II
GGCAATTGAAAG_Xu738_MG2	2253	1187	13.4487	GGCAATTGAAAG	Xu738_MG2	MG2	-0.0425828	0.0810472	G2M	8-MG-Luminal I
TCGGATCCGCTA_Xu738_MG2	2574	1176	14.5299	TCGGATCCGCTA	Xu738_MG2	MG2	0.0793875	0.0647493	S	11-MG-Basal
CGTGACATACAG_Xu738_MG2	2356	1314	4.88115	CGTGACATACAG	Xu738_MG2	MG2	-0.00431916	0.165339	G2M	11-MG-Basal
AACAAAGATCAG_Xu738_MG2	2237	1265	9.70049	AACAAAGATCAG	Xu738_MG2	MG2	0.119167	0.0609882	S	8-MG-Luminal I
TTAAGCCTAGAT_Xu738_MG2	2515	1448	4.69185	TTAAGCCTAGAT	Xu738_MG2	MG2	0.0952742	0.095649	G2M	8-MG-Luminal I
GTAGATTGCGGG_Xu738_MG2	2555	1354	7.63209	GTAGATTGCGGG	Xu738_MG2	MG2	-0.028982	0.0924779	G2M	8-MG-Luminal I
ATTCCGTAACTT_Xu738_MG2	2608	1137	12.3466	ATTCCGTAACTT	Xu738_MG2	MG2	0.346796	0.149189	S	11-MG-Basal
CAGGTCGACATA_Xu738_MG2	1958	1030	8.88662	CAGGTCGACATA	Xu738_MG2	MG2	-0.0353689	0.131637	G2M	9-MG-Luminal II
GCCAGAAAACAC_Xu738_MG2	2442	1225	6.47011	GCCAGAAAACAC	Xu738_MG2	MG2	-0.0164725	-0.0696903	G1	8-MG-Luminal I
CATGTCGTTATC_Xu738_MG2	2570	1180	10.5447	CATGTCGTTATC	Xu738_MG2	MG2	0.0309004	0.0820796	G2M	11-MG-Basal
CCATCCCTGCAA_Xu738_MG2	2359	1193	3.64561	CCATCCCTGCAA	Xu738_MG2	MG2	0.127117	0.25	G2M	14-Mix-Endothelial
CATCGACATTCA_Xu738_MG2	2436	1108	11.2479	CATCGACATTCA	Xu738_MG2	MG2	-0.0706343	-0.034292	G1	8-MG-Luminal I
GAAGGACCAGTC_Xu738_MG2	2479	1317	6.77693	GAAGGACCAGTC	Xu738_MG2	MG2	0.0365635	0.0515487	G2M	9-MG-Luminal II
TAGATCGGCACT_Xu738_MG2	1996	986	12.3747	TAGATCGGCACT	Xu738_MG2	MG2	0.183208	0.124558	S	9-MG-Luminal II
AACCCCACGCTG_Xu738_MG2	2474	1281	4.3654	AACCCCACGCTG	Xu738_MG2	MG2	0.222184	0.0688791	S	5-MT2-Sub II
ATAGAAAAGTCT_Xu738_MG2	2486	1262	9.13113	ATAGAAAAGTCT	Xu738_MG2	MG2	0.0600547	0.0121681	S	9-MG-Luminal II
ACCTGTTATACC_Xu738_MG2	2679	1216	10.489	ACCTGTTATACC	Xu738_MG2	MG2	-0.0774692	-0.0710914	G1	8-MG-Luminal I
CCGCGCAGAACC_Xu738_MG2	2726	1216	4.32869	CCGCGCAGAACC	Xu738_MG2	MG2	-0.0748156	0.0226401	G2M	13-MG-Fibroblast
GGCCAGAGGTCA_Xu738_MG2	2235	996	13.736	GGCCAGAGGTCA	Xu738_MG2	MG2	0.0188044	0.0684366	G2M	8-MG-Luminal I
ATTGCTTATTCG_Xu738_MG2	2594	1393	9.25212	ATTGCTTATTCG	Xu738_MG2	MG2	-0.0528523	0.0615782	G2M	8-MG-Luminal I
GGTCGGTCTTAC_Xu738_MG2	2821	1184	15.2428	GGTCGGTCTTAC	Xu738_MG2	MG2	0.0460174	0.0153392	S	9-MG-Luminal II
TTGGATACCTAA_Xu738_MG2	2199	1034	5.36608	TTGGATACCTAA	Xu738_MG2	MG2	-0.0717486	-0.0773599	G1	13-MG-Fibroblast
AGCTCGTTAGCG_Xu738_MG2	2555	1276	4.14873	AGCTCGTTAGCG	Xu738_MG2	MG2	0.160808	0.0258112	S	9-MG-Luminal II
GCTCCGCCGGCC_Xu738_MG2	2573	1177	20.4819	GCTCCGCCGGCC	Xu738_MG2	MG2	-0.0236635	-0.0610619	G1	8-MG-Luminal I
GCCTAAACACTA_Xu738_MG2	2178	1023	8.58586	GCCTAAACACTA	Xu738_MG2	MG2	-0.0323592	0.0306785	G2M	9-MG-Luminal II
GAAACGTATATG_Xu738_MG2	2204	1178	10.5717	GAAACGTATATG	Xu738_MG2	MG2	0.0513819	0.015118	S	9-MG-Luminal II
AGATGCATCGAC_Xu738_MG2	2643	1249	14.3776	AGATGCATCGAC	Xu738_MG2	MG2	0.00475567	-0.0781711	S	9-MG-Luminal II
CTAACGGCTCAC_Xu738_MG2	2466	1134	8.1914	CTAACGGCTCAC	Xu738_MG2	MG2	0.0270981	0.00235988	S	9-MG-Luminal II
AAACTCAACTTA_Xu738_MG2	2356	1050	12.9881	AAACTCAACTTA	Xu738_MG2	MG2	-0.0179773	0.191888	G2M	9-MG-Luminal II
CGGTGGCACTAA_Xu738_MG2	2190	1170	8.49315	CGGTGGCACTAA	Xu738_MG2	MG2	-0.0603878	-0.0695428	G1	8-MG-Luminal I
GTCGTCGTTCCT_Xu738_MG2	2668	1214	10.0075	GTCGTCGTTCCT	Xu738_MG2	MG2	0.0456613	-0.0258112	S	9-MG-Luminal II
CTCGTCACTCGG_Xu738_MG2	2600	1091	10.9231	CTCGTCACTCGG	Xu738_MG2	MG2	-0.00624899	-0.0317109	G1	9-MG-Luminal II
CTACAACGATCT_Xu738_MG2	2378	919	21.3204	CTACAACGATCT	Xu738_MG2	MG2	-0.113435	0.074115	G2M	9-MG-Luminal II
TGCCCACGTATT_Xu738_MG2	2865	1322	10.0175	TGCCCACGTATT	Xu738_MG2	MG2	-0.0763434	0.020059	G2M	8-MG-Luminal I
GAGGTCTCGAAC_Xu738_MG2	2099	967	4.57361	GAGGTCTCGAAC	Xu738_MG2	MG2	-0.0846256	-0.102581	G1	13-MG-Fibroblast
CCCAAAGCGAGC_Xu738_MG2	2691	922	7.61799	CCCAAAGCGAGC	Xu738_MG2	MG2	-0.152112	-0.0757375	G1	9-MG-Luminal II
TTACTTACGCTC_Xu738_MG2	2728	1401	6.85484	TTACTTACGCTC	Xu738_MG2	MG2	-0.0971696	-0.0175516	G1	8-MG-Luminal I
AAGCTTCCCCAA_Xu738_MG2	2410	1197	9.21162	AAGCTTCCCCAA	Xu738_MG2	MG2	-0.061146	0.0251475	G2M	9-MG-Luminal II
CCTTTGACTATT_Xu738_MG2	2296	1077	8.36237	CCTTTGACTATT	Xu738_MG2	MG2	0.00590438	0.0915192	G2M	9-MG-Luminal II
GAGCGAATCACG_Xu738_MG2	2183	1085	12.5515	GAGCGAATCACG	Xu738_MG2	MG2	0.0703012	-0.0323009	S	9-MG-Luminal II
CGTCTTCTCGGG_Xu738_MG2	2324	1045	7.74527	CGTCTTCTCGGG	Xu738_MG2	MG2	-0.0490041	-0.00634218	G1	13-MG-Fibroblast
GGGACACGCCCC_Xu738_MG2	2302	1034	6.25543	GGGACACGCCCC	Xu738_MG2	MG2	0.122579	0.069469	S	9-MG-Luminal II
AAGGTTGCGTGG_Xu738_MG2	2481	1073	16.5659	AAGGTTGCGTGG	Xu738_MG2	MG2	0.115377	0.167699	G2M	11-MG-Basal
TATCCTGGCCAG_Xu738_MG2	2617	1180	9.66756	TATCCTGGCCAG	Xu738_MG2	MG2	-0.142636	0.0212389	G2M	8-MG-Luminal I
GAACACACTTGG_Xu738_MG2	2312	1284	7.00692	GAACACACTTGG	Xu738_MG2	MG2	0.04681	0.0253687	S	8-MG-Luminal I
CCACAAGGGCCT_Xu738_MG2	2353	1212	3.39992	CCACAAGGGCCT	Xu738_MG2	MG2	-0.0380454	0.0326696	G2M	9-MG-Luminal II
GAAGTGTCGTGT_Xu738_MG2	2471	1192	11.1291	GAAGTGTCGTGT	Xu738_MG2	MG2	0.00589289	-0.0151917	S	8-MG-Luminal I
TAAGCGATCAAC_Xu738_MG2	2451	1229	6.11995	TAAGCGATCAAC	Xu738_MG2	MG2	0.0111999	0.0438791	G2M	8-MG-Luminal I
TCGAGGTCTGTG_Xu738_MG2	2455	1208	12.3829	TCGAGGTCTGTG	Xu738_MG2	MG2	0.0399982	-0.0155605	S	14-Mix-Endothelial
GTTTTGGTTAGT_Xu738_MG2	2552	1332	12.931	GTTTTGGTTAGT	Xu738_MG2	MG2	0.0737014	0.0556785	S	8-MG-Luminal I
CAACGCTCTGAC_Xu738_MG2	2460	1155	10.935	CAACGCTCTGAC	Xu738_MG2	MG2	-0.0543226	-0.0551622	G1	8-MG-Luminal I
ACCGGAAGTACA_Xu738_MG2	2285	1208	4.814	ACCGGAAGTACA	Xu738_MG2	MG2	-0.0861534	-0.0240413	G1	8-MG-Luminal I
AAACTGTCTGTG_Xu738_MG2	2398	1268	9.46622	AAACTGTCTGTG	Xu738_MG2	MG2	-0.0626737	0.0418879	G2M	8-MG-Luminal I
ATCTTTGAATAT_Xu738_MG2	2437	1275	9.643	ATCTTTGAATAT	Xu738_MG2	MG2	0.133928	0.203319	G2M	9-MG-Luminal II
AGTGACTCTTAC_Xu738_MG2	2466	1261	10.4217	AGTGACTCTTAC	Xu738_MG2	MG2	0.064236	0.0783186	G2M	9-MG-Luminal II
AGCACAACATCG_Xu738_MG2	1973	1076	3.95337	AGCACAACATCG	Xu738_MG2	MG2	-0.00884508	-0.0858407	G1	11-MG-Basal
CAGTTGAACTCA_Xu738_MG2	2121	1112	9.57096	CAGTTGAACTCA	Xu738_MG2	MG2	-0.000528408	-0.0695428	G1	8-MG-Luminal I
TTCGACACAGAT_Xu738_MG2	2286	1111	11.1986	TTCGACACAGAT	Xu738_MG2	MG2	0.119914	0.0318584	S	9-MG-Luminal II
CTGATCACTTGA_Xu738_MG2	2099	985	12.9109	CTGATCACTTGA	Xu738_MG2	MG2	-0.0323363	-0.0618732	G1	9-MG-Luminal II
AATGTTAAGTGT_Xu738_MG2	2431	1302	13.4513	AATGTTAAGTGT	Xu738_MG2	MG2	0.00250419	0.0674779	G2M	8-MG-Luminal I
GAATATAGTTGT_Xu738_MG2	2500	1176	9.24	GAATATAGTTGT	Xu738_MG2	MG2	0.114975	-0.00199115	S	9-MG-Luminal II
CACAAGTCAGAT_Xu738_MG2	2150	1126	11.1628	CACAAGTCAGAT	Xu738_MG2	MG2	0.000976405	-0.00221239	S	8-MG-Luminal I
AACTTTCCATAA_Xu738_MG2	2127	1053	7.66338	AACTTTCCATAA	Xu738_MG2	MG2	0.0623521	-0.0919617	S	8-MG-Luminal I
GAGCTTGAGCGC_Xu738_MG2	2072	1197	3.33012	GAGCTTGAGCGC	Xu738_MG2	MG2	-0.120615	-0.0213127	G1	8-MG-Luminal I
AAAGCACTGTTG_Xu738_MG2	2239	1183	10.9424	AAAGCACTGTTG	Xu738_MG2	MG2	-0.0429733	-0.0783923	G1	8-MG-Luminal I
CTCCCTTTTGCT_Xu738_MG2	2425	1190	8.74227	CTCCCTTTTGCT	Xu738_MG2	MG2	0.0263515	0.131268	G2M	9-MG-Luminal II
CCCTTGCTTCTA_Xu738_MG2	2337	1037	11.2965	CCCTTGCTTCTA	Xu738_MG2	MG2	-0.0982838	0.155236	G2M	9-MG-Luminal II
GACAATCTCCTA_Xu738_MG2	2138	1005	10.8045	GACAATCTCCTA	Xu738_MG2	MG2	0.0971925	-0.0545723	S	9-MG-Luminal II
CGCTTTACACCC_Xu738_MG2	2193	1136	8.89193	CGCTTTACACCC	Xu738_MG2	MG2	-0.0759069	-0.0319322	G1	8-MG-Luminal I
TAGCGGCCTAGC_Xu738_MG2	2030	1043	10.8867	TAGCGGCCTAGC	Xu738_MG2	MG2	0.074494	0.0828171	G2M	14-Mix-Endothelial
AAGGAATCCTGT_Xu738_MG2	2445	1231	8.71166	AAGGAATCCTGT	Xu738_MG2	MG2	0.0558734	-0.110841	S	8-MG-Luminal I
GGACCAAACCCA_Xu738_MG2	2382	1221	7.97649	GGACCAAACCCA	Xu738_MG2	MG2	0.00438808	-0.162832	S	8-MG-Luminal I
AGCAGGGCTCGA_Xu738_MG2	2136	1157	8.47378	AGCAGGGCTCGA	Xu738_MG2	MG2	-0.136892	0.0637168	G2M	8-MG-Luminal I
CTTTCTAGGCAA_Xu738_MG2	2251	1227	8.39627	CTTTCTAGGCAA	Xu738_MG2	MG2	-0.0759299	-0.0478614	G1	8-MG-Luminal I
CCATACCCGACC_Xu738_MG2	2175	1115	3.17241	CCATACCCGACC	Xu738_MG2	MG2	0.00325086	-0.0173304	S	9-MG-Luminal II
TACTTGTTCAGG_Xu738_MG2	2106	1103	10.0665	TACTTGTTCAGG	Xu738_MG2	MG2	0.0362189	0.206637	G2M	14-Mix-Endothelial
GCGTCAGTTAGC_Xu738_MG2	2005	1145	1.99501	GCGTCAGTTAGC	Xu738_MG2	MG2	0.140396	0.253097	G2M	4-MT1-Epithelial
CCAGAGCATACT_Xu738_MG2	1834	987	5.17993	CCAGAGCATACT	Xu738_MG2	MG2	0.0835918	0.179277	G2M	11-MG-Basal
GACTATAAATGG_Xu738_MG2	1783	1042	4.87942	GACTATAAATGG	Xu738_MG2	MG2	0.0275346	0.0834071	G2M	11-MG-Basal
GTTCTGTTTACC_Xu738_MG2	1936	849	4.75207	GTTCTGTTTACC	Xu738_MG2	MG2	0.0555402	0.019469	S	9-MG-Luminal II
CGAAAATCCTGG_Xu738_MG2	2527	1244	10.5263	CGAAAATCCTGG	Xu738_MG2	MG2	-0.0369311	-0.0334808	G1	8-MG-Luminal I
GATTGCGCTTAT_Xu738_MG2	2245	1185	8.64143	GATTGCGCTTAT	Xu738_MG2	MG2	0.177476	-0.0374631	S	8-MG-Luminal I
TGCCGCTGTCCC_Xu738_MG2	2434	1172	8.95645	TGCCGCTGTCCC	Xu738_MG2	MG2	0.00212512	-0.0504425	S	8-MG-Luminal I
CTGTGCTTATGG_Xu738_MG2	2214	1080	10.1174	CTGTGCTTATGG	Xu738_MG2	MG2	-0.121764	0.00287611	G2M	8-MG-Luminal I
TCATAGAGATAT_Xu738_MG2	2524	1325	9.86529	TCATAGAGATAT	Xu738_MG2	MG2	-0.111908	-0.0364307	G1	8-MG-Luminal I
TAAACGCGTAAA_Xu738_MG2	2091	1076	3.53898	TAAACGCGTAAA	Xu738_MG2	MG2	0.0524962	0.239528	G2M	9-MG-Luminal II
AACACAGGGTCG_Xu738_MG2	2191	1137	6.98311	AACACAGGGTCG	Xu738_MG2	MG2	0.104016	0.187979	G2M	11-MG-Basal
TACTTTCCACCG_Xu738_MG2	2027	988	11.0508	TACTTTCCACCG	Xu738_MG2	MG2	-0.0334735	-0.070354	G1	8-MG-Luminal I
ATCAGTATTCTT_Xu738_MG2	2270	1208	7.22467	ATCAGTATTCTT	Xu738_MG2	MG2	-0.00697268	0.0225664	G2M	8-MG-Luminal I
AGAAGGTGAATG_Xu738_MG2	2112	1071	12.7841	AGAAGGTGAATG	Xu738_MG2	MG2	0.0241	0.0471976	G2M	9-MG-Luminal II
CCGAGAGTTCAT_Xu738_MG2	2087	1109	10.0144	CCGAGAGTTCAT	Xu738_MG2	MG2	-0.0827303	0.060177	G2M	8-MG-Luminal I
ATACAGATGACG_Xu738_MG2	2313	1296	7.60917	ATACAGATGACG	Xu738_MG2	MG2	-0.061146	-0.0199115	G1	8-MG-Luminal I
GGCCTTCAGCAA_Xu738_MG2	2631	1070	14.9373	GGCCTTCAGCAA	Xu738_MG2	MG2	0.00854642	-0.0925516	S	9-MG-Luminal II
TAGACCGGCAGT_Xu738_MG2	2353	1143	7.13982	TAGACCGGCAGT	Xu738_MG2	MG2	-0.0406989	-0.0226401	G1	9-MG-Luminal II
CGCTGCAGTGTT_Xu738_MG2	2061	1064	11.5963	CGCTGCAGTGTT	Xu738_MG2	MG2	-0.0152779	-0.0600295	G1	14-Mix-Endothelial
CTTCACCGAGCT_Xu738_MG2	2307	1197	9.75293	CTTCACCGAGCT	Xu738_MG2	MG2	0.0521056	-0.0039823	S	9-MG-Luminal II
GGCATGAATAAA_Xu738_MG2	2125	1122	3.85882	GGCATGAATAAA	Xu738_MG2	MG2	0.128644	0.0330383	S	11-MG-Basal
CAAACGGCCTTT_Xu738_MG2	2611	1336	7.5067	CAAACGGCCTTT	Xu738_MG2	MG2	-0.0501872	-0.0826696	G1	8-MG-Luminal I
GTGGAGGACCTG_Xu738_MG2	2554	1324	7.08692	GTGGAGGACCTG	Xu738_MG2	MG2	-0.0270866	0.0115782	G2M	8-MG-Luminal I
AATTATTTCGAT_Xu738_MG2	2921	1431	9.68846	AATTATTTCGAT	Xu738_MG2	MG2	0.253601	-0.020649	S	8-MG-Luminal I
GCAGCGTGCACC_Xu738_MG2	1676	943	5.72792	GCAGCGTGCACC	Xu738_MG2	MG2	0.0627656	0.035767	S	13-MG-Fibroblast
CTGAGAAATATT_Xu738_MG2	2218	1047	12.7142	CTGAGAAATATT	Xu738_MG2	MG2	0.113493	0.175147	G2M	11-MG-Basal
GAGAACCGTTGT_Xu738_MG2	2098	1124	10.9628	GAGAACCGTTGT	Xu738_MG2	MG2	0.0214579	-0.0248525	S	8-MG-Luminal I
ATGTGCGCGCGC_Xu738_MG2	2257	1028	11.8299	ATGTGCGCGCGC	Xu738_MG2	MG2	-0.0262825	0.0241888	G2M	9-MG-Luminal II
GGGAAGCCGGTG_Xu738_MG2	2056	1030	4.76654	GGGAAGCCGGTG	Xu738_MG2	MG2	-0.0497622	-0.0210914	G1	9-MG-Luminal II
AAAAAATCCCCT_Xu738_MG2	2249	1091	10.7603	AAAAAATCCCCT	Xu738_MG2	MG2	0.513876	0.180678	S	14-Mix-Endothelial
ACCACGGTTGCA_Xu738_MG2	1782	883	5.21886	ACCACGGTTGCA	Xu738_MG2	MG2	-0.031199	-0.0569322	G1	9-MG-Luminal II
TTCCGATGGGGC_Xu738_MG2	2334	1208	9.42588	TTCCGATGGGGC	Xu738_MG2	MG2	-0.0107749	-0.0719027	G1	8-MG-Luminal I
CCCTAAATTATC_Xu738_MG2	2037	1037	10.4075	CCCTAAATTATC	Xu738_MG2	MG2	-0.0334965	-0.115192	G1	8-MG-Luminal I
GTACGTTATGAC_Xu738_MG2	1897	914	4.42804	GTACGTTATGAC	Xu738_MG2	MG2	-0.0148988	-0.0510324	G1	13-MG-Fibroblast
TCCCCCATGTTG_Xu738_MG2	2170	1059	12.2581	TCCCCCATGTTG	Xu738_MG2	MG2	-0.127817	-0.0333333	G1	8-MG-Luminal I
CTCGTCACACGA_Xu738_MG2	2010	1109	8.85572	CTCGTCACACGA	Xu738_MG2	MG2	0.149861	0.0739676	S	5-MT2-Sub II
CGTGTGTGTAGA_Xu738_MG2	2558	1263	14.3471	CGTGTGTGTAGA	Xu738_MG2	MG2	-0.0793416	-0.0925516	G1	8-MG-Luminal I
CTATCTGTCGAA_Xu738_MG2	2262	1106	7.55968	CTATCTGTCGAA	Xu738_MG2	MG2	-0.0130264	0.12264	G2M	9-MG-Luminal II
GGCGGTGTGCGC_Xu738_MG2	2157	1195	8.57673	GGCGGTGTGCGC	Xu738_MG2	MG2	-0.0728858	-0.0272124	G1	8-MG-Luminal I
AGAGCAATAGTT_Xu738_MG2	1884	969	5.89172	AGAGCAATAGTT	Xu738_MG2	MG2	0.159315	0.0639381	S	9-MG-Luminal II
AATGGCGCTCGT_Xu738_MG2	2474	1260	12.4899	AATGGCGCTCGT	Xu738_MG2	MG2	0.0202863	-0.0695428	S	8-MG-Luminal I
TAAGAGATGAAA_Xu738_MG2	2191	1146	11.1821	TAAGAGATGAAA	Xu738_MG2	MG2	0.0320491	-0.0921829	S	8-MG-Luminal I
TTCGATCATCCT_Xu738_MG2	1563	975	7.86948	TTCGATCATCCT	Xu738_MG2	MG2	-0.016013	-0.00737463	G1	9-MG-Luminal II
AGCCTTCCCTGC_Xu738_MG2	1788	923	9.0604	AGCCTTCCCTGC	Xu738_MG2	MG2	0.0896685	0.0623156	S	8-MG-Luminal I
AAGTGCACGAGC_Xu738_MG2	2002	1048	4.7952	AAGTGCACGAGC	Xu738_MG2	MG2	0.0547936	-0.0301622	S	13-MG-Fibroblast
TCGATACATGAG_Xu738_MG2	2168	1117	11.3007	TCGATACATGAG	Xu738_MG2	MG2	0.12637	0.0806785	S	9-MG-Luminal II
CCACAAGATAGA_Xu738_MG2	1897	998	10.543	CCACAAGATAGA	Xu738_MG2	MG2	-0.0300733	-0.0815634	G1	8-MG-Luminal I
GGTTGGGGCGCC_Xu738_MG2	2507	1253	11.0092	GGTTGGGGCGCC	Xu738_MG2	MG2	-0.0925862	0.00567847	G2M	8-MG-Luminal I
CTGATAACCAGC_Xu738_MG2	2099	1071	4.24011	CTGATAACCAGC	Xu738_MG2	MG2	0.121442	-0.0169617	S	9-MG-Luminal II
GCTGGTCATTAA_Xu738_MG2	1541	836	11.6158	GCTGGTCATTAA	Xu738_MG2	MG2	0.0233878	0.0182153	S	8-MG-Luminal I
GTTCCCAGGCTT_Xu738_MG2	2218	1102	8.70153	GTTCCCAGGCTT	Xu738_MG2	MG2	0.0305328	-0.0260324	S	8-MG-Luminal I
AGGATAATCCAT_Xu738_MG2	2541	1270	9.75994	AGGATAATCCAT	Xu738_MG2	MG2	0.0316355	0.0348083	G2M	8-MG-Luminal I
AAGGGCGCCGGG_Xu738_MG2	1780	1013	3.82022	AAGGGCGCCGGG	Xu738_MG2	MG2	-0.0883934	-0.0289823	G1	13-MG-Fibroblast
GGCCGCCCTCAT_Xu738_MG2	2596	1253	10.2465	GGCCGCCCTCAT	Xu738_MG2	MG2	0.046408	-0.0307522	S	8-MG-Luminal I
CTGATGAGCGGC_Xu738_MG2	1827	870	6.34921	CTGATGAGCGGC	Xu738_MG2	MG2	0.0404002	0.114528	G2M	9-MG-Luminal II
AATGCGATCAGT_Xu738_MG2	1995	1001	10.3258	AATGCGATCAGT	Xu738_MG2	MG2	0.114641	0.211357	G2M	11-MG-Basal
GTGCCATCTACG_Xu738_MG2	2250	1203	5.24444	GTGCCATCTACG	Xu738_MG2	MG2	0.0797666	-0.0689528	S	8-MG-Luminal I
GAGTAGACACCT_Xu738_MG2	1858	976	9.90312	GAGTAGACACCT	Xu738_MG2	MG2	0.170343	0.177507	G2M	9-MG-Luminal II
CCAGCCGGGTGG_Xu738_MG2	1884	973	14.0127	CCAGCCGGGTGG	Xu738_MG2	MG2	0.0233648	0.0304572	G2M	9-MG-Luminal II
TCAGGTTTGACA_Xu738_MG2	2065	1101	12.3002	TCAGGTTTGACA	Xu738_MG2	MG2	-0.109243	0.0475664	G2M	8-MG-Luminal I
ATTCGGGCCCTC_Xu738_MG2	2279	828	15.7964	ATTCGGGCCCTC	Xu738_MG2	MG2	0.0381028	0.165487	G2M	9-MG-Luminal II
TAGTGTCGAGTT_Xu738_MG2	2298	1207	9.13838	TAGTGTCGAGTT	Xu738_MG2	MG2	-0.11494	-0.0254425	G1	8-MG-Luminal I
TAACTGAGACGA_Xu738_MG2	2203	1166	6.8089	TAACTGAGACGA	Xu738_MG2	MG2	0.151745	0.324189	G2M	11-MG-Basal
GCAGTAGTTTCA_Xu738_MG2	2073	1006	19.151	GCAGTAGTTTCA	Xu738_MG2	MG2	-0.018322	-0.0809735	G1	5-MT2-Sub II
ACCCGATCCTAT_Xu738_MG2	2033	1023	9.39498	ACCCGATCCTAT	Xu738_MG2	MG2	0.0100857	-0.0742625	S	9-MG-Luminal II
GCGCCTCCCATC_Xu738_MG2	2395	1208	4.88518	GCGCCTCCCATC	Xu738_MG2	MG2	-0.0622947	-0.0352507	G1	8-MG-Luminal I
GCGCAGGGGGCA_Xu738_MG2	2677	1203	9.18939	GCGCAGGGGGCA	Xu738_MG2	MG2	-0.0422611	-0.124041	G1	8-MG-Luminal I
GAAGAGACACCG_Xu738_MG2	2166	1065	15.5586	GAAGAGACACCG	Xu738_MG2	MG2	0.0661543	-0.0705015	S	9-MG-Luminal II
GCTGACTAAGGC_Xu738_MG2	2082	1053	7.30067	GCTGACTAAGGC	Xu738_MG2	MG2	0.121442	0.101549	S	9-MG-Luminal II
AATTGGTCGTAC_Xu738_MG2	2251	1093	10.3954	AATTGGTCGTAC	Xu738_MG2	MG2	0.120305	0.0336283	S	11-MG-Basal
GTGTAATCCATC_Xu738_MG2	1967	1123	7.7275	GTGTAATCCATC	Xu738_MG2	MG2	-0.0679234	-0.0494838	G1	8-MG-Luminal I
GATGTCGGACTT_Xu738_MG2	1759	820	11.7681	GATGTCGGACTT	Xu738_MG2	MG2	-0.0262711	0.110324	G2M	9-MG-Luminal II
TCACGCGTCCAT_Xu738_MG2	2066	1030	4.79187	TCACGCGTCCAT	Xu738_MG2	MG2	0.0585728	0.0359882	S	11-MG-Basal
GCCTACTAGTGG_Xu738_MG2	2123	1076	5.13424	GCCTACTAGTGG	Xu738_MG2	MG2	-0.00242378	-0.0181416	G1	9-MG-Luminal II
CAGTTTGATATA_Xu738_MG2	2153	1175	9.75383	CAGTTTGATATA	Xu738_MG2	MG2	-0.0225033	-0.090413	G1	8-MG-Luminal I
GTGGAGCTATTT_Xu738_MG2	1816	890	7.21366	GTGGAGCTATTT	Xu738_MG2	MG2	-0.0156455	0.0410767	G2M	13-MG-Fibroblast
AAACACACGTAA_Xu738_MG2	2258	957	15.3676	AAACACACGTAA	Xu738_MG2	MG2	0.0456728	0.0019174	S	9-MG-Luminal II
CTTTTGTGCGAT_Xu738_MG2	1917	949	11.9979	CTTTTGTGCGAT	Xu738_MG2	MG2	0.0248811	0.0960177	G2M	9-MG-Luminal II
CGCAGCGTGGAT_Xu738_MG2	1861	919	3.65395	CGCAGCGTGGAT	Xu738_MG2	MG2	-0.0217107	0.030236	G2M	10-MT-Fibroblast
GCTACAACTCAT_Xu738_MG2	2018	912	10.8028	GCTACAACTCAT	Xu738_MG2	MG2	0.107451	0.216077	G2M	9-MG-Luminal II
GTGACCTACTGA_Xu738_MG2	1756	822	20.3872	GTGACCTACTGA	Xu738_MG2	MG2	0.0676936	-0.0309735	S	9-MG-Luminal II
CACGGCCAGTTT_Xu738_MG2	1819	952	8.74107	CACGGCCAGTTT	Xu738_MG2	MG2	0.114653	0.137906	G2M	11-MG-Basal
GTGCCGCTGGCG_Xu738_MG2	2239	1234	5.89549	GTGCCGCTGGCG	Xu738_MG2	MG2	0.0721851	-0.0374631	S	8-MG-Luminal I
GCAACTGTGGAC_Xu738_MG2	1935	1092	7.28682	GCAACTGTGGAC	Xu738_MG2	MG2	0.0233648	-0.0183628	S	9-MG-Luminal II
TTGGAACTTGCC_Xu738_MG2	2313	1150	7.00389	TTGGAACTTGCC	Xu738_MG2	MG2	-0.036552	-0.0707227	G1	8-MG-Luminal I
ACTTTACTAGTC_Xu738_MG2	2151	953	8.64714	ACTTTACTAGTC	Xu738_MG2	MG2	0.0339674	0.0678466	G2M	10-MT-Fibroblast
CCGGAACGGCCC_Xu738_MG2	2321	1214	5.08402	CCGGAACGGCCC	Xu738_MG2	MG2	0.0490845	-0.0199115	S	8-MG-Luminal I
CGCCTCTTATGG_Xu738_MG2	2121	1145	11.3626	CGCCTCTTATGG	Xu738_MG2	MG2	0.104406	0.0804572	S	8-MG-Luminal I
CAACCCTACCAG_Xu738_MG2	2208	1208	8.15217	CAACCCTACCAG	Xu738_MG2	MG2	-0.00243527	-0.155752	G1	8-MG-Luminal I
AGCGAAATGATG_Xu738_MG2	1958	1036	11.5935	AGCGAAATGATG	Xu738_MG2	MG2	0.0335539	-0.116003	S	8-MG-Luminal I
CAGGTAAGCTCC_Xu738_MG2	2195	1022	11.8907	CAGGTAAGCTCC	Xu738_MG2	MG2	0.307832	0.100737	S	14-Mix-Endothelial
GAGCCGATTACT_Xu738_MG2	1620	882	6.11111	GAGCCGATTACT	Xu738_MG2	MG2	0.0267765	0.186947	G2M	9-MG-Luminal II
GAGTAGCATGGG_Xu738_MG2	1920	1059	6.19792	GAGTAGCATGGG	Xu738_MG2	MG2	0.0756427	0.256858	G2M	9-MG-Luminal II
CTGTGCGAGCCA_Xu738_MG2	2469	1103	5.91333	CTGTGCGAGCCA	Xu738_MG2	MG2	0.00171158	0.0373894	G2M	9-MG-Luminal II
CGACACTTAGTT_Xu738_MG2	1983	974	10.7917	CGACACTTAGTT	Xu738_MG2	MG2	0.0945505	-0.0921829	S	9-MG-Luminal II
ACTTAGTTAGAT_Xu738_MG2	2182	1073	4.8121	ACTTAGTTAGAT	Xu738_MG2	MG2	0.0899786	0.153909	G2M	9-MG-Luminal II
ACCTCATAGCGC_Xu738_MG2	2326	1070	11.6509	ACCTCATAGCGC	Xu738_MG2	MG2	0.0892435	0.110619	G2M	14-Mix-Endothelial
AAACGCACCCGG_Xu738_MG2	1884	990	9.3949	AAACGCACCCGG	Xu738_MG2	MG2	0.00897144	0.085177	G2M	3-MT2-Proliferative
CTCTTTATACCT_Xu738_MG2	2294	1102	12.3365	CTCTTTATACCT	Xu738_MG2	MG2	0.101718	0.425369	G2M	14-Mix-Endothelial
GCCAGCTGACAG_Xu738_MG2	1741	964	13.9001	GCCAGCTGACAG	Xu738_MG2	MG2	-0.0558044	-0.0542035	G1	9-MG-Luminal II
TCCTGGCCAGCG_Xu738_MG2	2221	1110	10.5358	TCCTGGCCAGCG	Xu738_MG2	MG2	0.0733338	-0.0157817	S	9-MG-Luminal II
TGACAGCGCCTC_Xu738_MG2	1945	1123	2.00514	TGACAGCGCCTC	Xu738_MG2	MG2	-0.0997657	-0.0415929	G1	8-MG-Luminal I
TGTGGAGATTGT_Xu738_MG2	2253	1123	13.2712	TGTGGAGATTGT	Xu738_MG2	MG2	0.0892549	0.040708	S	9-MG-Luminal II
CTGGATCGATTT_Xu738_MG2	2140	1080	8.97196	CTGGATCGATTT	Xu738_MG2	MG2	-0.0391711	-0.0581121	G1	8-MG-Luminal I
ATCCTAACATTG_Xu738_MG2	1764	985	6.4059	ATCCTAACATTG	Xu738_MG2	MG2	0.0862568	0.0887168	G2M	11-MG-Basal
AAAGCTGTCTTC_Xu738_MG2	2022	989	10.2374	AAAGCTGTCTTC	Xu738_MG2	MG2	-0.0118777	0.0584071	G2M	9-MG-Luminal II
AAAGTAGGCTAG_Xu738_MG2	1983	943	9.6823	AAAGTAGGCTAG	Xu738_MG2	MG2	-0.0346107	0.00132743	G2M	9-MG-Luminal II
AAATGAGTTAGG_Xu738_MG2	2219	1060	17.26	AAATGAGTTAGG	Xu738_MG2	MG2	0.125612	-0.0539823	S	11-MG-Basal
CAAATTCGTTCT_Xu738_MG2	1979	802	18.1405	CAAATTCGTTCT	Xu738_MG2	MG2	0.0214465	0.0426254	G2M	9-MG-Luminal II
GCCGGGCCTATA_Xu738_MG2	2037	961	9.91654	GCCGGGCCTATA	Xu738_MG2	MG2	0.0634893	0.090708	G2M	9-MG-Luminal II
CGTTTAAAGCCT_Xu738_MG2	1853	1044	4.69509	CGTTTAAAGCCT	Xu738_MG2	MG2	-0.0728513	0.0771386	G2M	14-Mix-Endothelial
GCCATTATAGCA_Xu738_MG2	1959	860	13.0168	GCCATTATAGCA	Xu738_MG2	MG2	0.0354493	0.148156	G2M	9-MG-Luminal II
CCGACAGGTCGC_Xu738_MG2	2144	1155	5.73694	CCGACAGGTCGC	Xu738_MG2	MG2	-0.0645461	0.0780973	G2M	8-MG-Luminal I
GAATGGCGTAAC_Xu738_MG2	1670	991	2.93413	GAATGGCGTAAC	Xu738_MG2	MG2	-0.0308085	-0.090413	G1	9-MG-Luminal II
GCTTGAGAGTTA_Xu738_MG2	1822	883	7.08013	GCTTGAGAGTTA	Xu738_MG2	MG2	-0.0145082	-0.0488938	G1	13-MG-Fibroblast
ACTTTAGTGCCC_Xu738_MG2	2186	1261	4.89478	ACTTTAGTGCCC	Xu738_MG2	MG2	-0.0592506	0.00427729	G2M	8-MG-Luminal I
GATGCGCGGACG_Xu738_MG2	2047	1082	5.56913	GATGCGCGGACG	Xu738_MG2	MG2	-0.0637765	0.0751475	G2M	8-MG-Luminal I
TGCCGACAGGTG_Xu738_MG2	2063	967	7.99806	TGCCGACAGGTG	Xu738_MG2	MG2	0.0415145	-0.0157817	S	9-MG-Luminal II
AAGTAATGCTAA_Xu738_MG2	1606	905	13.6364	AAGTAATGCTAA	Xu738_MG2	MG2	-0.0516346	-0.0323746	G1	9-MG-Luminal II
GTCCCTCAACTT_Xu738_MG2	1689	916	7.69686	GTCCCTCAACTT	Xu738_MG2	MG2	0.0328417	-0.0524336	S	9-MG-Luminal II
CCCGACACTCGA_Xu738_MG2	1990	1054	7.78894	CCCGACACTCGA	Xu738_MG2	MG2	0.0850966	0.133407	G2M	9-MG-Luminal II
GTAGTGCTCGGC_Xu738_MG2	2039	1094	8.33742	GTAGTGCTCGGC	Xu738_MG2	MG2	-0.0690836	0.00405605	G2M	8-MG-Luminal I
AGACGCCTCTCA_Xu738_MG2	1857	975	7.21594	AGACGCCTCTCA	Xu738_MG2	MG2	-0.0266616	0.0672566	G2M	8-MG-Luminal I
ACGAGGGCTGTG_Xu738_MG2	1984	1160	10.2319	ACGAGGGCTGTG	Xu738_MG2	MG2	-0.0626393	-0.0262537	G1	8-MG-Luminal I
TGCCTCTCAGCT_Xu738_MG2	1912	1038	7.53138	TGCCTCTCAGCT	Xu738_MG2	MG2	0.0748731	-0.00516224	S	11-MG-Basal
ATTCGCTACGAG_Xu738_MG2	1785	972	5.09804	ATTCGCTACGAG	Xu738_MG2	MG2	0.0968479	0.119027	G2M	9-MG-Luminal II
CCCTTCAGTACA_Xu738_MG2	1552	821	2.51289	CCCTTCAGTACA	Xu738_MG2	MG2	-0.063363	-0.0345133	G1	13-MG-Fibroblast
GGAAGTCGAGCC_Xu738_MG2	1931	1035	8.80373	GGAAGTCGAGCC	Xu738_MG2	MG2	-0.0736095	-0.039823	G1	8-MG-Luminal I
TGCTCTTTAACG_Xu738_MG2	2112	1008	15.2936	TGCTCTTTAACG	Xu738_MG2	MG2	-0.0524157	-0.0427729	G1	9-MG-Luminal II
CAGATTTGATAC_Xu738_MG2	1981	992	11.7617	CAGATTTGATAC	Xu738_MG2	MG2	0.117295	0.206637	G2M	9-MG-Luminal II
GCGACGCCGCAG_Xu738_MG2	1911	1010	6.07012	GCGACGCCGCAG	Xu738_MG2	MG2	0.0532773	0.101696	G2M	9-MG-Luminal II
TGATGTGGCAAG_Xu738_MG2	1738	975	12.3705	TGATGTGGCAAG	Xu738_MG2	MG2	0.139281	0.150516	G2M	9-MG-Luminal II
AGGAGCGTCTAG_Xu738_MG2	2057	1063	8.16723	AGGAGCGTCTAG	Xu738_MG2	MG2	0.064236	-0.0112832	S	8-MG-Luminal I
TATACGGAACTC_Xu738_MG2	2362	1183	2.92125	TATACGGAACTC	Xu738_MG2	MG2	0.0733108	-0.00848083	S	9-MG-Luminal II
GGAGTTTCTAGC_Xu738_MG2	2038	897	16.8793	GGAGTTTCTAGC	Xu738_MG2	MG2	0.0710938	-0.00420354	S	9-MG-Luminal II
ACCCATTCTCGT_Xu738_MG2	1928	974	6.3278	ACCCATTCTCGT	Xu738_MG2	MG2	0.0506238	-0.0368732	S	9-MG-Luminal II
GAGCCGTTGCCT_Xu738_MG2	1519	839	7.76827	GAGCCGTTGCCT	Xu738_MG2	MG2	0.0123946	0.0414454	G2M	9-MG-Luminal II
TCGGTTTGTATC_Xu738_MG2	1915	998	9.08616	TCGGTTTGTATC	Xu738_MG2	MG2	0.0566775	-0.0370944	S	8-MG-Luminal I
AATTAGCCAGCC_Xu738_MG2	2072	945	16.0232	AATTAGCCAGCC	Xu738_MG2	MG2	-0.0819491	0.00228614	G2M	13-MG-Fibroblast
ACGTGTCTTATA_Xu738_MG2	2031	941	7.23781	ACGTGTCTTATA	Xu738_MG2	MG2	-0.0186895	-0.0160029	G1	9-MG-Luminal II
GGCACCGTGACC_Xu738_MG2	1863	932	10.0913	GGCACCGTGACC	Xu738_MG2	MG2	0.0350932	-0.0262537	S	9-MG-Luminal II
AAGTCAGTAGAT_Xu738_MG2	1753	982	9.07017	AAGTCAGTAGAT	Xu738_MG2	MG2	-0.0679234	0.126106	G2M	11-MG-Basal
AGACATTGTCGT_Xu738_MG2	1864	984	10.4614	AGACATTGTCGT	Xu738_MG2	MG2	0.0661658	0.0373156	S	14-Mix-Endothelial
TGCCCTCTGAGC_Xu738_MG2	1704	921	11.6197	TGCCCTCTGAGC	Xu738_MG2	MG2	0.00897144	0.00995575	G2M	8-MG-Luminal I
GTAGACCCCTCG_Xu738_MG2	1847	959	17.4878	GTAGACCCCTCG	Xu738_MG2	MG2	0.0843614	0.0331858	S	8-MG-Luminal I
GACGCCTCTCTA_Xu738_MG2	2051	1009	9.21502	GACGCCTCTCTA	Xu738_MG2	MG2	0.0653847	0.258407	G2M	9-MG-Luminal II
GTGCACTGTCGT_Xu738_MG2	1924	828	13.5655	GTGCACTGTCGT	Xu738_MG2	MG2	0.0226181	0.0469764	G2M	9-MG-Luminal II
CTGTTGGGATCG_Xu738_MG2	1836	954	9.64052	CTGTTGGGATCG	Xu738_MG2	MG2	-0.0402853	0.164897	G2M	9-MG-Luminal II
CCGTTCGCTTGT_Xu738_MG2	1959	902	19.5508	CCGTTCGCTTGT	Xu738_MG2	MG2	0.0809383	0.0820059	G2M	11-MG-Basal
CCTCTATGGATT_Xu738_MG2	2185	1154	12.4027	CCTCTATGGATT	Xu738_MG2	MG2	0.101362	-0.0345133	S	8-MG-Luminal I
TCACATCTTCGA_Xu738_MG2	1662	926	9.50662	TCACATCTTCGA	Xu738_MG2	MG2	-0.0493717	-0.0268437	G1	8-MG-Luminal I
TGACATAGTCCC_Xu738_MG2	2219	1037	11.7621	TGACATAGTCCC	Xu738_MG2	MG2	-0.00468675	0.167257	G2M	9-MG-Luminal II
TCCTGAGGGGAT_Xu738_MG2	1954	1081	10.4401	TCCTGAGGGGAT	Xu738_MG2	MG2	-0.0255244	0.0231563	G2M	8-MG-Luminal I
AGGGGACGGCAA_Xu738_MG2	1793	928	11.3218	AGGGGACGGCAA	Xu738_MG2	MG2	0.044191	0.0266962	S	9-MG-Luminal II
GAGCCCTTACAT_Xu738_MG2	1739	914	5.63542	GAGCCCTTACAT	Xu738_MG2	MG2	0.0313139	0.0339971	G2M	9-MG-Luminal II
TGTTTGGCTAGT_Xu738_MG2	1883	1013	11.6304	TGTTTGGCTAGT	Xu738_MG2	MG2	0.0718405	0.153687	G2M	9-MG-Luminal II
AAAGGGCCTAGC_Xu738_MG2	1571	926	6.8746	AAAGGGCCTAGC	Xu738_MG2	MG2	0.0139109	0.0784661	G2M	11-MG-Basal
GGGGAAAGGATT_Xu738_MG2	1721	945	11.7955	GGGGAAAGGATT	Xu738_MG2	MG2	-0.0266272	-0.0630531	G1	11-MG-Basal
AAACCAAACATA_Xu738_MG2	1816	998	8.20485	AAACCAAACATA	Xu738_MG2	MG2	0.16275	0.0887168	S	11-MG-Basal
GTGTGAATAACC_Xu738_MG2	1774	912	7.04622	GTGTGAATAACC	Xu738_MG2	MG2	0.0165415	0.00405605	S	9-MG-Luminal II
TTATTTCAGGAT_Xu738_MG2	3154	1469	10.9068	TTATTTCAGGAT	Xu738_MG2	MG2	-0.0445585	-0.070059	G1	8-MG-Luminal I
CGGATCGCGATA_Xu738_MG2	1712	1019	8.41121	CGGATCGCGATA	Xu738_MG2	MG2	-0.0690606	-0.00973451	G1	8-MG-Luminal I
CACACAATGAGC_Xu738_MG2	2004	910	12.3752	CACACAATGAGC	Xu738_MG2	MG2	0.175994	0.039528	S	14-Mix-Endothelial
AGCCTTCCTGAG_Xu738_MG2	1848	974	9.9026	AGCCTTCCTGAG	Xu738_MG2	MG2	0.101764	0.0434366	S	9-MG-Luminal II
TACGCGCTTATA_Xu738_MG2	2020	1074	8.71287	TACGCGCTTATA	Xu738_MG2	MG2	0.00931606	0.0469764	G2M	8-MG-Luminal I
TCATACTATTTG_Xu738_MG2	2425	1005	6.2268	TCATACTATTTG	Xu738_MG2	MG2	-0.00130953	-0.0328909	G1	1-MT1-EMT
CTAGACAGCTAA_Xu738_MG2	1800	954	10.4444	CTAGACAGCTAA	Xu738_MG2	MG2	0.0483608	0.0528761	G2M	9-MG-Luminal II
TTCAAGAATTAT_Xu738_MG2	1826	1100	3.83352	TTCAAGAATTAT	Xu738_MG2	MG2	-0.0675673	-0.0612832	G1	8-MG-Luminal I
GCCATCTCGATT_Xu738_MG2	1808	824	6.96903	GCCATCTCGATT	Xu738_MG2	MG2	-0.0808349	0.00840708	G2M	9-MG-Luminal II
TATTGAGGATAC_Xu738_MG2	2180	1202	6.14679	TATTGAGGATAC	Xu738_MG2	MG2	0.203265	0.195059	S	11-MG-Basal
AAGCGAAATTGC_Xu738_MG2	1871	879	15.6066	AAGCGAAATTGC	Xu738_MG2	MG2	0.00669699	0.0225664	G2M	9-MG-Luminal II
GACCGCTGTCTG_Xu738_MG2	1665	823	7.26727	GACCGCTGTCTG	Xu738_MG2	MG2	0.0525306	0.0243363	S	9-MG-Luminal II
TGCTCCCTGTGA_Xu738_MG2	1984	981	10.9375	TGCTCCCTGTGA	Xu738_MG2	MG2	-0.00619156	0.0316372	G2M	11-MG-Basal
CCAAACTTCCGT_Xu738_MG2	1928	986	6.43154	CCAAACTTCCGT	Xu738_MG2	MG2	0.0593425	0.123378	G2M	9-MG-Luminal II
AGCTTTTGCACC_Xu738_MG2	1917	1076	4.22535	AGCTTTTGCACC	Xu738_MG2	MG2	-0.0296942	0.0940265	G2M	8-MG-Luminal I
GCAACGGTTCCA_Xu738_MG2	1675	987	10.3881	GCAACGGTTCCA	Xu738_MG2	MG2	-0.0167712	0.024705	G2M	8-MG-Luminal I
GTACAAGTCTCA_Xu738_MG2	1566	807	11.175	GTACAAGTCTCA	Xu738_MG2	MG2	-0.0546557	-0.00420354	G1	13-MG-Fibroblast
TTTCCAAACCTA_Xu738_MG2	2104	1010	16.3498	TTTCCAAACCTA	Xu738_MG2	MG2	-0.0054449	-0.0553835	G1	9-MG-Luminal II
TGCCCATATATT_Xu738_MG2	1954	1164	3.01945	TGCCCATATATT	Xu738_MG2	MG2	-0.0520367	0.0977876	G2M	8-MG-Luminal I
ATTGCGAGAGAT_Xu738_MG2	1713	1033	7.18039	ATTGCGAGAGAT	Xu738_MG2	MG2	-0.0474763	0.0505162	G2M	8-MG-Luminal I
GGTCCCTCCAAC_Xu738_MG2	1887	988	10.6518	GGTCCCTCCAAC	Xu738_MG2	MG2	-0.0315551	0.0361357	G2M	8-MG-Luminal I
GTCTATAAATCG_Xu738_MG2	1643	851	15.0335	GTCTATAAATCG	Xu738_MG2	MG2	0.0298206	0.0349558	G2M	9-MG-Luminal II
CATGGGACTCTC_Xu738_MG2	1629	878	8.96255	CATGGGACTCTC	Xu738_MG2	MG2	-0.038367	-0.00361357	G1	9-MG-Luminal II
GCTGGCTCAATT_Xu738_MG2	1723	902	8.47359	GCTGGCTCAATT	Xu738_MG2	MG2	0.0574586	0.179277	G2M	9-MG-Luminal II
CTCTTGGCGACT_Xu738_MG2	1634	957	4.95716	CTCTTGGCGACT	Xu738_MG2	MG2	-0.0921727	0.0020649	G2M	8-MG-Luminal I
CCGGGAACTTGA_Xu738_MG2	1665	989	8.88889	CCGGGAACTTGA	Xu738_MG2	MG2	-0.0827073	-0.0388643	G1	8-MG-Luminal I
GAATTTACCGGA_Xu738_MG2	1544	835	9.06736	GAATTTACCGGA	Xu738_MG2	MG2	0.0256507	0.0646755	G2M	11-MG-Basal
ACATTACAGAAT_Xu738_MG2	2004	968	4.84032	ACATTACAGAAT	Xu738_MG2	MG2	-0.0777908	-0.0269912	G1	13-MG-Fibroblast
CCCGCGCCGGCA_Xu738_MG2	1646	842	8.14095	CCCGCGCCGGCA	Xu738_MG2	MG2	-0.0690606	-0.0150442	G1	9-MG-Luminal II
AAATGCTGCTAT_Xu738_MG2	1836	980	11.8192	AAATGCTGCTAT	Xu738_MG2	MG2	-0.0622487	0.00169617	G2M	9-MG-Luminal II
CGCTCAACTGAA_Xu738_MG2	1711	870	12.9164	CGCTCAACTGAA	Xu738_MG2	MG2	0.00974108	0.0070059	S	9-MG-Luminal II
CATTGTTCATAA_Xu738_MG2	2214	1013	9.7561	CATTGTTCATAA	Xu738_MG2	MG2	0.0521056	-0.0437316	S	9-MG-Luminal II
AGGACTTACTCG_Xu738_MG2	1406	810	2.77383	AGGACTTACTCG	Xu738_MG2	MG2	0.0923335	-0.0115044	S	13-MG-Fibroblast
ACGCGGGAGAAA_Xu738_MG2	1645	952	6.01824	ACGCGGGAGAAA	Xu738_MG2	MG2	-0.00694971	0.0670354	G2M	8-MG-Luminal I
CAAAGAATGTGT_Xu738_MG2	1862	942	11.9227	CAAAGAATGTGT	Xu738_MG2	MG2	0.122223	-0.0345133	S	9-MG-Luminal II
TGGGATGCACTT_Xu738_MG2	1960	1053	9.08163	TGGGATGCACTT	Xu738_MG2	MG2	0.0680497	0.120206	G2M	11-MG-Basal
CCAGTTAATCCT_Xu738_MG2	1913	924	17.9822	CCAGTTAATCCT	Xu738_MG2	MG2	0.0267765	0.054056	G2M	9-MG-Luminal II
CAGTTAGCATCC_Xu738_MG2	1652	866	10.0484	CAGTTAGCATCC	Xu738_MG2	MG2	-0.00124061	0.129056	G2M	9-MG-Luminal II
TATTCATAGTCC_Xu738_MG2	1905	988	6.4042	TATTCATAGTCC	Xu738_MG2	MG2	-0.0736095	0.035767	G2M	13-MG-Fibroblast
CCTAGCACACCC_Xu738_MG2	1877	870	5.32765	CCTAGCACACCC	Xu738_MG2	MG2	0.157454	-0.0581121	S	9-MG-Luminal II
CATTCTAATACT_Xu738_MG2	2080	936	14.9519	CATTCTAATACT	Xu738_MG2	MG2	0.0593425	0.176327	G2M	9-MG-Luminal II
GTATGGATTAGG_Xu738_MG2	1937	866	8.31182	GTATGGATTAGG	Xu738_MG2	MG2	-0.114515	-0.132153	G1	13-MG-Fibroblast
ACGCTAAAGGCA_Xu738_MG2	1867	994	8.67702	ACGCTAAAGGCA	Xu738_MG2	MG2	-0.0255014	-0.119543	G1	9-MG-Luminal II
ACTCCGGTCTAG_Xu738_MG2	1977	900	19.0187	ACTCCGGTCTAG	Xu738_MG2	MG2	0.105176	-0.00420354	S	9-MG-Luminal II
CGACTTGTTTCT_Xu738_MG2	2004	1070	5.43912	CGACTTGTTTCT	Xu738_MG2	MG2	0.0377352	-0.0817109	S	9-MG-Luminal II
ACCAAAACTGCA_Xu738_MG2	1711	910	2.98071	ACCAAAACTGCA	Xu738_MG2	MG2	0.0502447	0.0783186	G2M	9-MG-Luminal II
GAAGCCCACGGT_Xu738_MG2	1948	912	14.9384	GAAGCCCACGGT	Xu738_MG2	MG2	-0.0720932	0.103466	G2M	9-MG-Luminal II
TCAATCTTAAAG_Xu738_MG2	1715	972	9.50437	TCAATCTTAAAG	Xu738_MG2	MG2	0.113895	0.154277	G2M	11-MG-Basal
TAACCAGCTATT_Xu738_MG2	2104	1111	9.74335	TAACCAGCTATT	Xu738_MG2	MG2	-0.0641671	0.190487	G2M	8-MG-Luminal I
TCACTCAGTCTT_Xu738_MG2	2063	1086	11.8274	TCACTCAGTCTT	Xu738_MG2	MG2	-0.0679348	-0.0106932	G1	8-MG-Luminal I
CCCACCAGCTTC_Xu738_MG2	1864	984	4.66738	CCCACCAGCTTC	Xu738_MG2	MG2	0.102534	0.263127	G2M	11-MG-Basal
GCCACGGCCTAG_Xu738_MG2	2018	1062	6.24381	GCCACGGCCTAG	Xu738_MG2	MG2	0.0707032	-0.0240413	S	9-MG-Luminal II
TTCTTATGACTA_Xu738_MG2	1851	1033	10.913	TTCTTATGACTA	Xu738_MG2	MG2	0.0176787	0.0898968	G2M	9-MG-Luminal II
GTCCTTGCTGCG_Xu738_MG2	1824	803	12.9934	GTCCTTGCTGCG	Xu738_MG2	MG2	-0.045983	0.0367257	G2M	8-MG-Luminal I
CTCGGGACATGC_Xu738_MG2	1459	862	14.3249	CTCGGGACATGC	Xu738_MG2	MG2	0.0347485	0.234735	G2M	9-MG-Luminal II
CTACGACACTTT_Xu738_MG2	1753	808	16.2578	CTACGACACTTT	Xu738_MG2	MG2	0.0843499	0.00877581	S	9-MG-Luminal II
GCCTTCACCGTC_Xu738_MG2	1560	978	2.94872	GCCTTCACCGTC	Xu738_MG2	MG2	-0.103154	-0.0650442	G1	8-MG-Luminal I
CTCCCGGTTCAA_Xu738_MG2	1761	1016	8.12039	CTCCCGGTTCAA	Xu738_MG2	MG2	-0.0542881	0.0432153	G2M	8-MG-Luminal I
TGGAAGAACTTA_Xu738_MG2	1751	924	12.45	TGGAAGAACTTA	Xu738_MG2	MG2	0.0192065	-0.00184366	S	11-MG-Basal
TCTGGAGATGCC_Xu738_MG2	1844	1035	3.41649	TCTGGAGATGCC	Xu738_MG2	MG2	0.158201	0.221608	G2M	9-MG-Luminal II
GCACCCGGAGGC_Xu738_MG2	1982	1082	9.28355	GCACCCGGAGGC	Xu738_MG2	MG2	-0.088761	-0.0780236	G1	8-MG-Luminal I
ATCGTCTCTTTG_Xu738_MG2	1985	1105	8.61461	ATCGTCTCTTTG	Xu738_MG2	MG2	0.0146461	-0.0266224	S	8-MG-Luminal I
CTAGACTACGGC_Xu738_MG2	1796	1060	7.18263	CTAGACTACGGC	Xu738_MG2	MG2	0.0351046	-0.0280236	S	8-MG-Luminal I
CATTGACGACCA_Xu738_MG2	1616	949	2.90842	CATTGACGACCA	Xu738_MG2	MG2	-0.010729	0.0225664	G2M	8-MG-Luminal I
GCTCGCAACGCC_Xu738_MG2	1647	873	8.43959	GCTCGCAACGCC	Xu738_MG2	MG2	-0.0368622	-0.0274336	G1	9-MG-Luminal II
CGTCCTTATTCG_Xu738_MG2	1924	1004	7.79626	CGTCCTTATTCG	Xu738_MG2	MG2	0.0275231	0.166888	G2M	9-MG-Luminal II
GGGCGTTGCGCT_Xu738_MG2	1993	1005	9.43302	GGGCGTTGCGCT	Xu738_MG2	MG2	-0.00657063	-0.0297935	G1	8-MG-Luminal I
GTTCCCAGGGGC_Xu738_MG2	1766	954	6.68177	GTTCCCAGGGGC	Xu738_MG2	MG2	0.0733568	-0.0601032	S	13-MG-Fibroblast
GTGGACATTTTT_Xu738_MG2	1649	891	18.3748	GTGGACATTTTT	Xu738_MG2	MG2	0.118846	0.105605	S	14-Mix-Endothelial
CCTTTTTGGGAT_Xu738_MG2	1817	909	13.814	CCTTTTTGGGAT	Xu738_MG2	MG2	-0.0493717	-0.0242625	G1	14-Mix-Endothelial
CGGTTACGAACG_Xu738_MG2	1493	932	4.15271	CGGTTACGAACG	Xu738_MG2	MG2	-0.0315436	0.0199853	G2M	8-MG-Luminal I
CGTGAGTAGGAC_Xu738_MG2	1674	872	9.43847	CGTGAGTAGGAC	Xu738_MG2	MG2	-0.00768489	0.125516	G2M	11-MG-Basal
CCTGGACACTCT_Xu738_MG2	1739	838	8.28062	CCTGGACACTCT	Xu738_MG2	MG2	0.051784	0.124336	G2M	14-Mix-Endothelial
ATACCGGAGTGA_Xu738_MG2	1825	972	9.91781	ATACCGGAGTGA	Xu738_MG2	MG2	-0.0785489	-7.37463e-05	G1	8-MG-Luminal I
CCGCGAAAGTCT_Xu738_MG2	1930	1074	5.02591	CCGCGAAAGTCT	Xu738_MG2	MG2	-0.0470972	-0.035472	G1	8-MG-Luminal I
GGTGCGCTCGCC_Xu738_MG2	1709	921	5.38327	GGTGCGCTCGCC	Xu738_MG2	MG2	0.113539	0.122566	G2M	11-MG-Basal
AGCGCAGTCAGC_Xu738_MG2	1832	963	8.84279	AGCGCAGTCAGC	Xu738_MG2	MG2	0.0161509	0.0311947	G2M	8-MG-Luminal I
TCACATTATCAA_Xu738_MG2	1845	910	16.8022	TCACATTATCAA	Xu738_MG2	MG2	0.105946	0.0243363	S	11-MG-Basal
AATTGATTGCCG_Xu738_MG2	1850	1087	6.86486	AATTGATTGCCG	Xu738_MG2	MG2	-0.0330829	-0.0677729	G1	8-MG-Luminal I
TACTACAATAAT_Xu738_MG2	2153	1098	9.05713	TACTACAATAAT	Xu738_MG2	MG2	0.0365865	-0.0193215	S	8-MG-Luminal I
AAGAACCAGGTT_Xu738_MG2	1982	1101	9.63673	AAGAACCAGGTT	Xu738_MG2	MG2	-0.0630298	0.0448378	G2M	8-MG-Luminal I
GGCATGCATAGG_Xu738_MG2	1798	884	10.4561	GGCATGCATAGG	Xu738_MG2	MG2	0.00176902	-0.0856932	S	9-MG-Luminal II
GGGCTTATGTCT_Xu738_MG2	1543	910	5.44394	GGGCTTATGTCT	Xu738_MG2	MG2	0.0854987	0.0469764	S	11-MG-Basal
CGTCGAAGAAGG_Xu738_MG2	1592	890	11.1181	CGTCGAAGAAGG	Xu738_MG2	MG2	0.0343695	-0.0443953	S	4-MT1-Epithelial
CTGTATACCCGG_Xu738_MG2	1884	992	6.52866	CTGTATACCCGG	Xu738_MG2	MG2	0.0309348	0.0804572	G2M	11-MG-Basal
GGATATAAACTT_Xu738_MG2	1740	970	10.4598	GGATATAAACTT	Xu738_MG2	MG2	0.0286719	0.0390855	G2M	8-MG-Luminal I
TCCACTGCGTGT_Xu738_MG2	1881	954	11.4301	TCCACTGCGTGT	Xu738_MG2	MG2	-0.0012521	0.163717	G2M	11-MG-Basal
GAAGAAAGCATA_Xu738_MG2	1646	825	14.5808	GAAGAAAGCATA	Xu738_MG2	MG2	-0.0254899	0.0544248	G2M	8-MG-Luminal I
TCAAGTTCGCTT_Xu738_MG2	1888	904	10.5403	TCAAGTTCGCTT	Xu738_MG2	MG2	-0.0527718	-0.131563	G1	13-MG-Fibroblast
TAAGTAATACCT_Xu738_MG2	1748	986	8.40961	TAAGTAATACCT	Xu738_MG2	MG2	-0.0993521	-0.0715339	G1	8-MG-Luminal I
CACCTGGGCTAT_Xu738_MG2	1972	929	13.8438	CACCTGGGCTAT	Xu738_MG2	MG2	0.0604797	0.144027	G2M	9-MG-Luminal II
TAGAAGAGTCGA_Xu738_MG2	1571	960	3.11903	TAGAAGAGTCGA	Xu738_MG2	MG2	0.163531	-0.00184366	S	11-MG-Basal
GTGGACCGCCAA_Xu738_MG2	1689	837	11.7229	GTGGACCGCCAA	Xu738_MG2	MG2	0.00215958	-0.0471239	S	9-MG-Luminal II
TGCACCTGGAAG_Xu738_MG2	1854	1035	8.95361	TGCACCTGGAAG	Xu738_MG2	MG2	-0.04596	-0.0345133	G1	8-MG-Luminal I
CCCCGTAATGGC_Xu738_MG2	1819	825	2.19901	CCCCGTAATGGC	Xu738_MG2	MG2	0.0661658	0.0180678	S	13-MG-Fibroblast
ATAGGCCAGTGT_Xu738_MG2	1807	1011	9.40786	ATAGGCCAGTGT	Xu738_MG2	MG2	-0.0160245	-0.0612832	G1	9-MG-Luminal II
GTCCCCGCATCG_Xu738_MG2	1719	916	7.27167	GTCCCCGCATCG	Xu738_MG2	MG2	0.0347371	0.0705752	G2M	11-MG-Basal
GTCGGGATAAGA_Xu738_MG2	1694	905	11.3341	GTCGGGATAAGA	Xu738_MG2	MG2	0.110862	-0.0150442	S	8-MG-Luminal I
TCAGAGAGCACG_Xu738_MG2	1734	879	8.65052	TCAGAGAGCACG	Xu738_MG2	MG2	-0.0895306	-0.0744838	G1	9-MG-Luminal II
TATTAGATTAAT_Xu738_MG2	2362	1099	10.4572	TATTAGATTAAT	Xu738_MG2	MG2	0.183162	0.0397493	S	9-MG-Luminal II
GTAGGGTTACAA_Xu738_MG2	1712	968	8.8785	GTAGGGTTACAA	Xu738_MG2	MG2	0.0457073	0.0780973	G2M	9-MG-Luminal II
ACGGTATCATGG_Xu738_MG2	1848	923	10.9307	ACGGTATCATGG	Xu738_MG2	MG2	0.0642705	0.0316372	S	9-MG-Luminal II
GCCTCGCACACG_Xu738_MG2	1872	1083	3.47222	GCCTCGCACACG	Xu738_MG2	MG2	-0.03082	0.113717	G2M	8-MG-Luminal I
CGGCTTACGCTT_Xu738_MG2	1825	996	4.10959	CGGCTTACGCTT	Xu738_MG2	MG2	0.0623636	0.0816372	G2M	8-MG-Luminal I
CGTGTAATCCCT_Xu738_MG2	1792	972	7.47768	CGTGTAATCCCT	Xu738_MG2	MG2	0.0673031	0.0946165	G2M	9-MG-Luminal II
CATTAAGTCCGA_Xu738_MG2	1981	996	9.49016	CATTAAGTCCGA	Xu738_MG2	MG2	-0.0705769	-0.00538348	G1	13-MG-Fibroblast
CAGCCATTGACC_Xu738_MG2	1546	825	5.56274	CAGCCATTGACC	Xu738_MG2	MG2	0.0150481	-0.0353245	S	9-MG-Luminal II
CCTGCGCTTAGA_Xu738_MG2	1937	949	12.8549	CCTGCGCTTAGA	Xu738_MG2	MG2	0.00252717	0.0995575	G2M	8-MG-Luminal I
GCGCCTCCCACT_Xu738_MG2	1642	889	9.3179	GCGCCTCCCACT	Xu738_MG2	MG2	-0.0682909	-0.0294248	G1	8-MG-Luminal I
CTGATACTTTGG_Xu738_MG2	1807	962	9.62922	CTGATACTTTGG	Xu738_MG2	MG2	0.0388954	0.146976	G2M	9-MG-Luminal II
GAGCTGGAACCC_Xu738_MG2	1684	940	7.48219	GAGCTGGAACCC	Xu738_MG2	MG2	0.0354952	0.172566	G2M	9-MG-Luminal II
GCTCTTTGGCTC_Xu738_MG2	1716	894	10.6643	GCTCTTTGGCTC	Xu738_MG2	MG2	0.14383	0.112316	S	9-MG-Luminal II
GGTGCGGGGCAG_Xu738_MG2	1784	908	8.1278	GGTGCGGGGCAG	Xu738_MG2	MG2	0.0889103	0.0393068	S	9-MG-Luminal II
AGCTGAATCGCT_Xu738_MG2	1627	902	10.2028	AGCTGAATCGCT	Xu738_MG2	MG2	-0.0925403	-0.00265487	G1	8-MG-Luminal I
CTTTAATACATC_Xu738_MG2	2041	1065	4.85056	CTTTAATACATC	Xu738_MG2	MG2	-0.0694511	-0.0258112	G1	10-MT-Fibroblast
GCCCTTGACTCG_Xu738_MG2	1481	835	4.79406	GCCCTTGACTCG	Xu738_MG2	MG2	0.140809	0.152876	G2M	11-MG-Basal
CTGGGACCATTT_Xu738_MG2	1573	841	10.2988	CTGGGACCATTT	Xu738_MG2	MG2	0.0434558	0.155826	G2M	9-MG-Luminal II
TGGCGGTGTAAG_Xu738_MG2	1755	958	9.68661	TGGCGGTGTAAG	Xu738_MG2	MG2	-0.0133595	-0.0951327	G1	9-MG-Luminal II
CCACTATCCAAG_Xu738_MG2	1766	952	12.8539	CCACTATCCAAG	Xu738_MG2	MG2	-0.0523928	0.0859145	G2M	8-MG-Luminal I
CTGCCAATATCA_Xu738_MG2	1588	834	17.6322	CTGCCAATATCA	Xu738_MG2	MG2	0.0608818	0.0634956	G2M	8-MG-Luminal I
CCTGAAGACCCT_Xu738_MG2	1822	964	9.33041	CCTGAAGACCCT	Xu738_MG2	MG2	-0.0247433	-0.00560472	G1	8-MG-Luminal I
TTAATAAGCTTG_Xu738_MG2	2008	1032	10.1594	TTAATAAGCTTG	Xu738_MG2	MG2	-0.0482574	-0.069764	G1	8-MG-Luminal I
ATCCATCGCTCA_Xu738_MG2	1851	896	17.396	ATCCATCGCTCA	Xu738_MG2	MG2	0.044593	0.0879056	G2M	11-MG-Basal
CTTCGCTGGCTA_Xu738_MG2	1631	834	8.76763	CTTCGCTGGCTA	Xu738_MG2	MG2	0.0877616	0.0516962	S	11-MG-Basal
AAGGGCGCTTAC_Xu738_MG2	1805	829	11.9114	AAGGGCGCTTAC	Xu738_MG2	MG2	0.0256393	0.029646	G2M	11-MG-Basal
ACATGTCCAATG_Xu738_MG2	1829	863	11.427	ACATGTCCAATG	Xu738_MG2	MG2	0.054426	-0.00479351	S	9-MG-Luminal II
AGTTCATCACCG_Xu738_MG2	1476	834	7.24932	AGTTCATCACCG	Xu738_MG2	MG2	0.0658097	0.0522861	S	9-MG-Luminal II
GATTAGCTCAAT_Xu738_MG2	1536	858	10.9375	GATTAGCTCAAT	Xu738_MG2	MG2	-0.0595837	-0.00936578	G1	8-MG-Luminal I
GGGAAGATTAGC_Xu738_MG2	1537	803	13.3377	GGGAAGATTAGC	Xu738_MG2	MG2	-0.0482	0.0861357	G2M	11-MG-Basal
CGTTTGAAGTAA_Xu738_MG2	1550	909	9.22581	CGTTTGAAGTAA	Xu738_MG2	MG2	0.0680842	0.0920354	G2M	8-MG-Luminal I
ACCATGTTATCC_Xu738_MG2	2028	983	13.9053	ACCATGTTATCC	Xu738_MG2	MG2	-0.0910584	-0.0345133	G1	8-MG-Luminal I
GCCGACTACCGG_Xu738_MG2	1634	872	16.6463	GCCGACTACCGG	Xu738_MG2	MG2	-0.0455464	0.0449853	G2M	9-MG-Luminal II
AAGATGCGACCT_Xu738_MG2	1691	854	5.14488	AAGATGCGACCT	Xu738_MG2	MG2	0.0691984	-0.0333333	S	9-MG-Luminal II
AAGCCATAAGAC_Xu738_MG2	1482	884	6.07287	AAGCCATAAGAC	Xu738_MG2	MG2	0.0203552	-0.0433628	S	9-MG-Luminal II
TATGTATGCCGG_Xu738_MG2	1891	1010	10.8937	TATGTATGCCGG	Xu738_MG2	MG2	0.0521286	0.0751475	G2M	9-MG-Luminal II
CGTTTACTCTCT_Xu738_MG2	1811	900	8.77968	CGTTTACTCTCT	Xu738_MG2	MG2	-0.0925517	-0.115634	G1	8-MG-Luminal I
TTACCTGTGTTT_Xu738_MG2	1746	1000	8.70561	TTACCTGTGTTT	Xu738_MG2	MG2	0.0286604	-0.0518437	S	8-MG-Luminal I
CCTTGTTTCCTA_Xu738_MG2	1750	824	10.0571	CCTTGTTTCCTA	Xu738_MG2	MG2	0.0078457	0.141445	G2M	11-MG-Basal
CTCAATACCGGG_Xu738_MG2	1513	863	5.48579	CTCAATACCGGG	Xu738_MG2	MG2	0.00670848	0.101106	G2M	9-MG-Luminal II
AAGCTAACGGTG_Xu738_MG2	1773	975	10.3215	AAGCTAACGGTG	Xu738_MG2	MG2	0.00328532	0.0148968	G2M	9-MG-Luminal II
CTGGTGACCAAA_Xu738_MG2	1866	1095	6.64523	CTGGTGACCAAA	Xu738_MG2	MG2	-0.078928	-0.118953	G1	8-MG-Luminal I
CTATTTCTCTCA_Xu738_MG2	1422	819	12.0956	CTATTTCTCTCA	Xu738_MG2	MG2	-0.033416	-0.0485251	G1	11-MG-Basal
GAAAATATACCC_Xu738_MG2	1998	1059	10.3103	GAAAATATACCC	Xu738_MG2	MG2	0.0214579	0.0190265	S	8-MG-Luminal I
GCTAGAAGGCGT_Xu738_MG2	1689	944	9.41385	GCTAGAAGGCGT	Xu738_MG2	MG2	-0.0372298	0.117625	G2M	8-MG-Luminal I
GATAGACAGCCC_Xu738_MG2	1929	884	17.0036	GATAGACAGCCC	Xu738_MG2	MG2	0.0919314	-0.0174041	S	9-MG-Luminal II
GAACCATACGGT_Xu738_MG2	1525	871	8.13115	GAACCATACGGT	Xu738_MG2	MG2	-0.010706	-0.0156342	G1	8-MG-Luminal I
CCAACCAGCTCC_Xu738_MG2	1601	904	8.36977	CCAACCAGCTCC	Xu738_MG2	MG2	0.00557125	0.0390855	G2M	11-MG-Basal
CAAGCGCTCTTT_Xu738_MG2	1392	811	7.39943	CAAGCGCTCTTT	Xu738_MG2	MG2	-0.0743332	0.227065	G2M	11-MG-Basal
ACTTCCACTACT_Xu738_MG2	1762	998	2.89444	ACTTCCACTACT	Xu738_MG2	MG2	0.15101	0.0648968	S	14-Mix-Endothelial
CCATTCATAACG_Xu738_MG2	1718	878	11.6997	CCATTCATAACG	Xu738_MG2	MG2	-0.0311761	-0.0221239	G1	9-MG-Luminal II
CGTTGTGCCTTG_Xu738_MG2	1672	899	15.1316	CGTTGTGCCTTG	Xu738_MG2	MG2	-0.0830864	0.0264749	G2M	8-MG-Luminal I
CGCACACTACCT_Xu738_MG2	1908	853	6.97065	CGCACACTACCT	Xu738_MG2	MG2	-0.0664071	-0.039233	G1	13-MG-Fibroblast
GTAAGAGCCGAG_Xu738_MG2	1774	963	9.30101	GTAAGAGCCGAG	Xu738_MG2	MG2	-0.0478554	0.00464602	G2M	8-MG-Luminal I
GGACCTTGAGTC_Xu738_MG2	1629	895	5.58625	GGACCTTGAGTC	Xu738_MG2	MG2	-0.0516346	-0.0486726	G1	9-MG-Luminal II
TAGCCTTTGCGC_Xu738_MG2	1771	948	2.82326	TAGCCTTTGCGC	Xu738_MG2	MG2	-0.0993636	-0.0469027	G1	13-MG-Fibroblast
ATGTAAAGAGCA_Xu738_MG2	1376	835	3.63372	ATGTAAAGAGCA	Xu738_MG2	MG2	-0.030774	-0.00737463	G1	11-MG-Basal
GACCCCCAATGG_Xu738_MG2	1815	985	10.2479	GACCCCCAATGG	Xu738_MG2	MG2	-0.0372413	-0.0388643	G1	8-MG-Luminal I
GCAGTCGTAGGC_Xu738_MG2	1681	916	8.56633	GCAGTCGTAGGC	Xu738_MG2	MG2	0.0445815	0.0975664	G2M	11-MG-Basal
CGCTGCCCCTAG_Xu738_MG2	1661	811	6.20108	CGCTGCCCCTAG	Xu738_MG2	MG2	0.0661773	0.0440265	S	9-MG-Luminal II
GAGTGTCGAAGC_Xu738_MG2	1649	834	12.2498	GAGTGTCGAAGC	Xu738_MG2	MG2	-0.000505433	0.0359145	G2M	9-MG-Luminal II
CCCATAAAAGGA_Xu738_MG2	1614	1000	6.69145	CCCATAAAAGGA	Xu738_MG2	MG2	0.000264204	0.0329646	G2M	8-MG-Luminal I
CGCGGCTGTCCT_Xu738_MG2	1787	853	11.08	CGCGGCTGTCCT	Xu738_MG2	MG2	-0.0921727	-0.0171829	G1	9-MG-Luminal II
TCTCGCAGTGAG_Xu738_MG2	1516	810	11.0818	TCTCGCAGTGAG	Xu738_MG2	MG2	0.0866474	0.00877581	S	9-MG-Luminal II
TCAGTTTCTTAG_Xu738_MG2	1915	970	8.72063	TCAGTTTCTTAG	Xu738_MG2	MG2	0.0195626	0.0690265	G2M	13-MG-Fibroblast
GTCCGCTAGACG_Xu738_MG2	1434	880	9.06555	GTCCGCTAGACG	Xu738_MG2	MG2	-0.0599398	-0.00147493	G1	8-MG-Luminal I
AACCAAATTCCG_Xu738_MG2	1404	877	6.19658	AACCAAATTCCG	Xu738_MG2	MG2	0.10142	0.110546	G2M	11-MG-Basal
ATCAGAAGAGCG_Xu738_MG2	1832	957	11.6812	ATCAGAAGAGCG	Xu738_MG2	MG2	0.135112	0.080826	S	11-MG-Basal
GGTACTAATTGT_Xu738_MG2	1700	960	9.64706	GGTACTAATTGT	Xu738_MG2	MG2	0.151021	-0.0268437	S	9-MG-Luminal II
CGCATACCAGCA_Xu738_MG2	1530	846	10.719	CGCATACCAGCA	Xu738_MG2	MG2	-0.0463046	0.0019174	G2M	14-Mix-Endothelial
GAACTCTTGTTT_Xu738_MG2	1899	977	15.6398	GAACTCTTGTTT	Xu738_MG2	MG2	-0.0580674	-0.045944	G1	9-MG-Luminal II
GTGCTTCATTAT_Xu738_MG2	1541	868	3.95847	GTGCTTCATTAT	Xu738_MG2	MG2	-0.0694282	0.00641593	G2M	9-MG-Luminal II
AACTTCTCGTCC_Xu738_MG2	1734	936	4.03691	AACTTCTCGTCC	Xu738_MG2	MG2	0.0252602	0.0499263	G2M	8-MG-Luminal I
AGATGAGTACAC_Xu738_MG2	1868	1010	3.69379	AGATGAGTACAC	Xu738_MG2	MG2	0.0809268	-0.0205015	S	9-MG-Luminal II
AGCTTTGCAAGC_Xu738_MG2	1542	862	3.04799	AGCTTTGCAAGC	Xu738_MG2	MG2	-0.0796517	-0.0870944	G1	13-MG-Fibroblast
TATTGTCACCCT_Xu738_MG2	1713	879	13.6602	TATTGTCACCCT	Xu738_MG2	MG2	-0.0326809	0.055236	G2M	9-MG-Luminal II
GAGAGGTTAGCA_Xu738_MG2	1537	889	8.39297	GAGAGGTTAGCA	Xu738_MG2	MG2	0.0150596	-0.00442478	S	11-MG-Basal
AGGCACCAGTAC_Xu738_MG2	1698	985	3.47468	AGGCACCAGTAC	Xu738_MG2	MG2	0.0226181	-0.0171829	S	11-MG-Basal
GATACTGCATTG_Xu738_MG2	1722	895	6.67828	GATACTGCATTG	Xu738_MG2	MG2	-0.000493946	-0.0862832	G1	13-MG-Fibroblast
AACCGCTGTCGT_Xu738_MG2	1789	888	12.0179	AACCGCTGTCGT	Xu738_MG2	MG2	0.047235	-0.0306047	S	8-MG-Luminal I
TGGAGCGACGCA_Xu738_MG2	1593	820	8.09793	TGGAGCGACGCA	Xu738_MG2	MG2	-0.0535185	-0.00656342	G1	13-MG-Fibroblast
CCATCGATACGG_Xu738_MG2	1567	871	8.16847	CCATCGATACGG	Xu738_MG2	MG2	-0.0648793	0.0123156	G2M	8-MG-Luminal I
GGCGAGTGCTTC_Xu738_MG2	1605	864	9.78193	GGCGAGTGCTTC	Xu738_MG2	MG2	-0.0118547	-0.0670354	G1	8-MG-Luminal I
GGGAGGATCGCG_Xu738_MG2	1733	875	11.6561	GGGAGGATCGCG	Xu738_MG2	MG2	-0.0194362	-0.0374631	G1	9-MG-Luminal II
CCTAGGCTCGTA_Xu738_MG2	1579	880	9.18303	CCTAGGCTCGTA	Xu738_MG2	MG2	0.0767914	0.129646	G2M	9-MG-Luminal II
AGCGGAAGGCAG_Xu738_MG2	1611	895	7.57294	AGCGGAAGGCAG	Xu738_MG2	MG2	0.0260298	0.029056	G2M	9-MG-Luminal II
ACGTTCCCGGCC_Xu738_MG2	1446	802	7.81466	ACGTTCCCGGCC	Xu738_MG2	MG2	0.14877	0.0443953	S	11-MG-Basal
TACACATGGAGA_Xu738_MG2	1815	1085	9.36639	TACACATGGAGA	Xu738_MG2	MG2	0.0362534	0.0940265	G2M	5-MT2-Sub II
TCTTGCATGATT_Xu738_MG2	1732	940	10.4503	TCTTGCATGATT	Xu738_MG2	MG2	-0.023606	-0.00420354	G1	8-MG-Luminal I
TATTTCTGTCTG_Xu738_MG2	2446	1369	5.35568	TATTTCTGTCTG	Xu738_MG2	MG2	-0.0172077	-0.0240413	G1	8-MG-Luminal I
AAAATGGGGAGC_Xu738_MG2	1650	927	9.81818	AAAATGGGGAGC	Xu738_MG2	MG2	-0.0258805	0.0814159	G2M	8-MG-Luminal I
TTTAGCGTTTAA_Xu738_MG2	1850	1036	13.027	TTTAGCGTTTAA	Xu738_MG2	MG2	0.0339674	0.0528761	G2M	8-MG-Luminal I
AGACGCTGACCG_Xu738_MG2	1679	957	7.62359	AGACGCTGACCG	Xu738_MG2	MG2	-0.0258805	0.00958702	G2M	9-MG-Luminal II
TGTAGTAAGAGT_Xu738_MG2	1875	1109	6.50667	TGTAGTAAGAGT	Xu738_MG2	MG2	0.0222391	0.0542773	G2M	8-MG-Luminal I
TTTGCGAGGCCG_Xu738_MG2	1629	930	3.00798	TTTGCGAGGCCG	Xu738_MG2	MG2	-0.113389	-0.0750737	G1	8-MG-Luminal I
TATCTGATCTAT_Xu738_MG2	1969	1056	11.1224	TATCTGATCTAT	Xu738_MG2	MG2	0.0684288	0.137537	G2M	9-MG-Luminal II
TGAATACTGGTT_Xu738_MG2	1444	869	7.40997	TGAATACTGGTT	Xu738_MG2	MG2	0.029453	0.117625	G2M	9-MG-Luminal II
GATGTGCGCCTG_Xu738_MG2	1616	897	9.77723	GATGTGCGCCTG	Xu738_MG2	MG2	0.118444	-0.0500737	S	9-MG-Luminal II
GATCACCGTATC_Xu738_MG2	1485	865	7.40741	GATCACCGTATC	Xu738_MG2	MG2	0.102546	0.0337758	S	9-MG-Luminal II
CTGGGCAGCGTG_Xu738_MG2	1538	918	13.0039	CTGGGCAGCGTG	Xu738_MG2	MG2	-0.0315551	0.024705	G2M	9-MG-Luminal II
CTATATGGGTTT_Xu738_MG2	1840	906	6.19565	CTATATGGGTTT	Xu738_MG2	MG2	-0.0194592	0.0619469	G2M	9-MG-Luminal II
CGCGGGGGAAGG_Xu738_MG2	1641	918	10.4814	CGCGGGGGAAGG	Xu738_MG2	MG2	0.0263974	-0.00324484	S	8-MG-Luminal I
TACAATCTATGG_Xu738_MG2	1910	946	11.2042	TACAATCTATGG	Xu738_MG2	MG2	-0.0130034	0.125737	G2M	9-MG-Luminal II
TTGTGACACCTT_Xu738_MG2	1571	861	13.4309	TTGTGACACCTT	Xu738_MG2	MG2	-0.0781469	0.0120944	G2M	8-MG-Luminal I
CGTGCGGTCCGC_Xu738_MG2	1415	805	5.86572	CGTGCGGTCCGC	Xu738_MG2	MG2	0.0605142	0.101696	G2M	11-MG-Basal
ATAACGGTGAGC_Xu738_MG2	1679	985	6.96843	ATAACGGTGAGC	Xu738_MG2	MG2	0.057068	-0.0120944	S	8-MG-Luminal I
TTGCCGGTCACT_Xu738_MG2	1391	908	4.38533	TTGCCGGTCACT	Xu738_MG2	MG2	-0.0250879	-0.00523599	G1	8-MG-Luminal I
ATATTTCTTGGT_Xu738_MG2	2186	1304	3.06496	ATATTTCTTGGT	Xu738_MG2	MG2	-0.00356101	-0.060472	G1	8-MG-Luminal I
CTGCCCTATAGC_Xu738_MG2	1801	966	8.7729	CTGCCCTATAGC	Xu738_MG2	MG2	-0.0285225	0.114897	G2M	9-MG-Luminal II
CGTCTCATGACG_Xu738_MG2	1698	865	5.24146	CGTCTCATGACG	Xu738_MG2	MG2	-0.0940451	-0.0262537	G1	13-MG-Fibroblast
CCGACCATCGAT_Xu738_MG2	1760	954	8.69318	CCGACCATCGAT	Xu738_MG2	MG2	-0.0148873	-0.0933628	G1	9-MG-Luminal II
CTCTATATTAGC_Xu738_MG2	1739	848	15.7562	CTCTATATTAGC	Xu738_MG2	MG2	-0.043674	0.147345	G2M	9-MG-Luminal II
GAACAGTTTCCT_Xu738_MG2	1491	814	9.92622	GAACAGTTTCCT	Xu738_MG2	MG2	0.150286	0.0402655	S	8-MG-Luminal I
TTCATGGGTTAG_Xu738_MG2	1431	854	5.10133	TTCATGGGTTAG	Xu738_MG2	MG2	-0.0603419	-0.0030236	G1	9-MG-Luminal II
GCCCACACCGGT_Xu738_MG2	1738	999	2.58918	GCCCACACCGGT	Xu738_MG2	MG2	0.0207113	0.0825959	G2M	11-MG-Basal
GCTTAACACCCC_Xu738_MG2	1532	813	3.45953	GCTTAACACCCC	Xu738_MG2	MG2	-0.0270177	-0.0150442	G1	9-MG-Luminal II
GATTTATAGGAC_Xu738_MG2	1701	895	10.2293	GATTTATAGGAC	Xu738_MG2	MG2	-0.0398948	-0.0130531	G1	9-MG-Luminal II
CCTGCGTTTGTG_Xu738_MG2	1684	929	12.2328	CCTGCGTTTGTG	Xu738_MG2	MG2	0.00253865	-0.0311947	S	8-MG-Luminal I
GCGGCCGAATTC_Xu738_MG2	1390	828	3.45324	GCGGCCGAATTC	Xu738_MG2	MG2	-0.0519907	-0.00855457	G1	11-MG-Basal
GAGCCTTCATCC_Xu738_MG2	1593	810	10.4206	GAGCCTTCATCC	Xu738_MG2	MG2	-0.033439	0.0129056	G2M	9-MG-Luminal II
GTCGCCCGATAT_Xu738_MG2	1396	868	7.16332	GTCGCCCGATAT	Xu738_MG2	MG2	-0.0807774	0.024115	G2M	8-MG-Luminal I
TTGCCCACTAGT_Xu738_MG2	1746	811	17.8121	TTGCCCACTAGT	Xu738_MG2	MG2	0.0362534	-0.0585546	S	9-MG-Luminal II
GCGGTCCAACTC_Xu738_MG2	1631	844	9.68731	GCGGTCCAACTC	Xu738_MG2	MG2	0.00936201	-0.0762537	S	9-MG-Luminal II
CGCGTACTGCAG_Xu738_MG2	1530	863	8.10458	CGCGTACTGCAG	Xu738_MG2	MG2	0.129437	0.196755	G2M	11-MG-Basal
AGCCTCGATTTG_Xu738_MG2	1376	819	5.59593	AGCCTCGATTTG	Xu738_MG2	MG2	0.0805822	0.0426254	S	9-MG-Luminal II
TAGCTCTGCTAC_Xu738_MG2	1641	893	13.1627	TAGCTCTGCTAC	Xu738_MG2	MG2	0.0131413	0.0306047	G2M	8-MG-Luminal I
CCTGTGGTAAGG_Xu738_MG2	1667	831	9.71806	CCTGTGGTAAGG	Xu738_MG2	MG2	0.0320835	0.128097	G2M	11-MG-Basal
GATACACCACGA_Xu738_MG2	1455	811	8.38488	GATACACCACGA	Xu738_MG2	MG2	0.140821	0.0999263	S	9-MG-Luminal II
GAGGTCAGCGTG_Xu738_MG2	1737	913	10.4778	GAGGTCAGCGTG	Xu738_MG2	MG2	0.0995015	-0.0660029	S	8-MG-Luminal I
ATGTGTTGGGTC_Xu738_MG2	1614	849	19.7646	ATGTGTTGGGTC	Xu738_MG2	MG2	0.0453512	0.00678466	S	5-MT2-Sub II
AACTGGTTCTTA_Xu738_MG2	1655	887	13.1118	AACTGGTTCTTA	Xu738_MG2	MG2	-0.0876238	0.0020649	G2M	8-MG-Luminal I
TAGCGAGACCCC_Xu738_MG2	1571	900	4.90134	TAGCGAGACCCC	Xu738_MG2	MG2	0.0824546	-0.0274336	S	8-MG-Luminal I
GTATTTGACTGA_Xu738_MG2	1525	879	8.2623	GTATTTGACTGA	Xu738_MG2	MG2	-0.00541043	0.0481563	G2M	9-MG-Luminal II
TCTCCTGGCGGG_Xu738_MG2	1529	928	6.08241	TCTCCTGGCGGG	Xu738_MG2	MG2	-0.0429159	0.0587758	G2M	11-MG-Basal
GATCCTATGCTC_Xu738_MG2	1768	820	11.595	GATCCTATGCTC	Xu738_MG2	MG2	-0.0520022	0.100516	G2M	9-MG-Luminal II
TACAAAAAGTGA_Xu738_MG2	1379	870	2.75562	TACAAAAAGTGA	Xu738_MG2	MG2	0.111655	0.0146755	S	11-MG-Basal
ACGCTTTAAGAT_Xu738_MG2	1351	856	6.43967	ACGCTTTAAGAT	Xu738_MG2	MG2	0.0684747	-0.0288348	S	8-MG-Luminal I
CCGTACACCATT_Xu738_MG2	1556	828	1.47815	CCGTACACCATT	Xu738_MG2	MG2	-0.0406529	0.0219764	G2M	9-MG-Luminal II
CCAGTCCGACGT_Xu738_MG2	1379	831	7.17912	CCAGTCCGACGT	Xu738_MG2	MG2	0.0146805	0.0550147	G2M	11-MG-Basal
GCAAAGACACCG_Xu738_MG2	1453	879	6.60702	GCAAAGACACCG	Xu738_MG2	MG2	0.0529212	0.0426254	S	8-MG-Luminal I
TATTGTCTCGGC_Xu738_MG2	1473	863	6.10998	TATTGTCTCGGC	Xu738_MG2	MG2	0.0014244	-0.0233038	S	13-MG-Fibroblast
GTTGGGTCGCTT_Xu738_MG2	1514	825	13.8045	GTTGGGTCGCTT	Xu738_MG2	MG2	0.0332437	-0.0109145	S	9-MG-Luminal II
ATCGTTATGGGG_Xu738_MG2	1643	913	8.15581	ATCGTTATGGGG	Xu738_MG2	MG2	0.0608588	0.0979351	G2M	8-MG-Luminal I
GGTCTCATACGA_Xu738_MG2	1480	839	6.95946	GGTCTCATACGA	Xu738_MG2	MG2	-0.0304064	-0.075885	G1	8-MG-Luminal I
TCAATATGATTT_Xu738_MG2	1707	976	9.02168	TCAATATGATTT	Xu738_MG2	MG2	-0.035725	-0.0429941	G1	8-MG-Luminal I
AGCTCGTAGTTC_Xu738_MG2	1442	813	7.83634	AGCTCGTAGTTC	Xu738_MG2	MG2	0.0805707	0.0170354	S	9-MG-Luminal II
GCGGGAGGGTGT_Xu738_MG2	1860	897	6.6129	GCGGGAGGGTGT	Xu738_MG2	MG2	-0.000114871	-0.0874631	G1	13-MG-Fibroblast
CCCGCGCGAATT_Xu738_MG2	1587	816	4.2218	CCCGCGCGAATT	Xu738_MG2	MG2	0.0347371	-0.0536136	S	9-MG-Luminal II
TGATGCTGCGCC_Xu738_MG2	1361	846	6.31888	TGATGCTGCGCC	Xu738_MG2	MG2	-0.0334275	0.0264749	G2M	8-MG-Luminal I
CATTAGCCTGCC_Xu738_MG2	1480	834	3.58108	CATTAGCCTGCC	Xu738_MG2	MG2	0.019597	-0.019764	S	9-MG-Luminal II
TGCTCATTCCTG_Xu738_MG2	1823	823	20.5705	TGCTCATTCCTG	Xu738_MG2	MG2	0.0317045	-0.0615044	S	5-MT2-Sub II
TTTCCCGCTTTT_Xu738_MG2	1689	918	9.88751	TTTCCCGCTTTT	Xu738_MG2	MG2	-0.0603304	-0.049115	G1	8-MG-Luminal I
GTCTGGGGAATG_Xu738_MG2	1557	808	13.6802	GTCTGGGGAATG	Xu738_MG2	MG2	-0.108829	-0.0449853	G1	8-MG-Luminal I
TCGTTTTCCTCT_Xu738_MG2	1490	870	6.71141	TCGTTTTCCTCT	Xu738_MG2	MG2	-0.0542767	-0.0229351	G1	8-MG-Luminal I
GGTTAGTAAGTT_Xu738_MG2	1422	803	13.6428	GGTTAGTAAGTT	Xu738_MG2	MG2	-0.00465228	0.025295	G2M	9-MG-Luminal II
TCTTAGTCTATG_Xu738_MG2	1512	809	8.66402	TCTTAGTCTATG	Xu738_MG2	MG2	-0.0675328	0.0123156	G2M	9-MG-Luminal II
CGTCTTTACGCG_Xu738_MG2	1543	845	7.12897	CGTCTTTACGCG	Xu738_MG2	MG2	-0.0088336	-0.00420354	G1	8-MG-Luminal I
CCGTTCTACTTT_Xu738_MG2	1590	860	10.566	CCGTTCTACTTT	Xu738_MG2	MG2	0.133997	0.141445	G2M	11-MG-Basal
GCTTCTAACCTG_Xu738_MG2	1645	930	12.8875	GCTTCTAACCTG	Xu738_MG2	MG2	0.0426861	-0.00855457	S	8-MG-Luminal I
CACTCCCAATTA_Xu738_MG2	1351	845	5.18135	CACTCCCAATTA	Xu738_MG2	MG2	0.0688538	-0.024705	S	11-MG-Basal
TAAAAGGTGGGC_Xu738_MG2	1602	844	21.161	TAAAAGGTGGGC	Xu738_MG2	MG2	0.0298091	-0.0473451	S	9-MG-Luminal II
TTAGTTTTGATG_Xu738_MG2	2119	1100	12.8834	TTAGTTTTGATG	Xu738_MG2	MG2	-0.128564	0.0463864	G2M	8-MG-Luminal I
TGCTGGTCAGAT_Xu738_MG2	1560	847	10.1923	TGCTGGTCAGAT	Xu738_MG2	MG2	-0.0489811	0.025885	G2M	8-MG-Luminal I
CTCTCGTGTTAT_Xu738_MG2	1527	857	15.7171	CTCTCGTGTTAT	Xu738_MG2	MG2	-0.0387461	0.0317847	G2M	8-MG-Luminal I
GGAGGCATACTT_Xu738_MG2	1370	802	10.8759	GGAGGCATACTT	Xu738_MG2	MG2	0.0105107	0.0585546	G2M	8-MG-Luminal I
GTTCACTCTTTA_Xu738_MG2	1389	834	9.93521	GTTCACTCTTTA	Xu738_MG2	MG2	-0.00199876	0.044764	G2M	8-MG-Luminal I
AAGGTGACTAAG_Xu738_MG2	1565	901	11.6294	AAGGTGACTAAG	Xu738_MG2	MG2	-0.0588256	-0.0640855	G1	8-MG-Luminal I
TATTGGTGCTAT_Xu738_MG2	1599	870	12.07	TATTGGTGCTAT	Xu738_MG2	MG2	0.11656	0.143805	G2M	11-MG-Basal
AAGCACAGTATT_Xu738_MG2	1577	825	16.487	AAGCACAGTATT	Xu738_MG2	MG2	0.0722425	0.178245	G2M	9-MG-Luminal II
ATTCTTTCCAGA_Xu738_MG2	1700	937	13.1765	ATTCTTTCCAGA	Xu738_MG2	MG2	-0.0493717	-0.0306047	G1	8-MG-Luminal I
GAATTGAAGATC_Xu738_MG2	1499	853	9.13943	GAATTGAAGATC	Xu738_MG2	MG2	-0.0792726	0.00914454	G2M	8-MG-Luminal I
ACTCAAGGCGGG_Xu738_MG2	1596	881	10.3383	ACTCAAGGCGGG	Xu738_MG2	MG2	0.109357	-0.0585546	S	9-MG-Luminal II
GGGGAAGTCTTC_Xu738_MG2	1492	862	6.76944	GGGGAAGTCTTC	Xu738_MG2	MG2	0.0434673	0.00405605	S	14-Mix-Endothelial
CTAGAGGACCTG_Xu738_MG2	1443	818	7.13791	CTAGAGGACCTG	Xu738_MG2	MG2	0.0900476	-0.0935841	S	9-MG-Luminal II
TAAACCACTGTA_Xu738_MG2	1558	932	8.27985	TAAACCACTGTA	Xu738_MG2	MG2	-0.0736095	0.0623156	G2M	8-MG-Luminal I
ACGCTTTAAGAG_Xu738_MG2	1331	852	5.33434	ACGCTTTAAGAG	Xu738_MG2	MG2	0.0514278	0.0949853	G2M	8-MG-Luminal I
CTGCCAAGTTCA_Xu738_MG2	1485	805	11.1111	CTGCCAAGTTCA	Xu738_MG2	MG2	-0.00236635	-0.0679941	G1	13-MG-Fibroblast
CACGGCCCTGTC_Xu738_MG2	1591	844	8.23382	CACGGCCCTGTC	Xu738_MG2	MG2	-0.00958026	-0.00656342	G1	9-MG-Luminal II
CCTATTATTTCC_Xu738_MG2	1557	916	8.47784	CCTATTATTTCC	Xu738_MG2	MG2	-0.0353344	-0.0438053	G1	8-MG-Luminal I
GTTGCCAACCGC_Xu738_MG2	1393	835	7.10696	GTTGCCAACCGC	Xu738_MG2	MG2	-0.0167712	0.192625	G2M	9-MG-Luminal II
ACGCTCACATTA_Xu738_MG2	1441	830	11.381	ACGCTCACATTA	Xu738_MG2	MG2	-0.018299	-0.0170354	G1	8-MG-Luminal I
GCGGCGGGGTCA_Xu738_MG2	1780	960	5.78652	GCGGCGGGGTCA	Xu738_MG2	MG2	0.0218485	0.00213864	S	9-MG-Luminal II
TTTTTCGCTCCG_Xu738_MG2	1814	850	19.2393	TTTTTCGCTCCG	Xu738_MG2	MG2	0.0502791	0.0432153	S	9-MG-Luminal II
CCCACTCTTTCA_Xu738_MG2	1421	833	13.1597	CCCACTCTTTCA	Xu738_MG2	MG2	0.00521515	0.109735	G2M	14-Mix-Endothelial
CTATCCTAGAGA_Xu738_MG2	1649	817	15.5246	CTATCCTAGAGA	Xu738_MG2	MG2	0.057091	0.0020649	S	9-MG-Luminal II
CTGGATTTCGCT_Xu738_MG2	1561	839	9.35298	CTGGATTTCGCT	Xu738_MG2	MG2	-0.0254899	0.00147493	G2M	9-MG-Luminal II
CTTCGTTTTCCA_Xu738_MG2	1448	822	7.11326	CTTCGTTTTCCA	Xu738_MG2	MG2	0.0976291	0.0379056	S	11-MG-Basal
CCTATATCGGTC_Xu738_MG2	1615	862	4.52012	CCTATATCGGTC	Xu738_MG2	MG2	0.0188389	0.238938	G2M	14-Mix-Endothelial
ACGCTTTAAGAA_Xu738_MG2	1274	850	6.59341	ACGCTTTAAGAA	Xu738_MG2	MG2	0.0396765	-0.00147493	S	8-MG-Luminal I
GCTTAAAGCCTA_Xu738_MG2	1483	931	3.43898	GCTTAAAGCCTA	Xu738_MG2	MG2	-0.012969	-0.0223451	G1	8-MG-Luminal I
AGGTTCCGACTG_Xu738_MG2	1500	823	12.0667	AGGTTCCGACTG	Xu738_MG2	MG2	0.0286833	-0.0514749	S	8-MG-Luminal I
CCTCGTTACTGG_Xu738_MG2	1383	807	7.23066	CCTCGTTACTGG	Xu738_MG2	MG2	-0.0175179	0.0402655	G2M	9-MG-Luminal II
AGGACCGATCCT_Xu738_MG2	1586	866	10.3405	AGGACCGATCCT	Xu738_MG2	MG2	0.117709	0.137316	G2M	9-MG-Luminal II
TGTGGACGACAT_Xu738_MG2	1548	849	10.4005	TGTGGACGACAT	Xu738_MG2	MG2	0.0559538	-0.0597345	S	8-MG-Luminal I
AGAACATAACCA_Xu738_MG2	1340	814	7.61194	AGAACATAACCA	Xu738_MG2	MG2	-0.0186551	0.0764749	G2M	8-MG-Luminal I
AGGCTCGACATC_Xu738_MG2	1389	836	11.1591	AGGCTCGACATC	Xu738_MG2	MG2	0.00634089	-0.0467552	S	8-MG-Luminal I
ATATAATAAGTA_Xu738_MG2	1605	899	9.15888	ATATAATAAGTA	Xu738_MG2	MG2	0.146874	0.125516	S	9-MG-Luminal II
CTTATCAGCATT_Xu738_MG2	1480	905	8.98649	CTTATCAGCATT	Xu738_MG2	MG2	0.0680727	-0.00442478	S	3-MT2-Proliferative
GAATCCACTACC_Xu738_MG2	1446	838	2.97372	GAATCCACTACC	Xu738_MG2	MG2	-0.0891171	-0.0626844	G1	8-MG-Luminal I
TAATCGGATGTG_Xu738_MG2	1597	839	14.8403	TAATCGGATGTG	Xu738_MG2	MG2	-0.0398833	0.0349558	G2M	8-MG-Luminal I
CACGGAGCGGAA_Xu738_MG2	1330	810	6.76692	CACGGAGCGGAA	Xu738_MG2	MG2	0.0537023	0.0985251	G2M	9-MG-Luminal II
GGAGGGCTGACA_Xu738_MG2	1359	805	6.40177	GGAGGGCTGACA	Xu738_MG2	MG2	0.0127967	-0.0355457	S	9-MG-Luminal II
GGGCAAAGGCTC_Xu738_MG2	1527	828	8.90635	GGGCAAAGGCTC	Xu738_MG2	MG2	0.0108898	-0.0794248	S	11-MG-Basal
TCAATGGCACGG_Xu738_MG2	1481	934	6.61715	TCAATGGCACGG	Xu738_MG2	MG2	0.0540584	0.120575	G2M	8-MG-Luminal I
TGTGCGCGCTTC_Xu738_MG2	1623	812	2.71103	TGTGCGCGCTTC	Xu738_MG2	MG2	-0.020941	-0.0750737	G1	13-MG-Fibroblast
TACGGATGCGGA_Xu738_MG2	1448	838	10.0829	TACGGATGCGGA	Xu738_MG2	MG2	-0.0163921	0.0168142	G2M	8-MG-Luminal I
TTGAGCTGCCTT_Xu738_MG2	1519	807	16.524	TTGAGCTGCCTT	Xu738_MG2	MG2	0.0294415	-0.0188053	S	9-MG-Luminal II
GCAGGAAAATGC_Xu738_MG2	1445	888	8.3045	GCAGGAAAATGC	Xu738_MG2	MG2	0.00141292	0.147935	G2M	8-MG-Luminal I
AAAAAAGCTGCT_Xu738_MG2	1382	882	6.5123	AAAAAAGCTGCT	Xu738_MG2	MG2	-0.0712891	0.0335546	G2M	8-MG-Luminal I
CGGTCTCACCCC_Xu738_MG2	1518	874	6.58762	CGGTCTCACCCC	Xu738_MG2	MG2	-0.111483	0.112094	G2M	8-MG-Luminal I
ATATGGATGCTC_Xu738_MG2	1479	824	7.43746	ATATGGATGCTC	Xu738_MG2	MG2	0.0180922	-0.0134956	S	8-MG-Luminal I
TGGCGCCGCATC_Xu738_MG2	1382	804	8.03184	TGGCGCCGCATC	Xu738_MG2	MG2	-0.0550233	-0.0538348	G1	8-MG-Luminal I
ATTTTACGGTCG_Xu738_MG2	1304	837	6.44172	ATTTTACGGTCG	Xu738_MG2	MG2	-0.0675213	-0.0211652	G1	8-MG-Luminal I
TATCACGACAAC_Xu738_MG2	1298	848	10.3236	TATCACGACAAC	Xu738_MG2	MG2	0.0514278	-0.0288348	S	9-MG-Luminal II
CATTCTTTACCT_Xu738_MG2	1553	876	5.92402	CATTCTTTACCT	Xu738_MG2	MG2	0.119592	-0.0323746	S	11-MG-Basal
GCTAAGCCTCGG_Xu738_MG2	1397	819	5.72656	GCTAAGCCTCGG	Xu738_MG2	MG2	-0.0429044	-0.050295	G1	8-MG-Luminal I
AGCAGTGTTTAA_Xu738_MG2	1507	803	11.0816	AGCAGTGTTTAA	Xu738_MG2	MG2	0.090059	0.0390855	S	9-MG-Luminal II
TTTAGGATCCTC_Xu738_MG2	1426	827	3.36606	TTTAGGATCCTC	Xu738_MG2	MG2	-0.0387231	-0.0634218	G1	14-Mix-Endothelial
CGTCTCTCTATA_Xu738_MG2	1603	812	19.9626	CGTCTCTCTATA	Xu738_MG2	MG2	0.15634	-0.0977139	S	5-MT2-Sub II
TACGGTCTTTGG_Xu738_MG2	1467	879	7.90729	TACGGTCTTTGG	Xu738_MG2	MG2	-0.0747237	-0.0129056	G1	9-MG-Luminal II
TATTTAATATAA_Xu738_MG2	2160	1133	13.8426	TATTTAATATAA	Xu738_MG2	MG2	0.0676706	-0.039233	S	9-MG-Luminal II
AGAAATTAATAG_Xu738_MG2	1257	824	9.54654	AGAAATTAATAG	Xu738_MG2	MG2	-0.0591817	0.0733038	G2M	8-MG-Luminal I
AGTACATCACTA_Xu738_MG2	1496	841	12.2326	AGTACATCACTA	Xu738_MG2	MG2	-0.00388265	0.0294248	G2M	8-MG-Luminal I
ATAACTAAGTAT_Xu738_MG2	1515	888	5.61056	ATAACTAAGTAT	Xu738_MG2	MG2	-0.000114871	-0.0262537	G1	13-MG-Fibroblast
TCTTTTTAAGGC_Xu738_MG2	1472	848	4.6875	TCTTTTTAAGGC	Xu738_MG2	MG2	0.0733797	-0.00361357	S	14-Mix-Endothelial
CCTGTGGTTGAC_Xu738_MG2	1385	846	7.87004	CCTGTGGTTGAC	Xu738_MG2	MG2	-0.0281205	0.117035	G2M	11-MG-Basal
TTTTTGGCAGGC_Xu738_MG2	1492	839	10.8579	TTTTTGGCAGGC	Xu738_MG2	MG2	0.0794449	0.074115	S	9-MG-Luminal II
TGTATCGATATA_Xu738_MG2	1470	927	6.93878	TGTATCGATATA	Xu738_MG2	MG2	0.00367588	0.0270649	G2M	8-MG-Luminal I
[truncated: 19,158 more rows]

## Sheet: Metadata_filtered MG1 MT1
Sample ID	Total_mRNAs	num_genes_expressed	percent.mito	Cell barcode	Library	Cell origin	S.Score	G2M.Score	Phase	seurat_clusters	Size_Factor	Pseudotime	Monocle_State
CCGGAGAGTCTC_S6	13713	3367	7.48195	CCGGAGAGTCTC	S6	MG1	-0.369441	-0.576151	G1	MT1-Epi I	5.63911	5.76201	1
TGTATGCCGCGC_S6	7245	2269	18.744	TGTATGCCGCGC	S6	MG1	-0.207525	0.370493	G2M	MT1-Epi I	2.97931	1.91872	1
CCACCGTATGAC_S6	4386	1937	10.1915	CCACCGTATGAC	S6	MG1	-0.0273981	0.00630314	G2M	MT1-Epi I	1.80363	5.7821	1
GCACAGGTGCTN_S6	4295	1511	22.2119	GCACAGGTGCTN	S6	MG1	-0.113484	0.010774	G2M	MT1-Epi I	1.76621	4.02733	1
CTTTTGACTGGC_S10	11150	3445	2.88789	CTTTTGACTGGC	S10	MT1	-0.533931	-0.0881706	G1	MT1-Epi I	4.58514	19.3443	2
CAGCCTTACCAG_S10	10326	3310	3.46698	CAGCCTTACCAG	S10	MT1	-0.22888	0.00979506	G2M	MT1-Epi I	4.24629	18.7658	2
GGCATCGTCCAC_S10	10173	3147	6.23218	GGCATCGTCCAC	S10	MT1	-0.205904	0.242028	G2M	MT1-Epi I	4.18338	12.013	1
TGTCGTTACAAA_S10	9553	3425	2.91008	TGTCGTTACAAA	S10	MT1	-0.141597	0.448056	G2M	MT1-Epi I	3.92842	20.0037	2
GTAAGGATTAAG_S10	8459	2978	4.27947	GTAAGGATTAAG	S10	MT1	-0.191298	0.0420886	G2M	MT1-Epi I	3.47854	13.8481	1
GTACCGTTCGTT_S10	7165	2391	13.6078	GTACCGTTCGTT	S10	MT1	-0.226058	0.22381	G2M	MT1-Epi VIII	2.94642	13.522	1
AAGTGCCCACTA_S10	8033	2833	7.66837	AAGTGCCCACTA	S10	MT1	-0.199304	0.0825045	G2M	MT1-Epi I	3.30336	11.3175	1
CCTGTTATTACT_S10	8242	2887	8.23829	CCTGTTATTACT	S10	MT1	-0.431602	0.0674051	G2M	MT1-Epi I	3.3893	19.0263	2
CGTGATGGTTTT_S10	6964	2606	7.71109	CGTGATGGTTTT	S10	MT1	-0.115066	0.435262	G2M	MT1-Epi III	2.86376	9.40391	1
CCGCAGCTTAAC_S10	7880	2825	7.32234	CCGCAGCTTAAC	S10	MT1	-0.170208	0.0812688	G2M	MT1-Epi I	3.24044	18.3455	2
AAGCCGTCAGGA_S10	8056	2864	2.81778	AAGCCGTCAGGA	S10	MT1	-0.0137025	0.0773659	G2M	MT1-Epi I	3.31282	20.3366	2
AGATACTTTGGG_S10	7947	2833	7.99044	AGATACTTTGGG	S10	MT1	-0.0810439	0.158363	G2M	MT1-Epi I	3.26799	17.5946	2
TAAGAACCTTTC_S10	7426	2725	6.40991	TAAGAACCTTTC	S10	MT1	-0.388717	0.181872	G2M	MT1-Epi I	3.05375	13.8753	1
GCGGACAGCATT_S10	7113	2629	2.89611	GCGGACAGCATT	S10	MT1	-0.13458	0.184946	G2M	MT1-Epi I	2.92503	20.552	2
GGTCTTGTGCTA_S10	7032	2691	5.01991	GGTCTTGTGCTA	S10	MT1	-0.279274	0.089135	G2M	MT1-Epi VIII	2.89172	18.7855	2
GGTCGCGATAGC_S10	6874	2451	10.0087	GGTCGCGATAGC	S10	MT1	-0.307947	0.184659	G2M	MT1-Epi I	2.82675	12.3468	1
AACGAATCTACC_S10	5749	2338	3.42668	AACGAATCTACC	S10	MT1	-0.0844152	0.297951	G2M	MT1-Epi I	2.36412	20.5594	2
GTTGCCCAGAAC_S10	5607	2213	6.47405	GTTGCCCAGAAC	S10	MT1	-0.154442	0.228692	G2M	MT1-Epi I	2.30573	12.3395	1
CCTCAAACTCAG_S10	5596	2323	4.41387	CCTCAAACTCAG	S10	MT1	-0.155596	0.141923	G2M	MT1-Epi VIII	2.30121	17.8573	2
TCAATCATCCCG_S10	5487	2248	5.83197	TCAATCATCCCG	S10	MT1	-0.11846	0.0988397	G2M	MT1-Epi I	2.25638	14.2499	1
CAAATCAGAGCC_S10	5462	2410	1.84914	CAAATCAGAGCC	S10	MT1	-0.159425	0.189512	G2M	MT1-Epi I	2.2461	20.5631	2
TAGTCAATGCTA_S10	5152	1822	10.4037	TAGTCAATGCTA	S10	MT1	-0.212595	0.219364	G2M	MT1-Epi VIII	2.11862	14.2542	1
CTCGATCGCCGA_S10	5497	2124	2.14663	CTCGATCGCCGA	S10	MT1	-0.296056	0.205184	G2M	MT1-Epi I	2.2605	20.5768	2
CAGGTGTGTTAC_S10	4519	1750	15.114	CAGGTGTGTTAC	S10	MT1	-0.0533416	-0.0254671	G1	MT1-Epi I	1.85832	6.53499	1
CGACACTCATCN_S10	5219	2207	2.70167	CGACACTCATCN	S10	MT1	0.0640957	0.137703	G2M	MT1-Epi I	2.14618	20.6576	2
TGGCAAGGGGCC_S10	5443	2069	4.22561	TGGCAAGGGGCC	S10	MT1	-0.152899	0.0630199	G2M	MT1-Epi I	2.23829	18.1009	2
ATTCCCCGCGCC_S10	5171	2098	9.82402	ATTCCCCGCGCC	S10	MT1	-0.0679242	0.096745	G2M	MT1-Epi I	2.12644	18.2023	2
AACCGTGGTTAA_S10	4956	2049	7.50605	AACCGTGGTTAA	S10	MT1	-0.101221	-0.0740054	G1	MT1-Epi I	2.03802	18.9847	2
CGCGTCTGTCCA_S10	5140	1981	4.35798	CGCGTCTGTCCA	S10	MT1	-0.0529988	-0.0475136	G1	MT1-Epi I	2.11369	20.4672	2
GGAGATACCAGA_S10	5111	2169	4.48053	GGAGATACCAGA	S10	MT1	-0.240149	0.0356088	G2M	MT1-Epi I	2.10176	19.0289	2
CGCTCCAAGTAG_S10	4533	1842	17.3395	CGCTCCAAGTAG	S10	MT1	-0.0636785	0.00194394	G2M	MT1-Epi I	1.86408	11.0881	1
ACTGCCTTCAGG_S10	4787	2088	5.9954	ACTGCCTTCAGG	S10	MT1	-0.0958492	0.140461	G2M	MT1-Epi I	1.96853	20.1753	2
GATCATAGTAAG_S10	4222	1924	10.7769	GATCATAGTAAG	S10	MT1	-0.0502846	-0.0517028	G1	MT1-Epi I	1.73619	10.9756	1
TACCCCCGCCTA_S10	4848	2106	6.53878	TACCCCCGCCTA	S10	MT1	-0.0273479	0.0720916	G2M	MT1-Epi I	1.99361	18.9877	2
ATGCTCACGAGT_S10	4795	2043	2.98227	ATGCTCACGAGT	S10	MT1	-0.168568	0.114828	G2M	MT1-Epi III	1.97182	19.0044	2
CAAAGTATTCTC_S10	4827	1961	7.72737	CAAAGTATTCTC	S10	MT1	-0.0208452	0.269997	G2M	MT1-Epi I	1.98498	20.3383	2
CTAGTCTGGTTC_S10	4709	2011	4.94797	CTAGTCTGGTTC	S10	MT1	-0.0870609	-0.025211	G1	MT1-Epi I	1.93645	14.1177	1
CCCTCATGTGTC_S10	4964	2133	5.21757	CCCTCATGTGTC	S10	MT1	-0.281102	-0.143008	G1	MT1-Epi I	2.04131	18.2699	2
TAGATGGCTACT_S10	4891	2036	4.17093	TAGATGGCTACT	S10	MT1	-0.20111	0.0708559	G2M	MT1-Epi I	2.01129	20.1958	2
GTCTGGATGTGC_S10	4596	1867	5.52654	GTCTGGATGTGC	S10	MT1	-0.0851295	0.0811332	G2M	MT1-Epi I	1.88998	14.0568	1
ACATAGCGTTTG_S10	4404	1660	14.7593	ACATAGCGTTTG	S10	MT1	-0.0430047	0.392013	G2M	MT1-Epi I	1.81103	17.9362	2
TGTCGGAACAAG_S10	4300	1891	5.62791	TGTCGGAACAAG	S10	MT1	-0.1387	0.146805	G2M	MT1-Epi III	1.76826	11.4517	1
CTCATCCCCAGC_S10	4384	2021	8.43978	CTCATCCCCAGC	S10	MT1	-0.0797582	-0.115853	G1	MT1-Epi I	1.8028	13.9257	1
TGGCATTGCAGA_S10	4431	1967	3.83661	TGGCATTGCAGA	S10	MT1	-0.121871	-0.0324141	G1	MT1-Epi VIII	1.82213	17.7392	2
GTCCGACTCTAA_S10	4581	2006	3.16525	GTCCGACTCTAA	S10	MT1	-0.0315536	0.0362417	G2M	MT1-Epi I	1.88381	20.4564	2
CTATAACGTACA_S10	4376	1880	3.70201	CTATAACGTACA	S10	MT1	-0.0307822	0.222092	G2M	MT1-Epi I	1.79951	17.4612	2
GCATCTCGGTCA_S10	4354	2021	5.2825	GCATCTCGGTCA	S10	MT1	-0.239372	0.0793249	G2M	MT1-Epi VIII	1.79047	13.9268	1
TGCATCTAAAGT_S10	4059	1865	4.53314	TGCATCTAAAGT	S10	MT1	-0.106552	0.211558	G2M	MT1-Epi I	1.66916	10.9211	1
AGCAACAGACAA_S10	4155	1925	5.99278	AGCAACAGACAA	S10	MT1	-0.198013	0.114572	G2M	MT1-Epi I	1.70863	11.8405	1
CCCTTTCCACCT_S10	4369	2062	2.26596	CCCTTTCCACCT	S10	MT1	-0.142934	0.271489	G2M	MT1-Epi I	1.79664	16.7017	2
TGGTTGGCGAGA_S10	4278	1935	6.12436	TGGTTGGCGAGA	S10	MT1	-0.106186	0.239256	G2M	MT1-Epi I	1.75921	18.0853	2
GTAAAAGCTTGG_S10	4263	1858	7.2015	GTAAAAGCTTGG	S10	MT1	-0.229012	-0.0378391	G1	MT1-Epi I	1.75305	14.2499	1
GACTGGCTTGGA_S10	4247	1889	9.60678	GACTGGCTTGGA	S10	MT1	0.100112	0.281133	G2M	MT1-Epi I	1.74647	20.2697	2
TGACTTGGTACN_S10	3920	1625	11.8878	TGACTTGGTACN	S10	MT1	-0.0686327	0.0679024	G2M	MT1-Epi I	1.612	9.75223	1
AATCGCTCGCCT_S10	4248	1856	5.36723	AATCGCTCGCCT	S10	MT1	-0.127214	-0.0956751	G1	MT1-Epi I	1.74688	19.1661	2
GCCTGGGCTAAT_S10	4319	1768	4.95485	GCCTGGGCTAAT	S10	MT1	-0.166253	0.138366	G2M	MT1-Epi I	1.77607	18.6446	2
GTCTCTGCCTTC_S10	4103	1778	6.50743	GTCTCTGCCTTC	S10	MT1	-0.191504	0.13145	G2M	MT1-Epi I	1.68725	17.4983	2
AAAGGTCCTCGC_S10	4043	1848	4.00693	AAAGGTCCTCGC	S10	MT1	0.0193653	0.0591772	G2M	MT1-Epi I	1.66258	14.2499	1
GCGATGCCAAGA_S10	4139	1956	2.00532	GCGATGCCAAGA	S10	MT1	-0.156699	0.0928722	G2M	MT1-Epi I	1.70205	20.0182	2
TGTGTCGAGTAG_S10	4162	1824	4.18068	TGTGTCGAGTAG	S10	MT1	-0.157071	0.163969	G2M	MT1-Epi I	1.71151	18.7853	2
GGCTCCATAAAG_S10	3867	1501	13.3437	GGCTCCATAAAG	S10	MT1	-0.0751354	0.0314497	G2M	MT1-Epi I	1.5902	11.0881	1
GGACGTGAGCTA_S10	4095	1832	2.66178	GGACGTGAGCTA	S10	MT1	-0.0146968	0.169108	G2M	MT1-Epi I	1.68396	19.9132	2
CAGATACGCTTT_S10	3664	1550	17.1943	CAGATACGCTTT	S10	MT1	-0.134454	0.0369048	G2M	MT1-Epi I	1.50672	12.3468	1
CGACAATACCTA_S10	3898	1733	4.95126	CGACAATACCTA	S10	MT1	-0.20911	-0.0552893	G1	MT1-Epi I	1.60295	18.7354	2
GCGGCTGTATGG_S10	3995	1726	6.60826	GCGGCTGTATGG	S10	MT1	-0.166248	-0.156495	G1	MT1-Epi VIII	1.64284	17.7353	2
CGTTTACTTTTA_S10	3789	1621	15.1755	CGTTTACTTTTA	S10	MT1	-0.215978	0.000421941	G2M	MT1-Epi I	1.55813	12.0585	1
GATGTTATGTTA_S10	3318	1515	16.1844	GATGTTATGTTA	S10	MT1	-0.0686099	0.152893	G2M	MT1-Epi I	1.36444	9.46713	1
CTCTGTTTGGGA_S10	3894	1631	13.4823	CTCTGTTTGGGA	S10	MT1	0.0274222	-0.0824141	S	MT1-Epi I	1.6013	18.2522	2
TTCTGAGCTCGT_S10	3810	1776	4.19948	TTCTGAGCTCGT	S10	MT1	-0.020811	0.0124774	G2M	MT1-Epi I	1.56676	12.3468	1
AAGGGACAATTT_S10	3758	1653	3.00692	AAGGGACAATTT	S10	MT1	-0.023868	0.00435503	G2M	MT1-Epi I	1.54538	18.7564	2
TACGAATAGATC_S10	3597	1646	9.14651	TACGAATAGATC	S10	MT1	-0.13982	-0.0727396	G1	MT1-Epi I	1.47917	14.2222	1
AGTGCTTTTGCN_S10	3719	1603	9.92202	AGTGCTTTTGCN	S10	MT1	-0.111495	-0.0257535	G1	MT1-Epi I	1.52934	18.0935	2
ATCACCGCCGCT_S10	3696	1725	4.38312	ATCACCGCCGCT	S10	MT1	-0.0586901	-0.0131254	G1	MT1-Epi I	1.51988	10.0917	1
CCAGTTTCGATG_S10	3377	1587	9.17975	CCAGTTTCGATG	S10	MT1	-0.0272851	0.172755	G2M	MT1-Epi I	1.3887	7.31174	1
CTCCTGACTCAT_S10	3589	1638	5.09891	CTCCTGACTCAT	S10	MT1	0.0419705	0.0474382	G2M	MT1-Epi I	1.47588	20.2952	2
CAATCGTCAGTN_S10	3501	1536	5.25564	CAATCGTCAGTN	S10	MT1	-0.0816496	0.0790687	G2M	MT1-Epi I	1.43969	18.1381	2
GGTCGACAATGN_S10	3566	1512	7.51542	GGTCGACAATGN	S10	MT1	-0.00166853	0.136588	G2M	MT1-Epi I	1.46642	14.1346	1
AGGCCGGCTATC_S10	3620	1759	2.43094	AGGCCGGCTATC	S10	MT1	0.0607186	0.0609855	G2M	MT1-Epi I	1.48863	18.9053	2
CAATGATCCAGG_S10	3453	1590	5.15494	CAATGATCCAGG	S10	MT1	-0.0973406	-0.0378089	G1	MT1-Epi I	1.41995	17.6588	2
GGCCTACTACGT_S10	3677	1573	4.1338	GGCCTACTACGT	S10	MT1	-0.113426	0.230274	G2M	MT1-Epi I	1.51207	19.436	2
CGTTTCCGATGT_S10	3271	1514	11.1892	CGTTTCCGATGT	S10	MT1	0.0178739	0.197468	G2M	MT1-Epi I	1.34511	11.179	1
GACCTACACGCA_S10	3375	1484	4.82963	GACCTACACGCA	S10	MT1	-0.124506	-0.0796564	G1	MT1-Epi I	1.38788	12.312	1
CTTGACCCTGCC_S10	3520	1659	5.68182	CTTGACCCTGCC	S10	MT1	-0.083181	-0.0239451	G1	MT1-Epi I	1.44751	14.2058	1
ATGCACCCTTTT_S10	3223	1478	12.4729	ATGCACCCTTTT	S10	MT1	-0.0422047	-0.103134	G1	MT1-Epi I	1.32537	12.3235	1
CCGATATAGCTT_S10	3416	1531	4.80094	CCGATATAGCTT	S10	MT1	-0.0701698	-0.051959	G1	MT1-Epi I	1.40474	11.1878	1
GCAATCCGTATT_S10	3385	1627	4.81536	GCAATCCGTATT	S10	MT1	-0.00434276	0.108288	G2M	MT1-Epi I	1.39199	19.3582	2
TTCCCACTTCTC_S10	3356	1637	3.63528	TTCCCACTTCTC	S10	MT1	0.0167082	0.16641	G2M	MT1-Epi I	1.38007	20.6165	2
GGGGCTGAGCCA_S10	3419	1533	3.36356	GGGGCTGAGCCA	S10	MT1	-0.135608	0.130877	G2M	MT1-Epi I	1.40597	13.9137	1
CCGCTTTCTGAA_S10	3164	1554	5.43616	CCGCTTTCTGAA	S10	MT1	-0.0276794	-0.0480259	G1	MT1-Epi I	1.30111	11.452	1
CAAAGTATCTAC_S10	3178	1470	5.75834	CAAAGTATCTAC	S10	MT1	-0.0253708	-0.0100814	G1	MT1-Epi I	1.30687	12.3075	1
ACTGTCTGTTCN_S10	3179	1368	15.0676	ACTGTCTGTTCN	S10	MT1	-0.000491417	0.0553044	G2M	MT1-Epi I	1.30728	17.9321	2
CTCCAGGGTTTG_S10	3139	1488	10.1306	CTCCAGGGTTTG	S10	MT1	-0.135591	0.00831826	G2M	MT1-Epi I	1.29083	14.1869	1
GTTCTGAAGTAT_S10	3068	1500	7.20339	GTTCTGAAGTAT	S10	MT1	-0.121443	-0.116395	G1	MT1-Epi I	1.26163	18.282	2
TGCATCGTATCT_S10	2950	1370	14.8136	TGCATCGTATCT	S10	MT1	-0.0850552	0.0290989	G2M	MT1-Epi I	1.21311	11.5228	1
CGCATAGCTTAT_S10	3055	1509	7.36498	CGCATAGCTTAT	S10	MT1	-0.0410562	-0.0952984	G1	MT1-Epi I	1.25629	14.27	1
TTCGATAATGCG_S10	3210	1558	4.48598	TTCGATAATGCG	S10	MT1	-0.0322678	0.11311	G2M	MT1-Epi I	1.32003	18.3111	2
AGTTGCATTTGT_S10	2968	1447	10.1078	AGTTGCATTTGT	S10	MT1	-0.110323	0.140838	G2M	MT1-Epi I	1.22051	10.9423	1
TTGGCCCCAGCG_S10	3289	1539	3.43569	TTGGCCCCAGCG	S10	MT1	-0.0280736	-0.120931	G1	MT1-Epi VIII	1.35251	18.095	2
AACTAGTACCAC_S10	3088	1354	5.69948	AACTAGTACCAC	S10	MT1	-0.151288	0.0342074	G2M	MT1-Epi I	1.26986	19.5714	2
GGTACCGGTCTA_S10	3209	1576	6.60642	GGTACCGGTCTA	S10	MT1	0.0936436	0.171866	G2M	MT1-Epi I	1.31962	11.4709	1
CGTGCCGACAAC_S10	3123	1477	5.4755	CGTGCCGACAAC	S10	MT1	-0.173487	0.104385	G2M	MT1-Epi I	1.28425	13.5274	1
CGGGAGATTAGA_S10	2946	1507	5.73659	CGGGAGATTAGA	S10	MT1	-0.11722	0.127577	G2M	MT1-Epi I	1.21146	17.2871	2
TGACGTTGTGAA_S10	3157	1543	1.4254	TGACGTTGTGAA	S10	MT1	-0.0410733	0.0836046	G2M	MT1-Epi I	1.29823	20.644	2
TATAGAATTTAG_S10	2951	1543	8.43782	TATAGAATTTAG	S10	MT1	-0.140568	-0.0329566	G1	MT1-Epi VIII	1.21352	11.1092	1
ATCCTGAAAGAA_S10	3075	1522	2.37398	ATCCTGAAAGAA	S10	MT1	-0.165453	0.108002	G2M	MT1-Epi I	1.26451	10.9727	1
CCATAGAGGGTA_S10	3163	1529	6.63927	CCATAGAGGGTA	S10	MT1	-0.105746	-0.132354	G1	MT1-Epi I	1.3007	20.2674	2
TTAGGCGACTCC_S10	3223	1552	3.00962	TTAGGCGACTCC	S10	MT1	-0.0977178	0.0724382	G2M	MT1-Epi I	1.32537	19.9151	2
GACTAACCGAAC_S10	3033	1447	10.6166	GACTAACCGAAC	S10	MT1	-0.0456504	0.227577	G2M	MT1-Epi I	1.24724	18.872	2
ACTTATCCCCGC_S10	3182	1473	3.33124	ACTTATCCCCGC	S10	MT1	0.00638271	0.123357	G2M	MT1-Epi I	1.30851	20.3419	2
GACATACCGGGT_S10	3058	1532	9.31982	GACATACCGGGT	S10	MT1	-0.0590501	0.251974	G2M	MT1-Epi I	1.25752	16.3845	2
CAGTCATGCCTG_S10	3080	1309	6.94805	CAGTCATGCCTG	S10	MT1	0.0829352	-0.0130651	S	MT1-Epi I	1.26657	14.237	1
CCGTTCGTTCCN_S10	3034	1392	9.19578	CCGTTCGTTCCN	S10	MT1	0.019411	0.122468	G2M	MT1-Epi I	1.24765	12.0571	1
GTTAGAGCCACA_S10	3157	1361	8.77415	GTTAGAGCCACA	S10	MT1	-0.0655585	0.109207	G2M	MT1-Epi I	1.29823	18.3515	2
GTGATGGACCTC_S10	3116	1418	14.6983	GTGATGGACCTC	S10	MT1	0.111255	0.099563	S	MT1-Epi I	1.28137	7.0602	1
GTTAACAGGTCA_S10	2998	1378	10.0734	GTTAACAGGTCA	S10	MT1	0.00793125	-0.0353677	S	MT1-Epi I	1.23285	19.3082	2
CTTCCATCCGTA_S10	2895	1380	10.0518	CTTCCATCCGTA	S10	MT1	-0.0586501	0.0110157	G2M	MT1-Epi I	1.19049	12.0678	1
CGCAGGAGTTGG_S10	2925	1422	13.2991	CGCAGGAGTTGG	S10	MT1	-0.00737126	0.0444545	G2M	MT1-Epi I	1.20283	11.4976	1
CTCGGCAGATCA_S10	3050	1511	3.31148	CTCGGCAGATCA	S10	MT1	-0.132534	-0.00528933	G1	MT1-Epi I	1.25423	13.5163	1
TGGACCATTAGC_S10	2758	1466	8.12183	TGGACCATTAGC	S10	MT1	-0.06325	0.0357294	G2M	MT1-Epi I	1.13415	14.166	1
GGCTACCTCTTT_S10	2945	1267	14.1256	GGCTACCTCTTT	S10	MT1	-0.0104283	0.12821	G2M	MT1-Epi VIII	1.21105	10.5565	1
CTATGAAGTTGT_S10	2987	1386	8.70439	CTATGAAGTTGT	S10	MT1	-0.0716726	-0.0284509	G1	MT1-Epi I	1.22832	14.1418	1
CTTGAGGTCTGT_S10	3095	1554	5.0727	CTTGAGGTCTGT	S10	MT1	-0.0154339	0.0655214	G2M	MT1-Epi VIII	1.27274	13.87	1
AGTCGAAAATCC_S10	2586	1309	11.5236	AGTCGAAAATCC	S10	MT1	-0.10418	0.040868	G2M	MT1-Epi I	1.06342	7.05352	1
GTTACGTCATCA_S10	2919	1437	5.10449	GTTACGTCATCA	S10	MT1	-0.0613472	0.0444545	G2M	MT1-Epi VIII	1.20036	17.6851	2
CGCGGGTCCGCC_S10	3012	1455	3.28685	CGCGGGTCCGCC	S10	MT1	-0.134825	0.0501658	G2M	MT1-Epi I	1.23861	19.3376	2
AAGTCCCTCGGT_S10	3051	1514	3.76926	AAGTCCCTCGGT	S10	MT1	-0.0625014	-0.0242315	G1	MT1-Epi I	1.25464	20.1607	2
GTCATCAGAAGA_S10	2704	1305	7.69231	GTCATCAGAAGA	S10	MT1	-0.148979	0.0959765	G2M	MT1-Epi I	1.11195	11.0593	1
GAACTTTGGAAT_S10	2964	1370	3.10391	GAACTTTGGAAT	S10	MT1	-0.11646	-0.126643	G1	MT1-Epi I	1.21887	18.9217	2
CCATTCTGTTGG_S10	3095	1464	3.1664	CCATTCTGTTGG	S10	MT1	-0.0303536	0.0269741	G2M	MT1-Epi I	1.27274	20.144	2
CAATCGGGGAGA_S10	2920	1412	3.76712	CAATCGGGGAGA	S10	MT1	0.0308907	0.166441	G2M	MT1-Epi VIII	1.20077	13.9228	1
AGGATCATACGT_S10	2557	1336	12.8275	AGGATCATACGT	S10	MT1	-0.045639	0.0580319	G2M	MT1-Epi I	1.0515	14.161	1
GATGATCACGTT_S10	2586	1268	4.13766	GATGATCACGTT	S10	MT1	-0.106489	0.173388	G2M	MT1-Epi VIII	1.06342	18.512	2
AGGAATTGCATT_S10	2731	1161	19.004	AGGAATTGCATT	S10	MT1	-0.130586	-0.0151597	G1	MT1-Epi I	1.12305	10.8279	1
CACCAATTACTA_S10	2718	1363	5.11405	CACCAATTACTA	S10	MT1	-0.0770268	0.0254822	G2M	MT1-Epi I	1.11771	12.3468	1
TATGGACGACGC_S10	2980	1311	4.86577	TATGGACGACGC	S10	MT1	-0.163151	0.0113321	G2M	MT1-Epi I	1.22545	14.2132	1
ACAGGTATACAA_S10	2832	1360	2.47175	ACAGGTATACAA	S10	MT1	0.0163539	0.155591	G2M	MT1-Epi I	1.16459	14.1732	1
GACCTGACTGAA_S10	2780	1295	6.69065	GACCTGACTGAA	S10	MT1	0.0324221	0.0203737	S	MT1-Epi I	1.1432	12.3294	1
CCTCGTCGTTCC_S10	2980	1398	2.44966	CCTCGTCGTTCC	S10	MT1	-0.0211709	0.271233	G2M	MT1-Epi VIII	1.22545	19.9859	2
ATCACTCGTACC_S10	2686	1352	8.74907	ATCACTCGTACC	S10	MT1	0.0691641	0.0164406	S	MT1-Epi VIII	1.10455	11.0521	1
CATCAGTGTGCN_S10	2795	1469	3.97138	CATCAGTGTGCN	S10	MT1	-0.181893	0.0173297	G2M	MT1-Epi I	1.14937	17.9417	2
TCCTCGCTTTAT_S10	2982	1343	7.24346	TCCTCGCTTTAT	S10	MT1	-0.0578958	-0.0266426	G1	MT1-Epi VIII	1.22627	17.7964	2
TTTTGTCCTCCA_S10	2291	1220	8.03143	TTTTGTCCTCCA	S10	MT1	-0.0662842	0.110157	G2M	MT1-Epi VIII	0.942113	11.0254	1
TTGTCGGTAGAA_S10	2691	1300	14.1211	TTGTCGGTAGAA	S10	MT1	-0.119106	0.0622514	G2M	MT1-Epi I	1.1066	12.3458	1
CTGTAACATTAC_S10	2621	1387	10.3396	CTGTAACATTAC	S10	MT1	0.0178967	0.0917571	G2M	MT1-Epi I	1.07782	14.2499	1
CGGTTTAATTAG_S10	2524	1344	12.401	CGGTTTAATTAG	S10	MT1	-0.143985	-0.0209011	G1	MT1-Epi II	1.03793	11.0528	1
CCGCTAGTAGGC_S10	2569	1232	11.4052	CCGCTAGTAGGC	S10	MT1	-0.0146282	-0.0516124	G1	MT1-Epi I	1.05643	12.3468	1
CTCAGCCCACTT_S10	2887	1395	5.29962	CTCAGCCCACTT	S10	MT1	-0.204475	-0.0959011	G1	MT1-Epi I	1.1872	19.5531	2
CCCGCCTCCTGA_S10	2741	1428	3.90368	CCCGCCTCCTGA	S10	MT1	-0.0395248	-0.101326	G1	MT1-Epi I	1.12716	17.4673	2
CACGGCACCCAC_S10	2747	1398	5.60612	CACGGCACCCAC	S10	MT1	-0.019611	-0.00614828	G1	MT1-Epi I	1.12963	18.3809	2
GACAATACGAGG_S10	2644	1267	11.7625	GACAATACGAGG	S10	MT1	-0.103803	0.108921	G2M	MT1-Epi I	1.08727	17.7448	2
TTCACCCTTGCG_S10	2745	1280	10.6375	TTCACCCTTGCG	S10	MT1	-0.0980606	0.0498794	G2M	MT1-Epi I	1.12881	12.3468	1
GGATGCACCGCT_S10	2413	1125	18.3174	GGATGCACCGCT	S10	MT1	-0.0926893	0.00774563	G2M	MT1-Epi I	0.992282	8.45849	1
TCGTCCAGTATC_S10	2536	1340	3.58833	TCGTCCAGTATC	S10	MT1	0.0573015	0.0107294	S	MT1-Epi I	1.04286	11.1553	1
TGCCTAAGGACT_S10	2651	1254	4.11166	TGCCTAAGGACT	S10	MT1	-0.104963	-0.00373719	G1	MT1-Epi I	1.09015	13.575	1
GTTGCGCCTTCC_S10	2413	1371	6.79652	GTTGCGCCTTCC	S10	MT1	0.0997977	0.0520042	S	MT1-Epi I	0.992282	19.5631	3
TGTTCATATATC_S10	2752	1426	4.03343	TGTTCATATATC	S10	MT1	0.00372563	0.0513713	G2M	MT1-Epi I	1.13169	12.3468	1
GCAGCTTCGTTT_S10	2671	1318	5.65331	GCAGCTTCGTTT	S10	MT1	-0.0100455	0.0444545	G2M	MT1-Epi I	1.09838	19.1219	2
CACGCCACTTCC_S10	2541	1359	4.21094	CACGCCACTTCC	S10	MT1	0.0370277	-0.0678873	S	MT1-Epi I	1.04492	13.7276	1
GTTCTCCACCCT_S10	2677	1272	6.49981	GTTCTCCACCCT	S10	MT1	0.00219424	-0.0467902	S	MT1-Epi I	1.10085	17.7364	2
GTTCTGCTAAAA_S10	2689	1390	2.75195	GTTCTGCTAAAA	S10	MT1	0.0289765	0.167646	G2M	MT1-Epi VI	1.10578	20.3648	2
TCCGGCCGAGTG_S10	2708	1367	6.38848	TCCGGCCGAGTG	S10	MT1	-0.0751069	-0.119409	G1	MT1-Epi I	1.11359	14.1941	1
GCCAAATGGAGT_S10	2535	1315	11.7554	GCCAAATGGAGT	S10	MT1	-0.108009	0.0306209	G2M	MT1-Epi I	1.04245	9.09577	1
CGCTTCTCGAGA_S10	2751	1279	5.41621	CGCTTCTCGAGA	S10	MT1	-0.0919408	-0.141998	G1	MT1-Epi I	1.13128	19.1491	2
CGAAGCTTCGGA_S10	2108	987	19.8767	CGAAGCTTCGGA	S10	MT1	0.0362963	0.127351	G2M	MT1-Epi I	0.866859	8.17735	1
GCCGGCCCCACT_S10	2661	1320	3.72041	GCCGGCCCCACT	S10	MT1	-0.142471	0.128496	G2M	MT1-Epi I	1.09427	20.2882	2
GCCTGAATTAGC_S10	2620	1326	4.35115	GCCTGAATTAGC	S10	MT1	-0.0318621	-0.00944846	G1	MT1-Epi I	1.07741	19.5191	2
CAAAGGAGTAGT_S10	2417	1239	6.33016	CAAAGGAGTAGT	S10	MT1	-0.110695	0.191154	G2M	MT1-Epi VIII	0.993927	12.2547	1
CGGGTTATCGCA_S10	2597	1196	4.89026	CGGGTTATCGCA	S10	MT1	-0.163516	-0.0413653	G1	MT1-Epi I	1.06795	12.3468	1
CTCAGCAGGACA_S10	2461	1394	4.06339	CTCAGCAGGACA	S10	MT1	-0.0448675	-0.0787673	G1	MT1-Epi I	1.01202	14.1311	1
GGATGTCTTGCC_S10	2514	1301	5.7677	GGATGTCTTGCC	S10	MT1	-0.0253537	0.197182	G2M	MT1-Epi I	1.03382	17.7882	2
GTAAATCTTGGT_S10	2714	1386	8.58511	GTAAATCTTGGT	S10	MT1	0.0155939	0.101371	G2M	MT1-Epi I	1.11606	19.6037	2
CAGAGACGGCAN_S10	2603	1309	3.8033	CAGAGACGGCAN	S10	MT1	0.044679	-0.0136679	S	MT1-Epi I	1.07041	18.807	2
AGTTCCTACCGG_S10	2628	1289	6.24049	AGTTCCTACCGG	S10	MT1	-0.0655414	0.0375377	G2M	MT1-Epi I	1.0807	14.122	1
CCCAGCTTTTGT_S10	2537	1278	9.61766	CCCAGCTTTTGT	S10	MT1	0.038182	0.0935654	G2M	MT1-Epi I	1.04327	18.9385	2
CGGACATCAGTN_S10	2367	1212	9.75919	CGGACATCAGTN	S10	MT1	-0.0999691	-0.133529	G1	MT1-Epi I	0.973366	12.3468	1
CTGAAACTCAGA_S10	2485	1282	4.38632	CTGAAACTCAGA	S10	MT1	-0.080461	0.121579	G2M	MT1-Epi I	1.02189	13.5281	1
ATCCTCGGAATC_S10	2436	1189	6.48604	ATCCTCGGAATC	S10	MT1	-0.00315421	0.0523207	G2M	MT1-Epi I	1.00174	14.1362	1
GCGAAAACTCGC_S10	2592	1351	2.62346	GCGAAAACTCGC	S10	MT1	-0.118363	0.0516878	G2M	MT1-Epi VIII	1.06589	19.238	2
CAGAACGAGAAG_S10	2483	1205	8.7797	CAGAACGAGAAG	S10	MT1	-0.127151	0.0679626	G2M	MT1-Epi I	1.02107	18.923	2
CGTGCATACCAA_S10	2527	1348	4.51128	CGTGCATACCAA	S10	MT1	-0.0735697	-0.0287372	G1	MT1-Epi VIII	1.03916	13.9025	1
ATTTGCCAAGTA_S10	2535	1204	6.86391	ATTTGCCAAGTA	S10	MT1	0.067267	0.0152351	S	MT1-Epi I	1.04245	13.9433	1
GCCCTGTAACGT_S10	2623	1087	6.5955	GCCCTGTAACGT	S10	MT1	-0.0728098	0.064346	G2M	MT1-Epi I	1.07864	18.7837	2
TTCCGGAATGAT_S10	2527	1289	4.11555	TTCCGGAATGAT	S10	MT1	-0.0724326	0.14899	G2M	MT1-Epi I	1.03916	20.1849	2
ACTAACTGCCTG_S10	2441	1242	5.53052	ACTAACTGCCTG	S10	MT1	-0.0735697	0.11736	G2M	MT1-Epi I	1.0038	10.9337	1
CTACCACGTCCC_S10	2444	1238	5.89198	CTACCACGTCCC	S10	MT1	-0.0609472	0.0523207	G2M	MT1-Epi I	1.00503	11.0901	1
TGATTTACACAT_S10	2305	1308	8.19957	TGATTTACACAT	S10	MT1	-0.105706	0.364662	G2M	MT1-Epi I	0.94787	17.3651	2
GCCGAAATCAGA_S10	2524	1281	3.28843	GCCGAAATCAGA	S10	MT1	0.0393248	0.0203737	S	MT1-Epi I	1.03793	20.2324	2
ACAACTAAGCGT_S10	2285	1106	12.0788	ACAACTAAGCGT	S10	MT1	-0.0540445	0.133951	G2M	MT1-Epi I	0.939646	8.3229	1
CTAGCACCATCG_S10	2468	1220	8.06321	CTAGCACCATCG	S10	MT1	-0.0176967	-0.0109403	G1	MT1-Epi I	1.0149	19.5536	2
AAGCGTCTCAAA_S10	2343	1180	8.10926	AAGCGTCTCAAA	S10	MT1	-0.126763	0.0396624	G2M	MT1-Epi I	0.963497	11.289	1
TTATCCGATTCT_S10	2377	1158	7.61464	TTATCCGATTCT	S10	MT1	-0.106483	-0.0103376	G1	MT1-Epi I	0.977478	12.2624	1
GTCGAAAGGGTA_S10	2310	1133	14.8052	GTCGAAAGGGTA	S10	MT1	-0.0456161	0.0559373	G2M	MT1-Epi I	0.949926	7.97199	1
TACTTCGTGGGA_S10	2404	1237	4.45092	TACTTCGTGGGA	S10	MT1	-0.0800839	0.191154	G2M	MT1-Epi I	0.988581	12.2666	1
GCATGTTACGAC_S10	2442	1206	5.65111	GCATGTTACGAC	S10	MT1	-0.0456332	0.124593	G2M	MT1-Epi I	1.00421	12.3246	1
TGGGACCGCTCA_S10	2514	1260	6.16547	TGGGACCGCTCA	S10	MT1	-0.0900322	0.140552	G2M	MT1-Epi I	1.03382	18.2229	2
GCTATGCAGTCA_S10	2425	1226	5.7732	GCTATGCAGTCA	S10	MT1	-0.0777811	0.0550181	G2M	MT1-Epi I	0.997217	18.7607	2
GTCTATCGCATC_S10	2226	1206	5.25606	GTCTATCGCATC	S10	MT1	0.0366563	0.0743068	G2M	MT1-Epi I	0.915384	11.522	1
TAACAAGACACA_S10	2165	1086	5.72748	TAACAAGACACA	S10	MT1	-0.124454	0.0553345	G2M	MT1-Epi VIII	0.890299	10.325	1
TAGGTCATGTTT_S10	2261	1039	17.4259	TAGGTCATGTTT	S10	MT1	-0.00657128	0.0767179	G2M	MT1-Epi I	0.929776	10.5446	1
TCACGCCTTTCG_S10	2529	1233	5.9312	TCACGCCTTTCG	S10	MT1	-0.110312	0.00349608	G2M	MT1-Epi I	1.03998	18.7826	2
CCCGTCCCGACC_S10	2386	1224	7.5021	CCCGTCCCGACC	S10	MT1	-0.0391248	-0.0064346	G1	MT1-Epi I	0.981179	14.141	1
CTTACCATTCAT_S10	2395	1296	4.46764	CTTACCATTCAT	S10	MT1	-0.0287936	0.0890597	G2M	MT1-Epi I	0.98488	18.3793	2
ACGATTCTGGCT_S10	2129	1080	14.326	ACGATTCTGGCT	S10	MT1	-0.0869466	-0.0344183	G1	MT1-Epi VIII	0.875495	9.7834	1
CGAGAACCAGAT_S10	2349	1110	6.93912	CGAGAACCAGAT	S10	MT1	-0.147431	-0.0452682	G1	MT1-Epi I	0.965964	19.2629	2
TGTAACAGCAGC_S10	2390	1348	3.05439	TGTAACAGCAGC	S10	MT1	-0.155471	-0.139873	G1	MT1-Epi I	0.982824	19.1508	2
CCTCCGATGAAA_S10	2271	1187	4.09511	CCTCCGATGAAA	S10	MT1	-0.0023828	-0.022393	G1	MT1-Epi I	0.933889	12.2633	1
TCTAATTCTGGC_S10	2365	1105	12.8964	TCTAATTCTGGC	S10	MT1	0.0305307	-0.0049126	S	MT1-Epi I	0.972544	14.1816	1
AACCGAGGAGCT_S10	2457	1236	2.4827	AACCGAGGAGCT	S10	MT1	-0.167722	0.0733876	G2M	MT1-Epi I	1.01038	19.7984	2
GAGGCGAGCTGA_S10	2464	1148	1.86688	GAGGCGAGCTGA	S10	MT1	-0.113009	0.0197709	G2M	MT1-Epi I	1.01325	18.0922	2
TTAGTAAAGACA_S10	2345	1322	2.4307	TTAGTAAAGACA	S10	MT1	-0.12562	0.0465793	G2M	MT1-Epi I	0.964319	12.3468	1
TGGCTGAGGCTT_S10	2247	1255	4.93992	TGGCTGAGGCTT	S10	MT1	-0.112603	0.0212929	G2M	MT1-Epi VIII	0.924019	12.3468	1
GTTATGCCTTAG_S10	2312	1227	8.17474	GTTATGCCTTAG	S10	MT1	-0.134031	-0.0344485	G1	MT1-Epi I	0.950749	19.3392	2
TCGATGACCGAG_S10	2253	1043	5.99201	TCGATGACCGAG	S10	MT1	-0.017691	-0.0759795	G1	MT1-Epi I	0.926487	18.774	2
ACCCTATGATCC_S10	2306	1273	3.59931	ACCCTATGATCC	S10	MT1	-0.0123369	0.23906	G2M	MT1-Epi I	0.948281	16.329	3
ACTATCAGCATC_S10	2155	1065	10.0696	ACTATCAGCATC	S10	MT1	-0.0502103	-0.0190627	G1	MT1-Epi I	0.886187	9.76349	1
ACGTCGGTGTGA_S10	2318	1275	4.57291	ACGTCGGTGTGA	S10	MT1	-0.0900265	0.121579	G2M	MT1-Epi VIII	0.953216	14.1306	1
GTACAACGAGTT_S10	2071	1035	7.04973	GTACAACGAGTT	S10	MT1	-0.0838895	0.0472122	G2M	MT1-Epi I	0.851644	12.3468	1
GATCCTATGAAA_S10	1941	978	20.2473	GATCCTATGAAA	S10	MT1	-0.0425419	0.0478149	G2M	MT1-Epi I	0.798185	6.76855	1
ATGCAACAAGTC_S10	1932	1081	9.26501	ATGCAACAAGTC	S10	MT1	-0.0249423	0.0098704	G2M	MT1-Epi VIII	0.794484	10.0504	1
GTTCTTACCTAA_S10	2245	1222	5.03341	GTTCTTACCTAA	S10	MT1	-0.0414162	-0.0886679	G1	MT1-Epi I	0.923197	19.2433	2
GTGACTTTAAGC_S10	2211	1165	7.82451	GTGACTTTAAGC	S10	MT1	0.00603986	-0.103421	S	MT1-Epi I	0.909215	12.3133	1
GAACCTTAACCT_S10	2200	1220	3.81818	GAACCTTAACCT	S10	MT1	-0.125609	0.0224985	G2M	MT1-Epi I	0.904692	11.5127	1
AGGTCACTACAT_S10	2296	1193	4.66028	AGGTCACTACAT	S10	MT1	-0.0708841	-0.0766426	G1	MT1-Epi I	0.944169	19.254	2
CCTCCGGACTTC_S10	2280	1211	1.79825	CCTCCGGACTTC	S10	MT1	-0.0414219	-0.0525316	G1	MT1-Epi I	0.93759	20.4097	2
TAATGGCCGTCC_S10	2241	1143	4.41767	TAATGGCCGTCC	S10	MT1	-0.0796896	0.0200874	G2M	MT1-Epi VIII	0.921552	12.3855	1
CAGTCTGTTAAA_S10	2121	1165	4.29043	CAGTCTGTTAAA	S10	MT1	0.0144625	0.0170735	G2M	MT1-Epi I	0.872205	14.1805	1
ACCTGAGTCACG_S10	2324	1354	3.44234	ACCTGAGTCACG	S10	MT1	0.00833124	-0.041079	S	MT1-Epi VIII	0.955683	18.7505	2
AAAAGCAGGTAT_S10	2154	1200	3.89972	AAAAGCAGGTAT	S10	MT1	-0.10686	0.10321	G2M	MT1-Epi I	0.885775	17.6405	2
CACATCACTGTC_S10	2229	1067	9.78017	CACATCACTGTC	S10	MT1	-0.0391248	0.0860458	G2M	MT1-Epi I	0.916617	11.8619	1
CAGGAGCTCTGC_S10	2166	1105	6.23269	CAGGAGCTCTGC	S10	MT1	-0.0127083	0.00232067	G2M	MT1-Epi I	0.89071	14.183	1
CCTTAACACTAC_S10	2089	1131	4.69124	CCTTAACACTAC	S10	MT1	-0.0532731	-0.0925708	G1	MT1-Epi I	0.859046	17.4324	2
CTCATATTTAGC_S10	2116	1117	7.13611	CTCATATTTAGC	S10	MT1	-0.139003	0.193882	G2M	MT1-Epi I	0.870149	10.287	1
GCACAGTTAAGG_S10	2104	1060	12.4049	GCACAGTTAAGG	S10	MT1	-0.0157596	0.0212929	G2M	MT1-Epi I	0.865214	14.1979	1
TAGTCGGAGTAT_S10	2248	1178	6.85053	TAGTCGGAGTAT	S10	MT1	-0.0578672	-0.00281796	G1	MT1-Epi I	0.92443	13.7424	1
CGGACCCTGGAA_S10	2233	1205	2.06001	CGGACCCTGGAA	S10	MT1	-0.0383591	0.0944846	G2M	MT1-Epi I	0.918262	20.4361	2
AACGCCGCTGCC_S10	2185	1207	5.26316	AACGCCGCTGCC	S10	MT1	-0.0854266	0.0652652	G2M	MT1-Epi I	0.898523	14.2418	1
ACGTAGAGCGGT_S10	2132	1138	5.34709	ACGTAGAGCGGT	S10	MT1	-0.0773868	0.168279	G2M	MT1-Epi I	0.876729	12.2967	1
GTACCTCCTTCN_S10	2010	1102	9.85075	GTACCTCCTTCN	S10	MT1	-0.019971	0.0571429	G2M	MT1-Epi I	0.826559	12.2641	1
TCCCTGGGTACA_S10	2202	1220	3.04269	TCCCTGGGTACA	S10	MT1	0.0217252	0.0860458	G2M	MT1-Epi I	0.905514	20.3823	2
TCTAAGCATGTG_S10	2146	1106	5.35881	TCTAAGCATGTG	S10	MT1	-0.0322278	0.0333484	G2M	MT1-Epi I	0.882486	11.1128	1
TTCAAAATCCAC_S10	2042	1129	6.95397	TTCAAAATCCAC	S10	MT1	-0.0651357	0.00473177	G2M	MT1-Epi I	0.839718	8.49832	1
CGGACGAGAGGN_S10	2120	1072	5.09434	CGGACGAGAGGN	S10	MT1	0.0110226	0.135443	G2M	MT1-Epi I	0.871794	10.7556	1
GGCTATGTCACC_S10	2212	1187	3.93309	GGCTATGTCACC	S10	MT1	-0.0613186	-0.0353376	G1	MT1-Epi I	0.909626	12.3468	1
TCCCGAATGCCG_S10	2174	1218	4.13983	TCCCGAATGCCG	S10	MT1	-0.0264851	0.14899	G2M	MT1-Epi VIII	0.894	12.3468	1
GAAGCATCAATA_S10	2040	1030	13.7255	GAAGCATCAATA	S10	MT1	-0.0777582	0.00654008	G2M	MT1-Epi I	0.838896	11.1243	1
ATGGATAGGCCT_S10	2154	1171	7.79944	ATGGATAGGCCT	S10	MT1	-0.132883	-0.00611814	G1	MT1-Epi I	0.885775	18.1092	2
TTGCACCAGAGA_S10	2032	1082	6.88976	TTGCACCAGAGA	S10	MT1	-0.0452333	0.103526	G2M	MT1-Epi I	0.835606	18.3408	2
GCAGGGTTGGAG_S10	2188	1225	5.02742	GCAGGGTTGGAG	S10	MT1	-0.0961407	-0.0621459	G1	MT1-Epi II	0.899757	19.5452	2
GGTACATGTTAN_S10	2130	1201	4.83568	GGTACATGTTAN	S10	MT1	-0.087718	0.0755124	G2M	MT1-Epi I	0.875906	18.1033	2
ACCCCAAACCCC_S10	2010	1072	9.65174	ACCCCAAACCCC	S10	MT1	0.00719983	-0.0678571	S	MT1-Epi I	0.826559	10.3269	1
AAACTCGCCCGA_S10	2127	1149	3.76117	AAACTCGCCCGA	S10	MT1	-0.0754783	0.112251	G2M	MT1-Epi VIII	0.874672	13.915	1
GACATTACTAGA_S10	1930	1062	12.487	GACATTACTAGA	S10	MT1	-0.0345021	-0.109418	G1	MT1-Epi I	0.793661	12.3468	1
TCAGCGTCGTAC_S10	2232	1208	3.04659	TCAGCGTCGTAC	S10	MT1	-0.0689756	-0.0178873	G1	MT1-Epi I	0.917851	20.2725	2
TGCTACCGAAAA_S10	1983	1096	3.73172	TGCTACCGAAAA	S10	MT1	-0.0406391	0.0499096	G2M	MT1-Epi I	0.815456	14.1637	1
CGCTTACCGTCT_S10	2052	1037	13.694	CGCTTACCGTCT	S10	MT1	-0.024188	0.119801	G2M	MT1-Epi I	0.843831	14.2573	1
TCAGATCCTTCC_S10	2177	1234	4.68535	TCAGATCCTTCC	S10	MT1	-0.0923179	0.128813	G2M	MT1-Epi I	0.895234	18.3113	2
CAGCTTCGGAGN_S10	2135	1216	2.06089	CAGCTTCGGAGN	S10	MT1	-0.103032	0.136649	G2M	MT1-Epi I	0.877962	18.4843	2
CGACAAGATATC_S10	1991	1054	4.72125	CGACAAGATATC	S10	MT1	-0.0253308	0.0911844	G2M	MT1-Epi I	0.818746	11.16	1
GATTAGTTTCGN_S10	1993	1091	9.08179	GATTAGTTTCGN	S10	MT1	0.0267194	0.0393761	G2M	MT1-Epi I	0.819568	14.2499	1
TCCGCATTTGCG_S10	2060	1055	9.36893	TCCGCATTTGCG	S10	MT1	-0.0609243	-0.0964738	G1	MT1-Epi I	0.84712	14.1418	1
CACATGCCAGTG_S10	2114	1149	7.23746	CACATGCCAGTG	S10	MT1	0.025948	0.148704	G2M	MT1-Epi I	0.869327	9.1279	1
TAATGGCGGTTG_S10	2030	1160	6.94581	TAATGGCGGTTG	S10	MT1	-0.0850323	0.0640597	G2M	MT1-Epi I	0.834784	10.9565	1
TTAGCGTCCCTN_S10	2068	1059	9.4294	TTAGCGTCCCTN	S10	MT1	-0.0295365	0.105937	G2M	MT1-Epi VII	0.85041	11.4238	1
GCACTGACACAN_S10	1975	1041	13.3165	GCACTGACACAN	S10	MT1	-0.0153768	0.0929928	G2M	MT1-Epi I	0.812166	11.8307	1
TGTGAAATGATA_S10	2045	1089	8.41076	TGTGAAATGATA	S10	MT1	-0.0245652	-0.00399337	G1	MT1-Epi I	0.840952	19.1007	2
TCAGCGATCACG_S10	1973	981	11.404	TCAGCGATCACG	S10	MT1	-0.00733697	0.0339512	G2M	MT1-Epi I	0.811344	9.78756	1
TCGGGACCAGCA_S10	2080	1093	6.82692	TCGGGACCAGCA	S10	MT1	-0.0946036	0.110157	G2M	MT1-Epi I	0.855345	18.7707	2
AACCGACACATT_S10	1961	1046	8.61805	AACCGACACATT	S10	MT1	0.0381991	-0.095871	S	MT1-Epi I	0.806409	13.8944	1
CTGCGAATAGGT_S10	2008	984	10.9064	CTGCGAATAGGT	S10	MT1	-0.00925122	-0.000979506	G1	MT1-Epi I	0.825737	14.2499	1
GAATTTGCGACT_S10	2094	1186	3.0086	GAATTTGCGACT	S10	MT1	-0.023428	-0.0621459	G1	MT1-Epi I	0.861102	13.9341	1
CGATTGACTAAG_S10	2036	1168	5.05894	CGATTGACTAAG	S10	MT1	-0.0865695	0.00381254	G2M	MT1-Epi I	0.837251	19.1411	2
ACGGATTTCAAT_S10	2118	1242	2.9745	ACGGATTTCAAT	S10	MT1	-0.0842781	0.0366486	G2M	MT1-Epi I	0.870971	19.2351	2
TGGCCCACCAGT_S10	2013	1056	12.7173	TGGCCCACCAGT	S10	MT1	-0.0195824	-0.00789632	G1	MT1-Epi I	0.827793	13.3556	1
CTCCGAGATTTC_S10	1936	933	7.69628	CTCCGAGATTTC	S10	MT1	-0.00466275	-0.0473629	G1	MT1-Epi I	0.796129	11.5373	1
TTCCACCCGATC_S10	1990	1144	9.64824	TTCCACCCGATC	S10	MT1	-0.0268565	0.104732	G2M	MT1-Epi I	0.818335	11.5321	1
GAATCATCAGCT_S10	1933	1148	4.13864	GAATCATCAGCT	S10	MT1	-0.0241937	0.135157	G2M	MT1-Epi I	0.794895	19.041	2
GTGTTCCCCGGA_S10	1906	1073	7.03043	GTGTTCCCCGGA	S10	MT1	0.0397305	0.0167872	S	MT1-Epi VIII	0.783792	11.0881	1
GGCGCTCCGGGT_S10	2020	1095	8.21782	GGCGCTCCGGGT	S10	MT1	-0.0337535	0.28154	G2M	MT1-Epi I	0.830672	12.3326	1
GTGCAGGCCCTN_S10	2007	1081	8.86896	GTGCAGGCCCTN	S10	MT1	-0.111437	-0.0781043	G1	MT1-Epi I	0.825326	11.0881	1
CACCCTATTGCA_S10	1914	1057	8.88192	CACCCTATTGCA	S10	MT1	-0.111055	0.000828813	G2M	MT1-Epi I	0.787082	17.9742	2
GGCAAGGGGAAG_S10	2092	1158	8.413	GGCAAGGGGAAG	S10	MT1	-0.0961407	0.218882	G2M	MT1-Epi I	0.86028	16.2375	2
TGGTACCGCGTC_S10	1968	1114	7.8252	TGGTACCGCGTC	S10	MT1	-0.0827353	-0.0660488	G1	MT1-Epi I	0.809288	17.9207	2
TTCCCCCCCGGC_S10	1999	991	11.7059	TTCCCCCCCGGC	S10	MT1	-0.0184396	-0.0356239	G1	MT1-Epi I	0.822036	8.29486	1
CCCACAACTGGN_S10	1871	1018	9.46018	CCCACAACTGGN	S10	MT1	-0.0708612	-0.00640446	G1	MT1-Epi I	0.769399	10.0382	1
CTCCGCACCCAG_S10	2034	1012	8.99705	CTCCGCACCCAG	S10	MT1	-0.1145	0.0920735	G2M	MT1-Epi I	0.836429	11.0904	1
TTATAACTAGCC_S10	1906	898	18.9402	TTATAACTAGCC	S10	MT1	-0.0773697	0.0836649	G2M	MT1-Epi I	0.783792	10.0068	1
GTCGTGACATTT_S10	1967	1062	6.96492	GTCGTGACATTT	S10	MT1	-0.0314507	0.0441983	G2M	MT1-Epi I	0.808877	16.6951	2
ATTGTCTTAGTC_S10	2009	1107	6.76954	ATTGTCTTAGTC	S10	MT1	-0.0406391	0.0637734	G2M	MT1-Epi I	0.826148	17.7255	2
TAACTAACCTCA_S10	1902	964	10.673	TAACTAACCTCA	S10	MT1	-0.111815	-0.0265823	G1	MT1-Epi I	0.782147	6.93331	1
GCTACCTTTCCG_S10	1945	1008	8.63753	GCTACCTTTCCG	S10	MT1	-0.057473	0.00955395	G2M	MT1-Epi I	0.79983	11.027	1
TTTTTTCATGTC_S10	2118	1159	3.87158	TTTTTTCATGTC	S10	MT1	0.0156111	-0.114557	S	MT1-Epi I	0.870971	18.8033	2
GAGGTTGAAGGC_S10	1909	1007	10.9481	GAGGTTGAAGGC	S10	MT1	-0.0907636	0.114979	G2M	MT1-Epi I	0.785026	10.5515	1
ATGACGAGATTN_S10	1993	1059	4.46563	ATGACGAGATTN	S10	MT1	0.0274794	0.0505124	G2M	MT1-Epi I	0.819568	14.2499	1
TGCTCCGGCGCA_S10	1972	1039	4.66531	TGCTCCGGCGCA	S10	MT1	-0.087718	0.123704	G2M	MT1-Epi I	0.810933	11.0881	1
TCACCGATCGAG_S10	1851	837	18.8547	TCACCGATCGAG	S10	MT1	-0.0153654	-0.0494575	G1	MT1-Epi VIII	0.761175	8.94663	1
CCTCGCTAGCAT_S10	2041	893	9.40715	CCTCGCTAGCAT	S10	MT1	-0.0896322	-0.0283906	G1	MT1-Epi I	0.839307	11.1033	1
CATAGGCCGGTT_S10	1960	1082	5.35714	CATAGGCCGGTT	S10	MT1	0.0615414	-0.111227	S	MT1-Epi I	0.805998	14.2512	1
GACTTGGGACAA_S10	2000	1056	2.45	GACTTGGGACAA	S10	MT1	-0.0230452	-0.0410488	G1	MT1-Epi I	0.822447	18.2456	2
CTGAATAGGGGG_S10	1830	1077	9.07104	CTGAATAGGGGG	S10	MT1	-0.0368049	0.140582	G2M	MT1-Epi I	0.752539	6.68505	1
CTGAAAACCAAG_S10	1781	1020	4.04267	CTGAAAACCAAG	S10	MT1	0.0374334	0.182459	G2M	MT1-Epi I	0.732389	18.404	2
TTATCAACGTAG_S10	1994	1099	4.61384	TTATCAACGTAG	S10	MT1	0.0167596	0.0929928	G2M	MT1-Epi I	0.81998	18.2904	2
AAAGGCCAACAA_S10	1878	924	15.1225	AAAGGCCAACAA	S10	MT1	-0.0371763	0.0336649	G2M	MT1-Epi I	0.772278	12.2917	1
AGAGCTACTACC_S10	1910	1063	6.49215	AGAGCTACTACC	S10	MT1	-0.0988035	0.0863623	G2M	MT1-Epi VIII	0.785437	13.894	1
GTTGTTACGGTC_S10	1926	947	9.39772	GTTGTTACGGTC	S10	MT1	-0.06053	0.00143158	G2M	MT1-Epi I	0.792016	11.0239	1
TCGCGCAGTGAC_S10	1947	1141	3.18439	TCGCGCAGTGAC	S10	MT1	-0.043319	-0.0868294	G1	MT1-Epi I	0.800652	19.8014	2
ACACGCTTCTCG_S10	1990	1109	2.91457	ACACGCTTCTCG	S10	MT1	-0.048296	-9.04e-05	G1	MT1-Epi I	0.818335	14.2499	1
GCAGGCCGGATA_S10	1972	1004	3.90467	GCAGGCCGGATA	S10	MT1	-0.0945978	-0.0726793	G1	MT1-Epi I	0.810933	13.8831	1
TCCTATGGCTTG_S10	1709	899	13.3411	TCCTATGGCTTG	S10	MT1	-0.00426847	0.00235081	G2M	MT1-Epi VIII	0.702781	11.8403	1
TTGCCACGTTAC_S10	1833	1024	4.74632	TTGCCACGTTAC	S10	MT1	-0.138991	0.00625377	G2M	MT1-Epi VIII	0.753773	12.3468	1
CCAGCTCCCTGN_S10	1853	959	8.52671	CCAGCTCCCTGN	S10	MT1	-0.0900037	-0.112719	G1	MT1-Epi I	0.761997	12.0718	1
TGACGAAGATAT_S10	1875	986	5.22667	TGACGAAGATAT	S10	MT1	-0.0494389	0.264376	G2M	MT1-Epi I	0.771044	12.0171	1
ATCCCAGAACCA_S10	1821	1049	4.50302	ATCCCAGAACCA	S10	MT1	-0.051736	-0.0308017	G1	MT1-Epi I	0.748838	14.2499	1
GGTACTTAGTTT_S10	1834	903	12.3773	GGTACTTAGTTT	S10	MT1	-6.29e-05	0.0815401	G2M	MT1-Epi I	0.754184	11.5963	1
GTAACATGCCTG_S10	2016	1017	3.72024	GTAACATGCCTG	S10	MT1	-0.00160568	0.271896	G2M	MT1-Epi I	0.829027	20.3698	2
CTACCGCCTCCT_S10	1895	997	8.33773	CTACCGCCTCCT	S10	MT1	-0.0471361	-0.0753767	G1	MT1-Epi I	0.779269	14.265	1
CTGTTCTTCATC_S10	1885	1019	5.14589	CTGTTCTTCATC	S10	MT1	-0.0341364	-0.0160488	G1	MT1-Epi I	0.775156	11.0658	1
TTTCAGCTTGCA_S10	1906	1132	4.98426	TTTCAGCTTGCA	S10	MT1	0.0393477	0.176115	G2M	MT1-Epi I	0.783792	16.4665	3
GAACGTCAACTA_S10	1807	1045	4.37189	GAACGTCAACTA	S10	MT1	-0.0961349	-0.0112266	G1	MT1-Epi I	0.743081	11.4449	1
TCAATGTCGTCC_S10	1849	883	11.2493	TCAATGTCGTCC	S10	MT1	-0.0387191	0.0975286	G2M	MT1-Epi I	0.760352	12.3468	1
CCTCTTCTGATA_S10	1888	1035	2.70127	CCTCTTCTGATA	S10	MT1	-0.106849	0.0628541	G2M	MT1-Epi I	0.77639	14.1344	1
GAGGCTTGCCGT_S10	2009	1065	3.58387	GAGGCTTGCCGT	S10	MT1	-0.0969064	-0.0494876	G1	MT1-Epi VIII	0.826148	18.2195	2
TCCGTATCCCCC_S10	1805	1015	6.31579	TCCGTATCCCCC	S10	MT1	-0.086558	0.0508288	G2M	MT1-Epi I	0.742258	10.0222	1
CTAATGTTCAGC_S10	1857	1067	5.70813	CTAATGTTCAGC	S10	MT1	-0.0827353	-0.0934599	G1	MT1-Epi I	0.763642	14.1578	1
TGACTTCTCGAN_S10	1882	1024	5.15409	TGACTTCTCGAN	S10	MT1	-0.152397	0.0740205	G2M	MT1-Epi I	0.773923	12.3175	1
CTAAGTGCCGGT_S10	1826	902	14.5126	CTAAGTGCCGGT	S10	MT1	-0.117552	-0.0320072	G1	MT1-Epi I	0.750894	7.29398	1
AGCTGCGGCTCT_S10	1836	1014	5.99129	AGCTGCGGCTCT	S10	MT1	0.0179196	0.0113623	S	MT1-Epi I	0.755006	10.8091	1
ATACGCGGACCG_S10	1946	1117	4.9332	ATACGCGGACCG	S10	MT1	-0.104552	0.0152652	G2M	MT1-Epi I	0.800241	18.9097	2
CCACCACATGTT_S10	1874	1039	2.82818	CCACCACATGTT	S10	MT1	-0.0957521	-0.0654461	G1	MT1-Epi I	0.770633	14.2501	1
CTCTATGCTCAT_S10	1729	903	5.49451	CTCTATGCTCAT	S10	MT1	-0.0678042	-0.0663351	G1	MT1-Epi I	0.711005	17.5599	2
GGCGATTGTAGC_S10	1847	950	10.6118	GGCGATTGTAGC	S10	MT1	0.000697127	-0.0606239	S	MT1-Epi VIII	0.75953	13.5133	1
CCATTGGCCATG_S10	1813	1077	4.57805	CCATTGGCCATG	S10	MT1	-0.104929	-0.0744876	G1	MT1-Epi I	0.745548	11.782	1
CGGACTTGCACG_S10	1830	999	4.91803	CGGACTTGCACG	S10	MT1	0.013714	0.0324593	G2M	MT1-Epi I	0.752539	11.0788	1
CTGAAAGAGATT_S10	1688	947	12.1445	CTGAAAGAGATT	S10	MT1	-0.0605243	0.104445	G2M	MT1-Epi I	0.694145	11.0968	1
GTCACGTTCAAC_S10	1777	982	7.03433	GTCACGTTCAAC	S10	MT1	0.0692098	-0.0624322	S	MT1-Epi I	0.730744	7.62815	1
TTTCGGAACTTC_S10	1896	1110	6.17089	TTTCGGAACTTC	S10	MT1	-0.0360449	0.0932791	G2M	MT1-Epi I	0.77968	19.5372	2
CGATGATTCCTT_S10	1832	1039	3.43886	CGATGATTCCTT	S10	MT1	-0.0540388	-0.0301989	G1	MT1-Epi VIII	0.753361	17.6845	2
GTGACTTTCTGG_S10	1809	908	7.02045	GTGACTTTCTGG	S10	MT1	-0.0789068	0.134554	G2M	MT1-Epi I	0.743903	7.53753	1
GCGGGATGTATG_S10	1876	883	19.7228	GCGGGATGTATG	S10	MT1	-0.0345021	0.00444545	G2M	MT1-Epi I	0.771455	16.3246	2
ATCCCAAGGGTT_S10	1617	873	11.6265	ATCCCAAGGGTT	S10	MT1	-0.0731583	0.0586649	G2M	MT1-Epi I	0.664948	9.46536	1
GCTCGCTACCAT_S10	1826	1004	9.80285	GCTCGCTACCAT	S10	MT1	-0.075844	0.108062	G2M	MT1-Epi I	0.750894	16.3503	2
GCCGATATCTGA_S10	1849	1046	3.13683	GCCGATATCTGA	S10	MT1	-0.0414105	-0.0648433	G1	MT1-Epi I	0.760352	17.8557	2
CCACGGTTGACC_S10	1819	953	4.2331	CCACGGTTGACC	S10	MT1	-0.00503989	0.0490205	G2M	MT1-Epi VIII	0.748016	14.1569	1
GCATCAGTTACN_S10	1651	866	7.69231	GCATCAGTTACN	S10	MT1	-0.016891	-0.0328963	G1	MT1-Epi I	0.67893	9.37063	1
CGTAAATTGCTC_S10	1462	883	13.2011	CGTAAATTGCTC	S10	MT1	-0.0559244	0.173734	G2M	MT1-Epi I	0.601209	5.36173	1
CTTCGTATTTGC_S10	1834	1029	5.88877	CTTCGTATTTGC	S10	MT1	-0.0739297	0.0698011	G2M	MT1-Epi I	0.754184	19.4076	2
ACGCCTGAACCT_S10	1871	1008	4.43613	ACGCCTGAACCT	S10	MT1	0.0198281	-0.00519892	S	MT1-Epi I	0.769399	18.3235	2
AGGTGTTGATCA_S10	1792	1083	2.73438	AGGTGTTGATCA	S10	MT1	-0.0494389	-0.0166516	G1	MT1-Epi I	0.736913	16.4628	2
AGTGGATTTCCC_S10	1655	957	10.0302	AGTGGATTTCCC	S10	MT1	-0.0360335	0.0776371	G2M	MT1-Epi I	0.680575	10.9027	1
TACTGTCTATAA_S10	1838	1061	4.18934	TACTGTCTATAA	S10	MT1	-0.0348963	0.0710066	G2M	MT1-Epi I	0.755829	17.4638	2
AATGCGCGGTCC_S10	1861	1086	4.29876	AATGCGCGGTCC	S10	MT1	-0.0176739	0.0990205	G2M	MT1-Epi I	0.765287	15.7164	1
CCTCTAGACGGA_S10	1698	880	6.18375	CCTCTAGACGGA	S10	MT1	-0.000828552	0.0128843	G2M	MT1-Epi I	0.698258	10.7704	1
TGTACCTAGACC_S10	1782	889	15.881	TGTACCTAGACC	S10	MT1	0.0244337	0.0158981	S	MT1-Epi III	0.7328	9.15511	1
GACGACCCTCGC_S10	1784	1036	6.50224	GACGACCCTCGC	S10	MT1	0.0504503	0.0131706	S	MT1-Epi I	0.733623	17.8631	2
GCGGGGCGCTTT_S10	1725	872	17.2754	GCGGGGCGCTTT	S10	MT1	-0.037942	0.0592676	G2M	MT1-Epi I	0.709361	7.52098	1
TTTGTTAATTCA_S10	1786	973	8.34267	TTTGTTAATTCA	S10	MT1	-0.0425476	0.25324	G2M	MT1-Epi I	0.734445	18.3354	2
CGCTGGCCGAAG_S10	1769	991	5.48332	CGCTGGCCGAAG	S10	MT1	0.00643985	0.0532399	G2M	MT1-Epi I	0.727454	12.0471	1
CGTACACCTACA_S10	1715	992	4.4898	CGTACACCTACA	S10	MT1	-0.025708	-0.121157	G1	MT1-Epi I	0.705248	12.2816	1
CTCAGGCTTCGT_S10	1743	904	16.8675	CTCAGGCTTCGT	S10	MT1	-0.0279879	-0.00066305	G1	MT1-Epi I	0.716763	12.3468	1
GTTCTGACTTCC_S10	1764	814	12.1882	GTTCTGACTTCC	S10	MT1	-0.0130683	-0.00247137	G1	MT1-Epi I	0.725398	9.79858	1
CCTACGGTATAC_S10	1755	917	5.18519	CCTACGGTATAC	S10	MT1	0.00223424	0.00473177	G2M	MT1-Epi I	0.721697	18.2966	2
CCTGGTTATTGT_S10	1699	870	13.5374	CCTGGTTATTGT	S10	MT1	-0.00273708	0.050226	G2M	MT1-Epi I	0.698669	11.0645	1
AGTCACGACCTA_S10	1735	933	4.32277	AGTCACGACCTA	S10	MT1	-0.0100169	0.0381706	G2M	MT1-Epi I	0.713473	12.069	1
TGGCGTGGTCTG_S10	1768	962	13.3484	TGGCGTGGTCTG	S10	MT1	-0.0765982	-0.0509795	G1	MT1-Epi I	0.727043	9.81624	1
GGGCCTGTACCC_S10	1780	1001	6.23596	GGGCCTGTACCC	S10	MT1	-0.0968949	0.0276371	G2M	MT1-Epi I	0.731978	8.27036	1
GTACTCATCGCA_S10	1819	898	9.29082	GTACTCATCGCA	S10	MT1	-0.00657128	0.168309	G2M	MT1-Epi I	0.748016	11.0726	1
GACTATCGCATC_S10	1710	914	3.50877	GACTATCGCATC	S10	MT1	0.0780096	0.116501	G2M	MT1-Epi I	0.703192	11.459	1
GCCGACGTCCCT_S10	1473	811	14.1208	GCCGACGTCCCT	S10	MT1	0.00148568	0.0113924	G2M	MT1-Epi I	0.605732	5.44271	1
GGCAACTGGATG_S10	1790	1000	8.88268	GGCAACTGGATG	S10	MT1	-0.0199653	-0.0350211	G1	MT1-Epi I	0.73609	19.1928	2
GAGCAGCTCGTC_S10	1623	902	13.2471	GAGCAGCTCGTC	S10	MT1	0.0485475	0.341501	G2M	MT1-Epi I	0.667416	19.0057	3
AAAGGCTGTCCG_S10	1808	981	3.20796	AAAGGCTGTCCG	S10	MT1	-0.12598	0.10324	G2M	MT1-Epi I	0.743492	13.8658	1
ACGCAGGTGCCG_S10	1783	999	8.58104	ACGCAGGTGCCG	S10	MT1	0.149574	0.205651	G2M	MT1-Epi VII	0.733212	18.7416	2
CACCAGCAAGAT_S10	1700	961	4.23529	CACCAGCAAGAT	S10	MT1	-0.0968892	0.0845539	G2M	MT1-Epi I	0.69908	12.3081	1
CGCGATCACCAC_S10	1765	966	5.43909	CGCGATCACCAC	S10	MT1	-0.0643585	-0.0795961	G1	MT1-Epi I	0.72581	12.1641	1
TCACGTGGACTG_S10	1708	981	8.8993	TCACGTGGACTG	S10	MT1	-0.0283879	0.0282399	G2M	MT1-Epi I	0.70237	11.0899	1
GGTTTTATGACG_S10	1862	1001	3.97422	GGTTTTATGACG	S10	MT1	0.0255651	-0.0479656	S	MT1-Epi I	0.765698	19.3058	2
GGGCATCGTAGC_S10	1843	913	2.71297	GGGCATCGTAGC	S10	MT1	0.0133254	-0.0744876	S	MT1-Epi I	0.757885	17.7444	2
TAAGTCGCCCTG_S10	1717	905	10.7164	TAAGTCGCCCTG	S10	MT1	-0.0597586	0.0499397	G2M	MT1-Epi I	0.706071	10.8114	1
AGAGAGCTGACG_S10	1748	932	5.60641	AGAGAGCTGACG	S10	MT1	-0.0796667	-0.05761	G1	MT1-Epi I	0.718819	14.213	1
GCCGAAACCTGT_S10	1654	943	5.19952	GCCGAAACCTGT	S10	MT1	0.0382106	0.0451175	G2M	MT1-Epi I	0.680164	11.1212	1
TTAGCTACCCTC_S10	1824	1055	4.16667	TTAGCTACCCTC	S10	MT1	-0.0413991	0.0411844	G2M	MT1-Epi I	0.750072	18.2646	2
TTCCGTCCAGAT_S10	1649	843	14.0085	TTCCGTCCAGAT	S10	MT1	-0.0731583	0.0511453	G2M	MT1-Epi VIII	0.678108	10.9759	1
GATTTCCAAACG_S10	1713	925	13.9521	GATTTCCAAACG	S10	MT1	0.0351478	0.163487	G2M	MT1-Epi I	0.704426	10.93	1
GCATGTCTTTAG_S10	1778	921	9.50506	GCATGTCTTTAG	S10	MT1	-0.0647414	0.0562538	G2M	MT1-Epi I	0.731155	17.4906	2
AGCATACCTTCG_S10	1744	956	8.02752	AGCATACCTTCG	S10	MT1	0.013714	0.00203436	S	MT1-Epi I	0.717174	19.2764	2
ACCCAATCCGTT_S10	1705	895	8.56305	ACCCAATCCGTT	S10	MT1	-0.0387134	0.00235081	G2M	MT1-Epi I	0.701136	14.1698	1
CCTATGTGAGTA_S10	1718	916	7.56694	CCTATGTGAGTA	S10	MT1	-0.126351	0.0152954	G2M	MT1-Epi I	0.706482	12.3344	1
AATAGGTCGGAC_S10	1662	945	6.07702	AATAGGTCGGAC	S10	MT1	-0.00503417	0.0857595	G2M	MT1-Epi I	0.683453	11.7897	1
CGCCATAAGGCA_S10	1710	938	11.1111	CGCCATAAGGCA	S10	MT1	-0.083101	0.0713231	G2M	MT1-Epi I	0.703192	17.4305	2
TCGGCCTTTAAT_S10	1815	984	4.84848	TCGGCCTTTAAT	S10	MT1	-0.0119312	0.0667872	G2M	MT1-Epi I	0.746371	18.8523	2
CGGGTTCTTCGC_S10	1742	944	10.9644	CGGGTTCTTCGC	S10	MT1	-0.00963407	0.0586649	G2M	MT1-Epi I	0.716351	6.8629	1
ATGGATTCATAG_S10	1806	1008	2.1041	ATGGATTCATAG	S10	MT1	-0.0976663	0.152923	G2M	MT1-Epi III	0.74267	19.0026	2
GTATTTTGCTCA_S10	1617	941	5.13296	GTATTTTGCTCA	S10	MT1	-0.0291479	-0.08261	G1	MT1-Epi I	0.664948	16.4814	2
CTGTTGATGCCG_S10	1754	990	3.99088	CTGTTGATGCCG	S10	MT1	-0.00466275	-0.00459614	G1	MT1-Epi I	0.721286	19.0817	2
GTCTCTCGTACA_S10	1684	878	5.04751	GTCTCTCGTACA	S10	MT1	-0.0153711	0.0303647	G2M	MT1-Epi I	0.6925	16.5621	2
ACGCGCGATCAC_S10	1576	843	9.64467	ACGCGCGATCAC	S10	MT1	-0.045599	0.00384268	G2M	MT1-Epi I	0.648088	11.8511	1
TCAGCCCCTCTA_S10	1686	940	7.17675	TCAGCCCCTCTA	S10	MT1	-0.0276165	0.0228149	G2M	MT1-Epi I	0.693323	11.0367	1
AGGAATCCTTCC_S10	1713	988	2.39346	AGGAATCCTTCC	S10	MT1	0.0133311	0.0764316	G2M	MT1-Epi I	0.704426	19.5439	2
TTCACAATACCA_S10	1697	995	5.3624	TTCACAATACCA	S10	MT1	-0.0785182	0.00143158	G2M	MT1-Epi I	0.697846	15.2688	1
TCCACCGTCCAT_S10	1697	968	3.35887	TCCACCGTCCAT	S10	MT1	0.011794	0.0240205	G2M	MT1-Epi I	0.697846	19.9804	2
TGGAGATTAAAT_S10	1738	1030	8.80322	TGGAGATTAAAT	S10	MT1	-0.0012114	0.0782399	G2M	MT1-Epi I	0.714706	18.6513	2
TCAAGCATCCGT_S10	1686	1037	4.09253	TCAAGCATCCGT	S10	MT1	-0.0616786	-0.0371157	G1	MT1-Epi VIII	0.693323	12.3291	1
CATCCACTGTCA_S10	1688	989	3.96919	CATCCACTGTCA	S10	MT1	-0.104546	0.01739	G2M	MT1-Epi I	0.694145	18.6618	2
GTTACTATAACA_S10	1654	937	6.77146	GTTACTATAACA	S10	MT1	-0.0521074	0.051748	G2M	MT1-Epi I	0.680164	18.7894	2
CATGGTTGGTAC_S10	1741	952	2.98679	CATGGTTGGTAC	S10	MT1	-0.127511	-0.0235684	G1	MT1-Epi I	0.71594	19.3621	2
TTCCATTAGCGG_S10	1663	934	10.8238	TTCCATTAGCGG	S10	MT1	0.0137197	-0.0301989	S	MT1-Epi I	0.683865	11.4492	1
CGTTATTCTCGT_S10	1691	810	14.2519	CGTTATTCTCGT	S10	MT1	0.0473989	-0.0371157	S	MT1-Epi I	0.695379	8.57222	1
TATCAGGAAAAG_S10	1672	952	8.85167	TATCAGGAAAAG	S10	MT1	-0.0012114	0.00263713	G2M	MT1-Epi I	0.687566	17.7892	2
GAACCGCCTAGG_S10	1652	870	2.23971	GAACCGCCTAGG	S10	MT1	-0.104163	0.147212	G2M	MT1-Epi I	0.679341	6.59378	1
GTATCCGAGCCA_S10	1588	847	16.6877	GTATCCGAGCCA	S10	MT1	-0.0268451	0.0234177	G2M	MT1-Epi I	0.653023	11.0754	1
TCCACACGTGCT_S10	1675	970	5.67164	TCCACACGTGCT	S10	MT1	0.0225195	-0.0527878	S	MT1-Epi VI	0.688799	18.7773	2
TTTGTGATCAAN_S10	1693	921	3.24867	TTTGTGATCAAN	S10	MT1	0.0251937	-0.0259795	S	MT1-Epi I	0.696201	11.0805	1
CTGTTTACGCGC_S10	1742	1018	1.49254	CTGTTTACGCGC	S10	MT1	0.00413705	0.227637	G2M	MT1-Epi I	0.716351	19.4308	2
CAAGTCTCCGAT_S10	1555	975	3.15113	CAAGTCTCCGAT	S10	MT1	-0.0938207	0.103843	G2M	MT1-Epi I	0.639453	13.751	1
TTCTTGGCTTGA_S10	1705	980	3.57771	TTCTTGGCTTGA	S10	MT1	-0.0234109	0.106254	G2M	MT1-Epi I	0.701136	18.6069	2
CGCCAATGAGTC_S10	1605	954	3.4891	CGCCAATGAGTC	S10	MT1	-0.0857866	-0.0675407	G1	MT1-Epi I	0.660014	13.8953	1
CGTGGTGTTCTG_S10	1700	916	8.11765	CGTGGTGTTCTG	S10	MT1	-0.036422	-0.011513	G1	MT1-Epi I	0.69908	14.2286	1
GGTCCCGGAATG_S10	1670	821	11.1976	GGTCCCGGAATG	S10	MT1	-0.0953521	0.0366787	G2M	MT1-Epi I	0.686743	11.8502	1
GAGAAACTCGAC_S10	1572	875	8.71501	GAGAAACTCGAC	S10	MT1	-0.102621	0.166184	G2M	MT1-Epi I	0.646443	14.163	1
TTTCATCACTAN_S10	1496	854	5.81551	TTTCATCACTAN	S10	MT1	0.000331421	0.100226	G2M	MT1-Epi I	0.61519	9.98469	1
TGAACTTGCCGG_S10	1684	865	12.5297	TGAACTTGCCGG	S10	MT1	0.0481589	-0.024774	S	MT1-Epi I	0.6925	11.0881	1
GTCTGTGCCTTA_S10	1656	878	2.89855	GTCTGTGCCTTA	S10	MT1	-0.0417762	-0.019349	G1	MT1-Epi I	0.680986	12.3221	1
CAAATGGAAGAA_S10	1530	934	5.1634	CAAATGGAAGAA	S10	MT1	-0.105683	-0.0121157	G1	MT1-Epi I	0.629172	11.9836	1
TCGTCCCGCAAG_S10	1623	984	5.73013	TCGTCCCGCAAG	S10	MT1	0.00300565	-0.0874322	S	MT1-Epi I	0.667416	14.1809	1
CACCACATACTC_S10	1538	867	6.11183	CACCACATACTC	S10	MT1	0.0803124	0.057173	S	MT1-Epi I	0.632462	10.082	1
AGTGCCTTTTGC_S10	1611	924	9.93172	AGTGCCTTTTGC	S10	MT1	-0.0149825	0.0665009	G2M	MT1-Epi I	0.662481	16.462	2
AACCCCTGCTAA_S10	1591	900	5.21684	AACCCCTGCTAA	S10	MT1	0.0309422	-0.049774	S	MT1-Epi I	0.654257	11.8464	1
AATTTCGGCATA_S10	1565	944	8.6901	AATTTCGGCATA	S10	MT1	-0.0739183	0.0207203	G2M	MT1-Epi I	0.643565	9.07394	1
CCCCTTCAACCT_S10	1574	899	5.59085	CCCCTTCAACCT	S10	MT1	-0.107603	0.0201175	G2M	MT1-Epi I	0.647266	11.0773	1
CCTCCACTTGCA_S10	1566	904	4.40613	CCTCCACTTGCA	S10	MT1	-0.111049	0.0842676	G2M	MT1-Epi I	0.643976	10.8159	1
TCCGTTGTATCC_S10	1623	915	11.1522	TCCGTTGTATCC	S10	MT1	-0.0563187	-0.0262658	G1	MT1-Epi I	0.667416	11.5135	1
CCGCCGCCGAGT_S10	1681	958	2.26056	CCGCCGCCGAGT	S10	MT1	-0.0387191	0.0734177	G2M	MT1-Epi VIII	0.691267	13.9647	1
CACGCTCCTCAC_S10	1593	927	5.27307	CACGCTCCTCAC	S10	MT1	-0.0433076	0.215295	G2M	MT1-Epi I	0.655079	8.5858	1
ACAGATTAATCA_S10	1590	888	9.37107	ACAGATTAATCA	S10	MT1	-0.0314393	0.201145	G2M	MT1-Epi VIII	0.653845	13.9332	1
GCCAGGACTCGC_S10	1512	881	6.15079	GCCAGGACTCGC	S10	MT1	-0.0681756	0.018912	G2M	MT1-Epi I	0.62177	11.0881	1
TCATTCCCGGGC_S10	1568	832	9.18367	TCATTCCCGGGC	S10	MT1	0.0278794	0.0701175	G2M	MT1-Epi I	0.644798	7.81397	1
CGACGTGAGATA_S10	1616	904	6.12624	CGACGTGAGATA	S10	MT1	-0.0498103	0.0342676	G2M	MT1-Epi I	0.664537	11.741	1
CGACGACAGCGG_S10	1459	821	3.01576	CGACGACAGCGG	S10	MT1	-0.0896094	0.0553647	G2M	MT1-Epi I	0.599975	12.3542	1
CCTATATTCCAC_S10	1709	986	2.51609	CCTATATTCCAC	S10	MT1	-0.0643585	-0.0539934	G1	MT1-Epi I	0.702781	19.7909	2
GTAGCATGGGGA_S10	1621	840	9.50031	GTAGCATGGGGA	S10	MT1	-0.0635814	-0.0136076	G1	MT1-Epi I	0.666593	11.0881	1
TGAGATGAGGAC_S10	1575	892	8.44444	TGAGATGAGGAC	S10	MT1	0.0366849	0.0628843	G2M	MT1-Epi I	0.647677	18.5833	3
AACTTGTTAAAG_S10	1538	933	4.48635	AACTTGTTAAAG	S10	MT1	-0.032205	0.0415009	G2M	MT1-Epi I	0.632462	7.56737	1
TACTTATGCCCN_S10	1613	955	6.13763	TACTTATGCCCN	S10	MT1	-0.0322107	0.0177064	G2M	MT1-Epi I	0.663304	18.369	2
CCTATGTCACGT_S10	1659	992	5.12357	CCTATGTCACGT	S10	MT1	-0.0467532	-0.0350211	G1	MT1-Epi VII	0.68222	14.141	1
CGTAGGATTCAT_S10	1582	852	6.70038	CGTAGGATTCAT	S10	MT1	-0.00771411	-0.0434298	G1	MT1-Epi I	0.650556	10.7967	1
GCGCCACATGGG_S10	1630	938	2.94479	GCGCCACATGGG	S10	MT1	-0.0019771	0.0550482	G2M	MT1-Epi I	0.670294	14.1956	1
GGCGCAATGAAC_S10	1564	939	3.90026	GGCGCAATGAAC	S10	MT1	-0.00503417	0.00926763	G2M	MT1-Epi I	0.643154	11.4223	1
AGTGTGGAAATC_S10	1555	881	3.27974	AGTGTGGAAATC	S10	MT1	-0.116786	0.150829	G2M	MT1-Epi I	0.639453	8.51383	1
CGCCAAACCACC_S10	1513	907	5.75017	CGCCAAACCACC	S10	MT1	-0.0230223	0.0646926	G2M	MT1-Epi I	0.622181	11.9787	1
CATTTTAACGTA_S10	1522	919	4.20499	CATTTTAACGTA	S10	MT1	-0.0279994	0.195118	G2M	MT1-Epi I	0.625882	7.54366	1
GTGCTAGCGCCA_S10	1654	832	5.50181	GTGCTAGCGCCA	S10	MT1	-0.0249423	0.0728149	G2M	MT1-Epi I	0.680164	12.2914	1
GGGAATAACTTA_S10	1532	854	6.72324	GGGAATAACTTA	S10	MT1	-0.100329	-0.0262658	G1	MT1-Epi I	0.629994	12.3468	1
TCGGGGGACGGT_S10	1558	886	9.49936	TCGGGGGACGGT	S10	MT1	-0.0130683	-0.0380048	G1	MT1-Epi I	0.640686	11.0203	1
CACGGTCTTCGT_S10	1560	860	7.4359	CACGGTCTTCGT	S10	MT1	-0.0195767	-0.006088	G1	MT1-Epi I	0.641509	12.3409	1
CGCGCACACATC_S10	1581	877	6.13536	CGCGCACACATC	S10	MT1	-0.0260794	0.0803647	G2M	MT1-Epi I	0.650144	11.0394	1
TCTTACCTACGG_S10	1591	905	5.84538	TCTTACCTACGG	S10	MT1	-0.0302907	0.0240205	G2M	MT1-Epi I	0.654257	13.8201	1
GCAAGACAATCC_S10	1549	960	3.87347	GCAAGACAATCC	S10	MT1	0.0121883	0.0125678	G2M	MT1-Epi I	0.636985	20.6021	2
GTTGCTCGAAGG_S10	1598	888	5.44431	GTTGCTCGAAGG	S10	MT1	-0.0612957	0.198131	G2M	MT1-Epi I	0.657135	14.2499	1
GTCTCAAGGCGA_S10	1321	809	9.00833	GTCTCAAGGCGA	S10	MT1	-0.0689356	-0.0386076	G1	MT1-Epi VIII	0.543226	11.0361	1
ACCCTTTAACCC_S10	1461	845	7.32375	ACCCTTTAACCC	S10	MT1	0.0309479	-0.0907324	S	MT1-Epi I	0.600798	11.0442	1
TTCCGCTCGCAA_S10	1532	822	9.39948	TTCCGCTCGCAA	S10	MT1	-0.0230109	0.0749397	G2M	MT1-Epi I	0.629994	10.0779	1
TAGTCATCCGTC_S10	1579	876	4.30652	TAGTCATCCGTC	S10	MT1	-0.0302964	-0.0166215	G1	MT1-Epi I	0.649322	12.345	1
AGGTTCCCCGTG_S10	1612	815	6.0794	AGGTTCCCCGTG	S10	MT1	-0.0574673	-0.00189873	G1	MT1-Epi I	0.662892	12.3143	1
GATAAAATAGTG_S10	1440	895	7.98611	GATAAAATAGTG	S10	MT1	-0.0547816	0.0535564	G2M	MT1-Epi VIII	0.592162	13.2828	1
CTGAGGTGTGTT_S10	1589	884	11.8943	CTGAGGTGTGTT	S10	MT1	-0.0873123	-0.0292797	G1	MT1-Epi I	0.653434	14.1776	1
TAAGACTACTCG_S10	1541	927	5.12654	TAAGACTACTCG	S10	MT1	-0.0647357	0.0177064	G2M	MT1-Epi I	0.633695	11.1588	1
AATTTTGCCAAT_S10	1583	909	6.75932	AATTTTGCCAAT	S10	MT1	0.0160168	-0.00367691	S	MT1-Epi I	0.650967	18.0737	2
GCGCAATGCTAT_S10	1603	981	3.49345	GCGCAATGCTAT	S10	MT1	-0.0593815	0.151115	G2M	MT1-Epi I	0.659191	19.2313	2
TGTGGCACGAAC_S10	1463	900	2.80246	TGTGGCACGAAC	S10	MT1	-0.098032	0.147529	G2M	MT1-Epi I	0.60162	17.8541	2
TGAGTTTTTAGA_S10	1642	879	10.2923	TGAGTTTTTAGA	S10	MT1	-0.0256966	0.030651	G2M	MT1-Epi I	0.675229	12.3468	1
CGGTTACACTTA_S10	1531	873	7.90333	CGGTTACACTTA	S10	MT1	-0.0559301	-0.0353074	G1	MT1-Epi I	0.629583	14.1783	1
GGCCTTCCTAGG_S10	1577	861	7.86303	GGCCTTCCTAGG	S10	MT1	-0.0402391	0.0387734	G2M	MT1-Epi I	0.648499	13.9633	1
GTATCCCGTTTT_S10	1421	814	9.92259	GTATCCCGTTTT	S10	MT1	-0.0245423	0.0890898	G2M	MT1-Epi I	0.584349	11.0141	1
CTAGGGATCCTC_S10	1597	918	2.37946	CTAGGGATCCTC	S10	MT1	-0.0314393	-0.0304852	G1	MT1-Epi I	0.656724	19.1825	2
CGTGGCGGAGCA_S10	1482	834	6.0054	CGTGGCGGAGCA	S10	MT1	-0.0402448	0.0523508	G2M	MT1-Epi I	0.609433	10.7747	1
GTGTGTGTAAAT_S10	1437	877	14.5442	GTGTGTGTAAAT	S10	MT1	-0.00770268	0.00596745	G2M	MT1-Epi I	0.590928	9.06	1
TTATCTGAAGCA_S10	1567	929	2.93555	TTATCTGAAGCA	S10	MT1	-0.0352735	0.0933092	G2M	MT1-Epi VIII	0.644387	14.1396	1
CGCCGCACGCGT_S10	1596	829	3.3208	CGCCGCACGCGT	S10	MT1	-0.0264737	0.0749397	G2M	MT1-Epi I	0.656313	14.2369	1
AAGTCGTTCTTG_S10	1391	847	10.2804	AAGTCGTTCTTG	S10	MT1	-0.0463532	0.0451175	G2M	MT1-Epi I	0.572012	11.3783	1
GCCCTATGACTC_S10	1456	829	9.75275	GCCCTATGACTC	S10	MT1	0.00530274	-0.0117993	S	MT1-Epi I	0.598741	11.0881	1
AAGTCGGGCGGA_S10	1510	963	3.97351	AAGTCGGGCGGA	S10	MT1	0.0573473	0.0890898	G2M	MT1-Epi I	0.620948	19.5695	2
CACTGGTCTGGC_S10	1589	875	3.83889	CACTGGTCTGGC	S10	MT1	-0.0635928	-0.0347046	G1	MT1-Epi I	0.653434	18.0989	2
AGGCCAGCGGTG_S10	1571	874	4.39211	AGGCCAGCGGTG	S10	MT1	-0.042159	0.0234177	G2M	MT1-Epi I	0.646032	12.3468	1
ACGCTCCTCCGA_S10	1491	833	3.15225	ACGCTCCTCCGA	S10	MT1	-0.0704784	0.0743369	G2M	MT1-Epi I	0.613134	14.154	1
GACCCAAGCACC_S10	1537	911	4.22902	GACCCAAGCACC	S10	MT1	-0.00579987	-0.038035	G1	MT1-Epi I	0.632051	16.3612	2
CATTGCGTTGTC_S10	1590	975	3.89937	CATTGCGTTGTC	S10	MT1	-0.112197	0.109554	G2M	MT1-Epi I	0.653845	20.1196	2
CTAGGACTTACN_S10	1424	866	2.59831	CTAGGACTTACN	S10	MT1	-0.0559301	0.0481314	G2M	MT1-Epi III	0.585582	15.5299	1
TCAACCACGGTT_S10	1515	911	4.22442	TCAACCACGGTT	S10	MT1	-0.0417762	0.00114527	G2M	MT1-Epi I	0.623004	14.213	1
GCAAAAACAGTC_S10	1451	856	3.37698	GCAAAAACAGTC	S10	MT1	-0.0815696	0.0336649	G2M	MT1-Epi I	0.596685	11.0411	1
ACACCCGAGCTA_S10	1508	918	2.65252	ACACCCGAGCTA	S10	MT1	0.136568	-0.0639241	S	MT1-Epi I	0.620125	13.5747	1
CGGCGAAGACAN_S10	1521	871	3.4188	CGGCGAAGACAN	S10	MT1	-0.00273708	0.055651	G2M	MT1-Epi I	0.625471	15.9966	3
ATTACGTTGGTC_S10	1555	910	5.65916	ATTACGTTGGTC	S10	MT1	0.0018571	0.076748	G2M	MT1-Epi I	0.639453	14.2092	1
GTTGCCCCCGCG_S10	1580	992	1.39241	GTTGCCCCCGCG	S10	MT1	-0.010394	0.0345539	G2M	MT1-Epi I	0.649733	18.8917	2
CGTCCGTAACTT_S10	1513	864	6.34501	CGTCCGTAACTT	S10	MT1	-0.0972606	-0.0530741	G1	MT1-Epi I	0.622181	12.394	1
GAAAATGTTAAC_S10	1368	833	4.38596	GAAAATGTTAAC	S10	MT1	-0.075444	-0.0518686	G1	MT1-Epi I	0.562554	7.07975	1
AAACTTCTTCCA_S10	1499	848	9.20614	AAACTTCTTCCA	S10	MT1	0.0141082	0.00657022	S	MT1-Epi I	0.616424	17.4801	2
CGCCGCGATATC_S10	1482	895	4.45344	CGCCGCGATATC	S10	MT1	-0.0268508	-0.0347046	G1	MT1-Epi VIII	0.609433	18.1204	2
ACTGGTTACCCT_S10	1479	840	11.6971	ACTGGTTACCCT	S10	MT1	0.0125769	0.0177064	G2M	MT1-Epi I	0.6082	7.02773	1
TCACTGGTATAG_S10	1454	857	6.8088	TCACTGGTATAG	S10	MT1	-0.0616672	0.000542495	G2M	MT1-Epi I	0.597919	11.5079	1
GGCGCCCAAGGC_S10	1593	875	2.51099	GGCGCCCAAGGC	S10	MT1	-0.0961178	0.0652954	G2M	MT1-Epi I	0.655079	14.1543	1
AGGGCGAGTTCC_S10	1386	832	4.9062	AGGGCGAGTTCC	S10	MT1	-0.00273137	0.0836649	G2M	MT1-Epi I	0.569956	10.8241	1
CGTCCCGCCTCT_S10	1461	818	4.31211	CGTCCCGCCTCT	S10	MT1	-0.0788953	0.0866787	G2M	MT1-Epi I	0.600798	10.5479	1
CGTACTCGCGCA_S10	1509	849	1.98807	CGTACTCGCGCA	S10	MT1	-0.0360335	-0.036513	G1	MT1-Epi I	0.620536	18.2355	2
CTTATGCGGCAC_S10	1514	880	2.84016	CTTATGCGGCAC	S10	MT1	-0.032205	0.0707203	G2M	MT1-Epi I	0.622592	14.2499	1
CGAAGATCTTTA_S10	1404	854	7.12251	CGAAGATCTTTA	S10	MT1	0.0734269	0.0644063	S	MT1-Epi I	0.577358	12.2751	1
TCGTACAAGTGT_S10	1493	857	6.49699	TCGTACAAGTGT	S10	MT1	0.00530274	0.0493369	G2M	MT1-Epi I	0.613957	17.4971	2
TGATGCCCTTTT_S10	1270	820	6.85039	TGATGCCCTTTT	S10	MT1	-0.0218566	0.0511453	G2M	MT1-Epi II	0.522254	5.39547	1
ATGAGTGATACC_S10	1480	863	3.78378	ATGAGTGATACC	S10	MT1	-0.110655	-0.0241712	G1	MT1-Epi I	0.608611	14.2493	1
GGACAGCTATTT_S10	1448	833	10.7735	GGACAGCTATTT	S10	MT1	-0.0551645	0.0427064	G2M	MT1-Epi I	0.595452	12.296	1
GATCTCTGACCC_S10	1449	863	6.28019	GATCTCTGACCC	S10	MT1	-0.0402391	0.00355636	G2M	MT1-Epi I	0.595863	10.7898	1
CGTGAAGAGGCC_S10	1429	840	3.21903	CGTGAAGAGGCC	S10	MT1	-0.0253137	0.00596745	G2M	MT1-Epi VIII	0.587638	12.3468	1
TTAGCTATATCN_S10	1476	809	11.1789	TTAGCTATATCN	S10	MT1	0.00186282	0.00837854	G2M	MT1-Epi I	0.606966	13.5097	1
GCCAATTTCGTA_S10	1450	856	6	GCCAATTTCGTA	S10	MT1	-0.112952	0.032173	G2M	MT1-Epi I	0.596274	11.0945	1
AATCTTCTCATT_S10	1496	829	8.55615	AATCTTCTCATT	S10	MT1	0.103272	0.00174804	S	MT1-Epi I	0.61519	11.0162	1
GTTATGAGACTC_S10	1376	803	6.8314	GTTATGAGACTC	S10	MT1	0.0347763	-0.0500603	S	MT1-Epi I	0.565844	14.1512	1
AGTCTCTAATCA_S10	1487	926	2.95898	AGTCTCTAATCA	S10	MT1	-0.051336	0.0776371	G2M	MT1-Epi I	0.611489	18.736	2
CGGGACACCACA_S10	1405	844	3.91459	CGGGACACCACA	S10	MT1	-0.103769	0.0255425	G2M	MT1-Epi I	0.577769	11.3996	1
AGAATAACGACT_S10	1389	828	7.19942	AGAATAACGACT	S10	MT1	-0.0184224	0.0755425	G2M	MT1-Epi I	0.571189	11.2112	1
TGCGTCCCTGAN_S10	1388	846	6.5562	TGCGTCCCTGAN	S10	MT1	-0.0398505	-0.0353074	G1	MT1-Epi I	0.570778	16.4976	2
ATCGAACAGGCG_S10	1445	872	7.40484	ATCGAACAGGCG	S10	MT1	-0.113717	0.0201175	G2M	MT1-Epi I	0.594218	18.6047	2
CCCCGAATTCTT_S10	1505	814	9.96678	CCCCGAATTCTT	S10	MT1	-0.135911	0.0258288	G2M	MT1-Epi I	0.618891	14.2139	1
CTGACGTCGCGT_S10	1488	822	3.96505	CTGACGTCGCGT	S10	MT1	-0.0352621	-0.0699518	G1	MT1-Epi I	0.611901	14.2073	1
GAACCTGGCAAT_S10	1317	818	3.72058	GAACCTGGCAAT	S10	MT1	-0.0830952	0.0315702	G2M	MT1-Epi I	0.541581	10.542	1
GTCTGTTTACCA_S10	1424	820	3.51124	GTCTGTTTACCA	S10	MT1	-0.0593758	0.0815702	G2M	MT1-Epi I	0.585582	9.70859	1
GGGTGTAGTGTA_S10	1440	804	13.1944	GGGTGTAGTGTA	S10	MT1	-0.0325764	-0.0395268	G1	MT1-Epi I	0.592162	11.4706	1
TGCTACTTGGAN_S10	1318	858	2.42792	TGCTACTTGGAN	S10	MT1	0.0328564	-0.00427969	S	MT1-Epi VIII	0.541993	11.7942	1
GGACTTCTTTAG_S10	1420	847	6.69014	GGACTTCTTTAG	S10	MT1	-0.0364106	-0.00367691	G1	MT1-Epi I	0.583937	19.0086	2
CGCTGTGGAGAA_S10	1390	828	6.54676	CGCTGTGGAGAA	S10	MT1	-0.0287536	-0.0603074	G1	MT1-Epi I	0.571601	8.52022	1
TGGATCTCGCTT_S10	1466	804	7.91269	TGGATCTCGCTT	S10	MT1	-0.00273708	-0.0220464	G1	MT1-Epi I	0.602854	12.392	1
TCTGCACCGCCC_S10	1459	830	4.04387	TCTGCACCGCCC	S10	MT1	-0.045599	-0.0572935	G1	MT1-Epi I	0.599975	13.8206	1
TCTGGGCGCCGC_S10	1491	863	3.15225	TCTGGGCGCCGC	S10	MT1	-0.067027	-0.0286769	G1	MT1-Epi I	0.613134	12.3299	1
GACTAGATCCCT_S10	1353	806	2.95639	GACTAGATCCCT	S10	MT1	-0.000434276	-0.0121157	G1	MT1-Epi I	0.556385	16.7022	2
CATACACGGCGN_S10	1387	809	3.7491	CATACACGGCGN	S10	MT1	-0.0739183	0.0565702	G2M	MT1-Epi I	0.570367	11.4245	1
CCACCCTATTGT_S10	1309	816	6.26432	CCACCCTATTGT	S10	MT1	-0.00962264	-0.023252	G1	MT1-Epi I	0.538292	8.01689	1
GACTTTACCACG_S10	1381	821	4.41709	GACTTTACCACG	S10	MT1	-0.0815696	-0.0536769	G1	MT1-Epi I	0.5679	18.3182	2
GCTTCAATACGG_S10	1419	834	4.65116	GCTTCAATACGG	S10	MT1	-0.0846266	0.137884	G2M	MT1-Epi III	0.583526	18.6294	3
TGATACCGACTG_S10	1312	818	9.52744	TGATACCGACTG	S10	MT1	-0.1095	-0.0226492	G1	MT1-Epi I	0.539525	12.2593	1
AGGATGCAGTCT_S10	1429	867	5.59832	AGGATGCAGTCT	S10	MT1	-0.0145997	0.0255425	G2M	MT1-Epi I	0.587638	16.4076	2
TCGCGGACATCG_S10	1469	862	2.79101	TCGCGGACATCG	S10	MT1	-0.0119254	-0.00669078	G1	MT1-Epi I	0.604087	18.7489	2
TTGTGACGGCTT_S10	1403	864	7.12758	TTGTGACGGCTT	S10	MT1	-0.0054113	0.159584	G2M	MT1-Epi I	0.576947	11.4443	1
CTCATAGGATGC_S10	1316	813	8.89058	CTCATAGGATGC	S10	MT1	-0.0639585	-0.012402	G1	MT1-Epi I	0.54117	11.085	1
CGCCTATGCTCC_S10	1417	814	3.88144	CGCCTATGCTCC	S10	MT1	-0.0513417	0.165898	G2M	MT1-Epi I	0.582704	18.0949	2
CTCGCCAATCTT_S10	1384	814	5.8526	CTCGCCAATCTT	S10	MT1	-0.00885694	0.0737342	G2M	MT1-Epi I	0.569133	9.73062	1
AAGGTTCCGTAT_S10	1427	868	4.48493	AAGGTTCCGTAT	S10	MT1	-0.0432962	0.0158981	G2M	MT1-Epi I	0.586816	11.1105	1
CACCGTTTGTCC_S10	1347	847	6.82999	CACCGTTTGTCC	S10	MT1	0.0286508	0.0532399	G2M	MT1-Epi I	0.553918	12.3279	1
CTAATGATGCTT_S10	1345	842	6.39405	CTAATGATGCTT	S10	MT1	-0.0207195	0.0098704	G2M	MT1-Epi I	0.553096	18.4142	3
AAAGTCGGCTCG_S10	1339	870	3.65945	AAAGTCGGCTCG	S10	MT1	-0.0712327	-0.0151296	G1	MT1-Epi I	0.550628	13.2923	1
CGGCAGTCAGTN_S10	1386	803	1.80375	CGGCAGTCAGTN	S10	MT1	-0.0635871	-0.0298825	G1	MT1-Epi VIII	0.569956	18.0912	2
TTCCATGACTGG_S10	1329	832	5.64334	TTCCATGACTGG	S10	MT1	-0.0360277	0.123131	G2M	MT1-Epi I	0.546516	10.9827	1
CATATTAGAGCT_S10	1342	805	9.9851	CATATTAGAGCT	S10	MT1	-0.0624329	0.127954	G2M	MT1-Epi I	0.551862	16.5069	2
TGTGGGACACCG_S10	1341	814	9.17226	TGTGGGACACCG	S10	MT1	-0.0448275	-0.0726492	G1	MT1-Epi I	0.551451	11.0772	1
GTTCGAAAGGTT_S10	1308	811	6.95719	GTTCGAAAGGTT	S10	MT1	0.0340164	0.148131	G2M	MT1-Epi I	0.53788	9.11865	1
GGTGTCGTTTCC_S10	1400	804	4.78571	GGTGTCGTTTCC	S10	MT1	-0.120226	-0.0286769	G1	MT1-Epi I	0.575713	12.3468	1
AACCGGATTCCC_S10	1301	830	4.99616	AACCGGATTCCC	S10	MT1	-0.0134454	-0.0238547	G1	MT1-Epi I	0.535002	14.2748	1
AAGAAAGGCCTT_S10	1399	838	3.07362	AAGAAAGGCCTT	S10	MT1	-0.0344964	0.0842676	G2M	MT1-Epi I	0.575302	18.9015	2
GGTCGCTGACTT_S10	1402	824	3.85164	GGTCGCTGACTT	S10	MT1	-0.0685584	0.147529	G2M	MT1-Epi I	0.576535	10.5616	1
GTATAGATGCGT_S10	1341	874	4.54884	GTATAGATGCGT	S10	MT1	-0.0651071	0.0713231	G2M	MT1-Epi I	0.551451	18.1478	2
GCGCGGTAATGA_S10	1366	820	4.83163	GCGCGGTAATGA	S10	MT1	-0.0245423	0.0493369	G2M	MT1-Epi I	0.561731	14.0796	1
CCTTTCCGGGTA_S10	1378	824	6.38607	CCTTTCCGGGTA	S10	MT1	-0.0321993	0.0372815	G2M	MT1-Epi I	0.566666	14.1809	1
CCCGGTGTTAAG_S10	1340	816	2.98507	CCCGGTGTTAAG	S10	MT1	-0.052096	0.0541591	G2M	MT1-Epi I	0.55104	15.1362	1
CATACGCTTTTT_S10	1358	820	9.20471	CATACGCTTTTT	S10	MT1	-0.0268394	0.0936257	G2M	MT1-Epi I	0.558442	17.4601	2
GCACACCTATAC_S10	1310	820	6.10687	GCACACCTATAC	S10	MT1	-0.016891	0.0833785	G2M	MT1-Epi I	0.538703	15.9862	3
GATCTCCTCTCG_S10	1322	853	2.57186	GATCTCCTCTCG	S10	MT1	-0.00158282	-0.0609102	G1	MT1-Epi I	0.543637	17.6997	2
CCTGTTAAACCA_S10	1308	811	6.34557	CCTGTTAAACCA	S10	MT1	-0.0723812	-0.0636076	G1	MT1-Epi I	0.53788	14.185	1
GCTCGCGGCAAT_S10	1355	834	3.76384	GCTCGCGGCAAT	S10	MT1	-0.0241594	0.0529536	G2M	MT1-Epi I	0.557208	18.7867	2
GACTTCACGCCC_S10	1319	803	1.97119	GACTTCACGCCC	S10	MT1	-0.032965	0.0713231	G2M	MT1-Epi I	0.542404	20.6059	3
TTGGCTACTTGN_S10	1330	806	10.6767	TTGGCTACTTGN	S10	MT1	-0.0440561	0.012598	G2M	MT1-Epi I	0.546927	12.3468	1
GTGTGGATAGGA_S10	1273	803	6.12726	GTGTGGATAGGA	S10	MT1	0.000714269	0.113201	G2M	MT1-Epi I	0.523488	12.2957	1
CCAGTGTGTTGT_S10	1326	802	6.03318	CCAGTGTGTTGT	S10	MT1	-0.070467	-0.0711573	G1	MT1-Epi I	0.545282	14.1696	1
TGCGACGACGAC_S10	1297	837	2.77564	TGCGACGACGAC	S10	MT1	-0.0440618	0.0797619	G2M	MT1-Epi I	0.533357	20.122	2
GAAGTAACCGCA_S10	1215	821	3.20988	GAAGTAACCGCA	S10	MT1	0.0275079	0.0297619	G2M	MT1-Epi I	0.499637	12.0488	1
ATTCTAGTATTA_S10	1236	807	5.2589	ATTCTAGTATTA	S10	MT1	-0.0031085	0.00837854	G2M	MT1-Epi I	0.508272	18.0718	2
ATTGGACATAGG_S11	6755	2211	16.2546	ATTGGACATAGG	S11	MT1	-0.210721	-0.0845992	G1	MT1-Epi I	2.77781	18.069	2
GGAGAACGATCA_S11	7106	2569	10.076	GGAGAACGATCA	S11	MT1	-0.0913579	-0.0286317	G1	MT1-Epi I	2.92215	19.6909	2
CCTCGAACGGGA_S11	6486	2474	8.75732	CCTCGAACGGGA	S11	MT1	-0.250154	-0.00959916	G1	MT1-Epi I	2.6672	19.1185	2
CACCAAACTGAC_S11	5536	2286	7.46026	CACCAAACTGAC	S11	MT1	0.0920265	0.341034	G2M	MT1-Epi I	2.27653	15.751	3
TCCCGCTTCCGG_S11	5817	2196	8.16572	TCCCGCTTCCGG	S11	MT1	-0.23864	0.162101	G2M	MT1-Epi I	2.39209	19.3496	2
GCCCCAACGCCA_S11	5372	2170	8.24646	GCCCCAACGCCA	S11	MT1	-0.117306	0.125995	G2M	MT1-Epi I	2.20909	18.9405	2
GCCGACTTGCCC_S11	5641	2247	6.48821	GCCGACTTGCCC	S11	MT1	-0.19999	-0.0975437	G1	MT1-Epi I	2.31971	17.7251	2
TTGTCGTGCCGA_S11	5467	2227	3.96927	TTGTCGTGCCGA	S11	MT1	-0.0660385	0.235609	G2M	MT1-Epi I	2.24816	20.0303	2
GTTCGCAGTTCA_S11	5100	2018	13	GTTCGCAGTTCA	S11	MT1	-0.0556787	0.311528	G2M	MT1-Epi I	2.09724	16.3157	2
CCCATTACTCAA_S11	5077	1999	7.79988	CCCATTACTCAA	S11	MT1	-0.137968	0.132942	G2M	MT1-Epi I	2.08778	20.1744	2
GTGCTTCTACGA_S11	4909	2012	9.9613	GTGCTTCTACGA	S11	MT1	-0.206841	0.0323086	G2M	MT1-Epi I	2.0187	13.811	1
ACCACCCACTTC_S11	4726	1989	9.79687	ACCACCCACTTC	S11	MT1	-0.164356	0.176597	G2M	MT1-Epi I	1.94344	19.2106	2
TCGCTCTATATA_S11	4507	1985	11.8482	TCGCTCTATATA	S11	MT1	-0.114586	0.104928	G2M	MT1-Epi I	1.85338	12.3468	1
CCATCCCCTTCG_S11	4768	2013	7.52936	CCATCCCCTTCG	S11	MT1	-0.204167	0.049789	G2M	MT1-Epi VIII	1.96071	12.3468	1
GACGAAGGTCCG_S11	4698	1842	6.76884	GACGAAGGTCCG	S11	MT1	-0.206075	-0.124608	G1	MT1-Epi VIII	1.93193	18.1104	2
ATCTGAGTGGTG_S11	4534	2057	8.35906	ATCTGAGTGGTG	S11	MT1	-0.149425	0.0257083	G2M	MT1-Epi I	1.86449	19.6108	2
TGCACGCTATCG_S11	4370	1837	7.64302	TGCACGCTATCG	S11	MT1	-0.209509	0.1456	G2M	MT1-Epi VIII	1.79705	18.2791	2
TCCATAACCGGT_S11	4196	1653	10.4623	TCCATAACCGGT	S11	MT1	-0.113426	-0.0974533	G1	MT1-Epi I	1.72549	18.204	2
CTCTACCTGGAG_S11	3765	1750	15.3254	CTCTACCTGGAG	S11	MT1	-0.0908208	-0.0588758	G1	MT1-Epi I	1.54826	11.044	1
GGATTCCGGTCA_S11	4107	1832	12.637	GGATTCCGGTCA	S11	MT1	-0.162796	0.132052	G2M	MT1-Epi I	1.68889	14.1483	1
GCTGCACGCGAG_S11	4173	1862	7.69231	GCTGCACGCGAG	S11	MT1	-0.216012	0.00917722	G2M	MT1-Epi I	1.71604	18.7753	2
AGCCTCACGCTT_S11	4161	1715	8.36337	AGCCTCACGCTT	S11	MT1	-0.164333	0.135353	G2M	MT1-Epi I	1.7111	10.9415	1
TACTTCCATGCA_S11	3605	1603	15.1734	TACTTCCATGCA	S11	MT1	0.024748	0.00981013	S	MT1-Epi I	1.48246	8.28555	1
GCCTGACACCGT_S11	4006	1758	11.358	GCCTGACACCGT	S11	MT1	-0.0502789	-0.0287673	G1	MT1-Epi I	1.64736	14.0895	1
CTCCTTTTGAAT_S11	3998	1796	4.07704	CTCCTTTTGAAT	S11	MT1	0.0212681	-0.0074141	S	MT1-Epi VIII	1.64407	12.3265	1
AGTCAGGCTTGA_S11	3651	1602	14.6261	AGTCAGGCTTGA	S11	MT1	-0.0184967	0.0733574	G2M	MT1-Epi I	1.50138	10.0556	1
CGGCCGTTGAAG_S11	3864	1613	10.2484	CGGCCGTTGAAG	S11	MT1	-0.164316	0.080877	G2M	MT1-Epi I	1.58897	18.1371	2
TGGGCACGTTTC_S11	3618	1504	19.7623	TGGGCACGTTTC	S11	MT1	-0.073204	-0.0612568	G1	MT1-Epi I	1.48781	11.6589	1
GTGAGATTCAGC_S11	3729	1530	15.956	GTGAGATTCAGC	S11	MT1	-0.0977178	-0.105862	G1	MT1-Epi I	1.53345	18.1801	2
TTGCTTGTCTCC_S11	3713	1654	8.13358	TTGCTTGTCTCC	S11	MT1	-0.207184	0.0455998	G2M	MT1-Epi I	1.52687	8.59864	1
ACATGAGCTTTA_S11	3742	1731	7.58952	ACATGAGCTTTA	S11	MT1	-0.143282	0.0703134	G2M	MT1-Epi I	1.5388	18.7311	2
AAGTCACATTAC_S11	3264	1522	15.962	AAGTCACATTAC	S11	MT1	-0.06249	0.0646323	G2M	MT1-Epi I	1.34223	11.0162	1
CGTATTAGGACC_S11	3740	1661	11.7647	CGTATTAGGACC	S11	MT1	-0.132546	-0.0685202	G1	MT1-Epi I	1.53798	18.0927	2
CTTACACCTCGA_S11	3674	1699	9.227	CTTACACCTCGA	S11	MT1	-0.157819	-0.013698	G1	MT1-Epi I	1.51084	14.1849	1
TTGGATCACCTC_S11	3438	1498	16.6667	TTGGATCACCTC	S11	MT1	-0.0846952	0.154385	G2M	MT1-Epi VIII	1.41379	10.7774	1
GGCGTGATTTCT_S11	3581	1563	14.7166	GGCGTGATTTCT	S11	MT1	-0.114557	-0.0423146	G1	MT1-Epi I	1.47259	13.5286	1
CGTCGTATCGCN_S11	3620	1770	11.105	CGTCGTATCGCN	S11	MT1	-0.038782	-0.0896172	G1	MT1-Epi I	1.48863	18.116	2
GGTCTACACCGG_S11	3584	1553	10.0446	GGTCTACACCGG	S11	MT1	-0.257686	-0.121851	G1	MT1-Epi I	1.47383	11.8462	1
AGGGTTTTGCAA_S11	3580	1608	11.1173	AGGGTTTTGCAA	S11	MT1	-0.0372506	-0.0320976	G1	MT1-Epi I	1.47218	16.7269	2
CCGAGCCCATGA_S11	3598	1543	11.4508	CCGAGCCCATGA	S11	MT1	-0.102312	0.183002	G2M	MT1-Epi I	1.47958	14.2499	1
CCGGTAGTAGTC_S11	3339	1645	8.236	CCGGTAGTAGTC	S11	MT1	-0.0866152	0.112794	G2M	MT1-Epi I	1.37308	18.9076	2
CGGAAACCTGAC_S11	3322	1546	10.596	CGGAAACCTGAC	S11	MT1	-0.0827924	0.0390295	G2M	MT1-Epi I	1.36608	13.5348	1
GCATATTATGAC_S11	3025	1374	11.1405	GCATATTATGAC	S11	MT1	-0.105735	-0.0218204	G1	MT1-Epi I	1.24395	10.7936	1
ACCAAAATCCGT_S11	3255	1390	12.043	ACCAAAATCCGT	S11	MT1	-0.0881466	0.082399	G2M	MT1-Epi I	1.33853	12.4019	1
CGATTCAGTCGC_S11	3321	1577	14.1524	CGATTCAGTCGC	S11	MT1	-0.138654	-0.0694093	G1	MT1-Epi II	1.36567	16.3876	2
TCGGGCTTTCGT_S11	3302	1454	14.7789	TCGGGCTTTCGT	S11	MT1	0.0618843	0.168852	G2M	MT1-Epi I	1.35786	14.1873	1
CTGAGTTATACA_S11	3433	1518	3.84503	CTGAGTTATACA	S11	MT1	-0.00243423	0.0875075	G2M	MT1-Epi I	1.41173	14.1392	1
CGTGCAGGCTGG_S11	3252	1550	6.21156	CGTGCAGGCTGG	S11	MT1	-0.0448961	0.0606992	G2M	MT1-Epi I	1.3373	18.9632	2
TTCCCCCTAATT_S11	3327	1693	8.2657	TTCCCCCTAATT	S11	MT1	-0.187264	-0.0179174	G1	MT1-Epi I	1.36814	20.2877	2
CCGAAGCGTGGC_S11	3306	1674	8.46945	CCGAAGCGTGGC	S11	MT1	-0.11034	-0.06522	G1	MT1-Epi I	1.3595	12.3302	1
CTTCGTCATTGA_S11	3203	1424	14.0181	CTTCGTCATTGA	S11	MT1	-0.0904322	-0.0124623	G1	MT1-Epi I	1.31715	14.2499	1
TCAGAAGTTACT_S11	3071	1338	18.2351	TCAGAAGTTACT	S11	MT1	-0.013874	-0.0727095	G1	MT1-Epi I	1.26287	14.1536	1
CAGAGTCAGTCG_S11	3311	1544	8.90969	CAGAGTCAGTCG	S11	MT1	0.0599643	0.146549	G2M	MT1-Epi I	1.36156	16.4853	2
CAGTAATTCGAC_S11	3094	1447	10.2456	CAGTAATTCGAC	S11	MT1	-0.129088	-0.0627788	G1	MT1-Epi I	1.27233	13.3011	1
CCCGCAACTGAC_S11	3132	1549	9.06769	CCCGCAACTGAC	S11	MT1	-0.150128	0.0842074	G2M	MT1-Epi I	1.28795	13.9013	1
CATGCGCCGTAA_S11	3262	1505	7.6027	CATGCGCCGTAA	S11	MT1	-0.0873809	-0.0688065	G1	MT1-Epi I	1.34141	19.027	2
TTACCTAGATTG_S11	3016	1417	18.4019	TTACCTAGATTG	S11	MT1	-0.0261194	-0.0368596	G1	MT1-Epi I	1.24025	11.4653	1
ATCAACCCTAAT_S11	2944	1346	13.2133	ATCAACCCTAAT	S11	MT1	-0.146677	-0.00161242	G1	MT1-Epi I	1.21064	18.8991	2
TCGTGTTTCAAT_S11	3084	1540	7.393	TCGTGTTTCAAT	S11	MT1	-0.114546	-0.0817511	G1	MT1-Epi I	1.26821	14.0886	1
GAAGCCAGCTAT_S11	3105	1484	9.24316	GAAGCCAGCTAT	S11	MT1	-0.158551	0.149879	G2M	MT1-Epi I	1.27685	18.7826	2
CACCAGTTTGAA_S11	3132	1410	5.52363	CACCAGTTTGAA	S11	MT1	-0.169653	-0.0459313	G1	MT1-Epi I	1.28795	13.9464	1
TTATGCGATAAG_S11	3014	1444	10.5176	TTATGCGATAAG	S11	MT1	-0.131751	-0.0694093	G1	MT1-Epi I	1.23943	14.2499	1
CTTCCCCCGGTC_S11	3140	1601	5.82803	CTTCCCCCGGTC	S11	MT1	-0.0912036	0.13811	G2M	MT1-Epi I	1.29124	19.7589	2
GCGGATTCCTTA_S11	2993	1396	7.95189	GCGGATTCCTTA	S11	MT1	-0.113009	-0.0938065	G1	MT1-Epi I	1.23079	11.0881	1
GCACTCCATATA_S11	2941	1368	9.18055	GCACTCCATATA	S11	MT1	-0.186876	0.177893	G2M	MT1-Epi I	1.20941	14.2499	1
CCCCCACGCCGT_S11	2813	1211	19.9076	CCCCCACGCCGT	S11	MT1	-0.0299422	-0.0332429	G1	MT1-Epi I	1.15677	10.0771	1
TGCTCCTGCGCC_S11	2937	1392	19.2714	TGCTCCTGCGCC	S11	MT1	-0.143614	0.0580319	G2M	MT1-Epi I	1.20776	17.9878	2
AGCGAGCAACGT_S11	3183	1396	4.20986	AGCGAGCAACGT	S11	MT1	-0.162008	-0.0889843	G1	MT1-Epi I	1.30892	18.7984	2
CCTGAACATACC_S11	2830	1326	14.4876	CCTGAACATACC	S11	MT1	-0.0731926	-0.0338457	G1	MT1-Epi I	1.16376	18.6717	2
GCTTGACTTCTG_S11	2993	1541	8.01871	GCTTGACTTCTG	S11	MT1	-0.144397	-0.0236287	G1	MT1-Epi I	1.23079	11.2425	1
AGGGAAGCCTGA_S11	2740	1267	17.2993	AGGGAAGCCTGA	S11	MT1	-0.085438	0.0682791	G2M	MT1-Epi I	1.12675	6.77021	1
TCGTGGGCATCA_S11	2773	1337	14.2084	TCGTGGGCATCA	S11	MT1	-0.0865866	0.0947709	G2M	MT1-Epi VIII	1.14032	11.4255	1
TTTCATTTGACT_S11	3094	1467	11.8293	TTTCATTTGACT	S11	MT1	-0.122191	-0.0591621	G1	MT1-Epi I	1.27233	17.6478	2
AATGTCCACTGA_S11	2724	1172	19.3833	AATGTCCACTGA	S11	MT1	-0.115283	0.104129	G2M	MT1-Epi I	1.12017	8.35618	1
TAGCAGTCGAAG_S11	2760	1284	17.3551	TAGCAGTCGAAG	S11	MT1	-0.14514	0.0149488	G2M	MT1-Epi I	1.13498	12.2552	1
ACTCCTTATTCA_S11	2962	1421	7.73126	ACTCCTTATTCA	S11	MT1	0.0129026	0.0179626	G2M	MT1-Epi I	1.21804	17.9373	2
TCGGCAACGGTC_S11	2882	1449	7.07842	TCGGCAACGGTC	S11	MT1	-0.118746	-0.0609705	G1	MT1-Epi I	1.18515	16.1451	2
CATATAGCCCTA_S11	2933	1347	14.1834	CATATAGCCCTA	S11	MT1	-0.101141	0.0498794	G2M	MT1-Epi VIII	1.20612	11.0709	1
TTTAGTTCAGCC_S11	2915	1332	11.9383	TTTAGTTCAGCC	S11	MT1	-0.0781811	0.0101266	G2M	MT1-Epi I	1.19872	10.0184	1
AAACCCCAGGTN_S11	2723	1227	22.9526	AAACCCCAGGTN	S11	MT1	-0.0743297	0.0628541	G2M	MT1-Epi I	1.11976	14.1531	1
TTCCGTGACGAG_S11	2690	1372	9.25651	TTCCGTGACGAG	S11	MT1	-0.0988263	0.0405515	G2M	MT1-Epi I	1.10619	11.7521	1
CGCCAGCCGCTT_S11	2873	1431	6.40446	CGCCAGCCGCTT	S11	MT1	-0.0479475	-0.0368596	G1	MT1-Epi I	1.18145	18.9111	2
CAGGAGAATTGA_S11	2468	1123	16.8152	CAGGAGAATTGA	S11	MT1	-0.18647	-0.0970766	G1	MT1-Epi I	1.0149	12.3412	1
GTGCCAAGACCA_S11	2565	1256	9.55166	GTGCCAAGACCA	S11	MT1	-0.142842	-0.0115431	G1	MT1-Epi I	1.05479	11.0518	1
TATAGAGAGTGA_S11	2640	1405	6.21212	TATAGAGAGTGA	S11	MT1	-0.102283	0.0327155	G2M	MT1-Epi VIII	1.08563	11.015	1
GCTTCCATGGTT_S11	2692	1232	8.87816	GCTTCCATGGTT	S11	MT1	-0.0831524	0.0538125	G2M	MT1-Epi I	1.10701	12.3468	1
GCACCTACCCCC_S11	2769	1439	6.28386	GCACCTACCCCC	S11	MT1	-0.0437361	0.074563	G2M	MT1-Epi I	1.13868	18.7826	2
GCGCATCCTTTT_S11	2715	1371	11.9705	GCGCATCCTTTT	S11	MT1	-0.0299479	-0.0681736	G1	MT1-Epi I	1.11647	17.4617	2
CCAGAATGTGAG_S11	2531	1250	4.46464	CCAGAATGTGAG	S11	MT1	0.0500389	-0.023915	S	MT1-Epi VIII	1.04081	10.8175	1
GTATGGGCCCCC_S11	2690	1355	5.24164	GTATGGGCCCCC	S11	MT1	-0.0177082	-0.000120555	G1	MT1-Epi I	1.10619	18.2489	2
GAAAACGCCAAN_S11	2540	1155	7.32283	GAAAACGCCAAN	S11	MT1	-0.0437304	0.0468656	G2M	MT1-Epi I	1.04451	11.0416	1
CCCCTCGCTCGT_S11	2759	1322	6.41537	CCCCTCGCTCGT	S11	MT1	-0.00431419	0.064346	G2M	MT1-Epi I	1.13457	14.2962	1
GTTCGTGGCTAG_S11	2540	1144	17.9921	GTTCGTGGCTAG	S11	MT1	-0.0528902	0.0128541	G2M	MT1-Epi I	1.04451	11.3329	1
CAGTCACTGTCG_S11	2519	1213	13.4577	CAGTCACTGTCG	S11	MT1	-0.00850838	-0.0377486	G1	MT1-Epi I	1.03587	14.1733	1
TTTGGCCCGTTA_S11	2632	1260	12.5	TTTGGCCCGTTA	S11	MT1	-0.0659185	-0.0705847	G1	MT1-Epi I	1.08234	14.188	1
CTCCACACAACN_S11	2396	1257	13.1469	CTCCACACAACN	S11	MT1	0.00374277	0.0378541	G2M	MT1-Epi I	0.985292	14.2181	1
CACACTTAACTN_S11	2552	1334	4.50627	CACACTTAACTN	S11	MT1	-0.000102855	-0.0100512	G1	MT1-Epi VI	1.04944	20.5069	2
GGGACCAAAGGA_S11	2464	1230	13.3117	GGGACCAAAGGA	S11	MT1	-0.155088	0.0622514	G2M	MT1-Epi I	1.01325	11.0708	1
TCAGTCATCAGN_S11	2489	1285	16.0707	TCAGTCATCAGN	S11	MT1	-0.130591	0.126115	G2M	MT1-Epi I	1.02354	19.0208	2
GTGTGTCTTGTG_S11	2497	1232	16.4598	GTGTGTCTTGTG	S11	MT1	-0.0766211	0.0516878	G2M	MT1-Epi VII	1.02683	14.1432	1
ACGGCATACACG_S11	2531	1059	18.7278	ACGGCATACACG	S11	MT1	-0.00237709	-0.0172544	G1	MT1-Epi I	1.04081	12.3468	1
CACTAGTGAGCC_S11	2537	1315	10.3272	CACTAGTGAGCC	S11	MT1	-0.111077	0.180907	G2M	MT1-Epi I	1.04327	20.1279	2
TTCGCCTATGAC_S11	2523	1155	14.6254	TTCGCCTATGAC	S11	MT1	-0.102266	-0.0242013	G1	MT1-Epi I	1.03752	17.6753	2
GACCATGCTATC_S11	2533	1207	9.31702	GACCATGCTATC	S11	MT1	-0.0927122	-0.0964738	G1	MT1-Epi I	1.04163	12.3468	1
TGATTAACTCGA_S11	2297	1242	11.9721	TGATTAACTCGA	S11	MT1	-0.0674442	0.0345539	G2M	MT1-Epi I	0.94458	13.5256	1
CTCCTCAGGCCC_S11	2467	1345	4.621	CTCCTCAGGCCC	S11	MT1	-0.12562	0.00803195	G2M	MT1-Epi VIII	1.01449	14.1273	1
CCCAGTCGCCCA_S11	2437	1207	9.56094	CCCAGTCGCCCA	S11	MT1	-0.056353	-0.00973478	G1	MT1-Epi I	1.00215	12.3468	1
CAGGAAATCGAG_S11	2291	1190	12.44	CAGGAAATCGAG	S11	MT1	-0.0796782	0.121896	G2M	MT1-Epi III	0.942113	11.1814	1
CGTCTCTCGGTC_S11	2452	1138	15.5383	CGTCTCTCGGTC	S11	MT1	-0.0911693	0.00774563	G2M	MT1-Epi VIII	1.00832	13.6007	1
CCCATTCTGGCC_S11	2422	1188	18.4145	CCCATTCTGGCC	S11	MT1	-0.0896322	0.0845539	G2M	MT1-Epi I	0.995983	13.9447	1
CGACGTAGTGTT_S11	2479	1469	2.7027	CGACGTAGTGTT	S11	MT1	-0.0502331	0.0303044	G2M	MT1-Epi VIII	1.01942	12.3384	1
CCCTAACGCTTC_S11	2279	1148	16.0597	CCCTAACGCTTC	S11	MT1	-0.10494	0.0402652	G2M	MT1-Epi I	0.937178	8.55075	1
GACGAGCTAATT_S11	2443	1214	9.45559	GACGAGCTAATT	S11	MT1	-0.112986	-0.0422845	G1	MT1-Epi I	1.00462	14.2398	1
AAACACGGATCA_S11	2334	1144	12.9392	AAACACGGATCA	S11	MT1	0.0795182	-0.0344183	S	MT1-Epi I	0.959796	13.9009	1
CATCGGCCTTGA_S11	2415	1197	14.2029	CATCGGCCTTGA	S11	MT1	-0.108009	0.0860458	G2M	MT1-Epi I	0.993105	17.9515	2
GTTCTCATGAGG_S11	2404	1171	9.401	GTTCTCATGAGG	S11	MT1	-0.0360677	-0.0479958	G1	MT1-Epi I	0.988581	11.0881	1
GGCGCCCAATGT_S11	2406	1167	15.6276	GGCGCCCAATGT	S11	MT1	-0.103798	0.0363623	G2M	MT1-Epi I	0.989404	11.4895	1
GGCCGTATGTCT_S11	2421	1188	8.75671	GGCCGTATGTCT	S11	MT1	-0.0938379	0.0634569	G2M	MT1-Epi I	0.995572	16.7534	2
AAGGTAGAATCT_S11	2257	1057	19.5835	AAGGTAGAATCT	S11	MT1	-0.038342	-0.024774	G1	MT1-Epi I	0.928131	11.0881	1
CCGGTTTGAGCT_S11	2465	1247	9.81744	CCGGTTTGAGCT	S11	MT1	-0.024588	0.212251	G2M	MT1-Epi I	1.01367	19.0817	2
TTTCAGTGTGAA_S11	2387	1177	7.58274	TTTCAGTGTGAA	S11	MT1	-0.0590272	0.0342375	G2M	MT1-Epi I	0.981591	11.0881	1
TTTGGGTCTGTT_S11	2347	1179	18.0656	TTTGGGTCTGTT	S11	MT1	-0.032605	0.0583484	G2M	MT1-Epi I	0.965142	11.7689	1
CTGACAATAGTC_S11	2171	1144	15.6149	CTGACAATAGTC	S11	MT1	-0.0747011	-0.0533906	G1	MT1-Epi I	0.892766	11.0577	1
CTCCTGTTTTAG_S11	2376	1114	14.8148	CTCCTGTTTTAG	S11	MT1	-0.0766268	-0.0928571	G1	MT1-Epi I	0.977067	13.9637	1
GTAGTGAACTCT_S11	2114	1182	9.55535	GTAGTGAACTCT	S11	MT1	-0.0563359	-0.0585292	G1	MT1-Epi VIII	0.869327	11.6307	1
CCCCAATTAGGA_S11	2243	1114	15.9608	CCCCAATTAGGA	S11	MT1	-0.0540445	0.0767179	G2M	MT1-Epi I	0.922374	14.2499	1
TGGACGAAACTG_S11	2305	1206	9.4577	TGGACGAAACTG	S11	MT1	-0.00199995	0.179129	G2M	MT1-Epi I	0.94787	20.2201	2
TCAATCACCTCN_S11	2283	1017	16.9514	TCAATCACCTCN	S11	MT1	0.0263308	0.0935955	G2M	MT1-Epi I	0.938823	11.1128	1
GCGGAATTCTCA_S11	2234	1232	4.07341	GCGGAATTCTCA	S11	MT1	-0.129054	0.00774563	G2M	MT1-Epi I	0.918673	14.1832	1
TTTGTGCAGCAA_S11	2397	1418	2.2111	TTTGTGCAGCAA	S11	MT1	0.0182739	0.252004	G2M	MT1-Epi I	0.985703	20.3035	2
CTCATCACACCG_S11	2371	1143	6.36862	CTCATCACACCG	S11	MT1	-0.0973006	0.00352622	G2M	MT1-Epi I	0.975011	14.1609	1
GTGCATAGTGCC_S11	2201	1088	12.8124	GTGCATAGTGCC	S11	MT1	-0.0712612	-0.0196655	G1	MT1-Epi I	0.905103	11.1628	1
GCTCCGTTATGT_S11	2340	1135	9.70085	GCTCCGTTATGT	S11	MT1	-0.054433	0.0757987	G2M	MT1-Epi I	0.962263	11.0356	1
GGTTGGGTCCAC_S11	2368	1203	8.86824	GGTTGGGTCCAC	S11	MT1	-0.0877294	0.130621	G2M	MT1-Epi I	0.973777	12.2706	1
CCGCTTTCTTAA_S11	2160	1051	17.5	CCGCTTTCTTAA	S11	MT1	-0.12254	-0.00250151	G1	MT1-Epi I	0.888243	11.1357	1
GTGGCCCGTACG_S11	2325	1159	9.84946	GTGGCCCGTACG	S11	MT1	-0.0307022	-0.0663653	G1	MT1-Epi III	0.956095	18.5009	2
CTCCTACCGTTT_S11	2219	1066	15.2321	CTCCTACCGTTT	S11	MT1	-0.0379648	0.0387734	G2M	MT1-Epi I	0.912505	11.1228	1
CAAGGTGGTTAN_S11	2088	1110	16.8103	CAAGGTGGTTAN	S11	MT1	-0.0253308	-0.00941832	G1	MT1-Epi I	0.858635	10.7838	1
TCGCGCTACCCA_S11	2370	1091	11.3924	TCGCGCTACCCA	S11	MT1	-0.129443	0.0453737	G2M	MT1-Epi I	0.9746	12.2744	1
CACCTAAGTTCA_S11	2117	1039	11.5257	CACCTAAGTTCA	S11	MT1	-0.0976663	-0.109132	G1	MT1-Epi I	0.87056	14.1832	1
CCGGCCCTCATC_S11	2286	1310	5.86177	CCGGCCCTCATC	S11	MT1	0.0500389	0.141154	G2M	MT1-Epi I	0.940057	19.1882	2
TAACCTGGTAGT_S11	2218	1117	14.5627	TAACCTGGTAGT	S11	MT1	-0.0712555	0.229129	G2M	MT1-Epi VII	0.912094	11.4627	1
TGAGGACGCACN_S11	2208	1149	15.942	TGAGGACGCACN	S11	MT1	-0.024188	-0.0452682	G1	MT1-Epi I	0.907982	12.3468	1
CTCACGAATGAA_S11	2069	1119	10.3915	CTCACGAATGAA	S11	MT1	-0.11986	-0.0305154	G1	MT1-Epi I	0.850821	11.0705	1
TCTCAGTCTACC_S11	2215	1092	12.8668	TCTCAGTCTACC	S11	MT1	-0.113363	-0.0238849	G1	MT1-Epi I	0.91086	11.0881	1
TTGTATGAGGTG_S11	2110	1054	16.0664	TTGTATGAGGTG	S11	MT1	0.00145711	0.0911844	G2M	MT1-Epi I	0.867682	18.072	2
TGCGGCGCTTGG_S11	2156	1139	12.384	TGCGGCGCTTGG	S11	MT1	-0.114123	0.167676	G2M	MT1-Epi I	0.886598	14.2499	1
AGTTCAGTATTA_S11	2068	1038	17.4081	AGTTCAGTATTA	S11	MT1	-0.112592	-0.00278782	G1	MT1-Epi VIII	0.85041	12.0668	1
AGTCCAGTTGCT_S11	2249	1125	7.60338	AGTCCAGTTGCT	S11	MT1	-0.159676	0.0396624	G2M	MT1-Epi VIII	0.924842	12.2743	1
TGATGTTGCTAA_S11	2103	1144	9.41512	TGATGTTGCTAA	S11	MT1	-0.0505931	-0.0570072	G1	MT1-Epi I	0.864803	11.0821	1
GCTCCTACATCC_S11	2215	1063	11.377	GCTCCTACATCC	S11	MT1	-0.155082	-0.0281043	G1	MT1-Epi I	0.91086	11.0636	1
CCTGTCACTACG_S11	2123	1033	16.0151	CCTGTCACTACG	S11	MT1	-0.0345249	-0.0542797	G1	MT1-Epi VIII	0.873028	12.2996	1
CACGCCGGCCCC_S11	2297	1273	6.7044	CACGCCGGCCCC	S11	MT1	-0.119489	-0.0245178	G1	MG1-Bas	0.94458	9.70931	1
AGCGGACAGAGT_S11	2169	1119	7.92992	AGCGGACAGAGT	S11	MT1	-0.0789239	-0.0573237	G1	MT1-Epi VIII	0.891944	13.5702	1
CGGTAGTGGGGA_S11	2279	1056	11.5401	CGGTAGTGGGGA	S11	MT1	-0.0750897	-0.0226793	G1	MT1-Epi I	0.937178	16.5277	2
TAGCGGACTCGC_S11	2191	1206	8.30671	TAGCGGACTCGC	S11	MT1	-0.0463932	0.243279	G2M	MT1-Epi I	0.900991	16.0241	2
CAAAGAATACGT_S11	1991	1043	13.0085	CAAAGAATACGT	S11	MT1	-0.10914	0.0972122	G2M	MT1-Epi I	0.818746	7.5197	1
CCCAGAATCGTC_S11	2144	886	19.5429	CCCAGAATCGTC	S11	MT1	-0.127511	-0.0223629	G1	MT1-Epi I	0.881663	10.078	1
TGAGAACACCAA_S11	2071	1159	7.00145	TGAGAACACCAA	S11	MT1	-0.125226	0.0255124	G2M	MT1-Epi I	0.851644	19.5239	2
CGAGTGGTCTCT_S11	2210	1177	6.87783	CGAGTGGTCTCT	S11	MT1	-0.0203652	0.0505124	G2M	MT1-Epi I	0.908804	12.3468	1
TAGCCAAGTCGC_S11	2153	1093	10.1254	TAGCCAAGTCGC	S11	MT1	-0.0662899	0.00232067	G2M	MT1-Epi I	0.885364	17.5796	2
CCTGTAATCATC_S11	2047	1071	12.4084	CCTGTAATCATC	S11	MT1	-0.0739412	0.0661844	G2M	MT1-Epi I	0.841775	11.0881	1
CTTCCCTCAGTT_S11	2047	931	21.6414	CTTCCCTCAGTT	S11	MT1	-0.0934436	-0.0407324	G1	MT1-Epi I	0.841775	10.009	1
TAAGAGACTTGC_S11	1876	982	17.9638	TAAGAGACTTGC	S11	MT1	-0.0919065	0.0622815	G2M	MT1-Epi I	0.771455	5.78025	1
CCGAGTTCCAAT_S11	2007	998	17.2397	CCGAGTTCCAAT	S11	MT1	0.00720555	0.0165009	G2M	MT1-Epi I	0.825326	11.8469	1
ATTTGGCACAAN_S11	2103	1202	6.08654	ATTTGGCACAAN	S11	MT1	-0.0999691	0.110759	G2M	MT1-Epi I	0.864803	18.8719	2
TGAGTCGCGTGC_S11	2209	1184	13.0376	TGAGTCGCGTGC	S11	MT1	-0.000845695	0.0718957	G2M	MT1-Epi I	0.908393	11.0881	1
ACCCGCAGTGAC_S11	2052	1081	10.6725	ACCCGCAGTGAC	S11	MT1	-0.0781468	0.00444545	G2M	MT1-Epi I	0.843831	14.1392	1
AACATTCCTACT_S11	1934	956	17.2699	AACATTCCTACT	S11	MT1	-0.0257023	0.0116787	G2M	MT1-Epi I	0.795306	9.97581	1
GAGCAGGACCTA_S11	2090	1173	7.51196	GAGCAGGACCTA	S11	MT1	-0.0678156	-0.0172544	G1	MT1-Epi I	0.859457	18.0787	2
TCTTTATATATT_S11	2156	1153	11.2245	TCTTTATATATT	S11	MT1	0.00413133	-0.045871	S	MT1-Epi I	0.886598	12.3258	1
AATCGCACGCCG_S11	2033	1067	7.23069	AATCGCACGCCG	S11	MT1	0.0508217	0.00292345	S	MT1-Epi VIII	0.836017	12.3468	1
GAAACTTTACTG_S11	1988	1088	12.9276	GAAACTTTACTG	S11	MT1	-0.0953692	0.00866486	G2M	MT1-Epi I	0.817512	16.4965	2
TCTTGTAGTCGA_S11	2000	1059	12.05	TCTTGTAGTCGA	S11	MT1	-0.0444618	0.191184	G2M	MT1-Epi I	0.822447	11.4341	1
CACAGTGTCAAT_S11	1997	1042	13.7707	CACAGTGTCAAT	S11	MT1	-0.019971	-0.00430982	G1	MT1-Epi I	0.821213	18.08	2
CACCGGTGCATA_S11	1995	1047	9.32331	CACCGGTGCATA	S11	MT1	-0.00734269	0.0122514	G2M	MT1-Epi I	0.820391	17.6681	2
GTCGCGTCTTCC_S11	2079	1074	12.025	GTCGCGTCTTCC	S11	MT1	-0.0318336	-0.0648433	G1	MT1-Epi I	0.854934	10.7606	1
CAGTGTCTAGTA_S11	1973	1047	8.81906	CAGTGTCTAGTA	S11	MT1	-0.0827295	0.0282399	G2M	MT1-Epi I	0.811344	13.953	1
ACCTACAGTTAA_S11	1975	972	13.9747	ACCTACAGTTAA	S11	MT1	-0.104163	-0.0437462	G1	MT1-Epi I	0.812166	17.7537	2
CTCGTGTTCGTT_S11	2113	1121	5.91576	CTCGTGTTCGTT	S11	MT1	-0.0257194	0.00533454	G2M	MT1-Epi I	0.868915	18.6954	2
ACCAACGTCTAA_S11	1921	1045	9.89068	ACCAACGTCTAA	S11	MT1	0.0029885	-0.0669379	S	MT1-Epi I	0.78996	11.0416	1
CGCTATTAAGTT_S11	1665	876	18.6186	CGCTATTAAGTT	S11	MT1	-0.099552	-6.03e-05	G1	MT1-Epi VIII	0.684687	9.24305	1
CAAGTGGCTGTC_S11	2042	1021	13.2223	CAAGTGGCTGTC	S11	MT1	-0.000834267	0.0276371	G2M	MT1-Epi I	0.839718	14.1302	1
CAATGTCCCTTC_S11	2118	1159	8.07365	CAATGTCCCTTC	S11	MT1	0.0263251	0.100512	G2M	MT1-Epi I	0.870971	18.7954	2
CACCAGTTATAA_S11	1916	974	10.2296	CACCAGTTATAA	S11	MT1	-0.0945978	-0.0184599	G1	MT1-Epi I	0.787904	11.846	1
ATATAGAAGCTT_S11	2059	1031	11.8504	ATATAGAAGCTT	S11	MT1	-0.0727869	-0.00459614	G1	MT1-Epi I	0.846709	17.9515	2
GAGGGAAGGCTC_S11	2052	956	10.0877	GAGGGAAGGCTC	S11	MT1	-0.0371934	0.0315401	G2M	MT1-Epi I	0.843831	12.2823	1
GCAGGGGTAGGG_S11	2041	964	16.5115	GCAGGGGTAGGG	S11	MT1	-0.0792896	-0.00941832	G1	MT1-Epi I	0.839307	18.7847	2
CCTATACCAAGA_S11	1870	1066	14.5455	CCTATACCAAGA	S11	MT1	-0.0165253	0.0740205	G2M	MT1-Epi I	0.768988	14.1604	1
TTCGACCATATA_S11	1920	1038	11.3021	TTCGACCATATA	S11	MT1	-0.039102	0.0104732	G2M	MT1-Epi I	0.789549	18.4765	2
GGATTTCCCATC_S11	2102	1063	8.08754	GGATTTCCCATC	S11	MT1	-0.0881008	-0.0452682	G1	MT1-Epi I	0.864392	12.3575	1
AAAGCTTGACCT_S11	1864	932	18.5622	AAAGCTTGACCT	S11	MT1	-0.081581	-0.101582	G1	MT1-Epi I	0.766521	6.59716	1
CGTTGCAGATAN_S11	1971	1086	2.63825	CGTTGCAGATAN	S11	MT1	-0.0804496	-0.013035	G1	MT1-Epi I	0.810522	11.5002	1
GTTATTTACTCA_S11	2027	1015	12.2842	GTTATTTACTCA	S11	MT1	-0.0387305	0.0143761	G2M	MT1-Epi I	0.83355	12.2548	1
CCGTCCGAACCC_S11	1949	885	18.0092	CCGTCCGAACCC	S11	MT1	-0.00733126	-0.0322935	G1	MT1-Epi I	0.801475	10.5354	1
CGCGATTTAAAC_S11	1898	1062	8.16649	CGCGATTTAAAC	S11	MT1	-0.0050456	0.0990205	G2M	MT1-Epi I	0.780502	14.0128	1
CCTCGCTCGTGG_S11	2052	1128	6.77388	CCTCGCTCGTGG	S11	MT1	-0.105323	0.00111513	G2M	MT1-Epi I	0.843831	18.6095	2
CTCTACCTAACT_S11	1886	1034	11.3468	CTCTACCTAACT	S11	MT1	-0.0769925	-0.044349	G1	MT1-Epi I	0.775568	16.5209	2
CGGTATAACGGA_S11	1959	1144	4.59418	CGGTATAACGGA	S11	MT1	-0.0433247	0.0273207	G2M	MT1-Epi I	0.805587	20.2612	2
CATAGCGGAAGC_S11	1842	1008	9.88056	CATAGCGGAAGC	S11	MT1	-0.0999463	0.00714286	G2M	MT1-Epi I	0.757474	11.0881	1
GAACAATCAGTA_S11	1717	919	12.4636	GAACAATCAGTA	S11	MT1	0.0118054	0.0451175	G2M	MT1-Epi I	0.706071	12.3468	1
CGCCGTATCGTC_S11	1990	1010	8.59296	CGCCGTATCGTC	S11	MT1	-0.0352792	0.0282399	G2M	MT1-Epi I	0.818335	11.8557	1
ACTCAAGCCGTA_S11	1914	1077	8.93417	ACTCAAGCCGTA	S11	MT1	-0.133248	0.0698011	G2M	MT1-Epi I	0.787082	11.0881	1
TCCCATACTTTT_S11	1836	1030	12.146	TCCCATACTTTT	S11	MT1	-0.0417819	0.0396926	G2M	MT1-Epi I	0.755006	13.5209	1
CGAAGGGCTCTG_S11	1955	1084	3.37596	CGAAGGGCTCTG	S11	MT1	-0.152779	-0.020871	G1	MT1-Epi VIII	0.803942	13.946	1
CAGCCACACCAG_S11	1946	1005	11.2539	CAGCCACACCAG	S11	MT1	0.0179139	0.0598704	G2M	MT1-Epi I	0.800241	17.8898	2
TGGTGTCATATG_S11	1857	955	17.5552	TGGTGTCATATG	S11	MT1	-0.0616786	-0.0018686	G1	MT1-Epi I	0.763642	12.3468	1
GCTACTATGATC_S11	1867	1021	11.248	GCTACTATGATC	S11	MT1	-0.101101	0.112568	G2M	MT1-Epi I	0.767754	16.4961	2
CCCAGACTTTTC_S11	1971	954	14.1553	CCCAGACTTTTC	S11	MT1	-0.0375763	0.0860759	G2M	MT1-Epi I	0.810522	16.7541	2
CGCTCCAATCTA_S11	1520	963	12.2368	CGCTCCAATCTA	S11	MT1	0.0282679	0.0433092	G2M	MT1-Epi I	0.62506	6.63088	1
CGCTTCTGGTAN_S11	1948	1044	8.8809	CGCTTCTGGTAN	S11	MT1	-0.0888665	0.0755124	G2M	MT1-Epi I	0.801063	14.227	1
CGTGTGTTAATA_S11	1934	1104	5.63599	CGTGTGTTAATA	S11	MT1	0.00719983	0.0297318	G2M	MT1-Epi I	0.795306	18.6414	2
GCCGGCTTGCGT_S11	1923	1120	7.69631	GCCGGCTTGCGT	S11	MT1	-0.0697241	0.098704	G2M	MT1-Epi III	0.790783	18.3122	2
TTTGTTGTATTA_S11	1888	967	15.0953	TTTGTTGTATTA	S11	MT1	-0.0475246	0.0146926	G2M	MT1-Epi I	0.77639	7.57021	1
GATTGCCACATN_S11	1839	904	11.4736	GATTGCCACATN	S11	MT1	-0.075844	0.0408981	G2M	MT1-Epi I	0.75624	12.3468	1
CCCTCTTCGTGA_S11	1830	945	10.765	CCCTCTTCGTGA	S11	MT1	-0.125597	0.0375678	G2M	MT1-Epi I	0.752539	12.3468	1
TCCAGTTTTGCG_S11	1909	1108	9.00995	TCCAGTTTTGCG	S11	MT1	-0.0873237	-0.0265823	G1	MT1-Epi I	0.785026	17.4718	2
CAGCCGAACATC_S11	1863	944	12.0236	CAGCCGAACATC	S11	MT1	0.0271022	-0.0551989	S	MT1-Epi I	0.766109	11.1139	1
GCTCCCGATCAC_S11	1682	932	13.0202	GCTCCCGATCAC	S11	MT1	-0.0769811	0.0213231	G2M	MT1-Epi I	0.691678	8.51829	1
ATATGCATAGCA_S11	1829	985	9.2947	ATATGCATAGCA	S11	MT1	-0.0295308	0.088487	G2M	MT1-Epi VI	0.752128	20.2894	2
CCGGCCATAAGC_S11	1792	849	21.7634	CCGGCCATAAGC	S11	MT1	-0.0857809	0.0231314	G2M	MT1-Epi I	0.736913	12.3468	1
AACTCAGAAGCA_S11	1745	873	11.0602	AACTCAGAAGCA	S11	MT1	-0.0153711	-0.0578963	G1	MT1-Epi I	0.717585	12.3468	1
AGGTATTTTACA_S11	1703	923	18.5555	AGGTATTTTACA	S11	MT1	-0.107209	-0.0322935	G1	MT1-Epi I	0.700314	16.3231	2
GGCAAGTCGCAC_S11	1927	986	9.85989	GGCAAGTCGCAC	S11	MT1	-0.0953635	-0.0133514	G1	MT1-Epi I	0.792428	16.0271	2
CAACGGAGTCAG_S11	1787	1020	10.5764	CAACGGAGTCAG	S11	MT1	-0.0628328	0.198418	G2M	MT1-Epi I	0.734856	18.8003	2
CGGCACGGGAAT_S11	1855	900	9.7035	CGGCACGGGAAT	S11	MT1	-0.104929	-0.0334991	G1	MT1-Epi I	0.76282	12.2493	1
GCCACGACGGGC_S11	1868	989	11.2955	GCCACGACGGGC	S11	MT1	-0.100335	-0.0332128	G1	MT1-Epi I	0.768166	14.1972	1
TCAGCTTGACGA_S11	1827	925	14.8878	TCAGCTTGACGA	S11	MT1	-0.0815753	0.0116787	G2M	MT1-Epi I	0.751305	11.061	1
CGCGGACATAGT_S11	1761	926	17.8876	CGCGGACATAGT	S11	MT1	0.0320907	-0.0347046	S	MT1-Epi I	0.724165	10.7704	1
GTACCGTCGCCA_S11	1850	1061	6.05405	GTACCGTCGCCA	S11	MT1	-0.150865	0.127321	G2M	MT1-Epi III	0.760764	18.2608	2
GTTCCCCGCGCC_S11	1898	1077	8.06112	GTTCCCCGCGCC	S11	MT1	-0.0915351	-0.0356239	G1	MT1-Epi I	0.780502	13.5293	1
GGCCGAGGTCTG_S11	1842	911	10.9663	GGCCGAGGTCTG	S11	MT1	-0.0119312	0.0671037	G2M	MT1-Epi I	0.757474	12.3468	1
GTCGCGATAAGT_S11	1790	910	21.676	GTCGCGATAAGT	S11	MT1	-0.0647357	0.0378843	G2M	MT1-Epi I	0.73609	10.048	1
ATCCAGCTGCCT_S11	1821	1059	9.66502	ATCCAGCTGCCT	S11	MT1	0.0175367	0.080651	G2M	MT1-Epi I	0.748838	9.37753	1
CAAGTGTGTCGN_S11	1762	960	9.47787	CAAGTGTGTCGN	S11	MT1	-0.0616786	-0.107007	G1	MT1-Epi I	0.724576	8.88993	1
TCGGAATCGCTG_S11	1802	1022	7.10322	TCGGAATCGCTG	S11	MT1	-0.017291	0.0264316	G2M	MT1-Epi I	0.741025	18.6335	2
ACCTCGCGACGN_S11	1710	915	10	ACCTCGCGACGN	S11	MT1	-0.0494274	-0.102788	G1	MT1-Epi I	0.703192	7.7664	1
CGAGCAGCGCAC_S11	1865	1037	4.07507	CGAGCAGCGCAC	S11	MT1	-0.0318393	-0.0485684	G1	MT1-Epi I	0.766932	18.6017	2
CGGTTACCTTGA_S11	1675	1004	12.3582	CGGTTACCTTGA	S11	MT1	0.0431876	0.0402954	S	MT1-Epi I	0.688799	6.72603	1
GGTTATAGCGCA_S11	1852	1036	4.85961	GGTTATAGCGCA	S11	MT1	-0.0777697	-0.0295961	G1	MT1-Epi I	0.761586	18.9618	2
CTCAACTGGGGT_S11	1850	899	13.6757	CTCAACTGGGGT	S11	MT1	-0.0827295	-0.0503767	G1	MT1-Epi I	0.760764	12.3468	1
AAGGACAGTTTG_S11	1589	837	16.4884	AAGGACAGTTTG	S11	MT1	-0.0394734	0.105365	G2M	MT1-Epi I	0.653434	11.1652	1
CAGTGTCCTCGG_S11	1862	1008	9.07626	CAGTGTCCTCGG	S11	MT1	-0.0425533	0.000828813	G2M	MT1-Epi I	0.765698	19.0725	2
TTCCCTTCGCAG_S11	1746	962	8.93471	TTCCCTTCGCAG	S11	MT1	-0.0586215	0.0165009	G2M	MT1-Epi I	0.717996	10.2852	1
TGACTGAACCGC_S11	1833	883	11.1293	TGACTGAACCGC	S11	MT1	-0.0716326	-0.00910187	G1	MT1-Epi I	0.753773	11.1558	1
TAATTCACGTTA_S11	1772	938	17.3251	TAATTCACGTTA	S11	MT1	-0.0781354	-0.0479656	G1	MT1-Epi I	0.728688	12.3061	1
GCGTGACAACCG_S11	1859	1047	6.99301	GCGTGACAACCG	S11	MT1	-0.035662	0.0661844	G2M	MT1-Epi I	0.764465	18.9275	2
GGCTCGTGACTG_S11	1792	945	13.3929	GGCTCGTGACTG	S11	MT1	-0.0524902	-0.038035	G1	MT1-Epi I	0.736913	12.2745	1
CAAGTCTTACGT_S11	1704	827	12.7347	CAAGTCTTACGT	S11	MT1	-0.047896	-0.0175407	G1	MT1-Epi I	0.700725	10.5516	1
CCACCTCGCTAT_S11	1795	943	13.8162	CCACCTCGCTAT	S11	MT1	-0.120997	0.0165009	G2M	MT1-Epi I	0.738146	11.0477	1
AGCTGACGCATN_S11	1802	1002	9.54495	AGCTGACGCATN	S11	MT1	0.00337707	0.036965	G2M	MT1-Epi I	0.741025	19.0377	2
CGCTACTCAGTT_S11	1815	990	5.45455	CGCTACTCAGTT	S11	MT1	-0.0792896	0.146007	G2M	MT1-Epi I	0.746371	19.7979	2
GAACACTTCTGA_S11	1750	993	7.82857	GAACACTTCTGA	S11	MT1	-0.0635928	0.0246233	G2M	MT1-Epi I	0.719641	11.0104	1
GTGTTTGGATGT_S11	1855	941	13.0458	GTGTTTGGATGT	S11	MT1	-0.100723	0.0960066	G2M	MT1-Epi I	0.76282	12.0599	1
TTTGGCGCTTAN_S11	1841	984	6.24661	TTTGGCGCTTAN	S11	MT1	-0.0360449	0.0435955	G2M	MT1-Epi I	0.757062	12.3468	1
GAGGACCTAAAG_S11	1647	980	4.00729	GAGGACCTAAAG	S11	MT1	-0.0984206	0.0276371	G2M	MT1-Epi I	0.677285	17.7954	2
TGTGTTATAAGT_S11	1679	921	17.0935	TGTGTTATAAGT	S11	MT1	0.0248166	0.00657022	S	MT1-Epi I	0.690444	10.2674	1
CGGAGGAAGCAC_S11	1726	988	13.905	CGGAGGAAGCAC	S11	MT1	-0.0769868	0.0580621	G2M	MT1-Epi I	0.709772	16.2321	2
CGTCTTCCTAGA_S11	1752	1016	8.27626	CGTCTTCCTAGA	S11	MT1	-0.0245594	0.0234177	G2M	MT1-Epi I	0.720464	14.1326	1
TCTCGTACTGGA_S11	1757	975	10.9846	TCTCGTACTGGA	S11	MT1	-0.0337421	0.185157	G2M	MT1-Epi I	0.72252	14.1561	1
CCCCGCATTCAC_S11	1651	839	22.8346	CCCCGCATTCAC	S11	MT1	0.0366906	0.0577758	G2M	MT1-Epi I	0.67893	6.5127	1
GCGTATCAGCGG_S11	1582	845	19.4058	GCGTATCAGCGG	S11	MT1	0.0144911	0.108379	G2M	MT1-Epi I	0.650556	11.0744	1
GAGCGAGAGTTT_S11	1714	982	8.57643	GAGCGAGAGTTT	S11	MT1	-0.0425419	-0.0940627	G1	MT1-Epi I	0.704837	10.7922	1
TGCGTCTGTCTG_S11	1646	875	12.5152	TGCGTCTGTCTG	S11	MT1	-0.0647357	0.123131	G2M	MT1-Epi I	0.676874	11.5033	1
AGAGTCTGAAAN_S11	1668	941	11.1511	AGAGTCTGAAAN	S11	MT1	-0.0341249	0.162281	G2M	MT1-Epi I	0.685921	16.3802	2
CACGCAATTAAT_S11	1746	916	9.22108	CACGCAATTAAT	S11	MT1	-0.00159425	-0.0347046	G1	MT1-Epi I	0.717996	12.192	1
TGACTTCTTTGC_S11	1680	965	6.4881	TGACTTCTTTGC	S11	MT1	-0.0100169	0.0204039	G2M	MT1-Epi I	0.690856	9.74146	1
TGCAGTTCCAGC_S11	1715	982	8.51312	TGCAGTTCCAGC	S11	MT1	-0.111815	0.0146926	G2M	MT1-Epi I	0.705248	18.3833	2
TTAAGGTCTGCT_S11	1761	982	6.8711	TTAAGGTCTGCT	S11	MT1	-0.0968949	-0.0223629	G1	MT1-Epi I	0.724165	19.2868	2
TGGATCAGGGTA_S11	1657	957	12.1907	TGGATCAGGGTA	S11	MT1	0.138483	0.0297619	S	MT1-Epi I	0.681397	19.874	2
CGATAAGCACGC_S11	1629	824	21.0559	CGATAAGCACGC	S11	MT1	-0.0850095	0.0595841	G2M	MT1-Epi I	0.669883	10.5583	1
GCTTCATGGCAA_S11	1742	1002	4.93685	GCTTCATGGCAA	S11	MT1	-0.0115483	0.0514316	G2M	MT1-Epi VI	0.716351	20.3251	2
CGCAACTTGCGN_S11	1690	863	8.16568	CGCAACTTGCGN	S11	MT1	-0.127506	-0.0925407	G1	MT1-Epi VIII	0.694968	10.2932	1
CCAAACCCTTGC_S11	1817	1023	8.25537	CCAAACCCTTGC	S11	MT1	-0.152762	0.0179928	G2M	MT1-Epi I	0.747193	18.8123	2
ATCGCAGGCTAT_S11	1809	1068	9.34218	ATCGCAGGCTAT	S11	MT1	-0.0846438	-0.0558017	G1	MT1-Epi VI	0.743903	20.3148	2
TAAGCGACTGCA_S11	1645	879	8.32827	TAAGCGACTGCA	S11	MT1	-0.103398	0.00114527	G2M	MT1-Epi I	0.676463	10.2922	1
GAACCTGACATT_S11	1619	925	10.1297	GAACCTGACATT	S11	MT1	-0.0785125	0.0201175	G2M	MT1-Epi I	0.665771	11.1761	1
GAGTATCGCTTG_S11	1703	966	12.3312	GAGTATCGCTTG	S11	MT1	-0.0279936	0.0574593	G2M	MT1-Epi I	0.700314	18.9873	2
TGATTTATCCCC_S11	1657	833	15.9928	TGATTTATCCCC	S11	MT1	-0.000445704	0.142104	G2M	MT1-Epi I	0.681397	8.98973	1
AATAGCACCAAG_S11	1660	942	8.85542	AATAGCACCAAG	S11	MT1	-0.00235995	0.0854732	G2M	MT1-Epi I	0.682631	18.7662	2
CCTGACAAAGTA_S11	1602	876	10.7366	CCTGACAAAGTA	S11	MT1	-0.0325878	0.173131	G2M	MT1-Epi I	0.65878	10.5532	1
CTCCTGTGCTTG_S11	1731	985	10.052	CTCCTGTGCTTG	S11	MT1	-0.0850209	0.088487	G2M	MT1-Epi I	0.711828	16.0283	2
TGTGCTTCCACC_S11	1641	880	7.73918	TGTGCTTCCACC	S11	MT1	-0.13018	-0.0169379	G1	MT1-Epi I	0.674818	12.3468	1
GACGGTCACAGG_S11	1597	818	7.01315	GACGGTCACAGG	S11	MT1	0.101746	-0.0594183	S	MT1-Epi VIII	0.656724	9.34383	1
ACCGCCATGGGC_S11	1609	836	11.6221	ACCGCCATGGGC	S11	MT1	-0.0490446	-0.0389241	G1	MT1-Epi I	0.661659	11.0737	1
CTTCTTCGCCAT_S11	1703	928	12.155	CTTCTTCGCCAT	S11	MT1	-0.123671	-0.0717601	G1	MT1-Epi I	0.700314	14.2434	1
GTGCGTAGACGC_S11	1645	961	7.96353	GTGCGTAGACGC	S11	MT1	-0.00311993	-0.0084991	G1	MT1-Epi I	0.676463	18.4019	2
GGCAGCTTGACC_S11	1685	918	4.56973	GGCAGCTTGACC	S11	MT1	-0.0590044	0.0276371	G2M	MT1-Epi I	0.692912	18.8256	2
ATAAGCATCTAC_S11	1655	855	11.4804	ATAAGCATCTAC	S11	MT1	-0.0490446	0.0671037	G2M	MT1-Epi I	0.680575	11.191	1
CCCGAGGTTTTC_S11	1653	940	8.59044	CCCGAGGTTTTC	S11	MT1	0.0171596	0.0948011	G2M	MT1-Epi I	0.679752	17.7022	2
CCACTGGCTCTT_S11	1635	901	13.578	CCACTGGCTCTT	S11	MT1	-0.0394791	0.0107896	G2M	MT1-Epi I	0.67235	13.5196	1
GTACAAGCGGAT_S11	1607	890	10.1431	GTACAAGCGGAT	S11	MT1	-0.0842552	-0.0919379	G1	MT1-Epi I	0.660836	13.9649	1
TAACGGTCGCAC_S11	1584	853	9.21717	TAACGGTCGCAC	S11	MT1	-0.0723869	0.0933092	G2M	MT1-Epi I	0.651378	11.0881	1
GCGTTGCTGACT_S11	1610	914	12.2981	GCGTTGCTGACT	S11	MT1	0.0852838	0.0535564	S	MT1-Epi I	0.66207	9.06168	1
TCCCGAATTCTG_S11	1641	947	9.99391	TCCCGAATTCTG	S11	MT1	-0.0467475	0.0336649	G2M	MT1-Epi I	0.674818	16.5264	2
GTGGTCCGGAAG_S11	1683	938	9.62567	GTGGTCCGGAAG	S11	MT1	-0.0972663	-0.067827	G1	MT1-Epi I	0.692089	14.1563	1
AGTGATGTCCTC_S11	1633	912	4.71525	AGTGATGTCCTC	S11	MT1	-0.0834952	-0.00789632	G1	MT1-Epi I	0.671528	11.0881	1
GGAGTCTTGAAT_S11	1655	897	10.7553	GGAGTCTTGAAT	S11	MT1	-0.0677984	-0.100663	G1	MT1-Epi I	0.680575	12.293	1
TTCCGCCTCCTC_S11	1590	888	10.7547	TTCCGCCTCCTC	S11	MT1	0.0198453	-0.006088	S	MT1-Epi I	0.653845	16.3259	2
GTAGAGTCAGCG_S11	1554	912	8.62291	GTAGAGTCAGCG	S11	MT1	-0.0375649	-0.0341019	G1	MT1-Epi I	0.639041	11.0291	1
TAGCGGCTATCC_S11	1563	834	17.0186	TAGCGGCTATCC	S11	MT1	-0.102238	0.0803647	G2M	MT1-Epi I	0.642742	7.33289	1
CGCCTGCGACTG_S11	1657	947	6.81955	CGCCTGCGACTG	S11	MT1	-0.0972721	0.0514316	G2M	MT1-Epi I	0.681397	12.2803	1
CGCCCCCTTTCT_S11	1617	816	16.0792	CGCCCCCTTTCT	S11	MT1	0.0914093	-0.025663	S	MT1-Epi I	0.664948	11.5373	1
TATCTTGATATT_S11	1696	938	9.55189	TATCTTGATATT	S11	MT1	-0.0390962	0.167104	G2M	MT1-Epi I	0.697435	14.1614	1
CATAATGGCTTT_S11	1635	888	8.80734	CATAATGGCTTT	S11	MT1	-0.0417762	0.0270344	G2M	MT1-Epi I	0.67235	12.3468	1
GTCACATGCGAN_S11	1591	903	6.91389	GTCACATGCGAN	S11	MT1	-0.0367992	0.093912	G2M	MT1-Epi I	0.654257	14.1501	1
ATCCTAGGCGTC_S11	1625	926	3.75385	ATCCTAGGCGTC	S11	MT1	-0.0666556	0.043912	G2M	MT1-Epi I	0.668238	17.2478	3
TAGTAGTTAGCT_S11	1553	807	22.1507	TAGTAGTTAGCT	S11	MT1	-0.030285	0.121323	G2M	MT1-Epi I	0.63863	11.4704	1
ATCGGTTTTCTT_S11	1484	827	15.027	ATCGGTTTTCTT	S11	MT1	-0.0631986	0.0511453	G2M	MT1-Epi I	0.610256	11.0502	1
TCGACTTCCGCN_S11	1569	909	7.07457	TCGACTTCCGCN	S11	MT1	-0.0528788	-0.00789632	G1	MT1-Epi VIII	0.64521	13.8122	1
AACAGAGTACCA_S11	1538	846	12.3537	AACAGAGTACCA	S11	MT1	-0.0827181	0.055651	G2M	MT1-Epi I	0.632462	11.1624	1
CAGCTACGATTT_S11	1539	883	8.25211	CAGCTACGATTT	S11	MT1	-0.118312	-0.0476492	G1	MT1-Epi I	0.632873	20.1682	2
TTTTCCCGCCCC_S11	1440	815	11.5972	TTTTCCCGCCCC	S11	MT1	-0.00196567	-0.0422242	G1	MT1-Epi I	0.592162	9.98264	1
CGTAGTCCCAGC_S11	1574	853	11.0546	CGTAGTCCCAGC	S11	MT1	-0.0256966	0.0505425	G2M	MT1-Epi I	0.647266	10.986	1
TGTGCTCTGACC_S11	1607	938	6.7206	TGTGCTCTGACC	S11	MT1	-0.0708612	0.0110759	G2M	MT1-Epi I	0.660836	20.1434	2
GTCCCACACCGA_S11	1574	862	9.27573	GTCCCACACCGA	S11	MT1	-0.0387134	0.0628843	G2M	MT1-Epi I	0.647266	10.5478	1
CTTCGCTTGGAT_S11	1508	856	7.22812	CTTCGCTTGGAT	S11	MT1	-0.0237823	-0.0253767	G1	MT1-Epi I	0.620125	6.78224	1
TATTCAACACGT_S11	1633	959	9.4305	TATTCAACACGT	S11	MT1	-6.29e-05	-0.123568	G1	MT1-Epi I	0.671528	20.2166	2
CCGTCTTCACTG_S11	1545	873	11.9094	CCGTCTTCACTG	S11	MT1	-0.123671	0.00384268	G2M	MT1-Epi I	0.63534	11.7745	1
GTTCGATGGGAC_S11	1517	831	15.6889	GTTCGATGGGAC	S11	MT1	-0.0440676	-0.0512658	G1	MT1-Epi I	0.623826	10.7956	1
TCTCTGAACGCT_S11	1612	981	4.65261	TCTCTGAACGCT	S11	MT1	-0.0425476	0.0228149	G2M	MT1-Epi I	0.662892	18.6656	2
GAGAAACATAAC_S11	1323	810	11.6402	GAGAAACATAAC	S11	MT1	-0.0631928	0.057173	G2M	MT1-Epi I	0.544049	10.9717	1
TCACGGTGACGT_S11	1545	870	17.6052	TCACGGTGACGT	S11	MT1	0.00147997	-0.0274714	S	MT1-Epi I	0.63534	12.2945	1
ACGCCGCCCAAC_S11	1585	972	4.92114	ACGCCGCCCAAC	S11	MT1	-0.0566958	-0.0669379	G1	MT1-Epi I	0.651789	17.9066	2
CCGGTATCCCTC_S11	1524	893	12.1391	CCGGTATCCCTC	S11	MT1	-0.069707	0.00476191	G2M	MT1-Epi I	0.626705	11.0687	1
CAGAAGTTTGAN_S11	1502	828	10.3862	CAGAAGTTTGAN	S11	MT1	-0.0115426	0.0957203	G2M	MT1-Epi VIII	0.617658	11.0881	1
CCCGCAACAGGC_S11	1553	872	9.59433	CCCGCAACAGGC	S11	MT1	-0.0433019	-0.0389241	G1	MT1-Epi I	0.63863	13.9329	1
TCTGGTCAGCGC_S11	1615	983	5.387	TCTGGTCAGCGC	S11	MT1	-0.0260851	0.105651	G2M	MT1-Epi I	0.664126	16.9924	3
AGTGAACAGTGA_S11	1444	912	6.5097	AGTGAACAGTGA	S11	MT1	-0.0329707	-0.0280741	G1	MT1-Epi I	0.593807	14.2499	1
TCACAAGTCTTN_S11	1521	900	13.478	TCACAAGTCTTN	S11	MT1	0.0244394	0.0408981	G2M	MT1-Epi I	0.625471	12.2115	1
CGGGACTACCAC_S11	1508	875	4.64191	CGGGACTACCAC	S11	MT1	-0.056313	-0.0320072	G1	MT1-Epi I	0.620125	13.9181	1
CCCGGGACTGCC_S11	1600	870	3.75	CCCGGGACTGCC	S11	MT1	-0.0410162	-0.0328963	G1	MT1-Epi III	0.657958	18.0265	2
TTTCGGCAATCA_S11	1581	828	14.4845	TTTCGGCAATCA	S11	MT1	0.0144854	0.0595841	G2M	MT1-Epi I	0.650144	11.0881	1
CCCCCCGGACGG_S11	1550	988	8.51613	CCCCCCGGACGG	S11	MT1	-0.0329707	-0.00580169	G1	MT1-Epi I	0.637396	11.5156	1
AAGCGTCGGACA_S11	1483	861	5.93392	AAGCGTCGGACA	S11	MT1	-0.0540159	-0.0798825	G1	MT1-Epi I	0.609844	10.7777	1
GGTGCTCGCGAA_S11	1490	925	10.4027	GGTGCTCGCGAA	S11	MT1	0.025588	0.0541591	G2M	MT1-Epi I	0.612723	11.6837	1
CAGGAGACCATG_S11	1535	846	10.3583	CAGGAGACCATG	S11	MT1	-0.0547816	-0.0512658	G1	MT1-Epi I	0.631228	12.3468	1
CAACGCCCTTCC_S11	1553	886	6.31037	CAACGCCCTTCC	S11	MT1	-0.0387134	-0.0121157	G1	MT1-Epi I	0.63863	18.9334	2
AGCCGAAGCTCA_S11	1581	900	3.92157	AGCCGAAGCTCA	S11	MT1	-0.142048	0.0848704	G2M	MT1-Epi I	0.650144	19.7919	2
ACCACCCAATGT_S11	1412	806	17.2096	ACCACCCAATGT	S11	MT1	-0.0471246	0.0388035	G2M	MT1-Epi I	0.580648	12.2749	1
CGATGCCCCTCA_S11	1547	855	6.65805	CGATGCCCCTCA	S11	MT1	-0.00426847	0.0658981	G2M	MT1-Epi I	0.636163	14.0922	1
GCGGCCGCCGTC_S11	1518	819	13.1094	GCGGCCGCCGTC	S11	MT1	-0.0639643	0.122242	G2M	MT1-Epi I	0.624237	11.0881	1
GGCGTAGTGTAN_S11	1470	820	13.1973	GGCGTAGTGTAN	S11	MT1	-0.00579415	-0.00066305	G1	MT1-Epi I	0.604499	10.787	1
GCATATTTTCGA_S11	1488	866	4.90591	GCATATTTTCGA	S11	MT1	-0.0892322	0.00565099	G2M	MT1-Epi VIII	0.611901	12.0581	1
AGATCCACCTTT_S11	1502	864	7.65646	AGATCCACCTTT	S11	MT1	0.0175425	0.0652954	G2M	MT1-Epi I	0.617658	20.0393	2
GTCGTTGAAGAG_S11	1504	889	7.84574	GTCGTTGAAGAG	S11	MT1	-0.0413876	-0.0871157	G1	MT1-Epi I	0.61848	19.9653	2
TGGCATACGTCN_S11	1509	910	11.3983	TGGCATACGTCN	S11	MT1	-0.0360277	0.0201175	G2M	MT1-Epi I	0.620536	11.4945	1
TTCCGCCGCATT_S11	1483	830	9.37289	TTCCGCCGCATT	S11	MT1	-0.0540159	0.102954	G2M	MT1-Epi I	0.609844	18.6186	2
ATATATTCCATC_S11	1485	870	5.99327	ATATATTCCATC	S11	MT1	-0.0758326	-0.0157324	G1	MT1-Epi III	0.610667	14.1574	1
TCCCGGCACATG_S11	1461	803	11.9781	TCCCGGCACATG	S11	MT1	-0.0107655	0.0315702	G2M	MT1-Epi I	0.600798	11.0881	1
CCGCTAAGCGCC_S11	1442	829	12.8294	CCGCTAAGCGCC	S11	MT1	-0.0333535	0.0541591	G2M	MT1-Epi I	0.592984	19.9566	2
TTAGATCGTACG_S11	1414	877	8.69873	TTAGATCGTACG	S11	MT1	-0.032965	0.0493369	G2M	MT1-Epi I	0.58147	8.60157	1
GGCTTAATGCAN_S11	1422	857	9.84529	GGCTTAATGCAN	S11	MT1	-0.0276051	0.0303647	G2M	MT1-Epi I	0.58476	11.4148	1
ACTCGATATGAG_S11	1387	894	7.78659	ACTCGATATGAG	S11	MT1	-0.0651071	0.11079	G2M	MT1-Epi I	0.570367	10.6933	1
ATTGGCGATTAA_S11	1471	911	3.33107	ATTGGCGATTAA	S11	MT1	-0.082341	-0.081088	G1	MT1-Epi I	0.60491	18.1276	2
GAGAAAGTGACN_S11	1452	855	6.81818	GAGAAAGTGACN	S11	MT1	-0.00962264	0.127954	G2M	MT1-Epi VIII	0.597097	17.657	2
AGAAGCTACGCG_S11	1434	834	11.9944	AGAAGCTACGCG	S11	MT1	-0.101083	-0.0226492	G1	MT1-Epi I	0.589695	11.042	1
GCATCGCGCCCG_S11	1470	870	3.7415	GCATCGCGCCCG	S11	MT1	-0.106832	0.0282399	G2M	MT1-Epi I	0.604499	13.8975	1
GGGCACCAGGCG_S11	1458	842	6.65295	GGGCACCAGGCG	S11	MT1	-0.123289	-0.00488246	G1	MT1-Epi I	0.599564	11.0881	1
AGATTCTATCCT_S11	1437	865	7.30689	AGATTCTATCCT	S11	MT1	-0.0551702	0.0646926	G2M	MT1-Epi I	0.590928	10.793	1
CTGCCCCACAGC_S11	1473	807	6.78887	CTGCCCCACAGC	S11	MT1	-0.0777468	0.0888035	G2M	MT1-Epi I	0.605732	11.1658	1
GGGTTTACGAGC_S11	1424	877	6.5309	GGGTTTACGAGC	S11	MT1	-0.069707	0.122529	G2M	MT1-Epi I	0.585582	18.7513	2
AGACATTCGCGA_S11	1453	843	5.71232	AGACATTCGCGA	S11	MT1	-0.0230223	0.0195148	G2M	MT1-Epi VI	0.597508	20.1213	2
GAACGAAGCTCT_S11	1500	871	5.13333	GAACGAAGCTCT	S11	MT1	-0.0551702	-0.00970464	G1	MT1-Epi I	0.616835	18.1429	2
GCAGGTGACCCA_S11	1417	831	3.88144	GCAGGTGACCCA	S11	MT1	-0.0731526	0.0607896	G2M	MT1-Epi I	0.582704	18.103	2
CAACTTGAGCGC_S11	1480	851	7.63514	CAACTTGAGCGC	S11	MT1	0.00453704	0.0388035	G2M	MT1-Epi I	0.608611	11.0798	1
GTGTTCACTCTT_S11	1413	811	4.38783	GTGTTCACTCTT	S11	MT1	-0.11066	0.0595841	G2M	MT1-Epi VIII	0.581059	12.3421	1
TCAAACCACAAT_S11	1339	813	13.1441	TCAAACCACAAT	S11	MT1	-0.0264508	0.0749397	G2M	MT1-Epi I	0.550628	11.51	1
GTACGTTCTTGC_S11	1461	840	9.37714	GTACGTTCTTGC	S11	MT1	-0.0191881	-0.0687462	G1	MT1-Epi I	0.600798	16.8428	2
ATGGGTCAGGCG_S11	1384	843	8.02023	ATGGGTCAGGCG	S11	MT1	-0.0505703	0.112598	G2M	MT1-Epi I	0.569133	8.53746	1
AGCATCAACATT_S11	1333	807	11.0278	AGCATCAACATT	S11	MT1	0.0366906	0.138201	G2M	MT1-Epi I	0.548161	15.2765	1
TGGAGTGGACCC_S11	1335	805	8.08989	TGGAGTGGACCC	S11	MT1	-0.108358	0.00415913	G2M	MT1-Epi VIII	0.548983	11.8379	1
GCGACGCCCACC_S11	1367	858	7.09583	GCGACGCCCACC	S11	MT1	-0.0609015	-0.00910187	G1	MT1-Epi I	0.562143	14.2369	1
CGTCAATTTACA_S11	1348	839	6.67656	CGTCAATTTACA	S11	MT1	-0.0639643	0.0951175	G2M	MT1-Epi I	0.554329	18.0747	2
ACCGCCAGTAGG_S11	1416	852	7.13277	ACCGCCAGTAGG	S11	MT1	-0.0440618	0.0107896	G2M	MT1-Epi I	0.582293	13.8112	1
TTGTCGCCCCCT_S11	1411	805	9.42594	TTGTCGCCCCCT	S11	MT1	-0.112569	-0.0792797	G1	MT1-Epi I	0.580236	13.9328	1
TATCTAACTCTT_S11	1328	805	9.48795	TATCTAACTCTT	S11	MT1	-0.00693127	0.133379	G2M	MT1-Epi I	0.546105	10.9165	1
CCCATCCGTTGT_S11	1381	823	7.0239	CCCATCCGTTGT	S11	MT1	-0.088838	-6.03e-05	G1	MT1-Epi I	0.5679	17.4638	2
TTATACATGCCA_S11	1307	813	8.79878	TTATACATGCCA	S11	MT1	0.019851	0.136995	G2M	MT1-Epi I	0.537469	7.5604	1
GTACCACCATAA_S11	1269	820	6.22537	GTACCACCATAA	S11	MT1	-0.0727641	-0.0738547	G1	MT1-Epi I	0.521843	14.1611	1
CTACGGACCGCT_S11	1401	910	3.78301	CTACGGACCGCT	S11	MT1	-0.083101	0.0921037	G2M	MT1-Epi I	0.576124	14.148	1
GCTCTATATTTN_S11	1305	802	8.50575	GCTCTATATTTN	S11	MT1	-0.0276051	-0.0702381	G1	MT1-Epi I	0.536647	20.0862	2
GTTGAGCGCATN_S11	1328	824	8.65964	GTTGAGCGCATN	S11	MT1	-0.0310507	0.109584	G2M	MT1-Epi I	0.546105	17.6965	2
TCGCAGCCCGAC_S11	1335	823	2.3221	TCGCAGCCCGAC	S11	MT1	0.0481646	-0.0780741	S	MT1-Epi I	0.548983	20.194	2
TTGTCGTAGTAC_S11	1256	826	4.53822	TTGTCGTAGTAC	S11	MT1	-0.0800267	0.0339813	G2M	MT1-Epi I	0.516497	18.6724	2
CTCCACATCCGC_S2	6999	2548	2.88613	CTCCACATCCGC	S2	MT1	-0.0772097	0.219274	G2M	MT1-Epi I	2.87815	17.6496	2
AGTGCACTTACT_S2	5214	2239	2.3015	AGTGCACTTACT	S2	MT1	-0.103546	0.0346896	G2M	MT1-Epi I	2.14412	19.2613	2
TACCTACCGCCC_S2	5004	2194	4.39648	TACCTACCGCCC	S2	MT1	-0.241303	0.0374171	G2M	MT1-Epi I	2.05776	20.0678	2
CGGCCATCGCAT_S2	4671	2137	4.51723	CGGCCATCGCAT	S2	MT1	-0.162442	0.0663502	G2M	MT1-Epi I	1.92083	20.0445	2
GACCTTTCAAGT_S2	3709	1736	9.6522	GACCTTTCAAGT	S2	MT1	-0.0544788	0.109177	G2M	MT1-Epi I	1.52523	11.4177	1
CTCGCGTCTATG_S2	3831	1700	8.37901	CTCGCGTCTATG	S2	MT1	-0.108055	0.145313	G2M	MT1-Epi I	1.5754	18.1178	2
GGTTTCGACCCA_S2	3567	1697	6.95262	GGTTTCGACCCA	S2	MT1	-0.0441418	-0.0122061	G1	MT1-Epi I	1.46683	14.2105	1
CCTCCTAACAGC_S2	3486	1595	7.60184	CCTCCTAACAGC	S2	MT1	-0.116089	-0.013698	G1	MT1-Epi I	1.43353	11.4658	1
GACGAGTATGCC_S2	3421	1567	6.37241	GACGAGTATGCC	S2	MT1	-0.0349649	-0.00887583	G1	MT1-Epi I	1.4068	14.2499	1
CCTGTCATTTTG_S2	3394	1671	7.63111	CCTGTCATTTTG	S2	MT1	-0.0751411	0.25648	G2M	MT1-Epi I	1.39569	16.3023	2
GAATGGGTGTCA_S2	3129	1581	3.03611	GAATGGGTGTCA	S2	MT1	-0.0969521	0.139316	G2M	MT1-Epi I	1.28672	17.4638	2
CGACCTTCTGAC_S2	3214	1589	2.64468	CGACCTTCTGAC	S2	MT1	-0.112272	0.0278632	G2M	MT1-Epi I	1.32167	12.3468	1
TTTCCTTCGATC_S2	3294	1577	5.28233	TTTCCTTCGATC	S2	MT1	0.00829124	-0.0486287	S	MT1-Epi I	1.35457	20.1359	2
CTAGGCCCCATT_S2	3172	1459	6.49433	CTAGGCCCCATT	S2	MT1	-0.109957	-0.0462176	G1	MT1-Epi I	1.3044	17.6952	2
CTGTACAACTTT_S2	2879	1466	4.44599	CTGTACAACTTT	S2	MT1	0.0316507	0.122152	G2M	MT1-Epi I	1.18391	12.2985	1
CTGTAGAGTAAT_S2	3074	1498	4.78204	CTGTAGAGTAAT	S2	MT1	-0.11646	0.141124	G2M	MT1-Epi I	1.2641	13.5771	1
GAAGATGTAATN_S2	2883	1450	4.61325	GAAGATGTAATN	S2	MT1	-0.073964	0.123071	G2M	MT1-Epi I	1.18556	18.1807	2
GCTAGTGGAGGG_S2	2982	1286	15.1576	GCTAGTGGAGGG	S2	MT1	-0.0391362	0.0565099	G2M	MT1-Epi I	1.22627	13.7968	1
CCACTCACAACG_S2	2874	1440	8.10717	CCACTCACAACG	S2	MT1	0.0067827	-0.0115732	S	MT1-Epi I	1.18186	13.9283	1
GGCTTCGAGTGG_S2	2818	1450	6.49397	GGCTTCGAGTGG	S2	MT1	-0.137877	0.100482	G2M	MT1-Epi I	1.15883	14.1354	1
CACTTAAATTGA_S2	2818	1467	3.65507	CACTTAAATTGA	S2	MT1	-0.0659413	0.0700573	G2M	MT1-Epi VIII	1.15883	19.3351	2
TTCGCCCCGGAA_S2	2710	1405	4.79705	TTCGCCCCGGAA	S2	MT1	-0.0525245	0.12821	G2M	MT1-Epi I	1.11442	11.0272	1
CGGCTACGCCAT_S2	2789	1541	3.58551	CGGCTACGCCAT	S2	MT1	-0.0429704	0.0682489	G2M	MT1-Epi I	1.1469	16.2933	3
AGCCATCACGCT_S2	2897	1452	2.93407	AGCCATCACGCT	S2	MT1	-0.0448904	0.0254822	G2M	MT1-Epi I	1.19131	20.3524	2
TTGAACATGACA_S2	2502	1276	9.63229	TTGAACATGACA	S2	MT1	-0.0823695	-0.0115431	G1	MT1-Epi I	1.02888	11.1067	1
AATGTCCGAATA_S2	2703	1413	6.84425	AATGTCCGAATA	S2	MT1	-0.105729	-0.0555455	G1	MT1-Epi I	1.11154	14.2453	1
TAGGACAAAACT_S2	2519	1407	5.71655	TAGGACAAAACT	S2	MT1	-0.115289	-0.0446956	G1	MT1-Epi I	1.03587	16.3463	2
CTGAACTGTTCT_S2	2499	1190	14.8459	CTGAACTGTTCT	S2	MT1	-0.112603	-0.0754069	G1	MT1-Epi I	1.02765	11.0716	1
TTCGTATAGACG_S2	2488	1334	7.43569	TTCGTATAGACG	S2	MT1	-0.13174	-0.0130651	G1	MT1-Epi I	1.02312	12.3328	1
ACATTATACCCC_S2	2469	1170	9.032	ACATTATACCCC	S2	MT1	0.0469818	-0.00583183	S	MT1-Epi I	1.01531	11.2671	1
GAAGTGATATCN_S2	2487	1326	4.98593	GAAGTGATATCN	S2	MT1	0.00219995	0.0664708	G2M	MT1-Epi I	1.02271	20.2627	2
TTCAATCGACGC_S2	2593	1294	2.85384	TTCAATCGACGC	S2	MT1	-0.0460275	0.166757	G2M	MT1-Epi I	1.0663	19.6792	2
TGCACCCACAGT_S2	2501	1362	2.2391	TGCACCCACAGT	S2	MT1	-0.0548273	0.00349608	G2M	MT1-Epi I	1.02847	20.3066	2
GCCTTTCAATGT_S2	2513	1437	6.00875	GCCTTTCAATGT	S2	MT1	0.0140625	0.0553044	G2M	MT1-Epi VI	1.0334	20.3494	2
GCGGTTTGAGTC_S2	2385	1172	5.99581	GCGGTTTGAGTC	S2	MT1	-0.00239423	0.0511151	G2M	MT1-Epi I	0.980768	11.1754	1
TTCTCATACCGC_S2	2517	1308	5.00596	TTCTCATACCGC	S2	MT1	-0.104192	0.139346	G2M	MT1-Epi I	1.03505	20.5418	2
GCCGGTTCCTCG_S2	2456	1361	2.64658	GCCGGTTCCTCG	S2	MT1	-0.152419	0.00742917	G2M	MT1-Epi VI	1.00996	20.5151	2
GAACCAATTTGT_S2	2329	1265	8.75912	GAACCAATTTGT	S2	MT1	-0.0976721	0.101401	G2M	MT1-Epi I	0.95774	19.2996	2
GTCCAGGAACAC_S2	2254	1195	11.3132	GTCCAGGAACAC	S2	MT1	-0.164648	-0.0329265	G1	MT1-Epi I	0.926898	11.0595	1
TACTTTTACGTT_S2	2265	1127	10.0662	TACTTTTACGTT	S2	MT1	-0.0517417	0.0700874	G2M	MT1-Epi I	0.931421	10.5603	1
TCCCAGGCCGAG_S2	2354	1018	5.64996	TCCCAGGCCGAG	S2	MT1	0.00450275	0.0706902	G2M	MT1-Epi I	0.96802	14.1545	1
AGCATTTAAGCT_S2	2190	1291	5.20548	AGCATTTAAGCT	S2	MT1	-0.0927007	0.11406	G2M	MT1-Epi I	0.90058	11.0905	1
GCACGCAGGCAT_S2	2280	1253	5.08772	GCACGCAGGCAT	S2	MT1	-0.109158	0.14569	G2M	MT1-Epi VIII	0.93759	17.685	2
AGTCACTGACCT_S2	2316	1236	3.45423	AGTCACTGACCT	S2	MT1	-0.0284165	0.122785	G2M	MT1-Epi I	0.952394	17.6975	2
CGCAGCGCACGT_S2	2406	1215	3.03408	CGCAGCGCACGT	S2	MT1	0.0133026	-0.0651597	S	MT1-Epi I	0.989404	20.3392	2
TGCCGCGATTAT_S2	2264	1096	12.2792	TGCCGCGATTAT	S2	MT1	0.0263308	0.0285262	G2M	MT1-Epi I	0.93101	12.0381	1
CCACGATACATT_S2	2246	1279	3.56189	CCACGATACATT	S2	MT1	-0.0284108	0.101401	G2M	MT1-Epi I	0.923608	18.773	2
CGTCGGTCGCAA_S2	2255	1137	6.51885	CGTCGGTCGCAA	S2	MT1	-0.163499	0.060443	G2M	MT1-Epi I	0.927309	17.6684	2
GGATAGAATTGG_S2	2075	1156	7.51807	GGATAGAATTGG	S2	MT1	-0.0919293	0.00232067	G2M	MT1-Epi I	0.853289	11.5303	1
CGTCGCCTGGCG_S2	2356	1270	2.24958	CGTCGCCTGGCG	S2	MT1	0.0381706	-0.0498041	S	MT1-Epi I	0.968843	20.1305	2
ACTGGAGCTAGA_S2	2040	1013	15.2941	ACTGGAGCTAGA	S2	MT1	-0.0421648	0.0565401	G2M	MT1-Epi VIII	0.838896	12.287	1
GTGCGTCATTCN_S2	2144	1217	3.49813	GTGCGTCATTCN	S2	MT1	-0.0946036	-0.0256932	G1	MT1-Epi I	0.881663	17.3293	2
GTCACCTGCAAT_S2	2174	1243	2.29991	GTCACCTGCAAT	S2	MT1	-0.0486903	0.0652652	G2M	MT1-Epi I	0.894	18.1266	2
TCGCGTCTACCG_S2	2088	1138	11.3027	TCGCGTCTACCG	S2	MT1	0.113586	0.0255124	S	MT1-Epi I	0.858635	10.8722	1
CTACCGATTTTC_S2	1947	1040	10.2209	CTACCGATTTTC	S2	MT1	-0.0528788	0.0333484	G2M	MT1-Epi I	0.800652	12.3019	1
AACTTTACGTCG_S2	2086	1093	6.13615	AACTTTACGTCG	S2	MT1	0.00221709	-0.0531043	S	MT1-Epi I	0.857812	16.305	2
AAGCCAGGACCC_S2	2131	1166	4.03566	AAGCCAGGACCC	S2	MT1	-0.0693527	-0.0268987	G1	MT1-Epi I	0.876317	14.2499	1
GGACCTCGGGCT_S2	2080	1114	6.25	GGACCTCGGGCT	S2	MT1	-0.0494503	-0.0386377	G1	MT1-Epi I	0.855345	19.4477	2
ATGCCCATTCTG_S2	2047	1193	6.15535	ATGCCCATTCTG	S2	MT1	-0.0819753	0.24991	G2M	MT1-Epi I	0.841775	14.1731	1
TACCCCGGAAAT_S2	2011	1173	4.17703	TACCCCGGAAAT	S2	MT1	-0.159665	0.101432	G2M	MT1-Epi I	0.82697	19.2546	2
CCAGTCGCCTTG_S2	2096	1177	3.53053	CCAGTCGCCTTG	S2	MT1	0.126214	0.286965	G2M	MT1-Epi I	0.861924	20.5141	2
ACCTCCAGTACG_S2	1961	1125	4.64049	ACCTCCAGTACG	S2	MT1	-0.130191	-0.0100211	G1	MT1-Epi I	0.806409	12.2818	1
CAAGCCCTTCTC_S2	2026	1129	8.78578	CAAGCCCTTCTC	S2	MT1	-0.0333707	-0.0808017	G1	MT1-Epi VIII	0.833139	13.8948	1
CCCTCGAACTTN_S2	2009	1140	2.43902	CCCTCGAACTTN	S2	MT1	-0.0471532	0.0679928	G2M	MT1-Epi I	0.826148	19.0129	2
TCCTGATGAAAT_S2	1916	1148	3.13152	TCCTGATGAAAT	S2	MT1	0.0512103	0.0571429	G2M	MT1-Epi I	0.787904	19.9979	2
TTGGTCCGGAAT_S2	1990	1069	7.28643	TTGGTCCGGAAT	S2	MT1	0.00260566	0.130335	G2M	MT1-Epi I	0.818335	18.6185	2
CTACCGCCTAAG_S2	1947	1048	8.98819	CTACCGCCTAAG	S2	MT1	-0.0467646	0.145404	G2M	MT1-Epi I	0.800652	11.4887	1
GATTGGTTGAGA_S2	1962	1025	10.0917	GATTGGTTGAGA	S2	MT1	-0.102638	-0.00158228	G1	MT1-Epi I	0.806821	18.819	2
CCTAAGCCAGTT_S2	1972	1092	7.40365	CCTAAGCCAGTT	S2	MT1	-0.0842724	-0.0100211	G1	MT1-Epi I	0.810933	18.1102	2
GCAGTGGCGGCA_S2	2042	1148	4.06464	GCAGTGGCGGCA	S2	MT1	-0.0716441	0.145087	G2M	MT1-Epi I	0.839718	20.1111	2
GGTGAGGTTAGA_S2	1954	1041	7.72774	GGTGAGGTTAGA	S2	MT1	0.012554	0.108062	G2M	MT1-Epi I	0.803531	18.3022	2
CAATGACTATTC_S2	1932	1124	3.72671	CAATGACTATTC	S2	MT1	-0.0268622	0.0155817	G2M	MT1-Epi I	0.794484	20.1474	2
GGGCACATACAC_S2	1901	1129	5.83903	GGGCACATACAC	S2	MT1	-0.107226	0.0125678	G2M	MT1-Epi I	0.781736	11.7695	1
TAACATGCCAGT_S2	1926	1191	6.38629	TAACATGCCAGT	S2	MT1	-0.035662	-0.026296	G1	MT1-Epi I	0.792016	20.1039	2
CTGCATTCCACA_S2	1909	1013	4.87166	CTGCATTCCACA	S2	MT1	-0.0341364	0.0185955	G2M	MT1-Epi I	0.785026	18.1162	2
CGTTTAGTTCAT_S2	1849	985	11.4116	CGTTTAGTTCAT	S2	MT1	-0.00426847	-0.00126582	G1	MT1-Epi I	0.760352	16.3317	2
TTCCCTGAGGAN_S2	1824	1017	6.85307	TTCCCTGAGGAN	S2	MT1	-0.0146111	-0.0202682	G1	MT1-Epi I	0.750072	10.5464	1
CCAGGACATCAC_S2	1945	1123	8.12339	CCAGGACATCAC	S2	MT1	-0.0635985	-0.00129596	G1	MT1-Epi I	0.79983	14.2499	1
TAACTCAGATCA_S2	1802	1028	8.49057	TAACTCAGATCA	S2	MT1	-0.00580558	0.105048	G2M	MT1-Epi I	0.741025	18.9872	2
TTGGTTTCGTTT_S2	1878	979	16.6134	TTGGTTTCGTTT	S2	MT1	-0.0406276	0.00866486	G2M	MT1-Epi I	0.772278	20.1251	2
ATATATGTATTG_S2	1911	998	10.8844	ATATATGTATTG	S2	MT1	-0.0662728	0.0224985	G2M	MT1-Epi I	0.785848	12.2971	1
GATCCCAGCCAC_S2	1889	1112	3.38804	GATCCCAGCCAC	S2	MT1	-0.0988149	-0.0570072	G1	MT1-Epi I	0.776801	18.2595	2
TCATCCCACTGA_S2	1829	1000	5.68617	TCATCCCACTGA	S2	MT1	-0.0593872	0.0282399	G2M	MT1-Epi I	0.752128	14.1563	1
ATTGCTCAGCAC_S2	1796	957	5.62361	ATTGCTCAGCAC	S2	MT1	-0.135551	0.0776371	G2M	MT1-Epi VIII	0.738557	11.832	1
ATCCGTAATGAT_S2	1791	1074	4.1876	ATCCGTAATGAT	S2	MT1	-0.0635985	0.030651	G2M	MT1-Epi I	0.736501	18.7321	2
CCGATTTACTTN_S2	1848	1083	2.5974	CCGATTTACTTN	S2	MT1	-0.114889	0.0734177	G2M	MT1-Epi I	0.759941	19.8987	2
GTCAATCAACTT_S2	1703	1004	5.04991	GTCAATCAACTT	S2	MT1	-0.0191996	0.173418	G2M	MT1-Epi I	0.700314	10.7997	1
TTGTTCTTGCTG_S2	1860	1043	5.37634	TTGTTCTTGCTG	S2	MT1	-0.0739297	0.0734177	G2M	MT1-Epi VIII	0.764876	13.8973	1
CGGAAGACAATT_S2	1788	992	2.68456	CGGAAGACAATT	S2	MT1	-0.0835067	0.0966094	G2M	MT1-Epi I	0.735268	13.8975	1
ACGATCGCGCAT_S2	1896	1000	5.11603	ACGATCGCGCAT	S2	MT1	-0.0410219	-0.0136377	G1	MT1-Epi I	0.77968	14.0329	1
AGCTTTTTCAGG_S2	1802	908	14.04	AGCTTTTTCAGG	S2	MT1	-0.0609072	-0.00700723	G1	MT1-Epi I	0.741025	12.079	1
GTGAGGCGCATG_S2	1917	1064	7.09442	GTGAGGCGCATG	S2	MT1	-0.104169	0.0788427	G2M	MT1-Epi I	0.788315	20.2041	2
TAGATCGCAATC_S2	1832	1076	2.23799	TAGATCGCAATC	S2	MT1	0.0339878	0.299623	G2M	MT1-Epi I	0.753361	20.5335	2
CAACTATTTTCT_S2	1758	973	13.9932	CAACTATTTTCT	S2	MT1	-0.14358	-0.000979506	G1	MT1-Epi I	0.722931	17.4699	2
AGAGCCTTATGA_S2	1789	1033	3.80101	AGAGCCTTATGA	S2	MT1	0.00604558	0.0393761	G2M	MT1-Epi II	0.735679	13.8762	1
CTACGAACGGAA_S2	1804	993	6.76275	CTACGAACGGAA	S2	MT1	-0.0410162	-0.0916516	G1	MT1-Epi I	0.741847	19.2303	2
GCTTCTTTGGTT_S2	1720	922	15.407	GCTTCTTTGGTT	S2	MT1	-0.00847981	0.0195148	G2M	MT1-Epi I	0.707304	12.298	1
CGAGTAACCTCT_S2	1858	1093	3.65985	CGAGTAACCTCT	S2	MT1	-0.0743183	-0.0440627	G1	MT1-Epi I	0.764053	19.5375	2
GCCACAAGTATC_S2	1766	981	5.88901	GCCACAAGTATC	S2	MT1	0.0412619	0.00444545	S	MT1-Epi VIII	0.726221	12.3079	1
CCCGACGGTCCC_S2	1836	1057	3.7037	CCCGACGGTCCC	S2	MT1	-0.0532674	0.0228149	G2M	MT1-Epi I	0.755006	17.426	2
CGTCCTTCACCT_S2	1721	890	9.0645	CGTCCTTCACCT	S2	MT1	0.016771	0.0854732	G2M	MT1-Epi I	0.707716	10.7682	1
CTCAGGCCCGTN_S2	1744	1083	3.03899	CTCAGGCCCGTN	S2	MT1	0.0806839	0.0032399	S	MT1-Epi I	0.717174	11.4277	1
TCGGTTCCGCTT_S2	1813	1008	13.6238	TCGGTTCCGCTT	S2	MT1	-0.058233	0.114979	G2M	MT1-Epi I	0.745548	14.1757	1
AGAGAGGTCCCA_S2	1737	878	8.29016	AGAGAGGTCCCA	S2	MT1	-0.00121711	0.0616787	G2M	MT1-Epi I	0.714295	12.2844	1
TCCGCTTGAGTN_S2	1778	1096	2.3622	TCCGCTTGAGTN	S2	MT1	0.0163882	0.132746	G2M	MT1-Epi I	0.731155	20.3057	2
GCGAGAATTTTN_S2	1681	986	6.36526	GCGAGAATTTTN	S2	MT1	0.0707298	0.19902	G2M	MT1-Epi VIII	0.691267	11.0414	1
TCACTCACGCGG_S2	1714	981	2.50875	TCACTCACGCGG	S2	MT1	0.0102626	0.0324593	G2M	MT1-Epi I	0.704837	20.1193	2
AGTGTGGGCCAA_S2	1682	933	17.7765	AGTGTGGGCCAA	S2	MT1	0.0236737	-0.00821278	S	MT1-Epi I	0.691678	10.0786	1
TACGATGGGCTC_S2	1688	957	6.1019	TACGATGGGCTC	S2	MT1	0.00146854	-0.0777878	S	MT1-Epi I	0.694145	13.9741	1
GGAGAACTGGAG_S2	1607	827	20.4729	GGAGAACTGGAG	S2	MT1	-0.0440618	0.17072	G2M	MT1-Epi I	0.660836	7.55093	1
TGCGCCTGACAT_S2	1773	967	5.92217	TGCGCCTGACAT	S2	MT1	0.0156225	-0.0509795	S	MT1-Epi I	0.729099	20.1859	2
AGATCGCCCGCG_S2	1766	1033	4.24689	AGATCGCCCGCG	S2	MT1	0.0493017	0.0176763	S	MT1-Epi I	0.726221	20.298	2
GAGGTTAATGAA_S2	1564	936	7.48082	GAGGTTAATGAA	S2	MT1	-0.0345021	0.165295	G2M	MT1-Epi I	0.643154	11.516	1
GGATCTTGGCAG_S2	1717	998	6.29004	GGATCTTGGCAG	S2	MT1	-0.0299136	0.0655817	G2M	MT1-Epi I	0.706071	19.5527	2
GTGGTTCCTCAT_S2	1668	909	12.7098	GTGGTTCCTCAT	S2	MT1	0.0229023	0.0158981	S	MT1-Epi I	0.685921	12.3153	1
GACGAGCATTCC_S2	1483	908	10.8564	GACGAGCATTCC	S2	MT1	-0.0723812	0.0505425	G2M	MT1-Epi II	0.609844	14.1837	1
TTGTGTGAGATT_S2	1655	821	18.3082	TTGTGTGAGATT	S2	MT1	-0.00733126	0.007173	G2M	MT1-Epi I	0.680575	11.1377	1
ACCTTACGCATC_S2	1695	923	9.79351	ACCTTACGCATC	S2	MT1	-0.0567016	-0.0521851	G1	MT1-Epi I	0.697024	18.3378	2
CTGTGATGTCAA_S2	1681	926	3.98572	CTGTGATGTCAA	S2	MT1	-0.0582387	0.0155817	G2M	MT1-Epi I	0.691267	17.6965	2
TCGGCACGCCGG_S2	1704	806	4.87089	TCGGCACGCCGG	S2	MT1	0.0156282	0.0300482	G2M	MT1-Epi I	0.700725	12.0498	1
GGGGTGGGCACT_S2	1748	1075	4.91991	GGGGTGGGCACT	S2	MT1	-0.00121711	0.210157	G2M	MT1-Epi I	0.718819	20.3472	2
TTAATGTGCGCT_S2	1697	985	3.06423	TTAATGTGCGCT	S2	MT1	0.0538902	-0.088035	S	MT1-Epi I	0.697846	11.4579	1
ACGACTCATGGC_S2	1725	963	2.84058	ACGACTCATGGC	S2	MT1	-0.00657699	-0.0446655	G1	MT1-Epi I	0.709361	18.1213	2
TTGCATTTAGCG_S2	1625	991	4.30769	TTGCATTTAGCG	S2	MT1	0.0225138	0.00714286	S	MT1-Epi I	0.668238	13.289	1
GTGAAGATAAGA_S2	1548	891	7.49354	GTGAAGATAAGA	S2	MT1	-0.0436847	-0.0395268	G1	MT1-Epi I	0.636574	14.2755	1
TTCCGCCATGAC_S2	1655	1024	2.96073	TTCCGCCATGAC	S2	MT1	-0.112197	-0.00278782	G1	MT1-Epi I	0.680575	11.0676	1
TTTAGTATACTT_S2	1698	923	12.4853	TTTAGTATACTT	S2	MT1	-0.0616786	0.117104	G2M	MT1-Epi I	0.698258	14.19	1
TAGCTCCTATCT_S2	1650	956	4.42424	TAGCTCCTATCT	S2	MT1	-0.0720098	0.00444545	G2M	MT1-Epi I	0.678519	18.7532	2
GCCACTGTCCCG_S2	1681	984	6.42475	GCCACTGTCCCG	S2	MT1	-0.0413991	0.129445	G2M	MT1-Epi I	0.691267	14.2499	1
CGCGGCAAGAGG_S2	1662	1018	5.5355	CGCGGCAAGAGG	S2	MT1	-0.11602	0.0818565	G2M	MT1-Epi I	0.683453	18.7515	2
GATTCGCGCCAC_S2	1639	940	3.23368	GATTCGCGCCAC	S2	MT1	-0.0903865	-0.0717601	G1	MT1-Epi I	0.673995	20.3966	2
ATGGTACTAACG_S2	1640	875	5.67073	ATGGTACTAACG	S2	MT1	0.00606272	0.063487	G2M	MT1-Epi I	0.674407	13.8582	1
TGGGATGTAGAG_S2	1568	959	5.80357	TGGGATGTAGAG	S2	MT1	-0.0410105	-0.0699518	G1	MT1-Epi VIII	0.644798	11.5242	1
GAACACGGCCTC_S2	1667	957	5.81884	GAACACGGCCTC	S2	MT1	-0.0670328	0.0520344	G2M	MT1-Epi I	0.68551	17.6737	2
TCCAATCTAGAC_S2	1558	863	4.81386	TCCAATCTAGAC	S2	MT1	0.0309364	0.063487	G2M	MT1-Epi I	0.640686	14.1588	1
TTAGCCAGCTTG_S2	1710	951	6.78363	TTAGCCAGCTTG	S2	MT1	-0.089238	-0.0711573	G1	MT1-Epi I	0.703192	18.7617	2
GGTGCTATCATA_S2	1520	845	10.4605	GGTGCTATCATA	S2	MT1	-0.00426276	0.107173	G2M	MT1-Epi I	0.62506	11.135	1
TAAGAAGCGAGA_S2	1653	979	2.54083	TAAGAAGCGAGA	S2	MT1	-0.101478	0.0824593	G2M	MT1-Epi I	0.679752	18.8551	2
GTCGGCGTGCTC_S2	1684	979	4.51306	GTCGGCGTGCTC	S2	MT1	-0.0322107	0.0875678	G2M	MT1-Epi I	0.6925	16.4665	2
AAGCACATATCT_S2	1467	915	7.36196	AAGCACATATCT	S2	MT1	-0.0865466	-0.0334991	G1	MT1-Epi I	0.603265	20.2559	2
TCTAAAGCGGAG_S2	1574	918	2.60483	TCTAAAGCGGAG	S2	MT1	-0.121386	0.0677065	G2M	MT1-Epi I	0.647266	20.1613	2
TTGGGCGGCCTC_S2	1569	824	4.39771	TTGGGCGGCCTC	S2	MT1	-0.0942036	0.0568565	G2M	MT1-Epi I	0.64521	10.7919	1
GGCCCTTGTGCA_S2	1570	926	5.66879	GGCCCTTGTGCA	S2	MT1	-0.0310564	0.0475286	G2M	MT1-Epi I	0.645621	16.284	2
GTACTTACACCC_S2	1436	903	7.52089	GTACTTACACCC	S2	MT1	-0.0750611	0.115898	G2M	MT1-Epi I	0.590517	11.4198	1
GACATAATTGCA_S2	1579	940	2.72324	GACATAATTGCA	S2	MT1	0.0355306	-0.00488246	S	MT1-Epi I	0.649322	18.7599	2
TACTGGCCTGGC_S2	1606	907	5.04359	TACTGGCCTGGC	S2	MT1	-0.0666499	-0.0316908	G1	MT1-Epi I	0.660425	16.288	2
CACCATTCTTTG_S2	1445	830	11.6263	CACCATTCTTTG	S2	MT1	-0.0440618	0.00657022	G2M	MT1-Epi I	0.594218	16.5503	2
GTAGAACACGCA_S2	1555	987	1.15756	GTAGAACACGCA	S2	MT1	-0.049816	0.0258288	G2M	MT1-Epi I	0.639453	20.1757	2
CAACCGTCATAG_S2	1588	905	2.89673	CAACCGTCATAG	S2	MT1	-0.0620614	-0.0383213	G1	MT1-Epi I	0.653023	18.9147	2
GCTATGATAGTA_S2	1434	837	7.32218	GCTATGATAGTA	S2	MT1	-0.030285	0.0487342	G2M	MT1-Epi I	0.589695	13.9229	1
CTACACCATCAA_S2	1472	906	6.11413	CTACACCATCAA	S2	MT1	-0.129408	0.00384268	G2M	MT1-Epi I	0.605321	18.3185	2
TGCCTCGTACGC_S2	1638	876	1.9536	TGCCTCGTACGC	S2	MT1	-0.0352735	0.0201175	G2M	MT1-Epi I	0.673584	18.1478	2
ATCCTATACAAA_S2	1578	936	1.58428	ATCCTATACAAA	S2	MT1	-0.0398619	0.000828813	G2M	MT1-Epi I	0.648911	20.191	2
CGGCTGTACGTA_S2	1549	854	9.61911	CGGCTGTACGTA	S2	MT1	-0.0314393	-0.0786769	G1	MT1-Epi I	0.636985	13.7505	1
TTCGCGATGTTA_S2	1513	892	10.1785	TTCGCGATGTTA	S2	MT1	-0.122906	0.0291591	G2M	MT1-Epi I	0.622181	13.8392	1
CGCTACAGGGGA_S2	1485	806	9.76431	CGCTACAGGGGA	S2	MT1	-0.0723869	0.0457203	G2M	MT1-Epi VIII	0.610667	16.2598	3
ACAGCATTCAGT_S2	1547	975	5.49451	ACAGCATTCAGT	S2	MT1	-0.0329707	-0.0527878	G1	MT1-Epi I	0.636163	20.1768	2
AAGCCAGCAGTC_S2	1535	859	7.81759	AAGCCAGCAGTC	S2	MT1	-0.0938207	0.0511453	G2M	MT1-Epi I	0.631228	17.6919	2
CTCTACCTCGCA_S2	1522	940	2.43101	CTCTACCTCGCA	S2	MT1	-0.0586158	-0.011513	G1	MT1-Epi VIII	0.625882	13.9154	1
TGCTACGGAGCA_S2	1585	951	3.09148	TGCTACGGAGCA	S2	MT1	0.0156282	0.00685654	S	MT1-Epi I	0.651789	20.4354	2
TTCTGAGAGCTA_S2	1454	900	5.36451	TTCTGAGAGCTA	S2	MT1	-0.0444561	0.0445148	G2M	MT1-Epi I	0.597919	20.1482	2
TATCAGAGCACT_S2	1459	829	8.43043	TATCAGAGCACT	S2	MT1	-0.0406219	-0.0199518	G1	MT1-Epi VII	0.599975	18.702	2
GGAGCCAGCCTG_S2	1515	897	9.17492	GGAGCCAGCCTG	S2	MT1	-0.0421533	-0.0750603	G1	MT1-Epi I	0.623004	14.2499	1
CTACTCCCCGAC_S2	1495	925	3.61204	CTACTCCCCGAC	S2	MT1	-0.0130683	-0.0401296	G1	MT1-Epi I	0.614779	17.7072	2
CGGACGCCCTAT_S2	1474	867	10.8548	CGGACGCCCTAT	S2	MT1	-0.0769754	-0.0657324	G1	MT1-Epi I	0.606143	13.5276	1
CTGTAAACCCTC_S2	1376	828	12.8634	CTGTAAACCCTC	S2	MT1	-0.0184167	0.108379	G2M	MT1-Epi I	0.565844	8.54781	1
AGGATCCGAGGG_S2	1418	867	8.03949	AGGATCCGAGGG	S2	MT1	-0.0509531	0.0231314	G2M	MT1-Epi I	0.583115	17.6222	2
CGGTACGTACCT_S2	1478	904	1.96211	CGGTACGTACCT	S2	MT1	-0.00962264	0.132776	G2M	MT1-Epi I	0.607788	20.1239	2
AATATAGTCATT_S2	1405	823	14.9466	AATATAGTCATT	S2	MT1	-0.00617129	0.0613924	G2M	MT1-Epi I	0.577769	10.8042	1
TGCAACTGATGA_S2	1353	825	2.06948	TGCAACTGATGA	S2	MT1	0.0137254	0.0231314	G2M	MT1-Epi III	0.556385	19.145	3
GTAGTAGTCCCT_S2	1341	822	6.04027	GTAGTAGTCCCT	S2	MT1	0.00416562	0.0255425	G2M	MT1-Epi I	0.551451	11.4442	1
AATATCCCATGC_S2	1422	911	1.40647	AATATCCCATGC	S2	MT1	-0.0754497	-0.0190325	G1	MT1-Epi I	0.58476	20.3171	2
TAGGATTCGCCC_S2	1458	874	6.58436	TAGGATTCGCCC	S2	MT1	-0.098032	0.212598	G2M	MT1-Epi I	0.599564	12.3468	1
AAAGTCCTCCAC_S2	1277	813	8.2224	AAAGTCCTCCAC	S2	MT1	0.0164111	0.0430229	G2M	MT1-Epi I	0.525132	18.4907	2
GGTGATGACGTG_S2	1434	894	5.16039	GGTGATGACGTG	S2	MT1	-0.0892208	0.13909	G2M	MT1-Epi I	0.589695	14.1661	1
TTGCTGACTGTN_S2	1317	803	4.47988	TTGCTGACTGTN	S2	MT1	-0.0107655	-0.0196353	G1	MT1-Epi VIII	0.541581	12.2737	1
TCTTCCGTTGAG_S2	1378	814	8.20029	TCTTCCGTTGAG	S2	MT1	-0.0796496	0.0243369	G2M	MT1-Epi I	0.566666	11.1867	1
GATGAAGCAACN_S2	1389	853	3.23974	GATGAAGCAACN	S2	MT1	-0.00197138	-0.0524714	G1	MT1-Epi I	0.571189	18.8664	2
TCAGAACCTACA_S2	1335	849	7.94007	TCAGAACCTACA	S2	MT1	-0.0727641	-0.0196353	G1	MT1-Epi I	0.548983	16.6671	2
TTTCTACAAACT_S2	1375	828	3.78182	TTTCTACAAACT	S2	MT1	-0.00731983	0.0743369	G2M	MT1-Epi I	0.565432	11.4818	1
GAAAACCTTCGA_S2	1320	806	6.74242	GAAAACCTTCGA	S2	MT1	-0.0406162	-0.0780741	G1	MT1-Epi I	0.542815	10.3268	1
CGTCGCCGCTAA_S2	1445	836	8.09689	CGTCGCCGCTAA	S2	MT1	-0.00579415	0.0481314	G2M	MT1-Epi I	0.594218	18.7401	2
GACAGGCTGGAC_S2	1262	805	4.99208	GACAGGCTGGAC	S2	MT1	-0.0662556	0.007173	G2M	MT1-Epi I	0.518964	8.02609	1
GAACGCGGAGAT_S2	1439	844	4.30855	GAACGCGGAGAT	S2	MT1	-0.0582272	-0.00247137	G1	MT1-Epi I	0.591751	20.1415	2
AAAGCATTACCA_S2	1330	877	2.10526	AAAGCATTACCA	S2	MT1	0.0493189	-0.006088	S	MT1-Epi I	0.546927	18.9621	2
CAGCTACTAAAC_S2	1313	810	3.57959	CAGCTACTAAAC	S2	MT1	-0.0498103	0.000542495	G2M	MT1-Epi VIII	0.539936	17.4712	2
TGTCGTGTCCAC_S2	1395	850	3.15412	TGTCGTGTCCAC	S2	MT1	0.00836552	0.0927064	G2M	MT1-Epi I	0.573657	16.4573	2
TAGTAGCCGGTC_S2	1317	830	4.7836	TAGTAGCCGGTC	S2	MT1	-0.100701	0.0357896	G2M	MT1-Epi VIII	0.541581	17.6455	2
AGGCGATCCGAG_S2	1311	843	5.03432	AGGCGATCCGAG	S2	MT1	-0.0344964	0.0457203	G2M	MT1-Epi I	0.539114	14.1992	1
GGTGCGGTCCGT_S2	1373	811	4.00583	GGTGCGGTCCGT	S2	MT1	-0.0279879	0.0969259	G2M	MT1-Epi I	0.56461	12.0451	1
GTGCCATACCTC_S2	1370	834	6.86131	GTGCCATACCTC	S2	MT1	-0.0681756	0.0535564	G2M	MT1-Epi I	0.563376	13.5078	1
CGACGTTCAAGA_S2	1363	862	9.24431	CGACGTTCAAGA	S2	MT1	-0.0237766	0.0628843	G2M	MT1-Epi I	0.560498	15.9968	3
GCAACCCGGAGC_S2	1351	871	7.03183	GCAACCCGGAGC	S2	MT1	-0.00349135	0.0535564	G2M	MT1-Epi II	0.555563	18.0061	2
TCCAAGACTCAG_S2	1287	843	5.98291	TCCAAGACTCAG	S2	MT1	-0.00923407	0.0183092	G2M	MT1-Epi I	0.529245	14.773	1
GTGTAGTCAGGA_S2	1369	906	1.68006	GTGTAGTCAGGA	S2	MT1	0.086438	0.076748	S	MT1-Epi I	0.562965	20.226	2
GGGAATCGCTCT_S2	1367	837	3.36503	GGGAATCGCTCT	S2	MT1	-0.106449	0.062598	G2M	MT1-Epi I	0.562143	18.2377	2
CGTTCGCCTAAT_S2	1300	855	3.30769	CGTTCGCCTAAT	S2	MT1	0.0152568	-0.0542797	S	MT1-Epi I	0.534591	11.4433	1
TTGAGAGTTGTT_S2	1323	823	7.55858	TTGAGAGTTGTT	S2	MT1	-0.0880723	0.0171037	G2M	MT1-Epi I	0.544049	14.2215	1
TTTGCATTCATT_S2	1299	845	6.46651	TTTGCATTCATT	S2	MT1	0.0493189	0.102954	G2M	MT1-Epi I	0.534179	18.4671	2
GAAGTGGGAATG_S2	1330	838	5.26316	GAAGTGGGAATG	S2	MT1	-0.00196567	0.0427064	G2M	MT1-Epi I	0.546927	18.3017	2
AAGGGCCCAGCA_S2	1269	814	1.89125	AAGGGCCCAGCA	S2	MT1	-0.0455932	0.105967	G2M	MT1-Epi I	0.521843	20.2071	2
ACTTCTATTGCA_S2	1332	875	3.45345	ACTTCTATTGCA	S2	MT1	-0.0406219	0.10657	G2M	MT1-Epi VIII	0.54775	18.0936	2
GGTGATCGCTCA_S2	1297	809	3.85505	GGTGATCGCTCA	S2	MT1	-0.0807982	-0.034991	G1	MT1-Epi VIII	0.533357	13.5961	1
AGCCGCGTCCTA_S2	1355	840	3.69004	AGCCGCGTCCTA	S2	MT1	-0.0207195	-0.00307414	G1	MT1-Epi I	0.557208	18.376	2
GCCACTTAGCCT_S2	1260	820	4.92063	GCCACTTAGCCT	S2	MT1	-0.020331	-0.075663	G1	MT1-Epi I	0.518142	18.7398	2
TTCCCCTGATGA_S2	1254	806	6.53907	TTCCCCTGATGA	S2	MT1	-0.0142054	-0.0304852	G1	MT1-Epi I	0.515674	11.0881	1
GTGCCGTGAGGN_S2	1271	820	3.93391	GTGCCGTGAGGN	S2	MT1	0.00875409	0.0418174	G2M	MT1-Epi I	0.522665	18.7351	2
GGAGCGCTTGGC_S7	11353	3377	9.67145	GGAGCGCTTGGC	S7	MT1	0.152642	0.240476	G2M	MT1-Epi I	4.66862	20.3105	2
GCGCTTGTCCTC_S7	10353	3074	7.07041	GCGCTTGTCCTC	S7	MT1	-0.152694	-0.0407776	G1	MT1-Epi I	4.2574	18.8924	2
CTAACCTAGACG_S7	8899	3019	3.30374	CTAACCTAGACG	S7	MT1	-0.296959	0.533333	G2M	MT1-Epi I	3.65948	10.1502	1
GGTGGCTACCAT_S7	8397	2762	14.5171	GGTGGCTACCAT	S7	MT1	-0.453778	-0.185895	G1	MT1-Epi I	3.45304	7.04743	1
GTAGACGCGTTG_S7	9197	2775	4.81679	GTAGACGCGTTG	S7	MT1	-0.442778	-0.120946	G1	MT1-Epi I	3.78202	18.433	2
GTGTCATAGGCG_S7	9093	3053	5.00385	GTGTCATAGGCG	S7	MT1	-0.288525	-0.168219	G1	MT1-Epi I	3.73926	20.3515	2
GGCTTGTGCATC_S7	8772	2928	3.29457	GGCTTGTGCATC	S7	MT1	-0.54113	0.110458	G2M	MT1-Epi VIII	3.60725	13.8886	1
CGTTGTTGCGGC_S7	6321	2455	12.767	CGTTGTTGCGGC	S7	MT1	-0.179722	0.0301537	G2M	MT1-Epi VIII	2.59934	9.81999	1
ACGTTGCATCAT_S7	7252	2496	8.65968	ACGTTGCATCAT	S7	MT1	-0.158316	-0.220193	G1	MT1-Epi I	2.98219	14.1878	1
TACACACCTCAC_S7	8582	2973	5.41832	TACACACCTCAC	S7	MT1	-0.337101	0.213788	G2M	MT1-Epi I	3.52912	14.2558	1
TGATCGACCGAT_S7	8024	2709	6.33101	TGATCGACCGAT	S7	MT1	-0.338244	0.00598252	G2M	MT1-Epi I	3.29966	18.1021	2
TGTCGGCCCATN_S7	7079	2611	10.2557	TGTCGGCCCATN	S7	MT1	-0.164431	-0.170479	G1	MT1-Epi I	2.91105	18.3137	2
TGTGGCATTATG_S7	7060	2449	9.58924	TGTGGCATTATG	S7	MT1	0.0521588	0.0261905	S	MT1-Epi I	2.90324	17.611	2
GACATTAGTACN_S7	6974	2710	5.60654	GACATTAGTACN	S7	MT1	-0.291108	0.0436709	G2M	MT1-Epi I	2.86787	12.3468	1
AGTAGTACTCGT_S7	7801	2632	4.62761	AGTAGTACTCGT	S7	MT1	-0.224561	0.207188	G2M	MT1-Epi I	3.20795	14.2195	1
GGCCATAGCGGC_S7	5915	2160	5.10566	GGCCATAGCGGC	S7	MT1	-0.164402	0.0822785	G2M	MT1-Epi VIII	2.43239	12.392	1
CGTATCAACAAC_S7	6315	2398	4.57641	CGTATCAACAAC	S7	MT1	-0.157928	-0.205726	G1	MT1-Epi I	2.59688	18.5551	2
GCGATAATCCCA_S7	7058	2547	5.93653	GCGATAATCCCA	S7	MT1	-0.119294	0.226221	G2M	MT1-Epi I	2.90242	18.8048	2
TACCCCTCTTTA_S7	6951	2457	7.9413	TACCCCTCTTTA	S7	MT1	-0.10434	0.232535	G2M	MT1-Epi I	2.85841	13.9322	1
GCCGTACAAGTT_S7	5596	2298	4.0386	GCCGTACAAGTT	S7	MT1	-0.0346392	0.0657173	G2M	MT1-Epi I	2.30121	10.1434	1
CGCCAACTGCCT_S7	5019	1980	7.89002	CGCCAACTGCCT	S7	MT1	-0.192687	0.156706	G2M	MT1-Epi VIII	2.06393	15.6781	2
CTCTCTTCAATG_S7	6166	2208	11.7742	CTCTCTTCAATG	S7	MT1	-0.0790668	0.025648	G2M	MT1-Epi I	2.5356	14.2304	1
GCCAACACGACA_S7	5381	2097	4.18138	GCCAACACGACA	S7	MT1	-0.252389	-0.0523659	G1	MT1-Epi I	2.21279	14.2642	1
TGGCGCCTTGTA_S7	6256	2188	3.16496	TGGCGCCTTGTA	S7	MT1	-0.264314	0.0563593	G2M	MT1-Epi VIII	2.57261	11.0881	1
GATGCAAACCCG_S7	5746	2126	5.23843	GATGCAAACCCG	S7	MT1	-0.178556	0.0780591	G2M	MT1-Epi I	2.36289	12.3443	1
ATAGCGTCAGAA_S7	5952	2391	3.1922	ATAGCGTCAGAA	S7	MT1	-0.129197	0.126221	G2M	MT1-Epi I	2.4476	20.2773	2
AGGTTTTTATAT_S7	6539	2224	10.8732	AGGTTTTTATAT	S7	MT1	-0.0729412	0.0949066	G2M	MT1-Epi I	2.68899	17.6965	2
GTACGACGCTAG_S7	5640	2397	11.2943	GTACGACGCTAG	S7	MT1	-0.230972	0.131992	G2M	MT1-Epi I	2.3193	7.65049	1
CTTGACTTAACT_S7	5811	2457	4.69799	CTTGACTTAACT	S7	MT1	-0.165945	-0.111407	G1	MT1-Epi II	2.38962	14.1975	1
TACCATAGCCTN_S7	5760	2335	6.37153	TACCATAGCCTN	S7	MT1	-0.0683356	0.515115	G2M	MT1-Epi I	2.36865	20.5329	2
GCTATATCTGCT_S7	5663	2011	9.67685	GCTATATCTGCT	S7	MT1	-0.170888	0.511528	G2M	MT1-Epi I	2.32876	8.55654	1
CCTGCGTGGCGA_S7	5210	1838	10.3647	CCTGCGTGGCGA	S7	MT1	-0.0958607	-0.051733	G1	MT1-Epi I	2.14247	11.0881	1
TCACGCGATGGG_S7	4839	2067	7.97685	TCACGCGATGGG	S7	MT1	-0.124163	0.143791	G2M	MT1-Epi I	1.98991	10.5376	1
CACGAAAGATAG_S7	5292	2254	6.04686	CACGAAAGATAG	S7	MT1	-0.100083	-0.0779385	G1	MT1-Epi I	2.17619	19.5204	2
TGGTACCTGGCT_S7	5410	2063	5.00924	TGGTACCTGGCT	S7	MT1	-0.108518	0.0657173	G2M	MT1-Epi I	2.22472	14.1641	1
TGTCGCCGCGAC_S7	5768	2335	1.35229	TGTCGCCGCGAC	S7	MT1	-0.100895	-0.037613	G1	MT1-Epi VIII	2.37194	18.9698	2
CGTCGAGGCCCA_S7	5478	1842	10.2957	CGTCGAGGCCCA	S7	MT1	-0.0866894	0.0693641	G2M	MT1-Epi I	2.25268	11.0435	1
AGGTGACGTCCT_S7	5878	2280	7.40048	AGGTGACGTCCT	S7	MT1	0.0162396	0.101567	G2M	MT1-Epi I	2.41717	19.5694	2
CAGGAGCTGCGA_S7	5255	1974	7.15509	CAGGAGCTGCGA	S7	MT1	-0.239006	0.055214	G2M	MT1-Epi I	2.16098	12.3394	1
GGACGACGGCAG_S7	5336	2172	4.1042	GGACGACGGCAG	S7	MT1	0.0805467	0.230214	G2M	MT1-Epi I	2.19429	20.0899	2
CTTTTACCGCGT_S7	5594	2035	8.2946	CTTTTACCGCGT	S7	MT1	-0.176642	0.099789	G2M	MT1-Epi I	2.30038	12.4004	1
CTACATTCGAAG_S7	4796	1871	8.63219	CTACATTCGAAG	S7	MT1	-0.147899	-0.0679476	G1	MT1-Epi VIII	1.97223	12.2491	1
TCCACTTAAGTT_S7	5150	1958	5.61165	TCCACTTAAGTT	S7	MT1	-0.188859	0.0464587	G2M	MT1-Epi I	2.1178	12.2743	1
AGTCCATAGTTT_S7	5740	2206	5.66202	AGTCCATAGTTT	S7	MT1	-0.273074	-0.268641	G1	MT1-Epi I	2.36042	13.9282	1
GATTTGTCTACA_S7	5033	1879	5.62289	GATTTGTCTACA	S7	MT1	-0.0656328	-0.0640747	G1	MT1-Epi I	2.06969	12.3468	1
CGGTCACAGTTG_S7	4759	1911	11.9773	CGGTCACAGTTG	S7	MT1	-0.125677	0.0365582	G2M	MT1-Epi I	1.95701	9.46934	1
TTAGAGAGTCTA_S7	5472	2322	9.79532	TTAGAGAGTCTA	S7	MT1	-0.161322	-0.087613	G1	MT1-Epi I	2.25022	12.3805	1
TTCCGAGGACAC_S7	5095	1990	4.33759	TTCCGAGGACAC	S7	MT1	-0.148322	0.00188367	G2M	MT1-Epi VIII	2.09518	18.2765	2
CTTGACTAGCTG_S7	4958	1890	8.47116	CTTGACTAGCTG	S7	MT1	-0.0771068	-0.0318113	G1	MT1-Epi I	2.03885	18.4779	2
GGTAAGCGCTGN_S7	4930	2004	8.23529	GGTAAGCGCTGN	S7	MT1	-0.0950893	0.197694	G2M	MT1-Epi I	2.02733	11.0881	1
TCAAAGCGTTTT_S7	4980	1899	11.004	TCAAAGCGTTTT	S7	MT1	-0.152111	-0.0574442	G1	MT1-Epi I	2.04789	14.1214	1
TACACCTTAGCA_S7	4916	1916	8.58421	TACACCTTAGCA	S7	MT1	-0.151339	0.237764	G2M	MT1-Epi VIII	2.02157	9.78816	1
CCGAATTTTGCA_S7	4828	1921	5.50953	CCGAATTTTGCA	S7	MT1	-0.0905065	0.0482972	G2M	MT1-Epi I	1.98539	14.2074	1
CCCCTCGCACTA_S7	4929	1765	8.92676	CCCCTCGCACTA	S7	MT1	-0.0954607	-0.269213	G1	MT1-Epi I	2.02692	14.1057	1
TAGCGGCCCTGG_S7	4655	1907	6.12245	TAGCGGCCCTGG	S7	MT1	-0.187316	0.103722	G2M	MT1-Epi VIII	1.91425	12.0408	1
ACAACAAGCCGG_S7	4216	1977	4.15085	ACAACAAGCCGG	S7	MT1	-0.031165	0.179325	G2M	MT1-Epi I	1.73372	14.1805	1
ACTCAGGTCCCA_S7	3993	1527	8.16429	ACTCAGGTCCCA	S7	MT1	-0.0422333	0.066094	G2M	MT1-Epi I	1.64202	10.0765	1
GTAGGCGATTTA_S7	4144	1716	10.3041	GTAGGCGATTTA	S7	MT1	-0.13218	0.199819	G2M	MT1-Epi I	1.70411	11.0801	1
CTAAGATTGTTC_S7	4405	1572	22.1566	CTAAGATTGTTC	S7	MT1	-0.144808	0.0248493	G2M	MT1-Epi I	1.81144	11.0586	1
CACCCAATGCAG_S7	4407	1802	5.60472	CACCCAATGCAG	S7	MT1	-0.313616	-0.0188668	G1	MT1-Epi VIII	1.81226	19.1463	2
CACTAGTAGTCG_S7	3786	1881	3.64501	CACTAGTAGTCG	S7	MT1	-0.16815	0.234177	G2M	MT1-Epi VIII	1.55689	13.9414	1
GAGATACCCCTC_S7	3969	1971	4.40917	GAGATACCCCTC	S7	MT1	-0.142517	0.0058469	G2M	MT1-Epi VIII	1.63215	12.2418	1
TACGGGATGCCG_S7	4167	1749	6.50348	TACGGGATGCCG	S7	MT1	-0.080901	-0.0947559	G1	MT1-Epi I	1.71357	12.3468	1
AACGAACTCCGA_S7	3879	1532	7.0379	AACGAACTCCGA	S7	MT1	-0.114575	-0.0106841	G1	MT1-Epi I	1.59514	11.0237	1
ACCTACTAGGTT_S7	3200	1539	15.875	ACCTACTAGGTT	S7	MT1	-0.149745	-0.0597649	G1	MT1-Epi VIII	1.31592	9.73307	1
GCATGCCTCCAA_S7	3655	1661	8.18057	GCATGCCTCCAA	S7	MT1	-0.0230852	0.0621911	G2M	MT1-Epi I	1.50302	14.2499	1
TTATTGTCCTTG_S7	4246	1856	8.61988	TTATTGTCCTTG	S7	MT1	-0.219824	-0.0570976	G1	MT1-Epi I	1.74606	11.0881	1
GCAGAATACTTN_S7	3553	1654	7.28961	GCAGAATACTTN	S7	MT1	-0.0491246	-0.00586197	G1	MT1-Epi I	1.46108	16.5116	2
TCCCCTCCCTTC_S7	4018	1799	6.49577	TCCCCTCCCTTC	S7	MT1	-0.0613872	0.290778	G2M	MT1-Epi I	1.6523	14.1269	1
AGTTCCAGTAAG_S7	4036	1781	3.84044	AGTTCCAGTAAG	S7	MT1	-0.1253	0.106133	G2M	MT1-Epi I	1.6597	20.2336	2
CAACTCGCCCGG_S7	3890	1441	10.1799	CAACTCGCCCGG	S7	MT1	-0.110735	0.0143159	G2M	MT1-Epi I	1.59966	13.9047	1
TAAGCCTTGAGC_S7	3767	1486	20.4141	TAAGCCTTGAGC	S7	MT1	-0.0628843	0.0537824	G2M	MT1-Epi I	1.54908	11.0951	1
CATGCAGGTGTG_S7	3825	1734	8.13072	CATGCAGGTGTG	S7	MT1	-0.0774554	0.40975	G2M	MT1-Epi I	1.57293	9.15168	1
ACATTGACCCGA_S7	3295	1494	7.52656	ACATTGACCCGA	S7	MT1	-0.223235	0.0983574	G2M	MT1-Epi I	1.35498	6.54022	1
TACTTGGTTGTA_S7	3794	1705	9.46231	TACTTGGTTGTA	S7	MT1	-0.121066	0.0913803	G2M	MT1-Epi I	1.56018	11.0188	1
GTCTGTAGTTAT_S7	3943	1642	2.13036	GTCTGTAGTTAT	S7	MT1	-0.255806	-0.11855	G1	MT1-Epi I	1.62145	14.2144	1
GTATGTGCTACA_S7	3944	1729	7.78398	GTATGTGCTACA	S7	MT1	-0.0407076	0.0435051	G2M	MT1-Epi I	1.62187	18.604	2
GCCGAAAACTAC_S7	3353	1503	10.1103	GCCGAAAACTAC	S7	MT1	-0.181127	-0.0670585	G1	MT1-Epi I	1.37883	8.31287	1
GTTGTAGCCATT_S7	3566	1439	15.2552	GTTGTAGCCATT	S7	MT1	-0.133294	0.23811	G2M	MT1-Epi I	1.46642	12.2805	1
TACAACCAATGT_S7	3631	1561	6.08648	TACAACCAATGT	S7	MT1	0.0457875	0.0739301	G2M	MT1-Epi I	1.49315	11.7548	1
CAAGAGCGCTGT_S7	3697	1725	7.38437	CAAGAGCGCTGT	S7	MT1	-0.19991	0.0693942	G2M	MT1-Epi I	1.52029	12.3468	1
TATCGCATTAAG_S7	3569	1525	11.1796	TATCGCATTAAG	S7	MT1	-0.168505	-0.0465341	G1	MT1-Epi I	1.46766	12.2593	1
ATGTCCTGTTCC_S7	3392	1603	14.2983	ATGTCCTGTTCC	S7	MT1	-0.0862266	0.0513713	G2M	MT1-Epi I	1.39487	5.85524	1
TTCCTCCAGTGG_S7	3436	1622	7.68335	TTCCTCCAGTGG	S7	MT1	-0.102312	0.0561935	G2M	MT1-Epi I	1.41296	17.7347	2
TCACCAAACTTG_S7	3188	1333	11.3237	TCACCAAACTTG	S7	MT1	0.0427476	-0.0419982	S	MT1-Epi I	1.31098	10.4892	1
GCCGTCCGGCCA_S7	2889	1487	11.2496	GCCGTCCGGCCA	S7	MT1	0.025548	0.186935	G2M	MT1-Epi I	1.18802	6.69325	1
CGTGAGTGTAAA_S7	3347	1570	6.18464	CGTGAGTGTAAA	S7	MT1	-0.184973	0.0781796	G2M	MT1-Epi I	1.37637	11.0094	1
ATAGCATCTAGG_S7	3559	1528	9.27227	ATAGCATCTAGG	S7	MT1	-0.115323	-0.0817812	G1	MT1-Epi I	1.46354	12.3468	1
GGTTCATAGTAG_S7	3011	1270	10.362	GGTTCATAGTAG	S7	MT1	-0.0877466	-0.0124623	G1	MT1-Epi I	1.23819	18.6767	2
ACGGTCATCTAA_S7	3058	1336	12.6553	ACGGTCATCTAA	S7	MT1	-0.0839124	0.132399	G2M	MT1-Epi I	1.25752	9.77886	1
GTCAATCTCACA_S7	2493	1348	12.2744	GTCAATCTCACA	S7	MT1	0.0435476	0.0146624	S	MT1-Epi I	1.02518	5.23315	1
GTAACGGCGGAA_S7	3291	1540	2.46126	GTAACGGCGGAA	S7	MT1	-0.165459	0.0387131	G2M	MT1-Epi I	1.35334	14.2796	1
CTTCCCAGTCTT_S7	2632	1410	10.4483	CTTCCCAGTCTT	S7	MT1	-0.0157825	-0.00583183	G1	MT1-Epi I	1.08234	6.37411	1
GTCTTGCGTCCA_S7	3053	1368	6.05961	GTCTTGCGTCCA	S7	MT1	-0.144768	-0.0347649	G1	MT1-Epi I	1.25547	18.9107	2
CAATATATAATT_S7	3775	1711	5.53642	CAATATATAATT	S7	MT1	-0.160488	0.405561	G2M	MT1-Epi I	1.55237	18.5383	2
GAAGCGATGAGA_S7	3023	1431	6.45055	GAAGCGATGAGA	S7	MT1	-0.0777982	-0.0127788	G1	MT1-Epi II	1.24313	8.66918	1
GTGTTGACTATT_S7	2764	1317	12.7352	GTGTTGACTATT	S7	MT1	-0.0444904	0.0447709	G2M	MT1-Epi I	1.13662	6.80055	1
TACGCACCCCAG_S7	3205	1310	10.2028	TACGCACCCCAG	S7	MT1	-0.105352	0.0122212	G2M	MT1-Epi VIII	1.31797	10.289	1
CAATAGTCGCCA_S7	3063	1189	13.0264	CAATAGTCGCCA	S7	MT1	-0.0196167	-0.0537071	G1	MT1-Epi VIII	1.25958	10.8	1
CATCTCTTTGAC_S7	2931	1273	9.41658	CATCTCTTTGAC	S7	MT1	-0.0494732	-0.0570374	G1	MT1-Epi I	1.2053	10.0035	1
GAGAATCAGCAC_S7	3294	1598	3.15726	GAGAATCAGCAC	S7	MT1	-0.13446	-0.00135624	G1	MT1-Epi I	1.35457	19.5369	2
GGTAACTGCACT_S7	2808	1253	14.2806	GGTAACTGCACT	S7	MT1	-0.088878	0.0264014	G2M	MT1-Epi I	1.15472	10.0912	1
TGTTATTGGCAC_S7	2957	1393	12.4789	TGTTATTGGCAC	S7	MT1	-0.113003	-0.0796263	G1	MT1-Epi VIII	1.21599	11.0451	1
ATATAATCTGCT_S7	3500	1655	7.34286	ATATAATCTGCT	S7	MT1	0.0289593	-0.0459614	S	MT1-Epi I	1.43928	18.1133	2
TATCGAATAATA_S7	3295	1575	3.79363	TATCGAATAATA	S7	MT1	-0.137134	-0.132384	G1	MT1-Epi I	1.35498	14.7951	1
TCCAGCCTTCCT_S7	2895	1216	9.8791	TCCAGCCTTCCT	S7	MT1	-0.06057	-0.0254069	G1	MT1-Epi I	1.19049	9.72504	1
AGCAGCTTATTT_S7	3122	1246	9.35298	AGCAGCTTATTT	S7	MT1	0.0247651	-0.0501206	S	MT1-Epi I	1.28384	11.5135	1
TCATGCTTATTA_S7	3070	1533	11.0098	TCATGCTTATTA	S7	MT1	-0.0766554	0.044138	G2M	MT1-Epi I	1.26246	11.763	1
TTACACGAAGCT_S7	3039	1402	6.71273	TTACACGAAGCT	S7	MT1	-0.031885	-0.017601	G1	MT1-Epi I	1.24971	18.2413	2
TTTCTCCTGAAG_S7	3012	1515	10.4582	TTTCTCCTGAAG	S7	MT1	-0.0770268	0.0248794	G2M	MT1-Epi I	1.23861	11.0738	1
CAGGTACGAGCC_S7	2983	1316	6.20181	CAGGTACGAGCC	S7	MT1	-0.154356	0.00650995	G2M	MT1-Epi VIII	1.22668	19.3388	2
GCAGAATTATTN_S7	2936	1351	7.66349	GCAGAATTATTN	S7	MT1	-0.157019	0.0730711	G2M	MT1-Epi I	1.20735	10.7795	1
AATTAAAGGCGT_S7	3015	1465	8.22554	AATTAAAGGCGT	S7	MT1	-0.125643	-0.0290536	G1	MT1-Epi I	1.23984	11.0881	1
ATTCATCCCTCC_S7	3030	1616	6.69967	ATTCATCCCTCC	S7	MT1	-0.114157	-0.0157926	G1	MT1-Epi I	1.24601	11.4609	1
AAGGTTCCGTAT_S7	3255	1510	5.71429	AAGGTTCCGTAT	S7	MT1	-0.0793353	0.0254219	G2M	MT1-Epi I	1.33853	11.1783	1
CCTCCCCCGCCC_S7	2643	1371	10.8967	CCTCCCCCGCCC	S7	MT1	-0.0567358	-0.0187764	G1	MT1-Epi I	1.08686	5.39016	1
AACTTTTAATGT_S7	2767	1319	11.2396	AACTTTTAATGT	S7	MT1	0.00411419	-0.0522152	S	MT1-Epi I	1.13786	12.3467	1
GAGTCCTCAAAT_S7	2714	1399	2.10022	GAGTCCTCAAAT	S7	MT1	-0.108032	-0.0525316	G1	MT1-Epi I	1.11606	17.055	2
CTTCAATACTCT_S7	2945	1453	7.30051	CTTCAATACTCT	S7	MT1	0.0638043	0.144168	G2M	MT1-Epi I	1.21105	18.8025	2
TTTGTGTATCGG_S7	3000	1481	4.13333	TTTGTGTATCGG	S7	MT1	-0.165442	0.0221218	G2M	MT1-Epi I	1.23367	19.0228	2
TTGCATATTTAT_S7	2979	1343	13.6287	TTGCATATTTAT	S7	MT1	-0.0104398	0.129099	G2M	MT1-Epi I	1.22503	10.0402	1
GAGGTCATACTT_S7	2514	1312	5.40971	GAGGTCATACTT	S7	MT1	-0.106872	-0.0392706	G1	MT1-Epi I	1.03382	10.8041	1
TCCCACTGTCGG_S7	2675	1224	8.37383	TCCCACTGTCGG	S7	MT1	0.00296565	0.0243068	G2M	MT1-Epi I	1.10002	10.0982	1
GGTCTATTCGGC_S7	2589	1193	5.60062	GGTCTATTCGGC	S7	MT1	-0.217864	0.0113321	G2M	MT1-Epi VIII	1.06466	13.7925	1
GTATACTCTGTT_S7	3203	1553	3.15329	GTATACTCTGTT	S7	MT1	0.0385305	0.0239301	S	MT1-Epi I	1.31715	19.1298	2
GACTAGCTCCGC_S7	2574	1308	3.5742	GACTAGCTCCGC	S7	MT1	-0.112232	-0.0344485	G1	MT1-Epi I	1.05849	12.2886	1
CTGGATTATGAA_S7	2702	1391	7.40192	CTGGATTATGAA	S7	MT1	-0.0444961	-0.00827306	G1	MT1-Epi I	1.11113	11.0916	1
GGGAGCTGCGCA_S7	2721	1228	4.33664	GGGAGCTGCGCA	S7	MT1	-0.123717	-0.0103376	G1	MT1-Epi I	1.11894	12.3468	1
CGTTGGCGTCGG_S7	2262	1013	19.1424	CGTTGGCGTCGG	S7	MT1	-0.0467589	-0.0392405	G1	MT1-Epi I	0.930188	8.91429	1
GCACCCCCCAAA_S7	2883	1432	4.64794	GCACCCCCCAAA	S7	MT1	-0.070147	0.0336046	G2M	MT1-Epi I	1.18556	18.7862	2
CGAATTTCGCCC_S7	2560	1231	10.625	CGAATTTCGCCC	S7	MT1	-0.116054	0.0119349	G2M	MT1-Epi I	1.05273	12.3468	1
ACCATCTGTCAT_S7	2183	873	20.7971	ACCATCTGTCAT	S7	MT1	-0.0781354	-6.03e-05	G1	MT1-Epi VIII	0.897701	6.18583	1
ATTCTCTTCTCG_S7	2764	1423	10.3111	ATTCTCTTCTCG	S7	MT1	-0.0517645	0.115235	G2M	MT1-Epi I	1.13662	18.741	2
ATGCCCTTGTCC_S7	2727	1424	5.35387	ATGCCCTTGTCC	S7	MT1	-0.158162	0.0679325	G2M	MT1-Epi I	1.12141	11.1032	1
TTAGTCGAGCCC_S7	2598	1305	9.73826	TTAGTCGAGCCC	S7	MT1	0.0844895	0.223388	G2M	MT1-Epi I	1.06836	9.9416	1
CCCTAGTGGAGC_S7	2271	1045	17.3492	CCCTAGTGGAGC	S7	MT1	-0.0260965	0.0899789	G2M	MT1-Epi I	0.933889	5.43462	1
TCCCGATCTACC_S7	2517	1298	3.81406	TCCCGATCTACC	S7	MT1	-0.101895	-0.0675708	G1	MT1-Epi I	1.03505	12.3468	1
GGTAGCACGCTG_S7	2495	1177	7.29459	GGTAGCACGCTG	S7	MT1	-0.0789239	0.0727848	G2M	MT1-Epi VIII	1.026	10.7747	1
TCTCGACTGTAG_S7	2386	1111	12.4476	TCTCGACTGTAG	S7	MT1	-0.0540445	-0.0127486	G1	MT1-Epi I	0.981179	6.8687	1
GCTGCGGCTCCG_S7	2447	1182	9.88966	GCTGCGGCTCCG	S7	MT1	-0.139014	-0.0537071	G1	MT1-Epi I	1.00626	12.2802	1
TAGGAGCAACGA_S7	2429	1167	6.79292	TAGGAGCAACGA	S7	MT1	-0.155471	-0.022393	G1	MT1-Epi I	0.998862	12.0539	1
AAGGACCCGCCA_S7	2819	1220	7.27208	AAGGACCCGCCA	S7	MT1	-0.0322564	0.0417571	G2M	MT1-Epi I	1.15924	13.2841	1
GTGTTACACCCA_S7	2418	1303	2.8536	GTGTTACACCCA	S7	MT1	-0.0705127	0.14899	G2M	MT1-Epi I	0.994338	19.1026	2
TAGGGTCACTAC_S7	2692	1457	5.8321	TAGGGTCACTAC	S7	MT1	-0.10458	0.0797016	G2M	MT1-Epi I	1.10701	11.5335	1
TGATAACGTAAA_S7	2365	1193	5.49683	TGATAACGTAAA	S7	MT1	-0.0563473	0.123388	G2M	MT1-Epi I	0.972544	9.71324	1
CTCCACAGAGCG_S7	2448	1116	12.9902	CTCCACAGAGCG	S7	MT1	-0.154699	0.0128541	G2M	MT1-Epi I	1.00668	9.68819	1
CGATATTTCAAN_S7	2397	1197	7.05048	CGATATTTCAAN	S7	MT1	-0.165042	-0.0268987	G1	MT1-Epi I	0.985703	14.1859	1
TCGTTACTGCCT_S7	2375	1097	14.9474	TCGTTACTGCCT	S7	MT1	-0.0674442	0.136362	G2M	MT1-Epi I	0.976656	16.5214	2
TGCATATTAATC_S7	2737	1336	10.3398	TGCATATTAATC	S7	MT1	-0.0578901	0.0486739	G2M	MT1-Epi I	1.12552	14.2499	1
CCCGGCATTGTA_S7	2534	1114	3.03867	CCCGGCATTGTA	S7	MT1	-0.139014	-0.124231	G1	MT1-Epi I	1.04204	20.0481	2
CTGTTCTGCATT_S7	2474	1239	8.97332	CTGTTCTGCATT	S7	MT1	-0.0337764	0.0550181	G2M	MT1-Epi I	1.01737	11.178	1
CACATTTGTGTC_S7	2342	1162	7.85653	CACATTTGTGTC	S7	MT1	-0.0219081	-0.0669681	G1	MT1-Epi I	0.963085	14.1108	1
GGTCTTCAATGA_S7	2186	1090	15.5078	GGTCTTCAATGA	S7	MT1	-0.00771982	0.139376	G2M	MT1-Epi I	0.898935	6.89391	1
TCCGCTAGGGCA_S7	2189	1165	11.3294	TCCGCTAGGGCA	S7	MT1	0.0129368	0.0342375	G2M	MT1-Epi III	0.900168	5.99635	1
CCACTACAAGTA_S7	2473	1319	3.55843	CCACTACAAGTA	S7	MT1	-0.00162282	0.224593	G2M	MT1-Epi I	1.01696	17.7839	2
CGACTTCAGTAG_S7	2380	1203	5.12605	CGACTTCAGTAG	S7	MT1	-0.0280336	-0.0943791	G1	MT1-Epi I	0.978712	11.8228	1
TGCGACACAGTT_S7	2284	1122	11.6462	TGCGACACAGTT	S7	MT1	-0.0877237	0.0767179	G2M	MT1-Epi I	0.939235	10.5588	1
AGTTAACCACAG_S7	2321	1186	8.35847	AGTTAACCACAG	S7	MT1	-0.113746	-0.0862568	G1	MT1-Epi I	0.95445	12.061	1
CGACACAGCTAA_S7	2011	893	9.29886	CGACACAGCTAA	S7	MT1	-0.0360506	0.14239	G2M	MT1-Epi VIII	0.82697	6.65961	1
GTAGAAGGAGTT_S7	2178	1017	17.539	GTAGAAGGAGTT	S7	MT1	-0.0253308	0.182143	G2M	MT1-Epi I	0.895645	7.30542	1
CTATTTAACGTA_S7	2345	1141	10.8316	CTATTTAACGTA	S7	MT1	-0.0475418	-0.0404461	G1	MT1-Epi I	0.964319	12.3215	1
TCCCACCTTAGG_S7	2257	1239	7.88658	TCCCACCTTAGG	S7	MT1	-0.122551	-0.0235986	G1	MT1-Epi I	0.928131	11.0881	1
TGTTACTTGATT_S7	2373	1205	7.62748	TGTTACTTGATT	S7	MT1	-0.122551	0.072182	G2M	MT1-Epi I	0.975833	10.941	1
ATCAGTAATTAG_S7	2455	1362	2.56619	ATCAGTAATTAG	S7	MT1	-0.162373	0.033921	G2M	MT1-Epi VIII	1.00955	16.3228	2
AGTTAAATATTT_S7	2542	1220	8.37923	AGTTAAATATTT	S7	MT1	-0.165802	0.0161543	G2M	MT1-Epi I	1.04533	7.04939	1
CGCTGTTCTTCC_S7	2404	1194	3.1614	CGCTGTTCTTCC	S7	MT1	-0.171545	0.060443	G2M	MT1-Epi I	0.988581	18.2937	2
CATTTGGTGTCG_S7	2156	1124	8.99814	CATTTGGTGTCG	S7	MT1	-0.106472	0.164376	G2M	MT1-Epi I	0.886598	11.0316	1
TCTTCAGGCGGT_S7	1872	929	20.7799	TCTTCAGGCGGT	S7	MT1	0.0194624	0.168309	G2M	MT1-Epi I	0.76981	5.8586	1
CCGTAATTGGTC_S7	2018	1066	8.91972	CCGTAATTGGTC	S7	MT1	-0.0555644	0.123418	G2M	MT1-Epi I	0.829849	7.73311	1
CAGGAGATGGCG_S7	1882	1002	20.8289	CAGGAGATGGCG	S7	MT1	0.0148682	0.12402	G2M	MT1-Epi I	0.773923	6.62637	1
CAAACGCAGCAT_S7	2168	1140	5.16605	CAAACGCAGCAT	S7	MT1	-0.00659414	0.0324292	G2M	MT1-Epi I	0.891533	8.3033	1
GTGCAAGGCCCA_S7	2232	1122	6.13799	GTGCAAGGCCCA	S7	MT1	-0.100352	0.00352622	G2M	MT1-Epi I	0.917851	12.067	1
CCTAGCAGGGTA_S7	2279	1212	3.59807	CCTAGCAGGGTA	S7	MT1	-0.0911751	0.0188819	G2M	MT1-Epi I	0.937178	17.6826	2
GTAGTAGAGGGN_S7	2273	1134	11.9666	GTAGTAGAGGGN	S7	MT1	-0.0295479	-0.000406872	G1	MT1-Epi VIII	0.934711	10.7905	1
ATGCATAAGTCC_S7	2239	1251	4.01965	ATGCATAAGTCC	S7	MT1	-0.0973006	0.0146624	G2M	MT1-Epi I	0.920729	17.4595	2
TATCTTACGAGT_S7	2335	1000	15.0749	TATCTTACGAGT	S7	MT1	-0.112215	0.0393761	G2M	MT1-Epi I	0.960207	12.2894	1
CCGGCCCTTTTC_S7	1761	1032	10.9597	CCGGCCCTTTTC	S7	MT1	-0.055553	0.00625377	G2M	MT1-Epi I	0.724165	5.24193	1
TATCTTCTTTGC_S7	2399	1090	10.7962	TATCTTCTTTGC	S7	MT1	-0.0827524	-0.0621459	G1	MT1-Epi I	0.986525	9.7777	1
GCGGAGCGCCAT_S7	2027	986	19.9803	GCGGAGCGCCAT	S7	MT1	-0.106843	-0.00700723	G1	MT1-Epi I	0.83355	7.31075	1
TAACATAATGGA_S7	2425	1223	6.47423	TAACATAATGGA	S7	MT1	-0.000474275	-0.0757233	G1	MT1-Epi I	0.997217	12.3468	1
TCTAGACCAAGA_S7	2204	1194	1.81488	TCTAGACCAAGA	S7	MT1	-0.0605529	-0.0943791	G1	MT1-Epi I	0.906337	20.4334	2
AAGGTGAGGCCA_S7	1968	1171	9.34959	AAGGTGAGGCCA	S7	MT1	-0.0130797	0.0399789	G2M	MT1-Epi I	0.809288	5.88401	1
CAACATATTCGT_S7	1573	988	12.0788	CAACATATTCGT	S7	MT1	-0.0873123	-0.112719	G1	MT1-Epi I	0.646855	6.75656	1
GAGGCAGCAAGG_S7	2033	1085	8.50959	GAGGCAGCAAGG	S7	MT1	-0.116032	0.0255124	G2M	MT1-Epi VIII	0.836017	11.0392	1
CCAATTCACAGA_S7	1884	984	3.29087	CCAATTCACAGA	S7	MT1	-0.111066	-0.00278782	G1	MT1-Epi VIII	0.774745	10.7845	1
AATGTAATCTCG_S7	2194	1146	8.24977	AATGTAATCTCG	S7	MT1	-0.154694	-0.0829265	G1	MT1-Epi I	0.902224	12.0639	1
CACCTGGATCTA_S7	1989	1055	10.1559	CACCTGGATCTA	S7	MT1	-0.0743183	-0.0434599	G1	MT1-Epi I	0.817924	10.0327	1
ATCGACAAGACA_S7	1910	1024	3.76963	ATCGACAAGACA	S7	MT1	-0.0548045	0.124307	G2M	MT1-Epi VIII	0.785437	12.2853	1
GCGCGAAGTCGC_S7	1582	896	8.47029	GCGCGAAGTCGC	S7	MT1	-0.0995692	-0.0449518	G1	MT1-Epi VIII	0.650556	12.3468	1
GATTTATCGGCC_S7	1915	983	8.35509	GATTTATCGGCC	S7	MT1	-0.120237	-0.137432	G1	MT1-Epi I	0.787493	12.2071	1
TCGTATGCGTAT_S7	1940	936	14.0722	TCGTATGCGTAT	S7	MT1	-0.0295422	-0.0808017	G1	MT1-Epi VIII	0.797774	8.5142	1
CGCTTAGACCCN_S7	1801	1019	11.4936	CGCTTAGACCCN	S7	MT1	-0.0655014	0.00806209	G2M	MT1-Epi I	0.740614	8.23358	1
AAGACTTAAAGG_S7	1845	1004	7.15447	AAGACTTAAAGG	S7	MT1	-0.0329821	-0.0106239	G1	MT1-Epi I	0.758707	6.5159	1
TAGTCATTTGTC_S7	2078	1125	7.69971	TAGTCATTTGTC	S7	MT1	-0.153168	0.196609	G2M	MT1-Epi VIII	0.854522	11.0427	1
CCTTGATTTCAA_S7	2222	1068	5.08551	CCTTGATTTCAA	S7	MT1	-0.133271	0.0649488	G2M	MT1-Epi I	0.913739	13.924	1
TCTATCGCCGCG_S7	1880	1051	6.64894	TCTATCGCCGCG	S7	MT1	-0.0536502	0.0185955	G2M	MT1-Epi I	0.7731	14.2201	1
CCCCCCGCCTGT_S7	1820	946	17.033	CCCCCCGCCTGT	S7	MT1	-0.018811	0.00444545	G2M	MT1-Epi I	0.748427	6.36417	1
ATGTAGACCCGG_S7	1841	1032	4.12819	ATGTAGACCCGG	S7	MT1	-0.0689641	0.0559373	G2M	MT1-Epi VIII	0.757062	8.61908	1
CGGTGTATAAGC_S7	1933	979	9.72581	CGGTGTATAAGC	S7	MT1	-0.086558	-9.04e-05	G1	MT1-Epi I	0.794895	12.2669	1
TTGAGCATCCGT_S7	1660	967	8.37349	TTGAGCATCCGT	S7	MT1	0.00835981	0.0276371	G2M	MT1-Epi I	0.682631	6.11677	1
GACATAATAAGC_S7	1763	1025	5.78559	GACATAATAAGC	S7	MT1	-0.0743126	0.0448011	G2M	MT1-Epi I	0.724987	8.23649	1
GCCAAATACGGA_S7	1769	945	6.44432	GCCAAATACGGA	S7	MT1	-0.119849	0.0839512	G2M	MT1-Epi I	0.727454	11.0216	1
GCCTGTTGCACG_S7	1609	878	17.0914	GCCTGTTGCACG	S7	MT1	0.0485475	-0.0262658	S	MT1-Epi I	0.661659	6.63544	1
ACTCCGGTCCTA_S7	1786	888	16.0694	ACTCCGGTCCTA	S7	MT1	-0.0402448	0.187598	G2M	MT1-Epi I	0.734445	9.70906	1
GTGAATTGTGGG_S7	1995	1064	4.41103	GTGAATTGTGGG	S7	MT1	-0.075084	0.0749096	G2M	MT1-Epi III	0.820391	16.3339	3
CGCATTTAAGGA_S7	1468	872	13.079	CGCATTTAAGGA	S7	MT1	0.0102855	0.0378843	G2M	MT1-Epi I	0.603676	5.36444	1
TCCCGTTTTCCA_S7	1840	1037	6.46739	TCCCGTTTTCCA	S7	MT1	-0.115649	0.175226	G2M	MT1-Epi I	0.756651	12.0427	1
GTTGTAGACCAC_S7	1845	1031	6.93767	GTTGTAGACCAC	S7	MT1	0.0600215	0.0782399	G2M	MT1-Epi I	0.758707	11.0536	1
GTGCGCCCATAN_S7	1738	903	7.76755	GTGCGCCCATAN	S7	MT1	-0.023028	-0.0308017	G1	MT1-Epi VIII	0.714706	5.77332	1
ATTGACCTCAAG_S7	1856	1099	3.60991	ATTGACCTCAAG	S7	MT1	-0.0712555	-0.0295961	G1	MT1-Epi I	0.763231	12.2735	1
CCCTCTGGAGTG_S7	1716	931	19.5221	CCCTCTGGAGTG	S7	MT1	-0.013834	-0.0705546	G1	MT1-Epi I	0.70566	7.65408	1
GCGGAAGAAGGA_S7	1633	899	8.32823	GCGGAAGAAGGA	S7	MT1	-0.0383248	0.0562538	G2M	MT1-Epi I	0.671528	8.53601	1
ACTCGTTCTAGC_S7	1668	858	8.63309	ACTCGTTCTAGC	S7	MT1	-0.0207252	-0.0512658	G1	MT1-Epi I	0.685921	9.70262	1
GTGTTACTAGAA_S7	1579	871	9.56301	GTGTTACTAGAA	S7	MT1	-0.0811867	0.030651	G2M	MT1-Epi I	0.649322	5.62345	1
CTTCGCAATCGC_S7	1630	831	6.87117	CTTCGCAATCGC	S7	MT1	-0.0195767	0.0568565	G2M	MT1-Epi I	0.670294	8.28545	1
CCAGTGGAGGCA_S7	1813	933	7.88748	CCAGTGGAGGCA	S7	MT1	-0.116792	0.0149789	G2M	MT1-Epi I	0.745548	11.0881	1
TTGACATATCGT_S7	1372	814	18.3673	TTGACATATCGT	S7	MT1	-0.000428562	0.0198312	G2M	MT1-Epi I	0.564199	5.965	1
CCGCCCTCGAGG_S7	1746	960	6.58648	CCGCCCTCGAGG	S7	MT1	-0.0379534	0.130048	G2M	MT1-Epi I	0.717996	8.61336	1
AGGGTCGGTAGG_S7	1828	885	11.3239	AGGGTCGGTAGG	S7	MT1	-0.0146111	0.0399789	G2M	MT1-Epi I	0.751717	9.76954	1
AGGGTCGGTGAA_S7	1707	910	10.1347	AGGGTCGGTGAA	S7	MT1	0.00338278	0.0890898	G2M	MT1-Epi VIII	0.701959	11.4458	1
CATACCCAAGGC_S7	1877	986	2.45072	CATACCCAAGGC	S7	MT1	-0.126369	-0.0356239	G1	MT1-Epi I	0.771867	11.0157	1
CACCGACGTAAC_S7	1606	868	6.16438	CACCGACGTAAC	S7	MT1	-0.0448333	-0.0603074	G1	MT1-Epi VIII	0.660425	9.82155	1
TCTGTTCCTCTT_S7	1911	1110	3.87232	TCTGTTCCTCTT	S7	MT1	-0.174207	-0.0392405	G1	MT1-Epi I	0.785848	18.1156	2
TACCACCTCCCT_S7	1772	945	3.49887	TACCACCTCCCT	S7	MT1	-0.0513588	0.0935955	G2M	MT1-Epi I	0.728688	11.0098	1
CTCAATTTATCA_S7	1724	1001	8.29466	CTCAATTTATCA	S7	MT1	-0.0880837	0.0149789	G2M	MT1-Epi I	0.708949	7.11869	1
TAACCACGAAAC_S7	1687	953	2.3118	TAACCACGAAAC	S7	MT1	-0.0188167	-0.000376733	G1	MT1-Epi I	0.693734	12.3333	1
GGTCCGATGGCG_S7	1661	892	4.81638	GGTCCGATGGCG	S7	MT1	0.0163939	0.050226	G2M	MT1-Epi I	0.683042	12.3468	1
AGAGTCCCGTCC_S7	1629	916	10.1289	AGAGTCCCGTCC	S7	MT1	-0.0245537	0.0737342	G2M	MT1-Epi I	0.669883	9.73943	1
GGATACTCACAA_S7	1756	974	6.71982	GGATACTCACAA	S7	MT1	-0.0945921	-0.045871	G1	MT1-Epi I	0.722108	8.5701	1
CCCCCCGTTCGA_S7	1789	950	5.14254	CCCCCCGTTCGA	S7	MT1	-0.0555644	0.0863623	G2M	MT1-Epi II	0.735679	8.58426	1
GTGTTCAAGTAC_S7	1752	960	2.62557	GTGTTCAAGTAC	S7	MT1	-0.0371934	0.118596	G2M	MT1-Epi I	0.720464	12.3468	1
CCACGGAACGGA_S7	1296	843	7.94753	CCACGGAACGGA	S7	MT1	-0.0149711	0.132776	G2M	MT1-Epi I	0.532946	8.78534	1
ACTAAACGACCA_S7	1661	864	3.8531	ACTAAACGACCA	S7	MT1	-0.106072	0.0122815	G2M	MT1-Epi VIII	0.683042	12.3355	1
TATGGCTAAATN_S7	1571	816	8.84787	TATGGCTAAATN	S7	MT1	0.0366849	0.0785564	G2M	MT1-Epi I	0.646032	6.11995	1
GACAATAGCCTC_S7	1277	822	11.2764	GACAATAGCCTC	S7	MT1	-0.00271994	-0.0337854	G1	MT1-Epi I	0.525132	6.40102	1
CAATAAGGATGC_S7	1331	838	12.9226	CAATAAGGATGC	S7	MT1	-0.0700784	0.0412146	G2M	MT1-Epi I	0.547339	6.61816	1
GGGGGACTAACC_S7	1531	862	6.07446	GGGGGACTAACC	S7	MT1	0.0462504	-0.0253767	S	MT1-Epi I	0.629583	10.7798	1
CGACGGTAAACG_S7	1485	907	4.17508	CGACGGTAAACG	S7	MT1	-0.0566958	0.129159	G2M	MT1-Epi I	0.610667	18.6835	2
AAACTGGTGATT_S7	1375	811	14.1091	AAACTGGTGATT	S7	MT1	0.00951978	0.0912146	G2M	MT1-Epi I	0.565432	6.37691	1
CGCCCCAGCATT_S7	1853	938	7.66325	CGCCCCAGCATT	S7	MT1	-0.020731	0.0698011	G2M	MT1-Epi VIII	0.761997	11.0881	1
CGTGATGGGCTC_S7	1765	944	3.68272	CGTGATGGGCTC	S7	MT1	-0.0555587	0.0216094	G2M	MT1-Epi I	0.72581	11.1583	1
GGCGATCTCGTC_S7	1447	878	9.67519	GGCGATCTCGTC	S7	MT1	-0.0214852	0.0469259	G2M	MT1-Epi I	0.59504	6.37167	1
ATAGACTATGTT_S7	1823	986	13.5491	ATAGACTATGTT	S7	MT1	-0.0524902	-0.061513	G1	MT1-Epi I	0.74966	13.443	1
CTACGGATCTGT_S7	1568	965	3.125	CTACGGATCTGT	S7	MT1	-0.0517245	0.0604732	G2M	MT1-Epi I	0.644798	14.1607	1
TATTGGTGCCGT_S7	1496	818	18.115	TATTGGTGCCGT	S7	MT1	0.0175539	0.087598	G2M	MT1-Epi I	0.61519	5.38265	1
GCATACGCATGT_S7	1542	819	6.03113	GCATACGCATGT	S7	MT1	-0.032205	0.0737342	G2M	MT1-Epi VIII	0.634107	9.7194	1
CACGACGTGGGG_S7	1620	827	8.64198	CACGACGTGGGG	S7	MT1	-0.0589929	-0.111829	G1	MT1-Epi I	0.666182	10.7778	1
AGGCCACTAAAN_S7	1553	905	2.44688	AGGCCACTAAAN	S7	MT1	-0.06053	-0.0211573	G1	MT1-Epi VIII	0.63863	11.0339	1
ACACTTGTCGCT_S7	1683	985	4.63458	ACACTTGTCGCT	S7	MT1	-0.0666556	-0.00761001	G1	MT1-Epi I	0.692089	11.1072	1
TGTGATGATAAT_S7	1776	910	8.78378	TGTGATGATAAT	S7	MT1	-0.0218795	0.0113623	G2M	MT1-Epi I	0.730333	12.2899	1
CATGTCTTTTTA_S7	1623	929	4.68269	CATGTCTTTTTA	S7	MT1	0.00338278	-0.0841019	S	MT1-Epi I	0.667416	11.0881	1
CAGAAACGACAG_S7	1300	837	7.53846	CAGAAACGACAG	S7	MT1	0.00301136	0.0430229	G2M	MT1-Epi III	0.534591	8.59673	1
CGTCCGGAGTCN_S7	1549	878	4.45449	CGTCCGGAGTCN	S7	MT1	-0.0444561	0.0728149	G2M	MT1-Epi I	0.636985	10.8086	1
TCCTGACTAGAC_S7	1454	858	6.74003	TCCTGACTAGAC	S7	MT1	-0.0700841	0.163487	G2M	MT1-Epi I	0.597919	12.3063	1
CCGAGGCCTAAA_S7	1486	895	3.8358	CCGAGGCCTAAA	S7	MT1	0.0596501	0.0433092	S	MT1-Epi I	0.611078	13.7376	1
AACCTTGTGAGT_S7	1499	833	11.8746	AACCTTGTGAGT	S7	MT1	-0.0505703	0.0231314	G2M	MT1-Epi I	0.616424	16.3356	2
GGCCCCACTCTT_S7	1523	805	4.66185	GGCCCCACTCTT	S7	MT1	-0.067027	0.0324593	G2M	MT1-Epi I	0.626293	9.45816	1
GTATAACTCTAT_S7	1574	888	8.13215	GTATAACTCTAT	S7	MT1	-0.0980263	0.0562538	G2M	MT1-Epi I	0.647266	11.2315	1
AACCTTGCGCTA_S7	1467	820	3.47648	AACCTTGCGCTA	S7	MT1	-0.0425362	0.0294454	G2M	MT1-Epi I	0.603265	8.71	1
TACACAATTTAA_S7	1667	833	6.05879	TACACAATTTAA	S7	MT1	-0.0727755	0.114693	G2M	MT1-Epi I	0.68551	14.1974	1
GGGGTTGAGCGG_S7	1407	854	9.38166	GGGGTTGAGCGG	S7	MT1	-0.0398505	-0.0419379	G1	MT1-Epi I	0.578591	11.1795	1
TGCGTAGGATTA_S7	1245	859	6.82731	TGCGTAGGATTA	S7	MT1	-0.0429076	0.0243369	G2M	MT1-Epi I	0.511973	11.4509	1
GGGCGGAACCCA_S7	1411	815	1.27569	GGGCGGAACCCA	S7	MT1	0.00415419	-0.0169379	S	MT1-Epi I	0.580236	11.0338	1
TTATGCCGTATG_S7	1363	811	5.94277	TTATGCCGTATG	S7	MT1	-0.0157425	0.0237342	G2M	MT1-Epi I	0.560498	14.1532	1
TTCCACAAACGG_S9	10399	3409	6.01019	TTCCACAAACGG	S9	MT1	-0.215464	0.172423	G2M	MT1-Epi I	4.27631	19.659	2
TTCCGCAGCCCN_S9	9690	3103	13.1269	TTCCGCAGCCCN	S9	MT1	-0.296936	-0.144364	G1	MT1-Epi I	3.98476	14.1057	1
CCCTTAGACTCT_S9	9470	3006	14.0971	CCCTTAGACTCT	S9	MT1	-0.308799	0.230606	G2M	MT1-Epi I	3.89429	11.0881	1
CTTGTTCTTGCT_S9	9958	3112	9.67062	CTTGTTCTTGCT	S9	MT1	-0.0409362	0.140853	G2M	MT1-Epi I	4.09496	20.1408	2
CGCGCCCTTTGG_S9	8998	2880	16.4148	CGCGCCCTTTGG	S9	MT1	-0.104026	0.163819	G2M	MT1-Epi I	3.70019	11.4127	1
TTAGCTGTCTTN_S9	9095	2975	11.7317	TTAGCTGTCTTN	S9	MT1	-0.184419	0.257158	G2M	MT1-Epi I	3.74008	18.3435	2
TGGAGCATATTT_S9	7779	2581	18.2928	TGGAGCATATTT	S9	MT1	-0.0339307	0.243068	G2M	MT1-Epi I	3.19891	8.36041	1
CTGTCGACAGTT_S9	8704	2876	10.7307	CTGTCGACAGTT	S9	MT1	-0.216921	0.0345992	G2M	MT1-Epi I	3.57929	14.2499	1
TAGCGTCGTTCA_S9	8513	2686	12.7452	TAGCGTCGTTCA	S9	MT1	-0.29385	-0.0494123	G1	MT1-Epi I	3.50075	14.194	1
TTTCTTGGACAA_S9	8641	3134	6.28399	TTTCTTGGACAA	S9	MT1	-0.0963921	0.368611	G2M	MT1-Epi I	3.55338	17.8266	2
GTATTAGCATCT_S9	7617	2965	8.95366	GTATTAGCATCT	S9	MT1	-0.259	0.15208	G2M	MT1-Epi I	3.13229	18.9802	2
ACGTTAACCAGA_S9	6893	2291	13.3614	ACGTTAACCAGA	S9	MT1	-0.102803	0.0205093	G2M	MT1-Epi I	2.83456	11.3904	1
GCTCAGCCATAA_S9	7758	2874	3.66074	GCTCAGCCATAA	S9	MT1	-0.188596	0.0776522	G2M	MT1-Epi I	3.19027	18.7627	2
AACCCACTTAGA_S9	6898	2413	14.5259	AACCCACTTAGA	S9	MT1	-0.202687	-0.146052	G1	MT1-Epi I	2.83662	12.3468	1
TTACAATCTTAT_S9	7649	2855	10.3543	TTACAATCTTAT	S9	MT1	0.118357	0.122574	G2M	MT1-Epi I	3.14545	18.7926	2
TGAGAGTGGTTA_S9	7237	2679	13.4586	TGAGAGTGGTTA	S9	MT1	-0.214189	-0.0840265	G1	MT1-Epi I	2.97602	14.2499	1
TAATGTTCAGCC_S9	7605	2762	8.31032	TAATGTTCAGCC	S9	MT1	-0.289988	0.160232	G2M	MT1-Epi I	3.12735	19.7899	2
CTGCTAAGCATG_S9	7454	2599	6.62731	CTGCTAAGCATG	S9	MT1	-0.121991	0.0725738	G2M	MT1-Epi I	3.06526	19.2447	2
GGCCATTCCTCC_S9	7223	2521	11.7957	GGCCATTCCTCC	S9	MT1	-0.179744	0.116576	G2M	MT1-Epi I	2.97027	12.3468	1
CTGCATCTGGTA_S9	7177	2543	5.54549	CTGCATCTGGTA	S9	MT1	-0.299176	0.116546	G2M	MT1-Epi I	2.95135	14.185	1
GTCTAAAGGTAG_S9	6221	2218	13.1008	GTCTAAAGGTAG	S9	MT1	-0.0109483	-0.0270494	G1	MT1-Epi I	2.55822	12.3066	1
ACCCACACCCGC_S9	6908	2273	7.55646	ACCCACACCCGC	S9	MT1	-0.132283	-0.0918324	G1	MT1-Epi I	2.84073	14.0329	1
CACATTTTGACT_S9	5942	2410	6.96735	CACATTTTGACT	S9	MT1	0.0770954	-0.0891049	S	MT1-Epi I	2.44349	9.10055	1
ATGCACCGATCA_S9	6481	2118	10.4459	ATGCACCGATCA	S9	MT1	-0.0855809	0.0891652	G2M	MT1-Epi I	2.66514	13.5869	1
GACCCTACGGGN_S9	6040	2157	13.9901	GACCCTACGGGN	S9	MT1	-0.234806	-0.0598553	G1	MT1-Epi VIII	2.48379	11.6205	1
TCCAGCTTGACT_S9	6187	2296	8.90577	TCCAGCTTGACT	S9	MT1	0.000542845	0.00216998	G2M	MT1-Epi I	2.54424	12.3189	1
AAGTATCTCCTG_S9	6084	1918	16.2229	AAGTATCTCCTG	S9	MT1	0.0154796	-0.121308	S	MT1-Epi I	2.50188	13.8048	1
GGAAATAGCTGC_S9	6401	2412	5.04609	GGAAATAGCTGC	S9	MT1	-0.286131	0.0488397	G2M	MT1-Epi I	2.63224	18.7878	2
CATACAACTACT_S9	5489	2292	12.8439	CATACAACTACT	S9	MT1	-0.318604	-0.0953888	G1	MT1-Epi I	2.25721	17.461	2
CCTGTAGATTAT_S9	6365	2578	6.9128	CCTGTAGATTAT	S9	MT1	-0.1407	0.0611814	G2M	MT1-Epi VIII	2.61744	18.7639	2
GACAGATCGCCT_S9	6119	2419	7.8771	GACAGATCGCCT	S9	MT1	-0.133808	0.058484	G2M	MT1-Epi VIII	2.51628	14.1198	1
TAGCAATGGCTC_S9	5984	2218	10.7119	TAGCAATGGCTC	S9	MT1	-0.189293	0.0614979	G2M	MT1-Epi I	2.46076	12.3468	1
CGTGAAGTTCCA_S9	5736	2184	12.4651	CGTGAAGTTCCA	S9	MT1	-0.0591415	0.0446504	G2M	MT1-Epi I	2.35878	12.2767	1
CACCGCCTGCCC_S9	6024	2195	8.18393	CACCGCCTGCCC	S9	MT1	-0.0541873	-0.0315552	G1	MT1-Epi I	2.47721	20.1134	2
GCCTTAGTTCAA_S9	5682	2006	13.358	GCCTTAGTTCAA	S9	MT1	-0.0897465	0.0823086	G2M	MT1-Epi I	2.33657	13.833	1
TCACCTCTCAAT_S9	5396	2139	12.8614	TCACCTCTCAAT	S9	MT1	-0.200344	0.140461	G2M	MT1-Epi VIII	2.21896	13.9119	1
CCCCTAACCGAG_S9	5860	2342	8.80546	CCCCTAACCGAG	S9	MT1	-0.177796	0.219334	G2M	MT1-Epi I	2.40977	20.3505	2
CAGATACGGTGN_S9	5383	2167	11.7778	CAGATACGGTGN	S9	MT1	-0.197675	-0.0788276	G1	MT1-Epi I	2.21362	18.1619	2
TACCTGGTGGTC_S9	5810	2280	7.36661	TACCTGGTGGTC	S9	MT1	-0.164785	0.18044	G2M	MT1-Epi I	2.38921	14.1798	1
GAAGTTTTGTGC_S9	5623	2328	5.56642	GAAGTTTTGTGC	S9	MT1	-0.14182	-0.121022	G1	MT1-Epi I	2.31231	20.1528	2
GACAGTTGACTA_S9	5319	1995	8.68584	GACAGTTGACTA	S9	MT1	0.0334735	-0.0550633	S	MT1-Epi I	2.1873	16.2425	3
AGCTTTGTGGTA_S9	5131	2028	14.5391	AGCTTTGTGGTA	S9	MT1	-0.0250509	0.0702833	G2M	MT1-Epi I	2.10999	13.2668	1
CTGTCTATTGGC_S9	5216	2254	10.8512	CTGTCTATTGGC	S9	MT1	-0.00822267	0.269967	G2M	MT1-Epi I	2.14494	17.4638	2
CCTTAACGGTGG_S9	5372	2255	10.3127	CCTTAACGGTGG	S9	MT1	-0.0319478	-0.0354581	G1	MT1-Epi I	2.20909	17.4535	2
TGAACGCTCATG_S9	4862	2062	12.2583	TGAACGCTCATG	S9	MT1	-0.115746	0.134147	G2M	MT1-Epi I	1.99937	12.3468	1
GCAGCAGCCCCG_S9	4741	1829	16.8952	GCAGCAGCCCCG	S9	MT1	-0.0487532	-0.139331	G1	MT1-Epi I	1.94961	6.57504	1
CGTCGAATGGAA_S9	5244	2185	4.97712	CGTCGAATGGAA	S9	MT1	-0.0748383	0.15972	G2M	MT1-Epi I	2.15646	18.775	2
AACATTGACTAT_S9	4625	1975	10.8541	AACATTGACTAT	S9	MT1	-0.109609	-0.0616335	G1	MT1-Epi I	1.90191	11.0268	1
CGCGAATCACGA_S9	5129	1979	4.30883	CGCGAATCACGA	S9	MT1	-0.0866837	0.0205696	G2M	MT1-Epi I	2.10917	14.2499	1
GAGCCAACGTAN_S9	5016	2008	6.77831	GAGCCAACGTAN	S9	MT1	-0.203795	0.000708258	G2M	MT1-Epi VIII	2.0627	12.0469	1
AACTCTATTGTG_S9	4744	2006	10.0759	AACTCTATTGTG	S9	MT1	-0.146751	0.10223	G2M	MT1-Epi I	1.95084	18.9261	2
CATGAACCAACA_S9	4629	2098	9.91575	CATGAACCAACA	S9	MT1	-0.0480046	0.0223779	G2M	MT1-Epi I	1.90355	12.321	1
TCCCTGAGGCCA_S9	4965	2075	7.83484	TCCCTGAGGCCA	S9	MT1	-0.142168	0.465747	G2M	MT1-Epi I	2.04172	20.1243	2
TCTTCGCTAGAN_S9	4792	2014	8.97329	TCTTCGCTAGAN	S9	MT1	-0.103512	-0.0526221	G1	MT1-Epi I	1.97058	14.1697	1
CATGGTAGCCCA_S9	4730	1995	9.85201	CATGGTAGCCCA	S9	MT1	0.0534045	-0.0098252	S	MT1-Epi I	1.94509	19.5598	2
TTGTGGACCATT_S9	4582	1894	8.57704	TTGTGGACCATT	S9	MT1	-0.117283	-0.0275919	G1	MT1-Epi I	1.88423	19.9841	2
ATTTCTCTGATC_S9	4407	1914	7.26118	ATTTCTCTGATC	S9	MT1	-0.139854	0.10642	G2M	MT1-Epi I	1.81226	10.7257	1
AATACACCATGA_S9	4748	1984	3.43302	AATACACCATGA	S9	MT1	-0.00631414	-0.125527	G1	MT1-Epi VIII	1.95249	13.8236	1
CACGCTAACGAA_S9	4748	1974	7.3294	CACGCTAACGAA	S9	MT1	-0.076724	-0.0538276	G1	MT1-Epi VI	1.95249	20.3831	2
TGCAGACACTAC_S9	4307	1979	10.2856	TGCAGACACTAC	S9	MT1	-0.043799	0.121805	G2M	MT1-Epi VIII	1.77114	14.123	1
GCCCAGATCGAG_S9	4691	1952	6.50181	GCCCAGATCGAG	S9	MT1	-0.0637128	0.187477	G2M	MT1-Epi I	1.92905	20.3922	2
CGCTCTCCATGA_S9	4195	1754	12.348	CGCTCTCCATGA	S9	MT1	-0.10846	0.0191079	G2M	MT1-Epi I	1.72508	14.1782	1
GGGAATGGCGCG_S9	4397	1816	11.4169	GGGAATGGCGCG	S9	MT1	0.113889	0.0754219	S	MT1-Epi I	1.80815	13.7299	1
CCGTGCGGTCTT_S9	4462	1868	11.5867	CCGTGCGGTCTT	S9	MT1	-0.0193024	0.101025	G2M	MT1-Epi I	1.83488	19.3369	2
CTATGGGTTAAG_S9	4256	1587	19.2199	CTATGGGTTAAG	S9	MT1	-0.0441533	-0.0610307	G1	MT1-Epi I	1.75017	13.8788	1
AGGGAAGAGCAG_S9	4125	1833	13.5273	AGGGAAGAGCAG	S9	MT1	-0.0728612	-0.0568113	G1	MT1-Epi I	1.6963	10.7734	1
GTTACCATTCAN_S9	4350	1953	4.96552	GTTACCATTCAN	S9	MT1	-0.0116569	-0.0125226	G1	MT1-Epi I	1.78882	20.144	2
TGGCCGAGATGA_S9	4371	1931	7.75566	TGGCCGAGATGA	S9	MT1	-0.209881	0.0648583	G2M	MT1-Epi I	1.79746	12.3468	1
GCTGAACCTCTC_S9	4302	1774	11.8782	GCTGAACCTCTC	S9	MT1	-0.0583301	0.151944	G2M	MT1-Epi I	1.76908	14.2067	1
TCCTACAAACTG_S9	4135	1978	7.08585	TCCTACAAACTG	S9	MT1	-0.168928	-0.173373	G1	MT1-Epi I	1.70041	12.3468	1
ATTGGCGTAGGT_S9	4104	1801	11.3791	ATTGGCGTAGGT	S9	MT1	-0.125671	-0.119439	G1	MT1-Epi I	1.68766	13.9205	1
GCCAGGGGTATG_S9	4152	1783	9.4894	GCCAGGGGTATG	S9	MT1	-0.0552673	-0.0140145	G1	MT1-Epi I	1.7074	16.6752	2
AGTTGCCTCTTC_S9	4110	1898	10.438	AGTTGCCTCTTC	S9	MT1	-0.0212052	0.0908077	G2M	MT1-Epi I	1.69013	14.2499	1
GTTCTGTTGGCT_S9	4268	1723	17.0103	GTTCTGTTGGCT	S9	MT1	0.0633814	-0.0287975	S	MT1-Epi I	1.7551	12.3859	1
CCGTTTGCGCCC_S9	4324	1909	4.64847	CCGTTTGCGCCC	S9	MT1	-0.196121	-0.0724834	G1	MT1-Epi I	1.77813	17.7908	2
TATCCAAGTTCA_S9	4067	1660	15.1217	TATCCAAGTTCA	S9	MT1	-0.0717184	0.0269439	G2M	MT1-Epi I	1.67245	14.1392	1
GTGAAAAGAGAN_S9	3828	1588	13.4796	GTGAAAAGAGAN	S9	MT1	-0.100403	-0.00767028	G1	MT1-Epi I	1.57416	12.2708	1
AGCCATCAATTA_S9	4048	1737	7.95455	AGCCATCAATTA	S9	MT1	-0.127986	0.071519	G2M	MT1-Epi VIII	1.66463	14.1609	1
GTAGCCACCGTG_S9	4194	1797	12.3748	GTAGCCACCGTG	S9	MT1	-0.108072	0.0019138	G2M	MT1-Epi I	1.72467	11.6248	1
GCTGCTAGTTCC_S9	4242	1762	10.6082	GCTGCTAGTTCC	S9	MT1	0.134551	0.0727245	S	MT1-Epi I	1.74441	17.4312	2
TAGCCTTCATTA_S9	4405	1897	5.87968	TAGCCTTCATTA	S9	MT1	-0.118426	-0.0155365	G1	MT1-Epi I	1.81144	17.9272	2
GGACGGTCAATT_S9	4056	1548	17.8008	GGACGGTCAATT	S9	MT1	-0.108826	-0.0826703	G1	MT1-Epi I	1.66792	11.0814	1
CTCCATATCAGG_S9	3986	1596	12.845	CTCCATATCAGG	S9	MT1	-0.180396	0.0239301	G2M	MT1-Epi I	1.63914	13.9057	1
CCCAAGATGGGG_S9	4187	1734	10.246	CCCAAGATGGGG	S9	MT1	-0.116872	-0.136603	G1	MT1-Epi I	1.72179	19.5823	2
CTGTCGCGTTGA_S9	4214	1881	5.6953	CTGTCGCGTTGA	S9	MT1	-0.192281	0.196519	G2M	MT1-Epi I	1.7329	20.3601	2
CGATGGGAGGGA_S9	4100	1805	6.36585	CGATGGGAGGGA	S9	MT1	0.0786725	-0.041742	S	MT1-Epi I	1.68602	19.172	2
ACTAGGATTAAC_S9	3737	1804	8.80385	ACTAGGATTAAC	S9	MT1	-0.113037	0.210383	G2M	MT1-Epi I	1.53674	17.698	2
GGGGCCGCCTAC_S9	4032	1634	6.96925	GGGGCCGCCTAC	S9	MT1	-0.179259	-0.0266727	G1	MT1-Epi I	1.65805	12.3094	1
CAATTCCGCCAN_S9	3260	1431	17.9755	CAATTCCGCCAN	S9	MT1	-0.0571187	0.11406	G2M	MT1-Epi I	1.34059	5.44763	1
AAATACACACGG_S9	3923	1793	6.50013	AAATACACACGG	S9	MT1	-0.112289	0.079355	G2M	MT1-Epi I	1.61323	18.1021	2
CCTTCTCCACCC_S9	3922	1812	8.64355	CCTTCTCCACCC	S9	MT1	-0.263068	-0.0161392	G1	MT1-Epi I	1.61282	12.2804	1
CTTCAATATTTG_S9	3803	1696	11.9379	CTTCAATATTTG	S9	MT1	-0.12414	0.067616	G2M	MT1-Epi I	1.56388	17.7424	2
GCGAACTGTGGC_S9	3877	1670	6.98994	GCGAACTGTGGC	S9	MT1	-0.0598443	0.116697	G2M	MT1-Epi I	1.59431	19.168	2
ATGTCTGCGATC_S9	3895	1725	8.13864	ATGTCTGCGATC	S9	MT1	-0.0411019	-0.0341923	G1	MT1-Epi I	1.60172	17.4638	2
CACGCATGGCTT_S9	3814	1525	15.7577	CACGCATGGCTT	S9	MT1	-0.0785811	0.00165763	G2M	MT1-Epi I	1.56841	18.1967	2
CATACCTAACGN_S9	3527	1643	8.70428	CATACCTAACGN	S9	MT1	-0.0617586	-0.126356	G1	MT1-Epi I	1.45039	12.3468	1
GGGCCTCGTAGA_S9	3816	1565	10.7704	GGGCCTCGTAGA	S9	MT1	0.0117254	0.158891	G2M	MT1-Epi I	1.56923	11.8475	1
AACTAGGTACAA_S9	3450	1466	16.1159	AACTAGGTACAA	S9	MT1	-0.116454	0.139919	G2M	MT1-Epi I	1.41872	11.4997	1
GGTTGTTCGTCG_S9	3733	1611	14.1173	GGTTGTTCGTCG	S9	MT1	-0.136374	-0.057384	G1	MT1-Epi I	1.5351	13.7374	1
TTGTGCGCTCCA_S9	3677	1712	7.88686	TTGTGCGCTCCA	S9	MT1	-0.177322	-0.00287824	G1	MT1-Epi VIII	1.51207	10.5569	1
TCTCATCGCGGG_S9	3786	1635	11.2256	TCTCATCGCGGG	S9	MT1	-0.0828038	-0.00138638	G1	MT1-Epi I	1.55689	14.2499	1
AGGGACTCATGC_S9	3703	1572	14.0157	AGGGACTCATGC	S9	MT1	0.094775	-0.0203285	S	MT1-Epi I	1.52276	17.931	2
CGCAGCAACGAG_S9	3780	1508	9.97354	CGCAGCAACGAG	S9	MT1	0.0500046	0.0175859	S	MT1-Epi I	1.55442	13.8825	1
CCCCCTCTTGTC_S9	3524	1571	16.0045	CCCCCTCTTGTC	S9	MT1	-0.013514	0.0890295	G2M	MT1-Epi VII	1.44915	11.7941	1
TCTCTGCCCTAG_S9	3587	1616	13.3259	TCTCTGCCCTAG	S9	MT1	-0.115317	0.16311	G2M	MT1-Epi I	1.47506	8.13572	1
TTTGCAGGCATC_S9	3573	1489	14.1898	TTTGCAGGCATC	S9	MT1	-0.0540845	-0.0760398	G1	MT1-Epi I	1.4693	11.0881	1
CCGAGTTTAATT_S9	3603	1757	9.49209	CCGAGTTTAATT	S9	MT1	-0.153602	0.00616335	G2M	MT1-Epi I	1.48164	17.7293	2
CAAGAACGCATG_S9	3547	1776	5.18748	CAAGAACGCATG	S9	MT1	-0.11418	-0.0341923	G1	MT1-Epi I	1.45861	10.82	1
TCGGGCTAACGG_S9	3643	1765	4.19984	TCGGGCTAACGG	S9	MT1	-0.0338221	0.100738	G2M	MT1-Epi I	1.49809	11.1822	1
AATTAAATTACC_S9	3771	1739	8.24715	AATTAAATTACC	S9	MT1	0.0147882	-0.0733424	S	MT1-Epi I	1.55072	19.544	2
TTGAGCGTGTGG_S9	3558	1656	10.2586	TTGAGCGTGTGG	S9	MT1	-0.00855409	-0.00287824	G1	MT1-Epi I	1.46313	11.0276	1
TCAGGCCAGATC_S9	3668	1752	5.28899	TCAGGCCAGATC	S9	MT1	-0.147482	-0.138412	G1	MT1-Epi I	1.50837	19.3389	2
GCTCTCTAGATA_S9	3285	1393	16.3775	GCTCTCTAGATA	S9	MT1	0.0458104	-0.0781344	S	MT1-Epi I	1.35087	11.5568	1
GCTTTCAACGGT_S9	3508	1487	10.6043	GCTTTCAACGGT	S9	MT1	-0.0736097	-0.137492	G1	MT1-Epi I	1.44257	14.2302	1
GACCCACTTTTC_S9	3585	1573	10.9623	GACCCACTTTTC	S9	MT1	-0.148625	0.00616335	G2M	MT1-Epi I	1.47424	18.7302	2
GAGGAGAGTGAT_S9	3348	1370	19.773	GAGGAGAGTGAT	S9	MT1	-0.0571301	0.0504822	G2M	MT1-Epi I	1.37678	14.2216	1
TGTGCGGTACGA_S9	3615	1616	8.57538	TGTGCGGTACGA	S9	MT1	-0.201435	-0.0703285	G1	MT1-Epi I	1.48657	19.2232	2
CATGACCGTCCT_S9	3516	1797	5.85893	CATGACCGTCCT	S9	MT1	-0.0552445	-0.063698	G1	MT1-Epi I	1.44586	18.6262	2
TTTGCAAAGAAC_S9	3360	1628	6.04167	TTTGCAAAGAAC	S9	MT1	-0.0441418	0.0576854	G2M	MT1-Epi I	1.38171	14.1223	1
GTTAGTAACGGN_S9	2866	1424	11.3398	GTTAGTAACGGN	S9	MT1	-0.0911865	0.0423599	G2M	MT1-Epi I	1.17857	6.26423	1
CCACAAATATCT_S9	3267	1555	9.21335	CCACAAATATCT	S9	MT1	-0.148219	0.0122212	G2M	MT1-Epi I	1.34347	8.27542	1
GCCCCCCGTTAA_S9	3399	1639	8.26714	GCCCCCCGTTAA	S9	MT1	-0.101546	-0.0118897	G1	MT1-Epi I	1.39775	12.3468	1
TGCAATCTTGTG_S9	3317	1426	15.9783	TGCAATCTTGTG	S9	MT1	-0.0663185	-0.0757233	G1	MT1-Epi I	1.36403	12.2902	1
TTCTTTACCGTC_S9	3394	1598	8.86859	TTCTTTACCGTC	S9	MT1	-0.186887	0.0899186	G2M	MT1-Epi I	1.39569	12.3265	1
ACACCCAATCTC_S9	3162	1462	16.2239	ACACCCAATCTC	S9	MT1	0.0534731	0.170374	G2M	MT1-Epi I	1.30029	6.68375	1
TGACCGTCGCCC_S9	3434	1495	12.2015	TGACCGTCGCCC	S9	MT1	-0.149751	-0.0663954	G1	MT1-Epi I	1.41214	11.0881	1
GAGAACCAGTCT_S9	3278	1667	7.87065	GAGAACCAGTCT	S9	MT1	-0.0449018	0.0531796	G2M	MT1-Epi I	1.34799	19.244	2
TCATTCCCGACA_S9	3558	1486	3.9629	TCATTCCCGACA	S9	MT1	-0.17619	-0.00525919	G1	MT1-Epi I	1.46313	14.1701	1
AGACCTAGTTGC_S9	3343	1577	7.05953	AGACCTAGTTGC	S9	MT1	-0.115329	0.220027	G2M	MT1-Epi I	1.37472	12.2647	1
GTCACAGGACAA_S9	3222	1616	4.90379	GTCACAGGACAA	S9	MT1	0.0645528	0.0742465	G2M	MT1-Epi I	1.32496	18.8306	2
CGCATCAGCCGT_S9	3274	1608	8.33842	CGCATCAGCCGT	S9	MT1	-0.138277	0.0269741	G2M	MT1-Epi I	1.34635	18.3752	2
ATTCACTGTGTA_S9	3097	1384	20.2777	ATTCACTGTGTA	S9	MT1	0.00181139	0.116757	G2M	MT1-Epi I	1.27356	11.1051	1
CAAGATTGTTCA_S9	2898	1330	16.011	CAAGATTGTTCA	S9	MT1	-0.06325	-0.0748041	G1	MT1-Epi I	1.19173	11.415	1
GCAGTTCTTCGG_S9	2969	1246	22.8697	GCAGTTCTTCGG	S9	MT1	-0.0777811	0.0137432	G2M	MT1-Epi I	1.22092	10.0235	1
CACAGTATTACC_S9	2620	1162	21.7557	CACAGTATTACC	S9	MT1	-0.132111	-0.102502	G1	MT1-Epi I	1.07741	9.73598	1
GTGTGTAAGCGT_S9	3183	1458	13.7606	GTGTGTAAGCGT	S9	MT1	-0.125254	0.0209464	G2M	MT1-Epi I	1.30892	12.0494	1
ACGCCTATTTTN_S9	3163	1452	11.1919	ACGCCTATTTTN	S9	MT1	-0.11722	-0.00554551	G1	MT1-Epi I	1.3007	13.8777	1
GCCAATCTCTCA_S9	3125	1443	14.016	GCCAATCTCTCA	S9	MT1	-0.179207	-0.103134	G1	MT1-Epi I	1.28507	10.7998	1
GCGGAGAGGGCG_S9	3391	1531	13.0345	GCGGAGAGGGCG	S9	MT1	-0.0739869	0.0127939	G2M	MT1-Epi I	1.39446	12.3468	1
GTATATAGAGAN_S9	3143	1530	17.3401	GTATATAGAGAN	S9	MT1	-0.0689984	0.00349608	G2M	MT1-Epi I	1.29248	11.511	1
TACACTATCTTG_S9	3134	1610	8.51946	TACACTATCTTG	S9	MT1	-0.0877523	0.0215491	G2M	MT1-Epi I	1.28877	16.5459	2
GTTTGAGTGGTT_S9	3241	1407	18.8214	GTTTGAGTGGTT	S9	MT1	-0.160842	-0.00884569	G1	MT1-Epi I	1.33278	12.3468	1
GCATGATATTTG_S9	2929	1439	10.4131	GCATGATATTTG	S9	MT1	0.0285936	-0.0215039	S	MT1-Epi I	1.20447	16.5182	2
CTCGATGGATGC_S9	3281	1528	8.53398	CTCGATGGATGC	S9	MT1	-0.0690156	-0.038698	G1	MT1-Epi VII	1.34922	13.7834	1
TCTGGCTTCCCA_S9	3338	1436	7.7891	TCTGGCTTCCCA	S9	MT1	-0.176173	-0.0317511	G1	MT1-Epi I	1.37266	18.1022	2
CCAGTAACCACG_S9	3098	1491	8.00516	CCAGTAACCACG	S9	MT1	-0.106889	0.183605	G2M	MT1-Epi I	1.27397	11.4983	1
CGTACAACAAGG_S9	3090	1545	8.02589	CGTACAACAAGG	S9	MT1	-0.137888	-0.0094786	G1	MT1-Epi I	1.27068	12.0279	1
TCCAGCCCTAGA_S9	3028	1316	15.819	TCCAGCCCTAGA	S9	MT1	-0.139025	-0.0576401	G1	MT1-Epi I	1.24518	10.7856	1
TAACGCCTTTTT_S9	3149	1463	9.27279	TAACGCCTTTTT	S9	MT1	-0.0295879	0.0616184	G2M	MT1-Epi I	1.29494	14.1791	1
CCCTAATCACAG_S9	3081	1601	7.59494	CCCTAATCACAG	S9	MT1	-0.234338	-0.177245	G1	MT1-Epi I	1.26698	16.5365	2
CAATTGAGCACC_S9	3072	1531	5.5013	CAATTGAGCACC	S9	MT1	-0.0602101	-0.0498342	G1	MT1-Epi I	1.26328	11.8578	1
GGCTAATACAGT_S9	2958	1437	11.9337	GGCTAATACAGT	S9	MT1	-0.151271	0.0435654	G2M	MT1-Epi VIII	1.2164	12.2535	1
CTCAAGTGATGG_S9	3140	1477	8.3121	CTCAAGTGATGG	S9	MT1	-0.117614	0.0592074	G2M	MT1-Epi I	1.29124	18.0936	2
GGTCGAAATCGA_S9	2849	1313	12.7062	GGTCGAAATCGA	S9	MT1	-0.0747297	0.0821127	G2M	MT1-Epi I	1.17158	12.3311	1
CATACGAGTTTC_S9	3016	1444	8.1565	CATACGAGTTTC	S9	MT1	0.0155768	-0.142601	S	MT1-Epi I	1.24025	11.468	1
TGAGCCTCCCGT_S9	3221	1568	8.04098	TGAGCCTCCCGT	S9	MT1	-0.093895	-0.0314647	G1	MT1-Epi I	1.32455	12.3034	1
GTCATAGCAATG_S9	3006	1463	5.55556	GTCATAGCAATG	S9	MT1	-0.0984777	-0.115793	G1	MT1-Epi I	1.23614	13.9539	1
CGCCCCCGATCT_S9	3166	1462	5.40114	CGCCCCCGATCT	S9	MT1	-0.0575358	-0.0395871	G1	MT1-Epi I	1.30193	19.1625	2
CGCACGGCTTTN_S9	2687	1379	18.1243	CGCACGGCTTTN	S9	MT1	-0.0165425	-0.0199819	G1	MT1-Epi I	1.10496	11.3974	1
GTTGACAGCTCG_S9	3043	1548	5.35656	GTTGACAGCTCG	S9	MT1	-0.0406848	-0.0814647	G1	MT1-Epi I	1.25135	14.2499	1
CCGACCGTGGAT_S9	3191	1512	6.01692	CCGACCGTGGAT	S9	MT1	-0.106129	-0.0329566	G1	MT1-Epi I	1.31221	20.2926	2
CCCGGTTTCTTA_S9	3156	1415	8.52345	CCCGGTTTCTTA	S9	MT1	-0.0693927	0.148357	G2M	MT1-Epi I	1.29782	14.2499	1
CAGGATCGTTCN_S9	2829	1230	20.7847	CAGGATCGTTCN	S9	MT1	-0.130591	-0.0549126	G1	MT1-Epi I	1.16335	12.0533	1
ACACAATTTACG_S9	2562	1273	16.5886	ACACAATTTACG	S9	MT1	-0.0199881	0.218279	G2M	MT1-Epi I	1.05355	11.0881	1
CAAGTGTCATCN_S9	2893	1397	12.3401	CAAGTGTCATCN	S9	MT1	-0.0475589	0.0173599	G2M	MT1-Epi I	1.18967	18.7009	3
CTTCTCCGCAGC_S9	3083	1257	11.904	CTTCTCCGCAGC	S9	MT1	0.048496	-0.00824292	S	MT1-Epi I	1.2678	11.1241	1
GTCTCCTAGGAG_S9	3020	1422	6.98675	GTCTCCTAGGAG	S9	MT1	-0.152814	0.0215491	G2M	MT1-Epi I	1.2419	14.1542	1
GACCAACTTTAT_S9	2634	1223	9.64313	GACCAACTTTAT	S9	MT1	0.025548	0.0730711	G2M	MT1-Epi I	1.08316	7.56008	1
ACCACCGACGGT_S9	3090	1493	5.40453	ACCACCGACGGT	S9	MT1	-0.0682384	0.0227547	G2M	MT1-Epi I	1.27068	13.9243	1
TTGACAGACACA_S9	2783	1423	9.84549	TTGACAGACACA	S9	MT1	-0.149739	-0.111257	G1	MT1-Epi VIII	1.14444	13.9147	1
TGGTCAATCAGA_S9	2927	1477	10.5227	TGGTCAATCAGA	S9	MT1	0.0075484	0.0435654	G2M	MT1-Epi I	1.20365	16.2883	3
ACGCATCCTGGT_S9	2951	1419	9.96272	ACGCATCCTGGT	S9	MT1	0.0109883	0.115838	G2M	MT1-Epi I	1.21352	11.4343	1
CCCTTAGGTGAG_S9	2819	1335	13.0897	CCCTTAGGTGAG	S9	MT1	0.0902151	0.164346	G2M	MT1-Epi I	1.15924	6.58055	1
TAAGGGATCAAC_S9	2986	1613	4.92297	TAAGGGATCAAC	S9	MT1	0.0270565	0.0164406	S	MT1-Epi I	1.22791	20.2569	2
AGCCGAGCCCTC_S9	3061	1444	7.18719	AGCCGAGCCCTC	S9	MT1	0.017491	-0.0829566	S	MT1-Epi I	1.25876	20.2024	2
GGCTTCCGCCTC_S9	3073	1443	6.5083	GGCTTCCGCCTC	S9	MT1	-0.0640328	-0.0907926	G1	MT1-Epi I	1.26369	12.3468	1
CAGAACATCACA_S9	2816	1270	13.4233	CAGAACATCACA	S9	MT1	-0.210584	-0.0742013	G1	MT1-Epi I	1.15801	11.1382	1
TGTCGGAGGAAN_S9	2943	1441	8.12097	TGTCGGAGGAAN	S9	MT1	-0.0571301	0.0321127	G2M	MT1-Epi I	1.21023	14.2351	1
CGCCAAGTACGT_S9	3099	1434	6.5505	CGCCAAGTACGT	S9	MT1	0.0362392	-0.0459313	S	MT1-Epi I	1.27438	17.7255	2
TGACGTAACTAC_S9	2753	1269	13.4399	TGACGTAACTAC	S9	MT1	-0.0387534	0.0170735	G2M	MT1-Epi I	1.1321	12.3275	1
GGCGTGCCTTGT_S9	2989	1344	14.4195	GGCGTGCCTTGT	S9	MT1	-0.0728212	0.211935	G2M	MT1-Epi I	1.22915	11.5206	1
CATCCGTGGCAC_S9	2818	1443	9.29737	CATCCGTGGCAC	S9	MT1	-0.124094	0.184524	G2M	MT1-Epi I	1.15883	8.57198	1
CTGAACTTCTGT_S9	2395	1300	11.858	CTGAACTTCTGT	S9	MT1	0.0917579	0.0267179	S	MT1-Epi I	0.98488	8.32705	1
AAGCTACCTTGC_S9	2826	1387	9.58953	AAGCTACCTTGC	S9	MT1	-0.11262	0.0311935	G2M	MT1-Epi I	1.16212	11.0881	1
AGGCAGCCAAAA_S9	2985	1454	3.18258	AGGCAGCCAAAA	S9	MT1	-0.16927	-0.051959	G1	MT1-Epi I	1.2275	19.2197	2
CATGCAACTTTT_S9	2729	1245	15.5735	CATGCAACTTTT	S9	MT1	-0.117586	0.0932791	G2M	MT1-Epi I	1.12223	14.1371	1
TGGAGCATTCAC_S9	2791	1364	10.6413	TGGAGCATTCAC	S9	MT1	-0.0529131	0.0998794	G2M	MT1-Epi I	1.14772	12.3167	1
CGCTGCCCGATG_S9	2911	1375	8.00412	CGCTGCCCGATG	S9	MT1	-0.012354	0.109524	G2M	MT1-Epi I	1.19707	17.4719	2
CCTGACGTACTA_S9	2818	1387	10.6813	CCTGACGTACTA	S9	MT1	-0.0318678	0.123388	G2M	MT1-Epi I	1.15883	16.715	2
CCCGCCCAAGGC_S9	2960	1320	11.5878	CCCGCCCAAGGC	S9	MT1	-0.0877466	0.0917571	G2M	MT1-Epi I	1.21722	12.3468	1
ACAATTCGTAGT_S9	2938	1351	9.70048	ACAATTCGTAGT	S9	MT1	-0.0644042	0.0113321	G2M	MT1-Epi I	1.20817	14.2499	1
CCCCATCGCTCG_S9	2965	1435	4.28331	CCCCATCGCTCG	S9	MT1	-0.0996149	-0.073915	G1	MT1-Epi I	1.21928	14.249	1
ACCCCAAGAAGA_S9	2552	1302	8.26803	ACCCCAAGAAGA	S9	MT1	-0.0884951	-0.000406872	G1	MT1-Epi I	1.04944	5.69371	1
GAGAGTATTGCT_S9	2793	1345	15.2166	GAGAGTATTGCT	S9	MT1	0.00410848	0.0547016	G2M	MT1-Epi I	1.14855	12.3427	1
CGTTCGCATTCA_S9	2817	1315	15.8324	CGTTCGCATTCA	S9	MT1	-0.103038	-0.0187764	G1	MT1-Epi I	1.15842	11.0611	1
CGCCAGCTCCCG_S9	3016	1508	3.5809	CGCCAGCTCCCG	S9	MT1	0.0148111	0.151658	G2M	MT1-Epi VI	1.24025	20.4016	2
TCGCGGGCTACA_S9	2760	1301	14.6014	TCGCGGGCTACA	S9	MT1	-0.0345306	-0.0229958	G1	MT1-Epi I	1.13498	12.2968	1
GGGGAGTTTAGG_S9	2721	1213	19.0371	GGGGAGTTTAGG	S9	MT1	-0.0345306	0.0941682	G2M	MT1-Epi I	1.11894	10.314	1
GGGACAGGCTAC_S9	2885	1420	8.59619	GGGACAGGCTAC	S9	MT1	-0.122191	0.314346	G2M	MT1-Epi I	1.18638	19.3415	2
TAGTGTCGGATC_S9	2676	1310	13.1166	TAGTGTCGGATC	S9	MT1	-0.048696	-0.00764015	G1	MT1-Epi I	1.10043	11.1813	1
CCCTTTTCGGAG_S9	2779	1351	12.8463	CCCTTTTCGGAG	S9	MT1	-0.0842952	-0.0199819	G1	MT1-Epi I	1.14279	13.7399	1
GTCTGACGGAGN_S9	2621	1345	11.1789	GTCTGACGGAGN	S9	MT1	-0.00430276	0.0733876	G2M	MT1-Epi I	1.07782	12.3468	1
TCCCGCCAAGCN_S9	2715	1138	15.8011	TCCCGCCAAGCN	S9	MT1	-0.108786	0.0426763	G2M	MT1-Epi I	1.11647	12.3468	1
ATTTCCATTTGC_S9	2783	1428	9.4143	ATTTCCATTTGC	S9	MT1	-0.143997	0.0351266	G2M	MT1-Epi I	1.14444	9.09821	1
TTCGCCACTGAN_S9	2878	1390	6.91452	TTCGCCACTGAN	S9	MT1	-0.00087998	0.07066	G2M	MT1-Epi I	1.1835	19.3332	2
CATGTCGCCACC_S9	2823	1460	3.32979	CATGTCGCCACC	S9	MT1	-0.00393705	0.264949	G2M	MT1-Epi I	1.16088	20.1372	2
AATCCGTAAAGA_S9	2369	1197	10.5108	AATCCGTAAAGA	S9	MT1	-0.124089	-0.0705847	G1	MT1-Epi VIII	0.974189	12.3301	1
CGACCCCAATCC_S9	2810	1402	9.67972	CGACCCCAATCC	S9	MT1	-0.00470275	0.155304	G2M	MT1-Epi I	1.15554	19.6319	2
AATACGATGAGG_S9	2740	1392	9.05109	AATACGATGAGG	S9	MT1	-0.0911865	0.0462628	G2M	MT1-Epi I	1.12675	14.196	1
TCAATTGTCGTC_S9	2794	1339	10.5583	TCAATTGTCGTC	S9	MT1	-0.0368392	-0.0871459	G1	MT1-Epi I	1.14896	11.2091	1
TTTACAATAATG_S9	2723	1347	10.0992	TTTACAATAATG	S9	MT1	0.0481189	0.0932489	G2M	MT1-Epi I	1.11976	11.1149	1
CTATGGCCACCA_S9	2702	1349	9.58549	CTATGGCCACCA	S9	MT1	-0.0896551	0.0652351	G2M	MT1-Epi I	1.11113	14.2499	1
ATTACGCAGACN_S9	2558	1453	6.84128	ATTACGCAGACN	S9	MT1	-0.0574958	0.0613321	G2M	MT1-Mes II	1.05191	18.76	3
TACTGTTGGAAT_S9	2634	1219	14.6545	TACTGTTGGAAT	S9	MT1	-0.0410391	0.072182	G2M	MT1-Epi I	1.08316	12.0649	1
TGTAAGACCTAC_S9	2582	1088	13.7878	TGTAAGACCTAC	S9	MT1	-0.0372106	0.035443	G2M	MT1-Epi I	1.06178	12.3096	1
CAGTCACTCCTC_S9	2473	1085	17.4687	CAGTCACTCCTC	S9	MT1	-0.0383534	0.0622514	G2M	MT1-Epi I	1.01696	4.63969	1
CAACCTTTAATA_S9	2660	1286	13.985	CAACCTTTAATA	S9	MT1	-0.0490789	-0.010654	G1	MT1-Epi I	1.09385	11.0802	1
CACATACTGATC_S9	2577	1198	14.707	CACATACTGATC	S9	MT1	0.0400962	-0.0389542	S	MT1-Epi I	1.05972	12.3468	1
CACTAATGTCAN_S9	2338	1147	12.6604	CACTAATGTCAN	S9	MT1	-0.0923122	0.0622514	G2M	MT1-Epi I	0.961441	7.52409	1
CGCTTACGTATC_S9	2738	1355	6.31848	CGCTTACGTATC	S9	MT1	-0.154334	0.113743	G2M	MT1-Epi VIII	1.12593	18.7744	2
CCCGGGGCCAAA_S9	2696	1149	11.7953	CCCGGGGCCAAA	S9	MT1	-0.146671	-0.0663653	G1	MT1-Epi I	1.10866	12.2742	1
GTATCTTGTTAA_S9	2447	1162	16.8778	GTATCTTGTTAA	S9	MT1	0.0756954	-0.00189873	S	MT1-Epi I	1.00626	14.22	1
AGGAACCACTAG_S9	2395	1121	20.6681	AGGAACCACTAG	S9	MT1	-0.0314564	0.0902652	G2M	MT1-Epi I	0.98488	7.64026	1
GTCCGGTTCTCC_S9	2780	1382	3.92086	GTCCGGTTCTCC	S9	MT1	-0.00316564	0.293852	G2M	MT1-Epi I	1.1432	12.3413	1
TATAGATTCTTG_S9	2596	1337	10.7088	TATAGATTCTTG	S9	MT1	-0.0529074	0.00441531	G2M	MT1-Epi I	1.06754	10.7792	1
GGACCAGTCCGC_S9	2615	1281	6.88337	GGACCAGTCCGC	S9	MT1	-0.102278	-0.0178873	G1	MT1-Epi I	1.07535	12.3468	1
TTGCATGGGTTT_S9	2672	1271	14.0344	TTGCATGGGTTT	S9	MT1	-0.124089	0.0110458	G2M	MT1-Epi I	1.09879	12.3468	1
CTCTTTCGATGT_S9	2644	1310	10.4766	CTCTTTCGATGT	S9	MT1	-0.0754897	-0.102818	G1	MT1-Epi I	1.08727	12.3868	1
GGCACCAAGCTA_S9	2646	1338	6.34921	GGCACCAAGCTA	S9	MT1	-0.0138797	-0.0959011	G1	MT1-Epi I	1.0881	18.1977	2
GAGGTGACCTCN_S9	2494	1271	7.81877	GAGGTGACCTCN	S9	MT1	0.00833124	-0.0768987	S	MT1-Epi I	1.02559	7.31561	1
CCTCATACTGTA_S9	2539	1189	9.13746	CCTCATACTGTA	S9	MT1	0.0818096	-0.0248041	S	MT1-Epi I	1.0441	10.5448	1
CCAGTGGAGTCC_S9	2600	1337	5.26923	CCAGTGGAGTCC	S9	MT1	-0.0613357	-0.0663954	G1	MT1-Epi I	1.06918	13.9175	1
CACAGAATGTTC_S9	2465	1083	13.9554	CACAGAATGTTC	S9	MT1	0.00986263	0.0188819	G2M	MT1-Epi I	1.01367	11.0465	1
GTCGTGCTCCAG_S9	2685	1194	6.1825	GTCGTGCTCCAG	S9	MT1	-0.0544502	-0.00732369	G1	MT1-Epi I	1.10414	18.7826	2
CACATACCATAA_S9	2201	1090	20.4907	CACATACCATAA	S9	MT1	-0.0283879	-0.0967601	G1	MT1-Epi I	0.905103	9.48165	1
CTAATCCTAGCC_S9	2516	1181	20.31	CTAATCCTAGCC	S9	MT1	-0.129054	0.0809373	G2M	MT1-Epi I	1.03464	11.5456	1
TGGTCCGCACAN_S9	2571	1336	8.79035	TGGTCCGCACAN	S9	MT1	-0.13902	-0.110338	G1	MT1-Epi I	1.05726	18.1083	2
TACATCAGCCCA_S9	2581	1291	5.54049	TACATCAGCCCA	S9	MT1	-0.0448733	-0.0248041	G1	MT1-Epi I	1.06137	14.1124	1
CCCCTTTGGTCG_S9	2744	1331	7.47085	CCCCTTTGGTCG	S9	MT1	0.0155825	0.0312236	G2M	MT1-Epi I	1.1284	18.7572	2
GTATACCCTTTC_S9	2426	1177	14.3446	GTATACCCTTTC	S9	MT1	-0.0605472	-0.0500904	G1	MT1-Epi I	0.997628	13.936	1
GATCCTACAGCA_S9	2628	1306	5.32725	GATCCTACAGCA	S9	MT1	-0.0196224	0.174593	G2M	MT1-Epi I	1.0807	18.759	2
CGACACCTCACG_S9	2526	1282	10.2534	CGACACCTCACG	S9	MT1	-0.0307136	0.0435654	G2M	MT1-Epi I	1.03875	7.06624	1
ATGGACATTAGG_S9	2430	1201	13.2922	ATGGACATTAGG	S9	MT1	0.00986263	0.225512	G2M	MT1-Epi I	0.999273	15.6604	1
CCGAGTTCCCTC_S9	2568	1071	18.2243	CCGAGTTCCCTC	S9	MT1	-0.00314278	0.0749096	G2M	MT1-Epi I	1.05602	11.0672	1
TAGACCTACCCC_S9	2479	1171	19.4433	TAGACCTACCCC	S9	MT1	-0.0613129	0.0411844	G2M	MT1-Epi I	1.01942	7.32132	1
CCATCGGAGAGT_S9	2575	1279	7.8835	CCATCGGAGAGT	S9	MT1	-0.102655	0.145976	G2M	MT1-Epi I	1.0589	17.9464	2
CTCTTTGGACTT_S9	2523	1287	8.91795	CTCTTTGGACTT	S9	MT1	-0.0555873	-0.0407625	G1	MT1-Epi I	1.03752	10.7458	1
TACACCGCATTC_S9	2553	1234	10.4583	TACACCGCATTC	S9	MT1	-0.0494617	-0.0868596	G1	MT1-Epi I	1.04985	12.3468	1
CATAGAGAGAAG_S9	2437	1288	7.67337	CATAGAGAGAAG	S9	MT1	-0.0617072	0.148704	G2M	MT1-Epi I	1.00215	17.7485	2
AGTTGCATACAA_S9	2505	1280	5.06986	AGTTGCATACAA	S9	MT1	-0.0674556	0.0324292	G2M	MT1-Epi I	1.03011	20.3088	2
TTAGCTTACACC_S9	2466	1315	8.84023	TTAGCTTACACC	S9	MT1	-0.0793125	0.0209765	G2M	MT1-Epi I	1.01408	8.5482	1
CTTATAAGTCTN_S9	2455	1217	6.92464	CTTATAAGTCTN	S9	MT1	-0.0613243	0.105621	G2M	MT1-Epi I	1.00955	11.4148	1
TACCTTGTCCCC_S9	2624	1346	6.74543	TACCTTGTCCCC	S9	MT1	-0.0456447	0.0282098	G2M	MT1-Epi I	1.07905	13.9137	1
TCTGAAAGCGGN_S9	2559	1208	8.12818	TCTGAAAGCGGN	S9	MT1	0.128111	0.0134569	S	MT1-Epi I	1.05232	14.2499	1
ACAGCTATGCGC_S9	2570	1253	7.89883	ACAGCTATGCGC	S9	MT1	-0.0310907	-0.0323237	G1	MT1-Epi I	1.05684	18.0989	2
CATCGGTATCCA_S9	2436	1273	8.08703	CATCGGTATCCA	S9	MT1	-0.0946264	-0.0133514	G1	MT1-Epi I	1.00174	11.4992	1
GGGCCCATCTCT_S9	2550	1176	11.8824	GGGCCCATCTCT	S9	MT1	-0.106489	0.000195901	G2M	MT1-Epi VIII	1.04862	13.8887	1
AATGCCCTGGCC_S9	2549	1096	13.927	AATGCCCTGGCC	S9	MT1	-0.0196053	-0.0558318	G1	MT1-Epi I	1.04821	12.272	1
CCATTGAATTAT_S9	2596	1333	6.58706	CCATTGAATTAT	S9	MT1	-0.049856	-0.0495178	G1	MT1-Epi I	1.06754	18.1225	2
ACAGAACACACT_S9	2383	1300	7.21779	ACAGAACACACT	S9	MT1	0.043919	-0.0359403	S	MT1-Epi I	0.979946	18.3017	2
CCTTACCCTTCG_S9	2573	1247	9.48309	CCTTACCCTTCG	S9	MT1	-0.154711	0.21406	G2M	MT1-Epi I	1.05808	18.5664	2
GGTGCTATAAGA_S9	1823	1003	20.4059	GGTGCTATAAGA	S9	MT1	0.0757126	-0.0334991	S	MT1-Epi I	0.74966	5.75619	1
TGCCGTTTAGAT_S9	2490	1071	19.7189	TGCCGTTTAGAT	S9	MT1	-0.111832	0.0499096	G2M	MT1-Epi I	1.02395	13.911	1
TCTCACGTAGCC_S9	2480	1207	9.51613	TCTCACGTAGCC	S9	MT1	-0.0900322	0.0640597	G2M	MT1-Epi I	1.01983	11.0681	1
CGTCTCACTACA_S9	2380	1304	6.34454	CGTCTCACTACA	S9	MT1	-0.0904094	0.0107294	G2M	MT1-Epi I	0.978712	6.50735	1
TCTTCGAGCTTC_S9	2483	1283	11.2767	TCTTCGAGCTTC	S9	MT1	-0.0161653	0.0155515	G2M	MT1-Epi I	1.02107	13.9322	1
CTGATGATTCAC_S9	2461	1215	12.9216	CTGATGATTCAC	S9	MT1	-0.153939	-0.0115431	G1	MT1-Epi I	1.01202	18.678	2
AGCTCTGATATT_S9	2204	1125	12.2505	AGCTCTGATATT	S9	MT1	-0.0616843	0.0613623	G2M	MT1-Epi I	0.906337	7.3102	1
TCCGGTGGAAAC_S9	2445	1218	8.42536	TCCGGTGGAAAC	S9	MT1	-0.127151	0.0134569	G2M	MT1-Epi I	1.00544	12.2664	1
GTCCCCCTTAGG_S9	2330	1064	20.1288	GTCCCCCTTAGG	S9	MT1	-0.102649	0.0204039	G2M	MT1-Epi I	0.958151	6.80352	1
GATGCAAATCAG_S9	2216	1134	18.7726	GATGCAAATCAG	S9	MT1	-0.0329878	-0.0265823	G1	MT1-Epi I	0.911271	7.07375	1
CATCAGTCTTCA_S9	2348	1107	10.6474	CATCAGTCTTCA	S9	MT1	0.00603415	0.0505124	G2M	MT1-Epi I	0.965553	10.5446	1
ATGACTTCCGGG_S9	2267	1117	16.5858	ATGACTTCCGGG	S9	MT1	-0.0735526	0.0405817	G2M	MT1-Epi I	0.932244	10.0562	1
TATACCTGACAC_S9	2417	1135	12.7844	TATACCTGACAC	S9	MT1	-0.020371	0.0601567	G2M	MT1-Epi I	0.993927	11.1833	1
ATCGCTTCCCGT_S9	2376	1217	9.42761	ATCGCTTCCCGT	S9	MT1	-0.157385	-0.0368596	G1	MT1-Epi I	0.977067	12.0543	1
AGAATAGTACTA_S9	2343	1255	14.0845	AGAATAGTACTA	S9	MT1	-0.000845695	0.265582	G2M	MT1-Epi II	0.963497	10.4181	1
CAATGATAGAGG_S9	2242	1230	8.02855	CAATGATAGAGG	S9	MT1	0.0270908	0.0532098	G2M	MT1-Epi I	0.921963	10.0724	1
AGATGATAACGT_S9	2245	1121	12.6503	AGATGATAACGT	S9	MT1	-0.137088	-0.0874322	G1	MT1-Epi I	0.923197	12.3468	1
GCAATTATGCCT_S9	2401	1243	11.2037	GCAATTATGCCT	S9	MT1	-0.0881123	0.0640597	G2M	MT1-Epi I	0.987348	18.793	2
TCCCAACGTTAA_S9	2342	1233	8.8813	TCCCAACGTTAA	S9	MT1	0.0316793	-0.0449819	S	MT1-Epi I	0.963085	11.4585	1
CCCGAAGATCCA_S9	2479	1257	6.3332	CCCGAAGATCCA	S9	MT1	-0.0751069	0.109237	G2M	MT1-Epi I	1.01942	20.2065	2
CCTCAGCAGAAT_S9	2352	1105	11.3095	CCTCAGCAGAAT	S9	MT1	-0.0632271	-0.0678571	G1	MT1-Epi I	0.967198	12.0527	1
CATGAGAGGTGA_S9	2442	1310	4.21785	CATGAGAGGTGA	S9	MT1	-0.00201138	0.124593	G2M	MT1-Epi I	1.00421	20.386	2
TGTTCGTAAACC_S9	2395	1172	7.26514	TGTTCGTAAACC	S9	MT1	-0.0766325	-0.0296263	G1	MT1-Epi I	0.98488	13.8253	1
GTTGCCACACGC_S9	2468	1252	7.41491	GTTGCCACACGC	S9	MT1	-0.0915579	-0.0522152	G1	MT1-Epi I	1.0149	19.0678	2
TAGCCGCTGATG_S9	2378	1203	11.8167	TAGCCGCTGATG	S9	MT1	0.0163711	0.0481013	G2M	MT1-Epi I	0.97789	11.0881	1
AGGCCTTTCGAC_S9	2469	1173	8.54597	AGGCCTTTCGAC	S9	MT1	-0.0689756	0.014346	G2M	MT1-Epi I	1.01531	14.2093	1
AGATCATACCTG_S9	2422	1232	11.313	AGATCATACCTG	S9	MT1	-0.0479246	0.0884569	G2M	MT1-Epi I	0.995983	17.6563	2
CTGTACGGTTCC_S9	2426	1196	8.94477	CTGTACGGTTCC	S9	MT1	0.00182281	0.0580319	G2M	MT1-Epi I	0.997628	8.04192	1
GCCGCTCTATGT_S9	2328	1065	19.8024	GCCGCTCTATGT	S9	MT1	-0.0743183	0.06739	G2M	MT1-Epi I	0.957328	9.8124	1
CGGTGGCGTCCG_S9	2356	1143	11.5025	CGGTGGCGTCCG	S9	MT1	-0.134797	0.218565	G2M	MT1-Epi I	0.968843	11.0133	1
CCGATCCAAACN_S9	2343	1305	9.68843	CCGATCCAAACN	S9	MT1	-0.107243	0.0544153	G2M	MT1-Epi I	0.963497	18.094	2
GGTCGACCGGAT_S9	2267	1183	9.66034	GGTCGACCGGAT	S9	MT1	-0.0632214	-0.0347348	G1	MT1-Epi I	0.932244	10.789	1
GTTCGTGCCTCG_S9	2402	1177	4.28809	GTTCGTGCCTCG	S9	MT1	-0.152797	-0.0449819	G1	MT1-Epi I	0.987759	11.0402	1
GCCCAGCCCGAG_S9	2357	1237	13.1523	GCCCAGCCCGAG	S9	MT1	0.0462218	0.0827456	G2M	MT1-Epi I	0.969254	12.3152	1
CTTTGAAAAGCG_S9	2348	1108	13.6712	CTTTGAAAAGCG	S9	MT1	0.0110112	-0.0600211	S	MT1-Epi I	0.965553	13.7513	1
AGCCGGGCCGTC_S9	2217	1162	7.62291	AGCCGGGCCGTC	S9	MT1	-0.00199995	0.107429	G2M	MT1-Epi I	0.911683	5.78988	1
GCACAGCCTCTG_S9	2480	1283	5.96774	GCACAGCCTCTG	S9	MT1	-0.0498446	0.100799	G2M	MT1-Epi I	1.01983	18.655	2
CATCACAAGAAC_S9	2134	1043	12.1837	CATCACAAGAAC	S9	MT1	-0.0149997	0.0131706	G2M	MT1-Epi I	0.877551	6.51547	1
CGACAGAGCGTT_S9	2331	1097	10.4247	CGACAGAGCGTT	S9	MT1	-0.00277137	0.0938819	G2M	MT1-Epi I	0.958562	11.0623	1
AACCACTCCGTG_S9	2330	1109	11.2876	AACCACTCCGTG	S9	MT1	-0.0923236	0.0243068	G2M	MT1-Epi VIII	0.958151	11.0881	1
TAGTGTAACTTC_S9	2405	1325	4.40748	TAGTGTAACTTC	S9	MT1	-0.0873523	0.0544153	G2M	MT1-Epi I	0.988993	19.2559	2
CTCGGTAAATTG_S9	2285	1112	11.5536	CTCGGTAAATTG	S9	MT1	-0.0984378	-0.103104	G1	MT1-Epi I	0.939646	14.2297	1
CGATTATGTTCG_S9	2241	1082	16.0643	CGATTATGTTCG	S9	MT1	0.0542673	-0.0648433	S	MT1-Epi I	0.921552	11.0881	1
ACACCGAGTAGG_S9	1988	1039	21.0262	ACACCGAGTAGG	S9	MT1	-0.0306736	-0.0253767	G1	MT1-Epi I	0.817512	9.02032	1
CTTGTGCTACAC_S9	2423	1306	6.10813	CTTGTGCTACAC	S9	MT1	0.0511931	0.144771	G2M	MT1-Epi I	0.996395	20.3714	2
ACGCGCTTACCC_S9	2333	1259	10.673	ACGCGCTTACCC	S9	MT1	-0.11834	0.0520042	G2M	MT1-Epi I	0.959384	6.55379	1
GAATGGAGCCAG_S9	2321	1135	6.20422	GAATGGAGCCAG	S9	MT1	-0.044479	0.00622363	G2M	MT1-Epi I	0.95445	14.1298	1
GGTCTTTCAATC_S9	2242	1254	9.58965	GGTCTTTCAATC	S9	MT1	-0.0230452	-0.0498041	G1	MT1-Epi I	0.921963	13.8621	1
GCCTCTTTGCCT_S9	2177	1057	18.4198	GCCTCTTTGCCT	S9	MT1	-0.0368106	0.0273207	G2M	MT1-Epi I	0.895234	10.7814	1
TGACCGTGCATG_S9	2337	1222	6.67522	TGACCGTGCATG	S9	MT1	-0.0284108	0.107746	G2M	MT1-Epi I	0.961029	16.3374	2
TGTCCACACCCG_S9	2240	1149	7.85714	TGTCCACACCCG	S9	MT1	-0.11146	0.048704	G2M	MT1-Epi I	0.921141	16.3355	2
GATATGCATGTC_S9	2310	1146	6.79654	GATATGCATGTC	S9	MT1	0.0159825	-0.0121459	S	MT1-Epi I	0.949926	19.1488	2
CCCCGCAGTATC_S9	2308	1150	8.10225	CCCCGCAGTATC	S9	MT1	0.0714841	0.0257987	S	MT1-Epi I	0.949104	11.0881	1
AATCCGCCTGAA_S9	2348	1158	4.25894	AATCCGCCTGAA	S9	MT1	-0.137865	-0.0464738	G1	MT1-Epi I	0.965553	12.0689	1
ACAACTTAGAGT_S9	2328	1113	9.06357	ACAACTTAGAGT	S9	MT1	-0.0502217	0.0468957	G2M	MT1-Epi I	0.957328	19.329	2
TTTCACTTAACA_S9	2329	1225	9.18849	TTTCACTTAACA	S9	MT1	-0.0877294	0.112538	G2M	MT1-Epi I	0.95774	18.0851	2
ATTCGCCGTGTG_S9	2400	1218	4.25	ATTCGCCGTGTG	S9	MT1	-0.00315993	-0.132037	G1	MT1-Epi I	0.986936	18.786	2
CCCCCGGGCCAC_S9	2302	1145	7.68897	CCCCCGGGCCAC	S9	MT1	-0.0402734	-0.00430982	G1	MT1-Epi I	0.946637	11.06	1
AATGGCCTCGAA_S9	2391	1238	7.61188	AATGGCCTCGAA	S9	MT1	-0.0685927	0.052607	G2M	MT1-Epi I	0.983235	18.0752	2
CAGTAAACACCC_S9	2189	1221	4.75103	CAGTAAACACCC	S9	MT1	-0.0287879	0.023704	G2M	MT1-Epi I	0.900168	14.2499	1
GCTACTTAATCA_S9	2154	1190	6.54596	GCTACTTAATCA	S9	MT1	-0.0777754	0.00501808	G2M	MT1-Epi VIII	0.885775	12.293	1
TCGGAACGGTTC_S9	2180	1129	15.5505	TCGGAACGGTTC	S9	MT1	-0.112592	0.0432791	G2M	MT1-Epi I	0.896467	11.434	1
ACCTCATCGCCT_S9	2224	1198	11.8705	ACCTCATCGCCT	S9	MT1	0.00259994	0.106826	G2M	MT1-Epi I	0.914561	11.073	1
CGTGGTATATAG_S9	2277	1184	6.85112	CGTGGTATATAG	S9	MT1	-0.0693641	0.0920735	G2M	MT1-Epi I	0.936356	14.2382	1
GTCATGGCATTA_S9	2169	1109	13.9235	GTCATGGCATTA	S9	MT1	-0.0938379	-0.0759795	G1	MT1-Epi I	0.891944	17.9425	2
TTCGGAGCGTCC_S9	2384	1126	6.75336	TTCGGAGCGTCC	S9	MT1	0.0397134	0.0264014	S	MT1-Epi I	0.980357	14.2159	1
GCAACCCGCTGA_S9	2338	1102	15.5261	GCAACCCGCTGA	S9	MT1	-0.0651414	-0.100693	G1	MT1-Epi I	0.961441	14.153	1
CGAATTCGCATT_S9	2331	1257	8.15101	CGAATTCGCATT	S9	MT1	-0.0295536	0.0993068	G2M	MT1-Epi I	0.958562	19.3325	2
TCTCTTCGACCG_S9	2348	1064	15.3748	TCTCTTCGACCG	S9	MT1	-0.0697355	-0.0606239	G1	MT1-Epi I	0.965553	14.2499	1
GCGGATGTTATN_S9	2184	1041	19.826	GCGGATGTTATN	S9	MT1	-0.023028	-0.05761	G1	MT1-Epi I	0.898112	12.2855	1
TTGAGGAGCGGN_S9	2301	1232	9.77836	TTGAGGAGCGGN	S9	MT1	-0.00620557	0.0384569	G2M	MT1-Epi I	0.946225	17.7255	2
TATGTCTTCCCC_S9	2064	1094	11.6279	TATGTCTTCCCC	S9	MT1	0.0362792	0.0911844	G2M	MT1-Epi VIII	0.848765	13.8993	1
CTGGATGCCGCG_S9	2195	1187	7.38041	CTGGATGCCGCG	S9	MT1	-0.000845695	-0.013035	G1	MT1-Epi I	0.902636	13.7433	1
AGCCCCCCCGTT_S9	2230	1254	7.04036	AGCCCCCCCGTT	S9	MT1	-0.06285	0.0243068	G2M	MT1-Epi I	0.917028	15.0321	1
CTAATATAGCCA_S9	2321	1261	4.30849	CTAATATAGCCA	S9	MT1	-0.0414219	0.0983876	G2M	MT1-Epi I	0.95445	14.1714	1
AGAAGTTTGCGT_S9	2262	965	13.7489	AGAAGTTTGCGT	S9	MT1	0.00145711	-0.0356239	S	MT1-Epi I	0.930188	11.0881	1
CACACGTTCAGA_S9	2215	1193	10.7449	CACACGTTCAGA	S9	MT1	0.0603872	0.14239	G2M	MT1-Epi I	0.91086	17.9182	2
CGCAAGACTGGG_S9	2296	1208	6.88153	CGCAAGACTGGG	S9	MT1	-0.104175	-0.00732369	G1	MT1-Epi I	0.944169	17.3726	2
TGGGGCTGAAGT_S9	2209	1158	11.0457	TGGGGCTGAAGT	S9	MT1	-0.106472	-0.034132	G1	MT1-Epi I	0.908393	11.7382	1
CAATAACATTAC_S9	1881	967	17.4375	CAATAACATTAC	S9	MT1	-0.068187	0.038487	G2M	MT1-Epi I	0.773511	8.55685	1
TTTCCTGTATCG_S9	2309	1205	9.8744	TTTCCTGTATCG	S9	MT1	0.0687984	0.00742917	S	MT1-Epi I	0.949515	15.8008	2
CTAGTCCGGCAN_S9	2216	1072	7.3556	CTAGTCCGGCAN	S9	MT1	-0.0739412	0.0429928	G2M	MT1-Epi I	0.911271	10.2941	1
CACCGCAGTAGA_S9	2154	1053	10.3993	CACCGCAGTAGA	S9	MT1	-0.0881008	0.202034	G2M	MT1-Epi I	0.885775	8.03489	1
GAGATGAAGAAA_S9	1940	950	22.0619	GAGATGAAGAAA	S9	MT1	0.0282622	-0.0753767	S	MT1-Epi I	0.797774	11.042	1
TAAGCGATAACN_S9	1995	1007	10.4261	TAAGCGATAACN	S9	MT1	-0.00389705	0.0131706	G2M	MT1-Epi I	0.820391	11.0846	1
CACGAGAGCTTC_S9	2228	1193	8.66248	CACGAGAGCTTC	S9	MT1	-0.125991	-0.0389542	G1	MT1-Epi I	0.916206	18.971	2
CGGCCTAGTTGC_S9	2284	1170	9.71979	CGGCCTAGTTGC	S9	MT1	-0.0356792	-0.0377486	G1	MT1-Epi I	0.939235	14.2311	1
ACAAACGGTAGA_S9	2103	1124	7.75083	ACAAACGGTAGA	S9	MT1	-0.13938	-0.0612266	G1	MT1-Epi I	0.864803	12.3468	1
GAAAGCTGCGTA_S9	2200	1130	7.22727	GAAAGCTGCGTA	S9	MT1	-0.130968	0.0499096	G2M	MT1-Epi I	0.904692	11.4515	1
CTTCCGGCAAGA_S9	2267	1125	10.4102	CTTCCGGCAAGA	S9	MT1	-0.0521245	-0.00973478	G1	MT1-Epi I	0.932244	12.3468	1
GACCCGCGCCAT_S9	2203	1118	6.94507	GACCCGCGCCAT	S9	MT1	0.0645985	0.0634569	S	MT1-Epi I	0.905925	13.7407	1
TACGCAGTAGAT_S9	2050	1030	9.17073	TACGCAGTAGAT	S9	MT1	-0.106078	-0.0509795	G1	MT1-Epi I	0.843008	8.62199	1
GAGCCCCTCGTT_S9	2268	1076	14.3739	GAGCCCCTCGTT	S9	MT1	-0.0685756	-0.0802291	G1	MT1-Epi I	0.932655	11.076	1
TCCTCTAACACC_S9	2088	1096	11.7337	TCCTCTAACACC	S9	MT1	-0.0724155	0.0276371	G2M	MT1-Epi I	0.858635	12.3382	1
ATCTGCGCATCA_S9	2231	1149	10.3541	ATCTGCGCATCA	S9	MT1	-0.0578672	-0.0648433	G1	MT1-Epi I	0.91744	14.202	1
AGAGAGTACGTC_S9	2206	1173	5.98368	AGAGAGTACGTC	S9	MT1	0.0259365	-0.0187764	S	MT1-Epi I	0.907159	10.7669	1
ATTGAGACCTTA_S9	2147	1119	9.26875	ATTGAGACCTTA	S9	MT1	-0.0326107	0.104129	G2M	MT1-Epi I	0.882897	14.136	1
CCCGCAGCCTTC_S9	2109	1055	19.3457	CCCGCAGCCTTC	S9	MT1	-0.0613015	0.00895118	G2M	MT1-Epi I	0.86727	11.1678	1
GTTCCAGTTCGT_S9	2218	1227	9.55816	GTTCCAGTTCGT	S9	MT1	-0.00428562	-0.00189873	G1	MT1-Epi I	0.912094	14.2956	1
TAGTCGCCGTGA_S9	2158	1066	10.9361	TAGTCGCCGTGA	S9	MT1	-0.116803	0.0198011	G2M	MT1-Epi VIII	0.88742	10.2746	1
ACCCCCGTTATC_S9	2280	1185	8.77193	ACCCCCGTTATC	S9	MT1	0.0599986	0.0589512	S	MT1-Epi I	0.93759	18.7722	2
CGTCGCCCCAAA_S9	2074	1043	12.729	CGTCGCCCCAAA	S9	MT1	0.0328392	0.0716094	G2M	MT1-Epi I	0.852878	6.66195	1
CTACAGGCGAGA_S9	2199	1081	12.0509	CTACAGGCGAGA	S9	MT1	0.0110226	-0.0539934	S	MT1-Epi I	0.904281	12.0712	1
TCCCAGTTAAGC_S9	2097	1106	8.536	TCCCAGTTAAGC	S9	MT1	-0.0417933	-0.108213	G1	MT1-Epi VIII	0.862336	12.34	1
CAAGATTAGGCA_S9	1944	1049	14.6091	CAAGATTAGGCA	S9	MT1	-0.106849	0.0179928	G2M	MT1-Epi I	0.799419	14.205	1
GGAGCGGGTATT_S9	2193	1169	10.4423	GGAGCGGGTATT	S9	MT1	0.00221709	0.113773	G2M	MT1-Epi I	0.901813	15.7189	2
TTCTTGTCCGTC_S9	2218	978	22.4076	TTCTTGTCCGTC	S9	MT1	-0.0850323	0.013487	G2M	MT1-Epi I	0.912094	18.6354	2
ATGCTGTGCAAC_S9	1854	878	19.5254	ATGCTGTGCAAC	S9	MT1	-0.0383306	-0.0205546	G1	MT1-Epi I	0.762408	9.23019	1
CCGATATGACTC_S9	2202	1272	5.76748	CCGATATGACTC	S9	MT1	0.00909694	0.0176763	G2M	MT1-Epi I	0.905514	19.0818	2
TCCTCAGGGTAN_S9	1987	1081	12.4308	TCCTCAGGGTAN	S9	MT1	-0.124066	-0.000979506	G1	MT1-Epi I	0.817101	8.62809	1
GACTGTTCTGGT_S9	2013	1043	16.6418	GACTGTTCTGGT	S9	MT1	-0.0616786	-0.0564045	G1	MT1-Epi I	0.827793	5.90098	1
GCCAGCCCTGCA_S9	2242	1056	7.13649	GCCAGCCCTGCA	S9	MT1	0.0255594	0.0649789	G2M	MT1-Epi I	0.921963	18.3078	2
[truncated: 6,326 more rows]

## Sheet: Metadata_filtered MG2 MT2
Sample ID	Total_mRNAs	num_genes_expressed	percent.mito	Cell barcode	Library	Cell origin	S.Score	G2M.Score	Phase	seurat_clusters	Size_Factor	Pseudotime	Monocle_State
[truncated: 11,903 more rows]
