# Supplementary material for: Dissecting the heterogeneity and tumorigenesis of BRCA1 deficient mammary tumors via single cell RNA sequencing
Source: Theranostics. 2021 Oct 25;11(20):9967–87. doi: 10.7150/thno.63995 (PMC8581428; doi:10.7150/thno.63995)
Supplement: Supplementary file 10 — Supplementary table 9. [file thnov11p9967s10.xlsx]

## Sheet: Top_100_q-0.05_wilcox_markers
gene	p_val	avg_logFC	pct.1	pct.2	p_val_adj	cluster
Capza2	1.7028e-113	1.40384	0.998	0.646	3.5391e-109	1-MT1-EMT
Wfdc18	2.96029e-98	1.4001	0.971	0.279	6.15266e-94	1-MT1-EMT
Met	2.73352e-95	0.951981	0.963	0.383	5.68135e-91	1-MT1-EMT
Tcim	2.30675e-92	1.09594	0.85	0.281	4.79436e-88	1-MT1-EMT
Sox4	1.66691e-86	1.0083	0.925	0.47	3.46451e-82	1-MT1-EMT
H2-K1	4.34332e-86	0.941536	0.988	0.512	9.02715e-82	1-MT1-EMT
Igfbp5	6.58395e-83	1.33444	0.802	0.177	1.36841e-78	1-MT1-EMT
Fabp5	1.24017e-80	0.981398	0.74	0.159	2.57756e-76	1-MT1-EMT
Scd1	5.4674e-76	1.10162	0.788	0.225	1.13634e-71	1-MT1-EMT
B2m	6.74562e-75	0.722358	1	0.963	1.40201e-70	1-MT1-EMT
St7	9.99361e-75	0.73303	0.722	0.183	2.07707e-70	1-MT1-EMT
Sfrp1	6.08946e-74	0.710556	0.552	0.045	1.26563e-69	1-MT1-EMT
Rps12	2.72328e-70	0.751932	0.991	0.951	5.66007e-66	1-MT1-EMT
Rpl8	1.31123e-67	0.605421	0.997	0.962	2.72527e-63	1-MT1-EMT
Pabpc1	2.41227e-67	0.560333	0.999	0.995	5.01366e-63	1-MT1-EMT
H3f3b	9.04118e-62	0.687271	0.993	0.866	1.87912e-57	1-MT1-EMT
Atp6v1c2	5.52595e-60	0.5292	0.502	0.055	1.14851e-55	1-MT1-EMT
Tpt1	9.48258e-60	0.603641	0.992	0.943	1.97086e-55	1-MT1-EMT
Plin2	1.9285e-58	0.700838	0.777	0.322	4.00819e-54	1-MT1-EMT
Trf	1.15218e-57	0.683123	0.766	0.208	2.39468e-53	1-MT1-EMT
H2-D1	1.20717e-56	0.63083	0.995	0.731	2.50898e-52	1-MT1-EMT
H2-Q7	4.78118e-55	0.667997	0.77	0.218	9.93719e-51	1-MT1-EMT
Gas5	5.94468e-55	0.764902	0.912	0.62	1.23554e-50	1-MT1-EMT
Pnrc1	7.32383e-52	0.634389	0.82	0.465	1.52219e-47	1-MT1-EMT
Rps23	4.77491e-50	0.551113	0.991	0.961	9.92417e-46	1-MT1-EMT
Phlda1	7.92439e-49	0.776021	0.767	0.333	1.647e-44	1-MT1-EMT
Pla2g7	1.18064e-48	0.54806	0.465	0.055	2.45384e-44	1-MT1-EMT
Lamp1	1.95746e-48	0.630592	0.899	0.636	4.06838e-44	1-MT1-EMT
Serpine2	2.11772e-48	0.77188	0.76	0.338	4.40147e-44	1-MT1-EMT
Aqp5	6.71677e-48	0.58064	0.492	0.09	1.39601e-43	1-MT1-EMT
Cldn3	4.88389e-47	0.623813	0.68	0.179	1.01507e-42	1-MT1-EMT
Cd24a	1.20518e-46	0.650991	0.792	0.344	2.50484e-42	1-MT1-EMT
Krt18	2.50185e-46	0.629287	0.944	0.623	5.19985e-42	1-MT1-EMT
Hspb1	3.7399e-46	0.844041	0.87	0.512	7.773e-42	1-MT1-EMT
Rpl9	1.99139e-45	0.525574	0.983	0.914	4.13891e-41	1-MT1-EMT
Zfas1	1.57141e-43	0.726076	0.723	0.333	3.26601e-39	1-MT1-EMT
Mgst1	3.87363e-42	0.655067	0.758	0.371	8.05095e-38	1-MT1-EMT
Fos	9.69319e-42	0.675963	0.826	0.43	2.01463e-37	1-MT1-EMT
Klf6	3.49524e-41	0.641318	0.947	0.714	7.2645e-37	1-MT1-EMT
Fxyd3	1.4222e-40	0.514115	0.625	0.189	2.9559e-36	1-MT1-EMT
mt-Cytb	2.25984e-38	0.465164	0.981	0.931	4.69686e-34	1-MT1-EMT
Krt8	3.2916e-38	0.52593	0.921	0.57	6.84126e-34	1-MT1-EMT
Hp	8.23644e-38	0.778686	0.515	0.171	1.71186e-33	1-MT1-EMT
Cystm1	1.37847e-36	0.398348	0.514	0.149	2.86501e-32	1-MT1-EMT
Rpl23	1.46013e-36	0.424578	0.991	0.96	3.03473e-32	1-MT1-EMT
mt-Nd1	1.18615e-35	0.465463	0.945	0.848	2.46529e-31	1-MT1-EMT
Krt7	1.92227e-35	0.376748	0.509	0.162	3.99524e-31	1-MT1-EMT
BC006965	8.93424e-35	0.361883	0.405	0.075	1.85689e-30	1-MT1-EMT
Zfand5	4.65613e-34	0.503548	0.875	0.682	9.6773e-30	1-MT1-EMT
Gsto1	1.20142e-33	0.402016	0.538	0.209	2.49704e-29	1-MT1-EMT
Ehf	2.77305e-33	0.393824	0.553	0.173	5.76351e-29	1-MT1-EMT
Rpl3	2.80275e-33	0.422068	0.973	0.917	5.82524e-29	1-MT1-EMT
Rps3a3	9.89576e-32	0.421497	0.933	0.843	2.05674e-27	1-MT1-EMT
1700025G04Rik	1.04649e-31	0.48261	0.645	0.283	2.17503e-27	1-MT1-EMT
Jun	1.50054e-31	0.580892	0.769	0.427	3.11873e-27	1-MT1-EMT
Cd14	3.86591e-31	0.517785	0.598	0.315	8.0349e-27	1-MT1-EMT
Ifitm3	9.58948e-31	0.502703	0.798	0.478	1.99308e-26	1-MT1-EMT
Lcp1	5.88875e-29	0.348866	0.399	0.089	1.22392e-24	1-MT1-EMT
4930523C07Rik	4.01246e-28	0.35418	0.636	0.329	8.33949e-24	1-MT1-EMT
Mpzl2	4.11659e-28	0.344598	0.388	0.084	8.55591e-24	1-MT1-EMT
H2-Q6	9.45659e-28	0.386223	0.49	0.143	1.96546e-23	1-MT1-EMT
Gadd45g	1.06849e-27	0.560542	0.562	0.198	2.22075e-23	1-MT1-EMT
Rbp1	2.08394e-27	0.430993	0.644	0.305	4.33126e-23	1-MT1-EMT
Tsc22d1	3.28476e-27	0.618498	0.705	0.446	6.82705e-23	1-MT1-EMT
Rpl7a	1.27361e-26	0.426023	0.929	0.822	2.64707e-22	1-MT1-EMT
Rps9	1.30578e-26	0.348853	0.995	0.984	2.71394e-22	1-MT1-EMT
Dsp	2.02778e-26	0.350562	0.472	0.148	4.21453e-22	1-MT1-EMT
Actg1	8.44558e-26	0.452496	0.86	0.592	1.75533e-21	1-MT1-EMT
Atf3	1.24542e-25	0.38636	0.624	0.343	2.58848e-21	1-MT1-EMT
Etfa	1.35361e-25	0.364834	0.629	0.367	2.81335e-21	1-MT1-EMT
Rpl30	2.3831e-25	0.431942	0.894	0.763	4.95303e-21	1-MT1-EMT
Eif3h	4.44432e-25	0.50411	0.802	0.529	9.23708e-21	1-MT1-EMT
Xbp1	8.58502e-25	0.439153	0.516	0.191	1.78431e-20	1-MT1-EMT
Rps20	1.67578e-24	0.372433	0.959	0.9	3.48294e-20	1-MT1-EMT
Vamp8	1.17629e-23	0.346984	0.623	0.338	2.4448e-19	1-MT1-EMT
Lgals3	1.17927e-23	0.478991	0.791	0.539	2.45099e-19	1-MT1-EMT
Rps5	1.37221e-23	0.403381	0.986	0.955	2.852e-19	1-MT1-EMT
Rpl5	5.14081e-23	0.376302	0.92	0.837	1.06847e-18	1-MT1-EMT
Nfkbia	1.12134e-22	0.350269	0.951	0.883	2.33059e-18	1-MT1-EMT
Acsl3	1.90433e-22	0.427805	0.596	0.291	3.95795e-18	1-MT1-EMT
Sat1	2.13166e-21	0.41774	0.702	0.442	4.43044e-17	1-MT1-EMT
Ier2	2.98987e-21	0.421672	0.568	0.282	6.21415e-17	1-MT1-EMT
Tmbim6	2.00302e-20	0.41963	0.73	0.463	4.16308e-16	1-MT1-EMT
Pde4b	2.22429e-20	0.401508	0.645	0.423	4.62297e-16	1-MT1-EMT
Eef1g	3.26183e-20	0.377674	0.93	0.845	6.77939e-16	1-MT1-EMT
Cav2	3.37983e-19	0.444986	0.579	0.338	7.02464e-15	1-MT1-EMT
Eef1b2	3.41411e-19	0.402962	0.908	0.849	7.09588e-15	1-MT1-EMT
Sgk1	1.70885e-18	0.438241	0.82	0.678	3.55168e-14	1-MT1-EMT
Cited2	3.16103e-18	0.337411	0.437	0.176	6.56989e-14	1-MT1-EMT
Itm2b	6.07366e-18	0.370151	0.839	0.725	1.26235e-13	1-MT1-EMT
Btf3	1.34782e-17	0.371195	0.783	0.58	2.80131e-13	1-MT1-EMT
Pkm	1.51196e-17	0.346819	0.825	0.672	3.14245e-13	1-MT1-EMT
Btg2	6.32293e-16	0.397271	0.448	0.213	1.31416e-11	1-MT1-EMT
Psmb3	1.18047e-15	0.346804	0.742	0.546	2.45348e-11	1-MT1-EMT
Rpl35a	1.15758e-14	0.365314	0.887	0.772	2.40592e-10	1-MT1-EMT
Pcbp2	1.09008e-13	0.357245	0.724	0.503	2.26562e-09	1-MT1-EMT
Csn3	3.84094e-13	0.540851	0.393	0.157	7.98301e-09	1-MT1-EMT
Nupr1	3.85641e-13	0.346165	0.64	0.457	8.01515e-09	1-MT1-EMT
Cxadr	1.10568e-12	0.340166	0.524	0.236	2.29805e-08	1-MT1-EMT
Errfi1	2.87846e-12	0.348207	0.638	0.451	5.98259e-08	1-MT1-EMT
Cxcl2	4.13021e-142	1.73282	0.995	0.451	8.58423e-138	2-MT2-Sub I
Cxcl1	1.30838e-119	1.25134	1	0.74	2.71934e-115	2-MT2-Sub I
Ptgs2	4.27046e-116	1.47301	0.981	0.362	8.87572e-112	2-MT2-Sub I
Inhba	3.03104e-93	1.15609	0.924	0.378	6.29972e-89	2-MT2-Sub I
Lce1g	3.54912e-85	1.01057	0.941	0.366	7.37648e-81	2-MT2-Sub I
Cxcl5	4.72545e-84	1.18203	0.836	0.244	9.82137e-80	2-MT2-Sub I
Fth1	1.12051e-75	0.741111	1	0.99	2.32887e-71	2-MT2-Sub I
Slpi	1.03115e-72	0.975798	0.932	0.491	2.14315e-68	2-MT2-Sub I
Timp1	5.8252e-69	0.926775	0.939	0.422	1.21071e-64	2-MT2-Sub I
Fn1	1.32999e-66	0.715122	0.964	0.442	2.76424e-62	2-MT2-Sub I
Grem1	2.01483e-62	0.853771	0.861	0.3	4.18761e-58	2-MT2-Sub I
Col5a3	6.9975e-62	0.735885	0.962	0.422	1.45436e-57	2-MT2-Sub I
Col5a2	2.55023e-59	0.639614	0.92	0.373	5.30039e-55	2-MT2-Sub I
Abcb1b	5.08767e-59	0.655025	0.868	0.328	1.05742e-54	2-MT2-Sub I
Ptges	6.19775e-57	0.596645	0.783	0.314	1.28814e-52	2-MT2-Sub I
Ecm1	1.40659e-54	0.602334	0.857	0.406	2.92346e-50	2-MT2-Sub I
Slfn2	1.68094e-53	0.571187	0.685	0.25	3.49366e-49	2-MT2-Sub I
Mmp2	3.67557e-52	0.550547	0.784	0.302	7.63931e-48	2-MT2-Sub I
Fbln2	1.55248e-51	0.54314	0.881	0.4	3.22667e-47	2-MT2-Sub I
Ier3	7.21546e-50	0.698282	0.85	0.479	1.49966e-45	2-MT2-Sub I
Zrsr2	8.03895e-50	0.572631	0.905	0.485	1.67082e-45	2-MT2-Sub I
Cst3	8.32816e-50	0.605644	0.994	0.645	1.73092e-45	2-MT2-Sub I
B4galt5	2.8479e-49	0.561652	0.74	0.27	5.91907e-45	2-MT2-Sub I
Clmp	6.40277e-48	0.513258	0.695	0.236	1.33075e-43	2-MT2-Sub I
Gm8730	2.68364e-47	0.607936	0.968	0.513	5.57768e-43	2-MT2-Sub I
Col1a2	2.33796e-45	0.424741	0.952	0.41	4.85922e-41	2-MT2-Sub I
Igfbp4	4.03716e-44	0.637139	0.838	0.361	8.39084e-40	2-MT2-Sub I
Cald1	3.3024e-43	0.362634	0.987	0.822	6.86372e-39	2-MT2-Sub I
Aebp1	6.48967e-43	0.458378	0.846	0.427	1.34881e-38	2-MT2-Sub I
AA467197	7.5344e-43	0.540565	0.637	0.227	1.56595e-38	2-MT2-Sub I
Cyb5a	1.49539e-42	0.493575	0.835	0.416	3.10801e-38	2-MT2-Sub I
Ncam1	2.18874e-41	0.455375	0.715	0.281	4.54907e-37	2-MT2-Sub I
Cd44	1.42154e-40	0.471978	0.887	0.545	2.95452e-36	2-MT2-Sub I
Cfap69	3.90094e-40	0.430946	0.534	0.155	8.1077e-36	2-MT2-Sub I
Gm15459	9.13162e-40	0.521186	0.826	0.383	1.89792e-35	2-MT2-Sub I
Calu	9.3578e-40	0.458516	0.837	0.449	1.94492e-35	2-MT2-Sub I
Cd302	8.50544e-39	0.380511	0.652	0.262	1.76777e-34	2-MT2-Sub I
Fst	9.44215e-39	0.540262	0.639	0.258	1.96246e-34	2-MT2-Sub I
Cxcl3	1.46327e-38	0.606475	0.432	0.094	3.04125e-34	2-MT2-Sub I
Thbd	3.78289e-38	0.487168	0.421	0.101	7.86236e-34	2-MT2-Sub I
Mt1	3.41549e-37	0.64428	0.971	0.85	7.09875e-33	2-MT2-Sub I
Rps21	3.81352e-37	0.488595	0.996	0.924	7.92601e-33	2-MT2-Sub I
Cd63	4.60103e-37	0.426128	0.994	0.856	9.56277e-33	2-MT2-Sub I
Mt2	1.04504e-36	0.705806	0.941	0.674	2.17201e-32	2-MT2-Sub I
Plcb4	6.4733e-36	0.486388	0.76	0.327	1.34541e-31	2-MT2-Sub I
Dclk1	1.57289e-35	0.367252	0.694	0.351	3.2691e-31	2-MT2-Sub I
Ccl2	1.75214e-35	0.768213	0.678	0.289	3.64166e-31	2-MT2-Sub I
Spp1	1.96153e-35	0.460679	0.982	0.696	4.07685e-31	2-MT2-Sub I
Rps3a1	5.02878e-35	0.480341	0.956	0.582	1.04518e-30	2-MT2-Sub I
S100a6	1.38189e-34	0.392114	0.997	0.903	2.87212e-30	2-MT2-Sub I
Oaf	2.11531e-34	0.359226	0.596	0.252	4.39646e-30	2-MT2-Sub I
Vim	8.21487e-34	0.490115	0.995	0.648	1.70738e-29	2-MT2-Sub I
Serpine1	9.24052e-34	0.430728	0.723	0.35	1.92055e-29	2-MT2-Sub I
Col5a1	4.50174e-33	0.373534	0.661	0.262	9.35641e-29	2-MT2-Sub I
Fdx1	5.41171e-33	0.440555	0.586	0.249	1.12477e-28	2-MT2-Sub I
Sdc1	2.51758e-32	0.341914	0.595	0.259	5.23255e-28	2-MT2-Sub I
Hmga2	1.60978e-31	0.361987	0.603	0.258	3.34577e-27	2-MT2-Sub I
Ccl7	1.96894e-31	0.489562	0.51	0.185	4.09224e-27	2-MT2-Sub I
Pcolce	3.25814e-31	0.375683	0.674	0.292	6.77173e-27	2-MT2-Sub I
H13	4.20854e-31	0.412065	0.829	0.486	8.74703e-27	2-MT2-Sub I
Rrbp1	7.28657e-31	0.357194	0.951	0.748	1.51444e-26	2-MT2-Sub I
Rbm39	7.29385e-31	0.391685	0.991	0.941	1.51595e-26	2-MT2-Sub I
Zpr1	2.1091e-30	0.343923	0.576	0.247	4.38354e-26	2-MT2-Sub I
Gnas	3.50628e-30	0.390133	0.985	0.879	7.28744e-26	2-MT2-Sub I
Sept7	5.53896e-30	0.35328	0.984	0.846	1.15122e-25	2-MT2-Sub I
Klra4	1.65947e-28	0.317121	0.51	0.199	3.44905e-24	2-MT2-Sub I
Ly6e	3.88017e-27	0.333822	0.945	0.736	8.06455e-23	2-MT2-Sub I
Hacd2	3.89135e-27	0.314732	0.67	0.378	8.08779e-23	2-MT2-Sub I
Ap1s2	2.10212e-26	0.388704	0.666	0.278	4.36906e-22	2-MT2-Sub I
Rnf149	4.28689e-26	0.310819	0.468	0.18	8.90987e-22	2-MT2-Sub I
Rps25	6.46691e-26	0.313894	0.995	0.944	1.34408e-21	2-MT2-Sub I
Rplp0	1.10548e-25	0.312926	0.997	0.968	2.29762e-21	2-MT2-Sub I
Psma7	2.58322e-25	0.331236	0.982	0.888	5.36896e-21	2-MT2-Sub I
Mbd1	1.02935e-24	0.420958	0.649	0.306	2.1394e-20	2-MT2-Sub I
Hif1a	2.39158e-24	0.376216	0.721	0.377	4.97065e-20	2-MT2-Sub I
Sem1	2.58208e-24	0.341207	0.882	0.628	5.3666e-20	2-MT2-Sub I
Casp1	2.38913e-23	0.312447	0.644	0.324	4.96557e-19	2-MT2-Sub I
Procr	2.94026e-23	0.320655	0.341	0.096	6.11104e-19	2-MT2-Sub I
Col4a1	4.07452e-23	0.376532	0.767	0.421	8.46848e-19	2-MT2-Sub I
Anxa5	2.18361e-22	0.33014	0.939	0.713	4.53842e-18	2-MT2-Sub I
Col18a1	3.35226e-22	0.389298	0.675	0.314	6.96734e-18	2-MT2-Sub I
Tnc	7.38223e-22	0.30338	0.529	0.227	1.53432e-17	2-MT2-Sub I
Enah	9.73404e-22	0.334369	0.581	0.273	2.02312e-17	2-MT2-Sub I
Il6	1.96738e-21	0.418807	0.301	0.067	4.089e-17	2-MT2-Sub I
Lamb1	1.96763e-21	0.289464	0.631	0.329	4.08951e-17	2-MT2-Sub I
Gm20186	3.09644e-21	0.295267	0.396	0.132	6.43565e-17	2-MT2-Sub I
Itgb1	3.28584e-21	0.302515	0.978	0.847	6.8293e-17	2-MT2-Sub I
Fndc3b	6.12422e-21	0.300777	0.581	0.297	1.27286e-16	2-MT2-Sub I
Tmsb10	1.05421e-19	0.324334	0.76	0.478	2.19108e-15	2-MT2-Sub I
Mtpn	1.1028e-19	0.314751	0.673	0.378	2.29205e-15	2-MT2-Sub I
Csf1	1.85485e-19	0.322792	0.664	0.364	3.85513e-15	2-MT2-Sub I
Fam162a	2.44678e-19	0.297386	0.563	0.325	5.08538e-15	2-MT2-Sub I
Il1rl1	1.22646e-18	0.553974	0.357	0.099	2.54907e-14	2-MT2-Sub I
Ccl11	1.88888e-18	0.324464	0.442	0.155	3.92585e-14	2-MT2-Sub I
Bzw1	3.18258e-18	0.331427	0.893	0.699	6.61468e-14	2-MT2-Sub I
Cebpb	6.44867e-18	0.360007	0.716	0.487	1.34029e-13	2-MT2-Sub I
Tiparp	1.22971e-17	0.338385	0.809	0.55	2.55583e-13	2-MT2-Sub I
Rabgef1	1.04639e-16	0.30071	0.543	0.271	2.17483e-12	2-MT2-Sub I
Rpl22l1	1.98021e-16	0.326835	0.82	0.623	4.11566e-12	2-MT2-Sub I
Fkbp1a	6.47479e-15	0.327429	0.856	0.567	1.34572e-10	2-MT2-Sub I
Top2a	5.28514e-126	1.28603	0.92	0.205	1.09846e-121	3-MT2-Proliferative
Smc4	7.06217e-107	0.999153	0.947	0.416	1.4678e-102	3-MT2-Proliferative
Mki67	2.74554e-96	0.898493	0.822	0.161	5.70633e-92	3-MT2-Proliferative
Anln	5.83786e-95	0.811676	0.786	0.159	1.21334e-90	3-MT2-Proliferative
Hmgb1	4.01243e-94	0.758553	0.997	0.847	8.33943e-90	3-MT2-Proliferative
Cenpe	2.16919e-85	0.927476	0.731	0.117	4.50845e-81	3-MT2-Proliferative
Tpx2	1.2442e-79	0.746701	0.722	0.14	2.58594e-75	3-MT2-Proliferative
Cenpf	1.45843e-77	0.792331	0.679	0.101	3.03121e-73	3-MT2-Proliferative
Ube2c	9.28753e-64	0.614158	0.539	0.083	1.93032e-59	3-MT2-Proliferative
Bub1	2.89746e-59	0.467872	0.514	0.068	6.02208e-55	3-MT2-Proliferative
Sept7	2.58495e-58	0.573512	0.993	0.847	5.37256e-54	3-MT2-Proliferative
Hmgb2	1.71201e-57	0.577906	0.814	0.36	3.55825e-53	3-MT2-Proliferative
H2afz	2.35163e-57	0.562485	0.742	0.275	4.88762e-53	3-MT2-Proliferative
Gm8730	4.98436e-57	0.603824	0.967	0.519	1.03595e-52	3-MT2-Proliferative
Tuba1b	6.36197e-54	0.529191	0.74	0.326	1.32227e-49	3-MT2-Proliferative
Hmmr	1.37782e-53	0.452424	0.471	0.071	2.86365e-49	3-MT2-Proliferative
Prc1	1.81907e-53	0.576172	0.55	0.089	3.78075e-49	3-MT2-Proliferative
Tubb5	2.16387e-53	0.564498	0.803	0.387	4.49738e-49	3-MT2-Proliferative
Aspm	2.27168e-53	0.45558	0.441	0.054	4.72146e-49	3-MT2-Proliferative
Ran	3.37195e-53	0.572211	0.934	0.643	7.00826e-49	3-MT2-Proliferative
Cks1b	4.58504e-53	0.534141	0.719	0.275	9.52955e-49	3-MT2-Proliferative
Zrsr2	1.15133e-51	0.533417	0.911	0.49	2.39293e-47	3-MT2-Proliferative
Ckap2l	8.54641e-51	0.482898	0.531	0.087	1.77629e-46	3-MT2-Proliferative
Rbbp7	9.7658e-51	0.496978	0.856	0.5	2.02972e-46	3-MT2-Proliferative
Diaph3	1.43869e-49	0.463179	0.528	0.105	2.99018e-45	3-MT2-Proliferative
Siah1b	8.05517e-49	0.443893	0.495	0.089	1.67419e-44	3-MT2-Proliferative
Hist1h1e	4.78141e-48	0.728442	0.591	0.137	9.93769e-44	3-MT2-Proliferative
Nusap1	6.91884e-48	0.468717	0.439	0.053	1.43801e-43	3-MT2-Proliferative
Plk4	2.69429e-47	0.383658	0.471	0.094	5.59981e-43	3-MT2-Proliferative
Anp32e	5.80755e-47	0.470616	0.728	0.34	1.20704e-42	3-MT2-Proliferative
Ccna2	1.2455e-46	0.4004	0.432	0.05	2.58865e-42	3-MT2-Proliferative
Kif20b	2.07994e-46	0.473098	0.484	0.082	4.32296e-42	3-MT2-Proliferative
Knl1	1.09766e-45	0.418081	0.432	0.043	2.28137e-41	3-MT2-Proliferative
Fth1	3.81607e-45	0.461002	1	0.99	7.93131e-41	3-MT2-Proliferative
Col5a3	5.33321e-44	0.530092	0.941	0.432	1.10845e-39	3-MT2-Proliferative
Dbf4	1.18007e-43	0.483799	0.591	0.162	2.45267e-39	3-MT2-Proliferative
Spc25	2.86901e-43	0.369334	0.407	0.054	5.96296e-39	3-MT2-Proliferative
Rps21	2.98063e-43	0.461813	0.995	0.926	6.19494e-39	3-MT2-Proliferative
Incenp	8.38441e-43	0.426426	0.529	0.135	1.74262e-38	3-MT2-Proliferative
Ccdc34	2.01162e-42	0.414365	0.607	0.218	4.18094e-38	3-MT2-Proliferative
Plcb4	4.73338e-42	0.448429	0.76	0.333	9.83785e-38	3-MT2-Proliferative
Calu	9.04439e-42	0.418063	0.826	0.456	1.87979e-37	3-MT2-Proliferative
Smc2	1.26178e-41	0.452397	0.611	0.183	2.62248e-37	3-MT2-Proliferative
Birc5	1.32512e-41	0.387315	0.496	0.107	2.75413e-37	3-MT2-Proliferative
Steap1	4.69212e-41	0.354998	0.525	0.177	9.7521e-37	3-MT2-Proliferative
Cst3	6.83546e-41	0.471057	0.989	0.65	1.42068e-36	3-MT2-Proliferative
Rbm39	1.06216e-40	0.422549	0.994	0.941	2.20759e-36	3-MT2-Proliferative
Rplp0	1.20114e-40	0.337446	0.997	0.968	2.49645e-36	3-MT2-Proliferative
Cct6a	8.35067e-39	0.399819	0.921	0.702	1.7356e-34	3-MT2-Proliferative
Rps2	5.23996e-38	0.362443	0.997	0.955	1.08907e-33	3-MT2-Proliferative
Lgals1	5.28244e-38	0.500489	0.991	0.71	1.0979e-33	3-MT2-Proliferative
Psma7	3.59792e-37	0.419448	0.987	0.888	7.47793e-33	3-MT2-Proliferative
Hnrnpa2b1	3.93875e-37	0.398453	0.973	0.861	8.18629e-33	3-MT2-Proliferative
Rps3a1	2.94986e-36	0.393986	0.947	0.589	6.131e-32	3-MT2-Proliferative
Cdk1	7.62537e-35	0.365409	0.429	0.077	1.58486e-30	3-MT2-Proliferative
Ckap5	1.0677e-34	0.419237	0.588	0.232	2.21911e-30	3-MT2-Proliferative
Ap1s2	6.77787e-34	0.40525	0.683	0.281	1.40871e-29	3-MT2-Proliferative
Abcb1b	1.04268e-33	0.379987	0.795	0.346	2.16711e-29	3-MT2-Proliferative
Selenoh	1.35084e-32	0.391631	0.588	0.213	2.80758e-28	3-MT2-Proliferative
Cdca8	1.6712e-32	0.335567	0.401	0.072	3.47343e-28	3-MT2-Proliferative
Hmgn2	4.30424e-31	0.345555	0.485	0.145	8.94592e-27	3-MT2-Proliferative
Hnrnpa3	4.86539e-30	0.395562	0.917	0.73	1.01122e-25	3-MT2-Proliferative
Lce1g	6.08933e-30	0.430516	0.867	0.384	1.26561e-25	3-MT2-Proliferative
Vim	2.48402e-29	0.422998	0.994	0.653	5.16278e-25	3-MT2-Proliferative
Phf20	3.63038e-29	0.363402	0.721	0.396	7.54539e-25	3-MT2-Proliferative
Ssb	3.72944e-29	0.338855	0.907	0.721	7.75127e-25	3-MT2-Proliferative
Hist1h1b	4.48717e-29	0.362157	0.34	0.05	9.32613e-25	3-MT2-Proliferative
Pdap1	1.18881e-28	0.359161	0.878	0.636	2.47082e-24	3-MT2-Proliferative
Cenpa	2.36514e-28	0.328325	0.394	0.089	4.9157e-24	3-MT2-Proliferative
Hif1a	8.48276e-28	0.379248	0.732	0.381	1.76306e-23	3-MT2-Proliferative
Cxcl5	1.30607e-27	0.360686	0.635	0.281	2.71453e-23	3-MT2-Proliferative
Arl6ip1	5.27732e-27	0.493015	0.586	0.269	1.09684e-22	3-MT2-Proliferative
Ptges	5.76604e-27	0.339927	0.667	0.337	1.19841e-22	3-MT2-Proliferative
Anxa5	1.04304e-26	0.35535	0.942	0.716	2.16785e-22	3-MT2-Proliferative
Cfdp1	1.80668e-25	0.36778	0.851	0.557	3.75501e-21	3-MT2-Proliferative
Timp1	2.05963e-25	0.385815	0.848	0.443	4.28073e-21	3-MT2-Proliferative
Ly6e	2.09581e-25	0.315673	0.951	0.738	4.35594e-21	3-MT2-Proliferative
Baz1b	2.65863e-25	0.333656	0.68	0.401	5.52569e-21	3-MT2-Proliferative
Fbln2	5.80898e-25	0.359188	0.829	0.415	1.20734e-20	3-MT2-Proliferative
Eloc	1.12001e-23	0.327824	0.729	0.442	2.32783e-19	3-MT2-Proliferative
Steap2	1.40943e-23	0.322059	0.531	0.202	2.92935e-19	3-MT2-Proliferative
Cyb5a	1.43033e-23	0.348856	0.786	0.429	2.97279e-19	3-MT2-Proliferative
Hells	1.44722e-23	0.343231	0.469	0.156	3.00789e-19	3-MT2-Proliferative
Ddx27	1.597e-23	0.370908	0.713	0.405	3.31921e-19	3-MT2-Proliferative
Gnas	4.0766e-23	0.319992	0.979	0.881	8.47281e-19	3-MT2-Proliferative
Gm15459	2.07336e-22	0.320258	0.742	0.402	4.30927e-18	3-MT2-Proliferative
Snrpb	2.33754e-22	0.338969	0.759	0.472	4.85835e-18	3-MT2-Proliferative
H1f0	6.06671e-22	0.385797	0.574	0.271	1.2609e-17	3-MT2-Proliferative
Fkbp3	1.08378e-21	0.315217	0.654	0.371	2.25252e-17	3-MT2-Proliferative
Oaf	5.6979e-21	0.329693	0.568	0.261	1.18425e-16	3-MT2-Proliferative
Fkbp1a	6.09005e-21	0.368845	0.863	0.57	1.26576e-16	3-MT2-Proliferative
Pcna	1.48529e-20	0.333703	0.49	0.232	3.08702e-16	3-MT2-Proliferative
Csf1	3.17466e-20	0.317064	0.677	0.366	6.59822e-16	3-MT2-Proliferative
Cxcl2	6.53757e-20	0.378288	0.761	0.492	1.35877e-15	3-MT2-Proliferative
S100a6	3.92457e-19	0.315911	0.996	0.904	8.15682e-15	3-MT2-Proliferative
Dek	9.84239e-19	0.314785	0.808	0.541	2.04564e-14	3-MT2-Proliferative
Pcolce	3.18097e-18	0.315826	0.642	0.302	6.61132e-14	3-MT2-Proliferative
Nop58	9.49553e-18	0.316773	0.852	0.639	1.97355e-13	3-MT2-Proliferative
Saa3	6.97719e-14	0.345221	0.314	0.119	1.45014e-09	3-MT2-Proliferative
Cebpb	7.59088e-12	0.34034	0.7	0.493	1.57769e-07	3-MT2-Proliferative
B2m	1.67369e-104	0.979969	1	0.964	3.47859e-100	4-MT1-Epithelial
Epcam	9.51122e-91	0.975189	0.972	0.353	1.97681e-86	4-MT1-Epithelial
Met	4.88079e-89	1.06091	0.959	0.413	1.01442e-84	4-MT1-Epithelial
Wfdc18	7.029e-89	1.25008	0.971	0.313	1.46091e-84	4-MT1-Epithelial
H2-K1	1.67261e-88	1.02712	0.991	0.535	3.47635e-84	4-MT1-Epithelial
Capza2	4.00468e-88	1.15773	0.998	0.664	8.32332e-84	4-MT1-Epithelial
H2-D1	3.74938e-86	0.928936	0.996	0.744	7.79272e-82	4-MT1-Epithelial
Tmsb4x	1.69802e-83	1.01788	0.926	0.349	3.52916e-79	4-MT1-Epithelial
H2-Q7	5.51904e-77	0.8663	0.812	0.239	1.14708e-72	4-MT1-Epithelial
Krt18	3.57495e-74	0.895551	0.972	0.635	7.43017e-70	4-MT1-Epithelial
Krt8	1.71098e-70	0.809109	0.957	0.582	3.5561e-66	4-MT1-Epithelial
Cldn3	6.23605e-70	0.683569	0.729	0.197	1.2961e-65	4-MT1-Epithelial
Rbp1	1.25472e-67	0.874325	0.808	0.299	2.60781e-63	4-MT1-Epithelial
Tm4sf1	3.68399e-67	0.874851	0.918	0.643	7.65681e-63	4-MT1-Epithelial
Ehf	6.4216e-66	0.757188	0.71	0.17	1.33467e-61	4-MT1-Epithelial
Ifitm3	1.43551e-65	0.855606	0.871	0.484	2.98357e-61	4-MT1-Epithelial
Lcn2	2.89289e-63	0.682338	0.874	0.408	6.01258e-59	4-MT1-Epithelial
H3f3b	9.52179e-62	0.66179	0.991	0.872	1.97901e-57	4-MT1-Epithelial
Lgals3	1.46502e-59	0.783316	0.87	0.541	3.04489e-55	4-MT1-Epithelial
Ubd	9.73768e-58	0.472665	0.429	0.03	2.02388e-53	4-MT1-Epithelial
Clu	1.72622e-54	0.849432	0.758	0.329	3.58779e-50	4-MT1-Epithelial
Vamp8	2.32329e-52	0.706998	0.768	0.333	4.82873e-48	4-MT1-Epithelial
Nfkbia	6.98121e-47	0.721811	0.974	0.883	1.45097e-42	4-MT1-Epithelial
App	1.47816e-46	0.567563	0.904	0.729	3.07221e-42	4-MT1-Epithelial
H2-Q6	1.71746e-46	0.457373	0.53	0.155	3.56956e-42	4-MT1-Epithelial
Psmb8	3.12776e-46	0.57963	0.719	0.342	6.50074e-42	4-MT1-Epithelial
St7	3.77835e-46	0.53628	0.68	0.215	7.85293e-42	4-MT1-Epithelial
Anxa1	2.57445e-45	0.572708	0.967	0.843	5.35073e-41	4-MT1-Epithelial
4930523C07Rik	1.09709e-44	0.62823	0.729	0.331	2.28019e-40	4-MT1-Epithelial
Krt19	4.80648e-44	0.480173	0.63	0.182	9.98979e-40	4-MT1-Epithelial
Fxyd3	1.86154e-43	0.537434	0.654	0.206	3.86903e-39	4-MT1-Epithelial
Dsg2	1.50208e-42	0.462913	0.509	0.146	3.12193e-38	4-MT1-Epithelial
Krt7	4.14439e-40	0.527759	0.586	0.168	8.61371e-36	4-MT1-Epithelial
Ifi27l2a	1.14197e-38	0.453934	0.357	0.027	2.37346e-34	4-MT1-Epithelial
Fabp5	3.8312e-38	0.712724	0.611	0.206	7.96277e-34	4-MT1-Epithelial
Eif1	4.25123e-38	0.35441	0.98	0.932	8.83575e-34	4-MT1-Epithelial
Cdc42ep3	2.81309e-37	0.432867	0.474	0.121	5.84673e-33	4-MT1-Epithelial
Mgst1	1.54942e-36	0.544056	0.72	0.396	3.22032e-32	4-MT1-Epithelial
Tnfrsf11b	6.55874e-36	0.382904	0.303	0.024	1.36317e-31	4-MT1-Epithelial
Ndrg1	1.37328e-35	0.515603	0.665	0.349	2.85423e-31	4-MT1-Epithelial
F11r	7.35476e-35	0.359112	0.462	0.138	1.52861e-30	4-MT1-Epithelial
Gpx2	1.01323e-34	0.34584	0.335	0.034	2.1059e-30	4-MT1-Epithelial
Cryab	1.63382e-34	0.426796	0.498	0.184	3.39573e-30	4-MT1-Epithelial
Lad1	2.85116e-34	0.360362	0.426	0.11	5.92586e-30	4-MT1-Epithelial
Cystm1	2.31786e-31	0.376692	0.505	0.169	4.81745e-27	4-MT1-Epithelial
Mndal	2.79388e-31	0.48847	0.4	0.069	5.80681e-27	4-MT1-Epithelial
Ifi203	4.88519e-31	0.461517	0.385	0.066	1.01534e-26	4-MT1-Epithelial
Bmyc	5.01532e-31	0.322208	0.26	0.026	1.04238e-26	4-MT1-Epithelial
Ctnna1	7.9641e-31	0.412002	0.831	0.649	1.65526e-26	4-MT1-Epithelial
Klf6	1.50844e-30	0.449372	0.935	0.727	3.13513e-26	4-MT1-Epithelial
Ifi44	6.23893e-30	0.345918	0.321	0.044	1.2967e-25	4-MT1-Epithelial
Dusp6	8.80472e-30	0.52551	0.607	0.268	1.82997e-25	4-MT1-Epithelial
BC006965	2.43221e-29	0.389528	0.4	0.092	5.05511e-25	4-MT1-Epithelial
Ncoa7	2.5347e-29	0.517823	0.444	0.105	5.26812e-25	4-MT1-Epithelial
Nkd2	1.24269e-28	0.306691	0.324	0.061	2.58281e-24	4-MT1-Epithelial
Cp	4.635e-28	0.56401	0.889	0.672	9.63338e-24	4-MT1-Epithelial
Lgals3bp	9.7978e-28	0.324404	0.383	0.094	2.03637e-23	4-MT1-Epithelial
Kras	2.16802e-27	0.464545	0.696	0.397	4.50601e-23	4-MT1-Epithelial
Cd24a	2.684e-26	0.409483	0.699	0.38	5.57843e-22	4-MT1-Epithelial
Cxadr	3.0316e-26	0.396104	0.539	0.248	6.30088e-22	4-MT1-Epithelial
Fnbp1l	3.93291e-26	0.433005	0.629	0.316	8.17417e-22	4-MT1-Epithelial
Atp1b1	2.73875e-25	0.363899	0.401	0.121	5.69221e-21	4-MT1-Epithelial
Tspo	2.966e-25	0.442728	0.724	0.44	6.16454e-21	4-MT1-Epithelial
Actg1	5.58514e-25	0.390726	0.838	0.609	1.16082e-20	4-MT1-Epithelial
Emp2	1.0171e-24	0.356672	0.515	0.261	2.11395e-20	4-MT1-Epithelial
Gbp3	1.36963e-24	0.408395	0.382	0.093	2.84664e-20	4-MT1-Epithelial
Prr13	2.80131e-23	0.305835	0.428	0.172	5.82223e-19	4-MT1-Epithelial
Pkm	8.26796e-23	0.330049	0.829	0.68	1.71841e-18	4-MT1-Epithelial
Litaf	1.73023e-22	0.32173	0.509	0.261	3.59612e-18	4-MT1-Epithelial
Fam213a	1.96504e-22	0.340404	0.394	0.113	4.08413e-18	4-MT1-Epithelial
Anxa3	4.09647e-22	0.383274	0.551	0.264	8.51411e-18	4-MT1-Epithelial
Sh3kbp1	9.11359e-22	0.329752	0.49	0.254	1.89417e-17	4-MT1-Epithelial
Aplp2	1.86286e-21	0.369144	0.855	0.748	3.87177e-17	4-MT1-Epithelial
Chmp2b	2.49898e-21	0.306511	0.48	0.208	5.19389e-17	4-MT1-Epithelial
Oxct1	3.57983e-21	0.348064	0.458	0.18	7.44032e-17	4-MT1-Epithelial
Zfp706	6.56067e-21	0.37563	0.61	0.345	1.36357e-16	4-MT1-Epithelial
Atf3	1.93549e-20	0.543121	0.622	0.357	4.02271e-16	4-MT1-Epithelial
Cav2	2.88426e-20	0.333606	0.604	0.346	5.99465e-16	4-MT1-Epithelial
Sat1	8.80219e-20	0.367607	0.702	0.455	1.82945e-15	4-MT1-Epithelial
Tpd52	2.20483e-19	0.322842	0.553	0.306	4.58251e-15	4-MT1-Epithelial
St13	2.47448e-19	0.342088	0.773	0.581	5.14296e-15	4-MT1-Epithelial
Fbxo32	3.08016e-19	0.341455	0.385	0.147	6.4018e-15	4-MT1-Epithelial
Hmgn1	6.3179e-19	0.344743	0.812	0.654	1.31311e-14	4-MT1-Epithelial
1700025G04Rik	5.64137e-18	0.35686	0.593	0.308	1.1725e-13	4-MT1-Epithelial
Dcaf8	1.40551e-17	0.303132	0.45	0.207	2.92121e-13	4-MT1-Epithelial
Atp5j	1.23923e-16	0.323997	0.734	0.555	2.57563e-12	4-MT1-Epithelial
Arpc2	1.87592e-16	0.320236	0.938	0.838	3.89891e-12	4-MT1-Epithelial
Tagln2	4.20652e-16	0.327179	0.859	0.708	8.74284e-12	4-MT1-Epithelial
Atp2b1	1.6311e-15	0.363401	0.655	0.491	3.39007e-11	4-MT1-Epithelial
Cd47	1.67378e-15	0.404333	0.685	0.465	3.47879e-11	4-MT1-Epithelial
Dbi	2.47668e-15	0.323667	0.768	0.639	5.14753e-11	4-MT1-Epithelial
Pnrc1	5.41915e-15	0.293065	0.698	0.5	1.12632e-10	4-MT1-Epithelial
Acadl	6.91026e-15	0.391069	0.655	0.426	1.43623e-10	4-MT1-Epithelial
Btg1	1.05617e-14	0.295397	0.523	0.308	2.19514e-10	4-MT1-Epithelial
Ranbp1	1.29794e-14	0.34615	0.696	0.538	2.69764e-10	4-MT1-Epithelial
Cebpd	2.61321e-14	0.351101	0.434	0.176	5.4313e-10	4-MT1-Epithelial
Rbx1	1.21513e-13	0.312052	0.586	0.359	2.52553e-09	4-MT1-Epithelial
Banf1	2.88631e-13	0.312017	0.679	0.509	5.9989e-09	4-MT1-Epithelial
Txn1	5.32232e-11	0.295763	0.893	0.791	1.10619e-06	4-MT1-Epithelial
Nfkbiz	1.41705e-10	0.318498	0.537	0.383	2.9452e-06	4-MT1-Epithelial
Fth1	4.3821e-51	0.591253	1	0.99	9.10775e-47	5-MT2-Sub II
Gm8730	1.26152e-50	0.628686	0.969	0.522	2.62194e-46	5-MT2-Sub II
Rps21	2.72276e-43	0.519291	0.996	0.926	5.65898e-39	5-MT2-Sub II
Sept7	1.1221e-41	0.483216	0.988	0.849	2.33216e-37	5-MT2-Sub II
Lce1g	3.41216e-41	0.645002	0.889	0.385	7.09184e-37	5-MT2-Sub II
Cst3	7.05921e-40	0.470169	0.982	0.654	1.46719e-35	5-MT2-Sub II
Lgals1	2.73951e-39	0.418448	0.976	0.714	5.69379e-35	5-MT2-Sub II
Col5a3	1.77889e-38	0.521346	0.923	0.439	3.69725e-34	5-MT2-Sub II
Psma7	1.65036e-37	0.453118	0.976	0.891	3.4301e-33	5-MT2-Sub II
Fn1	6.57645e-35	0.355792	0.922	0.459	1.36685e-30	5-MT2-Sub II
Rps2	8.68309e-35	0.380322	0.993	0.956	1.80469e-30	5-MT2-Sub II
Rps25	2.98855e-34	0.370193	0.995	0.945	6.2114e-30	5-MT2-Sub II
Cd63	6.89939e-34	0.380547	0.988	0.86	1.43397e-29	5-MT2-Sub II
S100a6	1.00911e-33	0.453942	0.997	0.905	2.09734e-29	5-MT2-Sub II
Gnas	2.29142e-32	0.355887	0.982	0.881	4.76249e-28	5-MT2-Sub II
Abcb1b	2.54056e-32	0.467006	0.783	0.351	5.2803e-28	5-MT2-Sub II
Plcb4	2.76261e-31	0.409136	0.711	0.343	5.7418e-27	5-MT2-Sub II
Zrsr2	4.34004e-31	0.465698	0.871	0.499	9.02034e-27	5-MT2-Sub II
Rps3a1	5.15581e-31	0.466276	0.94	0.593	1.07158e-26	5-MT2-Sub II
Ecm1	1.16934e-30	0.384981	0.774	0.427	2.43036e-26	5-MT2-Sub II
Cald1	1.76268e-30	0.378925	0.982	0.826	3.66355e-26	5-MT2-Sub II
Vim	9.77508e-30	0.389536	0.989	0.657	2.03165e-25	5-MT2-Sub II
Grem1	5.4779e-29	0.444327	0.754	0.327	1.13853e-24	5-MT2-Sub II
Rpl6	7.26525e-29	0.299614	0.986	0.95	1.51001e-24	5-MT2-Sub II
Spp1	1.9599e-28	0.258159	0.963	0.705	4.07346e-24	5-MT2-Sub II
Cyb5a	4.69768e-28	0.384937	0.768	0.434	9.76366e-24	5-MT2-Sub II
Rplp0	1.46222e-27	0.372318	0.996	0.969	3.03908e-23	5-MT2-Sub II
Timp1	1.57354e-27	0.311593	0.825	0.449	3.27044e-23	5-MT2-Sub II
Col5a2	3.94647e-27	0.344056	0.831	0.397	8.20233e-23	5-MT2-Sub II
Igfbp4	4.07256e-26	0.357213	0.74	0.385	8.4644e-22	5-MT2-Sub II
Rpl13	1.03117e-25	0.263102	0.998	0.997	2.14319e-21	5-MT2-Sub II
Fbln2	8.99751e-25	0.354796	0.79	0.423	1.87004e-20	5-MT2-Sub II
Rbm39	1.69826e-24	0.353508	0.981	0.943	3.52967e-20	5-MT2-Sub II
Sem1	1.81153e-24	0.35622	0.862	0.636	3.76507e-20	5-MT2-Sub II
Rpl21	3.79862e-24	0.293937	0.994	0.969	7.89506e-20	5-MT2-Sub II
Fkbp1a	1.13614e-23	0.378767	0.845	0.575	2.36135e-19	5-MT2-Sub II
Ap1s2	3.31726e-23	0.324488	0.62	0.293	6.8946e-19	5-MT2-Sub II
Calu	9.43022e-23	0.370409	0.79	0.464	1.95998e-18	5-MT2-Sub II
Itgb1	1.00975e-22	0.270264	0.969	0.851	2.09867e-18	5-MT2-Sub II
Tmsb10	4.02461e-22	0.342892	0.76	0.484	8.36476e-18	5-MT2-Sub II
Anxa5	4.63866e-22	0.345926	0.918	0.721	9.641e-18	5-MT2-Sub II
Casp1	4.14788e-21	0.405764	0.659	0.329	8.62095e-17	5-MT2-Sub II
Cd302	1.78497e-20	0.287571	0.587	0.279	3.70989e-16	5-MT2-Sub II
Arpc1b	3.29569e-20	0.315606	0.9	0.74	6.84976e-16	5-MT2-Sub II
Aprt	4.70967e-20	0.310217	0.688	0.412	9.78859e-16	5-MT2-Sub II
Klra4	7.39944e-20	0.252618	0.464	0.212	1.5379e-15	5-MT2-Sub II
Ifi202b	1.50823e-19	0.26659	0.564	0.276	3.13471e-15	5-MT2-Sub II
Rpl34	1.67004e-19	0.263925	0.979	0.912	3.47101e-15	5-MT2-Sub II
Ran	3.93228e-19	0.315302	0.86	0.655	8.17285e-15	5-MT2-Sub II
Serpinb6a	5.16561e-19	0.262725	0.741	0.517	1.07362e-14	5-MT2-Sub II
Selenof	6.77979e-19	0.303998	0.769	0.497	1.40911e-14	5-MT2-Sub II
Mif	9.46614e-19	0.331596	0.82	0.609	1.96744e-14	5-MT2-Sub II
Elob	1.01374e-18	0.298668	0.789	0.577	2.10697e-14	5-MT2-Sub II
Rrbp1	1.48033e-18	0.328533	0.939	0.754	3.07673e-14	5-MT2-Sub II
B4galt5	1.76566e-18	0.318867	0.626	0.296	3.66974e-14	5-MT2-Sub II
H13	2.12804e-18	0.360382	0.783	0.5	4.42293e-14	5-MT2-Sub II
Ncam1	4.19926e-18	0.303028	0.624	0.303	8.72775e-14	5-MT2-Sub II
Pcolce	5.17023e-18	0.254154	0.587	0.312	1.07458e-13	5-MT2-Sub II
Gm15459	8.30471e-18	0.317662	0.725	0.407	1.72605e-13	5-MT2-Sub II
Rps18	1.92969e-17	0.277693	0.984	0.924	4.01066e-13	5-MT2-Sub II
Brinp3	2.52239e-17	0.258619	0.455	0.202	5.24254e-13	5-MT2-Sub II
Atp5j2	3.01803e-17	0.278606	0.802	0.612	6.27268e-13	5-MT2-Sub II
Mmp2	3.37128e-17	0.252691	0.647	0.331	7.00686e-13	5-MT2-Sub II
Celf4	4.1065e-17	0.277732	0.466	0.195	8.53495e-13	5-MT2-Sub II
Aebp1	8.68402e-17	0.28434	0.754	0.448	1.80489e-12	5-MT2-Sub II
Rpl39	1.21248e-16	0.267219	0.954	0.88	2.52002e-12	5-MT2-Sub II
Car5b	1.96263e-16	0.281951	0.503	0.228	4.07913e-12	5-MT2-Sub II
Pdia3	2.1092e-16	0.278967	0.925	0.785	4.38376e-12	5-MT2-Sub II
Pdap1	3.42046e-16	0.307581	0.834	0.644	7.10908e-12	5-MT2-Sub II
Htra1	6.58144e-16	0.28579	0.596	0.323	1.36789e-11	5-MT2-Sub II
Ly6e	8.19672e-16	0.335047	0.944	0.741	1.70361e-11	5-MT2-Sub II
Tpi1	3.67525e-15	0.263587	0.579	0.359	7.63864e-11	5-MT2-Sub II
Rbbp7	1.4454e-14	0.257524	0.726	0.52	3.00412e-10	5-MT2-Sub II
Cavin2	1.84056e-14	0.363179	0.451	0.228	3.82542e-10	5-MT2-Sub II
Fkbp3	3.07261e-14	0.253649	0.599	0.38	6.3861e-10	5-MT2-Sub II
Ggct	4.00583e-14	0.258023	0.395	0.177	8.32572e-10	5-MT2-Sub II
Dclk1	5.55918e-14	0.250377	0.617	0.369	1.15542e-09	5-MT2-Sub II
Phf20	5.48836e-13	0.286712	0.658	0.407	1.1407e-08	5-MT2-Sub II
Ndufa2	8.17618e-13	0.258803	0.752	0.548	1.69934e-08	5-MT2-Sub II
Hmga2	1.98667e-12	0.257862	0.529	0.276	4.12909e-08	5-MT2-Sub II
Hacd2	3.19728e-12	0.274554	0.614	0.392	6.64522e-08	5-MT2-Sub II
Cct6a	9.61053e-12	0.259871	0.873	0.71	1.99745e-07	5-MT2-Sub II
Fam162a	1.00569e-11	0.297108	0.555	0.331	2.09023e-07	5-MT2-Sub II
Csf1	2.11357e-11	0.26037	0.624	0.376	4.39285e-07	5-MT2-Sub II
Prdx5	6.42407e-11	0.272084	0.565	0.329	1.33518e-06	5-MT2-Sub II
Sh3bgrl3	1.73763e-10	0.269233	0.605	0.359	3.61149e-06	5-MT2-Sub II
Pebp1	1.01334e-08	0.28826	0.693	0.46	0.000210613	5-MT2-Sub II
Col1a2	2.30645e-114	1.32666	0.993	0.449	4.79373e-110	6-MT2-Sub III
Fn1	6.35583e-112	1.34909	0.998	0.48	1.321e-107	6-MT2-Sub III
Col5a2	8.6181e-90	0.982026	0.974	0.411	1.79118e-85	6-MT2-Sub III
Cst3	2.48505e-88	1.19688	0.997	0.671	5.16492e-84	6-MT2-Sub III
Col4a1	1.05101e-85	0.96954	0.934	0.436	2.18441e-81	6-MT2-Sub III
Mgp	1.14528e-72	1.24676	0.832	0.275	2.38034e-68	6-MT2-Sub III
Sparc	6.35613e-72	0.768006	0.964	0.556	1.32106e-67	6-MT2-Sub III
Col5a3	1.95871e-62	0.835746	0.963	0.463	4.07098e-58	6-MT2-Sub III
Col5a1	1.85636e-60	0.618025	0.784	0.284	3.85826e-56	6-MT2-Sub III
Mmp2	4.45515e-60	0.773101	0.86	0.334	9.25958e-56	6-MT2-Sub III
Igfbp4	4.09868e-56	0.792877	0.888	0.394	8.5187e-52	6-MT2-Sub III
Col4a2	7.82358e-56	0.630816	0.772	0.286	1.62605e-51	6-MT2-Sub III
Pcolce	4.7688e-46	0.570821	0.761	0.315	9.91148e-42	6-MT2-Sub III
Fbln2	2.06463e-45	0.593429	0.885	0.437	4.29112e-41	6-MT2-Sub III
Col6a1	9.84236e-45	0.449937	0.69	0.256	2.04564e-40	6-MT2-Sub III
Abcb1b	9.59085e-44	0.607869	0.85	0.371	1.99336e-39	6-MT2-Sub III
Serpine1	6.20043e-43	0.618994	0.765	0.376	1.2887e-38	6-MT2-Sub III
Rrbp1	1.10793e-42	0.472567	0.968	0.762	2.30273e-38	6-MT2-Sub III
Cd63	8.88448e-42	0.500701	0.993	0.867	1.84655e-37	6-MT2-Sub III
Igfbp7	8.37957e-40	0.548569	0.931	0.572	1.74161e-35	6-MT2-Sub III
B4galt5	1.79378e-39	0.561443	0.762	0.305	3.72819e-35	6-MT2-Sub III
Spp1	3.07938e-39	0.664561	0.977	0.718	6.40018e-35	6-MT2-Sub III
Aebp1	4.0051e-39	0.518854	0.88	0.457	8.3242e-35	6-MT2-Sub III
Ncam1	6.78785e-39	0.465975	0.719	0.315	1.41079e-34	6-MT2-Sub III
Ap1s2	1.10991e-37	0.540525	0.743	0.303	2.30683e-33	6-MT2-Sub III
Gm8730	2.50082e-37	0.467442	0.954	0.549	5.1977e-33	6-MT2-Sub III
Col18a1	3.49481e-37	0.44392	0.709	0.339	7.26361e-33	6-MT2-Sub III
Serinc3	3.96567e-37	0.501308	0.754	0.374	8.24224e-33	6-MT2-Sub III
Nrep	4.18497e-37	0.579604	0.525	0.119	8.69805e-33	6-MT2-Sub III
Grem1	2.35816e-36	0.643561	0.781	0.35	4.9012e-32	6-MT2-Sub III
Fstl1	2.61606e-36	0.466422	0.719	0.29	5.43722e-32	6-MT2-Sub III
Nrp1	2.86455e-36	0.38994	0.481	0.118	5.95368e-32	6-MT2-Sub III
Casp1	1.82605e-34	0.453602	0.72	0.344	3.79527e-30	6-MT2-Sub III
Cd302	1.87733e-34	0.453232	0.696	0.289	3.90185e-30	6-MT2-Sub III
Wisp2	1.02787e-33	0.393189	0.524	0.156	2.13632e-29	6-MT2-Sub III
Zrsr2	1.41405e-33	0.470935	0.901	0.518	2.93897e-29	6-MT2-Sub III
Col6a2	1.95243e-33	0.323052	0.506	0.157	4.05793e-29	6-MT2-Sub III
Pmepa1	5.3041e-33	0.426123	0.772	0.491	1.1024e-28	6-MT2-Sub III
Calu	8.89632e-33	0.39193	0.831	0.479	1.84901e-28	6-MT2-Sub III
Cyb5a	1.025e-32	0.41342	0.816	0.45	2.13036e-28	6-MT2-Sub III
Ly6e	8.83448e-32	0.396519	0.956	0.751	1.83616e-27	6-MT2-Sub III
Clmp	9.89218e-32	0.390418	0.674	0.273	2.05599e-27	6-MT2-Sub III
Lce1g	3.34253e-31	0.517842	0.842	0.417	6.94712e-27	6-MT2-Sub III
Smim10l1	6.13007e-31	0.383159	0.641	0.323	1.27407e-26	6-MT2-Sub III
Brinp3	7.17103e-31	0.395062	0.603	0.206	1.49043e-26	6-MT2-Sub III
Rbm39	2.33692e-30	0.419693	0.991	0.944	4.85706e-26	6-MT2-Sub III
Ecm1	2.3829e-30	0.441031	0.808	0.444	4.95262e-26	6-MT2-Sub III
Col3a1	5.32471e-30	0.488019	0.418	0.107	1.10669e-25	6-MT2-Sub III
Hsd11b1	1.90674e-29	0.402843	0.431	0.088	3.96297e-25	6-MT2-Sub III
Ext1	9.37439e-29	0.316545	0.582	0.271	1.94837e-24	6-MT2-Sub III
Lamb1	2.36225e-28	0.377817	0.69	0.348	4.90969e-24	6-MT2-Sub III
Gnas	4.53612e-28	0.397427	0.986	0.887	9.42787e-24	6-MT2-Sub III
Rps3a1	1.29583e-27	0.387916	0.922	0.614	2.69326e-23	6-MT2-Sub III
Casp4	3.83772e-27	0.351196	0.663	0.321	7.97632e-23	6-MT2-Sub III
Rps21	5.97939e-27	0.363944	0.995	0.93	1.24276e-22	6-MT2-Sub III
Loxl2	3.63462e-26	0.42913	0.593	0.22	7.55419e-22	6-MT2-Sub III
Timp1	4.10865e-26	0.551784	0.857	0.468	8.53942e-22	6-MT2-Sub III
Prss23	5.46242e-26	0.340873	0.438	0.13	1.13531e-21	6-MT2-Sub III
Fndc3b	1.30616e-25	0.36923	0.644	0.314	2.71473e-21	6-MT2-Sub III
Slpi	1.43207e-25	0.44918	0.882	0.528	2.97641e-21	6-MT2-Sub III
Inhba	2.75296e-25	0.564155	0.781	0.431	5.72176e-21	6-MT2-Sub III
Thsd7a	2.99312e-25	0.317233	0.425	0.135	6.22091e-21	6-MT2-Sub III
Ybx1	8.80828e-25	0.438797	0.988	0.907	1.83071e-20	6-MT2-Sub III
Medag	1.67161e-24	0.414072	0.504	0.164	3.47428e-20	6-MT2-Sub III
Serpinh1	2.35405e-24	0.314344	0.627	0.315	4.89266e-20	6-MT2-Sub III
Plcb4	4.93476e-24	0.317295	0.69	0.366	1.02564e-19	6-MT2-Sub III
Lamp2	7.08771e-24	0.349723	0.761	0.487	1.47311e-19	6-MT2-Sub III
Col12a1	9.76959e-24	0.348684	0.387	0.087	2.03051e-19	6-MT2-Sub III
Saa3	1.80812e-23	0.95381	0.373	0.128	3.75799e-19	6-MT2-Sub III
Vim	2.87309e-23	0.344934	0.989	0.676	5.97143e-19	6-MT2-Sub III
Rcn1	2.90113e-23	0.316008	0.583	0.268	6.0297e-19	6-MT2-Sub III
Dcn	7.63908e-23	0.312333	0.812	0.452	1.58771e-18	6-MT2-Sub III
Malat1	1.02765e-22	0.346534	1	1	2.13586e-18	6-MT2-Sub III
Fst	1.32921e-22	0.418768	0.643	0.287	2.76263e-18	6-MT2-Sub III
Lbp	1.39609e-22	0.449561	0.476	0.199	2.90163e-18	6-MT2-Sub III
Tnc	2.05419e-22	0.343098	0.555	0.249	4.26944e-18	6-MT2-Sub III
Dclk1	5.04736e-22	0.312621	0.681	0.378	1.04904e-17	6-MT2-Sub III
Fth1	8.14775e-22	0.317243	1	0.991	1.69343e-17	6-MT2-Sub III
Gpm6b	8.50283e-22	0.309608	0.372	0.101	1.76723e-17	6-MT2-Sub III
Cyp1b1	1.59478e-21	0.312343	0.353	0.069	3.31458e-17	6-MT2-Sub III
Timp2	2.27542e-21	0.36089	0.781	0.489	4.72923e-17	6-MT2-Sub III
Cald1	2.39176e-21	0.321281	0.989	0.834	4.97104e-17	6-MT2-Sub III
Mdk	6.42567e-21	0.370099	0.56	0.234	1.33551e-16	6-MT2-Sub III
Npc2	7.93986e-21	0.340846	0.87	0.612	1.65022e-16	6-MT2-Sub III
Sdc1	8.58143e-21	0.322665	0.591	0.285	1.78357e-16	6-MT2-Sub III
Ptgs2	1.69742e-20	0.364303	0.789	0.424	3.52792e-16	6-MT2-Sub III
Tmem106b	2.52383e-20	0.348126	0.524	0.196	5.24552e-16	6-MT2-Sub III
Gm15459	6.55747e-20	0.308691	0.745	0.423	1.3629e-15	6-MT2-Sub III
Htra1	1.46441e-19	0.312048	0.655	0.334	3.04363e-15	6-MT2-Sub III
H13	6.60739e-19	0.368708	0.805	0.514	1.37328e-14	6-MT2-Sub III
Xist	9.57959e-19	0.389629	0.821	0.541	1.99102e-14	6-MT2-Sub III
Enah	1.71802e-18	0.320888	0.586	0.297	3.57074e-14	6-MT2-Sub III
Cp	2.02635e-18	0.470888	0.88	0.685	4.21156e-14	6-MT2-Sub III
Sdc2	2.3205e-17	0.333082	0.508	0.211	4.82293e-13	6-MT2-Sub III
Ppic	1.07527e-16	0.307048	0.589	0.262	2.23483e-12	6-MT2-Sub III
Rpl22l1	1.10891e-16	0.369108	0.837	0.637	2.30476e-12	6-MT2-Sub III
Hacd2	2.06959e-16	0.356427	0.682	0.4	4.30144e-12	6-MT2-Sub III
mt-Rnr1	9.20512e-14	0.383585	0.986	0.963	1.91319e-09	6-MT2-Sub III
Adamts1	1.01831e-12	0.315264	0.428	0.199	2.11645e-08	6-MT2-Sub III
Ctsb	5.51325e-12	0.308077	0.753	0.533	1.14587e-07	6-MT2-Sub III
Cav1	2.51705e-164	2.74321	0.996	0.408	5.23143e-160	7-MT1-Mesenchymal
Cav2	1.15854e-112	1.19574	0.909	0.342	2.4079e-108	7-MT1-Mesenchymal
Lgals1	3.89049e-110	1.24555	0.989	0.729	8.086e-106	7-MT1-Mesenchymal
Vim	7.70893e-91	1.02111	0.99	0.676	1.60222e-86	7-MT1-Mesenchymal
Capza2	1.21215e-76	0.847005	1	0.684	2.51934e-72	7-MT1-Mesenchymal
Met	8.6923e-75	0.800993	0.966	0.446	1.80661e-70	7-MT1-Mesenchymal
Calm1	1.10597e-74	0.672137	0.997	0.914	2.29865e-70	7-MT1-Mesenchymal
Tpm1	1.31178e-69	0.81039	0.912	0.612	2.72641e-65	7-MT1-Mesenchymal
Tmsb4x	7.0918e-68	0.784808	0.943	0.384	1.47396e-63	7-MT1-Mesenchymal
Mtdh	2.32799e-65	0.693104	0.924	0.651	4.83849e-61	7-MT1-Mesenchymal
Cpe	1.88072e-64	0.753727	0.72	0.214	3.90889e-60	7-MT1-Mesenchymal
Pabpc1	1.97682e-63	0.547665	1	0.996	4.10862e-59	7-MT1-Mesenchymal
B2m	6.90117e-58	0.544264	1	0.967	1.43434e-53	7-MT1-Mesenchymal
Gsto1	2.034e-56	0.56353	0.675	0.235	4.22746e-52	7-MT1-Mesenchymal
S100a10	4.87745e-55	0.550154	0.993	0.914	1.01373e-50	7-MT1-Mesenchymal
Myl12a	1.40749e-53	0.510276	0.97	0.833	2.92533e-49	7-MT1-Mesenchymal
Tuba1a	1.9337e-53	0.669616	0.759	0.329	4.019e-49	7-MT1-Mesenchymal
S100a6	2.81566e-53	0.602649	0.999	0.91	5.85206e-49	7-MT1-Mesenchymal
Prdx1	2.59628e-50	0.590448	0.941	0.757	5.39611e-46	7-MT1-Mesenchymal
St7	3.05856e-50	0.509557	0.7	0.243	6.35692e-46	7-MT1-Mesenchymal
Prl2c3	1.12495e-49	0.936672	0.355	0.007	2.3381e-45	7-MT1-Mesenchymal
Msn	7.28031e-49	0.605673	0.913	0.61	1.51314e-44	7-MT1-Mesenchymal
Prl2c2	9.13756e-49	0.751122	0.362	0.008	1.89915e-44	7-MT1-Mesenchymal
Tspo	9.58211e-49	0.634047	0.848	0.449	1.99154e-44	7-MT1-Mesenchymal
Slc25a4	3.52086e-46	0.621118	0.874	0.619	7.31775e-42	7-MT1-Mesenchymal
Anxa2	6.3911e-46	0.521946	0.957	0.789	1.32833e-41	7-MT1-Mesenchymal
Dap	6.86227e-44	0.620773	0.684	0.25	1.42625e-39	7-MT1-Mesenchymal
Tm4sf1	1.0873e-43	0.542649	0.941	0.658	2.25985e-39	7-MT1-Mesenchymal
H2-D1	2.17298e-43	0.46358	0.99	0.76	4.51632e-39	7-MT1-Mesenchymal
Serpinb6a	2.01001e-42	0.533697	0.834	0.524	4.17761e-38	7-MT1-Mesenchymal
Txn1	1.49732e-41	0.461176	0.953	0.793	3.11203e-37	7-MT1-Mesenchymal
Nes	4.04849e-41	0.465453	0.441	0.078	8.41438e-37	7-MT1-Mesenchymal
Dcn	2.33349e-40	0.677484	0.763	0.456	4.84993e-36	7-MT1-Mesenchymal
Dynap	2.90638e-40	0.361415	0.35	0.036	6.04061e-36	7-MT1-Mesenchymal
Ppia	3.96518e-40	0.445155	0.972	0.87	8.24123e-36	7-MT1-Mesenchymal
Sox9	8.09685e-40	0.457818	0.671	0.308	1.68285e-35	7-MT1-Mesenchymal
Pkm	1.4599e-39	0.506686	0.911	0.683	3.03425e-35	7-MT1-Mesenchymal
Dpysl3	2.90421e-39	0.396384	0.379	0.033	6.0361e-35	7-MT1-Mesenchymal
Pfn1	8.32961e-39	0.434161	0.851	0.654	1.73123e-34	7-MT1-Mesenchymal
Sdc2	2.94923e-38	0.494026	0.584	0.207	6.12969e-34	7-MT1-Mesenchymal
Psma2	4.86576e-37	0.481945	0.837	0.565	1.0113e-32	7-MT1-Mesenchymal
Ranbp1	2.06632e-35	0.540078	0.804	0.54	4.29463e-31	7-MT1-Mesenchymal
Hspa4l	1.13489e-34	0.453862	0.641	0.306	2.35875e-30	7-MT1-Mesenchymal
Calr	2.91015e-34	0.374506	0.938	0.824	6.04847e-30	7-MT1-Mesenchymal
S100a4	3.27044e-34	0.445287	0.344	0.033	6.79729e-30	7-MT1-Mesenchymal
St13	4.31594e-34	0.418597	0.836	0.589	8.97025e-30	7-MT1-Mesenchymal
Sh3kbp1	1.24911e-32	0.410733	0.607	0.261	2.59615e-28	7-MT1-Mesenchymal
Atxn10	3.2173e-32	0.417832	0.575	0.224	6.68684e-28	7-MT1-Mesenchymal
Tpm4	3.53193e-32	0.394098	0.927	0.795	7.34075e-28	7-MT1-Mesenchymal
Itgb1	8.21822e-32	0.406274	0.971	0.858	1.70808e-27	7-MT1-Mesenchymal
Cavin2	9.46331e-32	0.492564	0.551	0.234	1.96685e-27	7-MT1-Mesenchymal
Cryab	9.80671e-31	0.599105	0.523	0.202	2.03823e-26	7-MT1-Mesenchymal
Rala	2.1163e-30	0.413804	0.674	0.374	4.39853e-26	7-MT1-Mesenchymal
Uck2	1.42033e-29	0.38871	0.62	0.342	2.95201e-25	7-MT1-Mesenchymal
Nme1	2.50888e-29	0.44273	0.729	0.491	5.21445e-25	7-MT1-Mesenchymal
Emp3	3.10271e-29	0.346151	0.479	0.174	6.44867e-25	7-MT1-Mesenchymal
AI506816	3.25495e-29	0.310946	0.352	0.07	6.76509e-25	7-MT1-Mesenchymal
Anxa1	3.52046e-29	0.321408	0.973	0.85	7.31692e-25	7-MT1-Mesenchymal
Cox5a	8.75278e-29	0.434771	0.773	0.496	1.81918e-24	7-MT1-Mesenchymal
Emp1	1.63393e-28	0.399433	0.877	0.651	3.39596e-24	7-MT1-Mesenchymal
Tagln2	2.20556e-28	0.433054	0.898	0.715	4.58403e-24	7-MT1-Mesenchymal
H2-K1	2.87504e-28	0.3179	0.944	0.566	5.97547e-24	7-MT1-Mesenchymal
mt-Nd1	5.58921e-28	0.456766	0.949	0.858	1.16166e-23	7-MT1-Mesenchymal
Ecscr	7.29547e-28	0.326402	0.447	0.141	1.51629e-23	7-MT1-Mesenchymal
Gdi2	7.66253e-28	0.363106	0.662	0.386	1.59258e-23	7-MT1-Mesenchymal
Eno1	3.33113e-27	0.373516	0.708	0.444	6.92342e-23	7-MT1-Mesenchymal
Banf1	1.03883e-26	0.400656	0.754	0.514	2.1591e-22	7-MT1-Mesenchymal
Timp2	1.54217e-26	0.543567	0.755	0.491	3.20524e-22	7-MT1-Mesenchymal
Abracl	2.15951e-26	0.345885	0.491	0.215	4.48833e-22	7-MT1-Mesenchymal
Esd	5.44079e-26	0.354752	0.633	0.368	1.13081e-21	7-MT1-Mesenchymal
Cct5	1.34486e-25	0.401376	0.694	0.46	2.79516e-21	7-MT1-Mesenchymal
Gpx8	1.94622e-25	0.348888	0.43	0.127	4.04503e-21	7-MT1-Mesenchymal
Map1b	7.10936e-25	0.403245	0.62	0.333	1.47761e-20	7-MT1-Mesenchymal
Actg1	8.38882e-25	0.383879	0.845	0.622	1.74353e-20	7-MT1-Mesenchymal
Slc25a5	1.71156e-24	0.401233	0.839	0.684	3.55732e-20	7-MT1-Mesenchymal
Minos1	2.46801e-23	0.343106	0.726	0.501	5.12951e-19	7-MT1-Mesenchymal
Cdkn2a	9.80183e-23	0.473438	0.63	0.305	2.03721e-18	7-MT1-Mesenchymal
Sec11c	1.25478e-22	0.365475	0.607	0.334	2.60793e-18	7-MT1-Mesenchymal
Cyb5r3	1.40681e-22	0.438268	0.633	0.325	2.92391e-18	7-MT1-Mesenchymal
Upp1	1.5677e-22	0.386589	0.451	0.152	3.25831e-18	7-MT1-Mesenchymal
Akr1a1	1.61827e-22	0.375407	0.691	0.419	3.3634e-18	7-MT1-Mesenchymal
Psma5	3.45996e-22	0.362311	0.842	0.673	7.19117e-18	7-MT1-Mesenchymal
S100a11	3.83423e-22	0.331883	0.85	0.724	7.96906e-18	7-MT1-Mesenchymal
Gpx1	6.30049e-22	0.368182	0.813	0.599	1.30949e-17	7-MT1-Mesenchymal
Cox4i1	1.26339e-21	0.349849	0.966	0.895	2.62583e-17	7-MT1-Mesenchymal
Ybx1	6.62807e-21	0.350847	0.98	0.907	1.37758e-16	7-MT1-Mesenchymal
Rexo2	5.11314e-20	0.341215	0.648	0.385	1.06271e-15	7-MT1-Mesenchymal
Hn1	1.00721e-19	0.373592	0.561	0.266	2.09339e-15	7-MT1-Mesenchymal
Tubb6	1.0098e-18	0.313222	0.471	0.227	2.09877e-14	7-MT1-Mesenchymal
Psma4	1.02094e-18	0.311627	0.682	0.453	2.12193e-14	7-MT1-Mesenchymal
Sh3bgrl3	1.12267e-18	0.321625	0.638	0.372	2.33335e-14	7-MT1-Mesenchymal
Rbx1	1.68337e-18	0.311562	0.607	0.372	3.49872e-14	7-MT1-Mesenchymal
Mrpl13	2.11334e-18	0.320673	0.522	0.251	4.39237e-14	7-MT1-Mesenchymal
Ppfibp1	6.15057e-18	0.33394	0.69	0.461	1.27833e-13	7-MT1-Mesenchymal
Cd44	1.70899e-17	0.358726	0.819	0.577	3.55197e-13	7-MT1-Mesenchymal
Lman1	4.45506e-16	0.316671	0.796	0.593	9.2594e-12	7-MT1-Mesenchymal
Map1lc3b	8.49142e-16	0.314091	0.644	0.449	1.76486e-11	7-MT1-Mesenchymal
Vcan	4.32298e-15	0.366084	0.665	0.427	8.98488e-11	7-MT1-Mesenchymal
Aprt	1.28411e-14	0.346078	0.643	0.431	2.66889e-10	7-MT1-Mesenchymal
Wls	6.19331e-13	0.351351	0.61	0.396	1.28722e-08	7-MT1-Mesenchymal
Prlr	1.72073e-176	2.29194	0.98	0.053	3.57636e-172	8-MG-Luminal I
Ptn	9.20151e-176	3.95748	0.979	0.075	1.91244e-171	8-MG-Luminal I
Slc12a2	2.32159e-156	1.96467	0.94	0.113	4.82519e-152	8-MG-Luminal I
Krt19	1.22535e-151	1.65051	0.97	0.191	2.54677e-147	8-MG-Luminal I
Alcam	7.00336e-144	1.26472	0.847	0.033	1.45558e-139	8-MG-Luminal I
Ktn1	8.86859e-129	1.48587	0.979	0.521	1.84325e-124	8-MG-Luminal I
Samd5	2.33973e-109	0.919155	0.662	0.008	4.86289e-105	8-MG-Luminal I
Epcam	1.41943e-107	1.18276	0.994	0.393	2.95014e-103	8-MG-Luminal I
Cd164	3.49239e-105	0.997057	0.822	0.222	7.25858e-101	8-MG-Luminal I
F3	1.33577e-96	1.28206	0.77	0.168	2.77626e-92	8-MG-Luminal I
Cldn4	6.88423e-92	1.0695	0.742	0.123	1.43082e-87	8-MG-Luminal I
Nupr1	1.44667e-89	1.46514	0.912	0.461	3.00677e-85	8-MG-Luminal I
Nek7	1.63608e-89	0.932049	0.815	0.28	3.40042e-85	8-MG-Luminal I
Aff4	6.76206e-88	0.911336	0.879	0.399	1.40543e-83	8-MG-Luminal I
Itih5	1.53891e-86	0.725209	0.596	0.017	3.19847e-82	8-MG-Luminal I
Clca3a2	3.14366e-85	1.71734	0.639	0.082	6.53379e-81	8-MG-Luminal I
Tmem56	7.22096e-83	0.665491	0.547	0.005	1.5008e-78	8-MG-Luminal I
AW112010	1.9975e-82	0.975259	0.66	0.059	4.15159e-78	8-MG-Luminal I
Ctr9	1.10747e-80	0.828049	0.696	0.159	2.30176e-76	8-MG-Luminal I
Cdo1	9.32904e-79	0.689099	0.517	0.007	1.93895e-74	8-MG-Luminal I
Piezo2	1.21121e-78	0.79687	0.576	0.046	2.51737e-74	8-MG-Luminal I
Zfp990	5.43177e-78	0.780766	0.545	0.04	1.12894e-73	8-MG-Luminal I
Wfdc2	3.70472e-77	1.05532	0.834	0.294	7.69989e-73	8-MG-Luminal I
Tmsb4x	5.26679e-76	1.09698	0.95	0.386	1.09465e-71	8-MG-Luminal I
Hspa4	6.17203e-76	0.859117	0.879	0.482	1.28279e-71	8-MG-Luminal I
Cited1	2.17466e-75	0.74023	0.498	0.011	4.5198e-71	8-MG-Luminal I
Cdh1	6.48995e-73	0.628108	0.704	0.157	1.34887e-68	8-MG-Luminal I
Stc2	1.76252e-72	0.60167	0.479	0.008	3.66323e-68	8-MG-Luminal I
Iqgap2	7.29767e-72	0.632351	0.592	0.075	1.51675e-67	8-MG-Luminal I
Sfn	1.00132e-69	0.882169	0.686	0.144	2.08114e-65	8-MG-Luminal I
Runx1	1.16819e-68	0.672239	0.707	0.225	2.42797e-64	8-MG-Luminal I
Itih2	2.5835e-63	0.817779	0.439	0.007	5.36954e-59	8-MG-Luminal I
Pgr	4.0328e-63	0.502851	0.435	0.003	8.38177e-59	8-MG-Luminal I
Fam25c	1.55318e-62	0.560585	0.404	0.002	3.22812e-58	8-MG-Luminal I
Tph1	1.07636e-61	0.939077	0.449	0.004	2.2371e-57	8-MG-Luminal I
Gm42418	8.57878e-61	1.05323	0.978	0.817	1.78301e-56	8-MG-Luminal I
Krt8	1.10801e-60	0.780866	0.973	0.606	2.3029e-56	8-MG-Luminal I
Bhlhe41	2.10921e-60	0.538417	0.533	0.077	4.38378e-56	8-MG-Luminal I
Akap9	2.97381e-60	0.676087	0.778	0.386	6.18076e-56	8-MG-Luminal I
Dst	3.42337e-60	0.711998	0.865	0.499	7.11513e-56	8-MG-Luminal I
Ly6d	5.25805e-60	0.900279	0.49	0.034	1.09283e-55	8-MG-Luminal I
Clu	1.00393e-59	0.932476	0.827	0.354	2.08658e-55	8-MG-Luminal I
Fgb	2.01882e-59	1.6368	0.425	0.006	4.19592e-55	8-MG-Luminal I
Gipc2	2.87391e-59	0.494129	0.449	0.006	5.97313e-55	8-MG-Luminal I
Trp53inp1	4.08387e-59	0.662857	0.553	0.09	8.48792e-55	8-MG-Luminal I
Krt7	5.49238e-58	0.578622	0.696	0.189	1.14154e-53	8-MG-Luminal I
Tspan13	9.77271e-58	0.540349	0.449	0.018	2.03116e-53	8-MG-Luminal I
Jun	2.62825e-57	1.03085	0.866	0.459	5.46256e-53	8-MG-Luminal I
Itgb6	2.33687e-56	0.61311	0.445	0.032	4.85696e-52	8-MG-Luminal I
Slc7a2	2.28445e-55	0.620263	0.613	0.199	4.74799e-51	8-MG-Luminal I
Gadd45a	4.08549e-55	0.722615	0.66	0.251	8.49129e-51	8-MG-Luminal I
Pcp4	1.72597e-54	0.868772	0.374	0.003	3.58725e-50	8-MG-Luminal I
Svil	7.84502e-54	0.680234	0.693	0.225	1.63051e-49	8-MG-Luminal I
Tmed3	2.60332e-53	0.728009	0.578	0.13	5.41073e-49	8-MG-Luminal I
Cxcl15	1.32998e-52	0.578708	0.41	0.002	2.76422e-48	8-MG-Luminal I
Nrip1	1.75601e-52	0.672706	0.781	0.339	3.64969e-48	8-MG-Luminal I
Golga4	6.03064e-52	0.665383	0.776	0.341	1.25341e-47	8-MG-Luminal I
Spint2	1.24348e-51	0.456083	0.571	0.145	2.58446e-47	8-MG-Luminal I
Dsp	3.66997e-50	0.550434	0.644	0.173	7.62767e-46	8-MG-Luminal I
Zmiz1	5.68563e-50	0.464889	0.509	0.099	1.1817e-45	8-MG-Luminal I
Adam10	3.22294e-48	0.589514	0.644	0.225	6.69855e-44	8-MG-Luminal I
Fos	5.65364e-48	0.912829	0.884	0.471	1.17505e-43	8-MG-Luminal I
Slco2a1	1.54927e-46	0.672422	0.59	0.173	3.22e-42	8-MG-Luminal I
Krt18	1.46035e-45	0.551243	0.96	0.658	3.03519e-41	8-MG-Luminal I
Zfp664	1.70766e-45	0.478881	0.571	0.201	3.54919e-41	8-MG-Luminal I
Gpx3	6.18558e-45	0.573175	0.394	0.05	1.28561e-40	8-MG-Luminal I
Apc	2.61271e-44	0.564393	0.649	0.27	5.43025e-40	8-MG-Luminal I
Malat1	9.13634e-44	0.454279	1	1	1.8989e-39	8-MG-Luminal I
Eif3c	4.80576e-43	0.46198	0.886	0.648	9.98829e-39	8-MG-Luminal I
Glul	2.1119e-42	0.547762	0.63	0.278	4.38938e-38	8-MG-Luminal I
Kitl	8.1019e-42	0.59905	0.624	0.171	1.6839e-37	8-MG-Luminal I
Ly6a	2.47273e-41	0.591306	0.428	0.062	5.13931e-37	8-MG-Luminal I
Itga6	5.23652e-41	0.458617	0.563	0.162	1.08836e-36	8-MG-Luminal I
Ets2	1.10582e-40	0.492873	0.732	0.379	2.29833e-36	8-MG-Luminal I
Ythdc1	3.33297e-40	0.470045	0.701	0.336	6.92724e-36	8-MG-Luminal I
Cd200	1.2536e-39	0.577435	0.558	0.14	2.60549e-35	8-MG-Luminal I
Rell1	1.46302e-39	0.47688	0.567	0.195	3.04074e-35	8-MG-Luminal I
Gm11942	2.47732e-38	0.451099	0.455	0.08	5.14885e-34	8-MG-Luminal I
H2-D1	2.84453e-37	0.532527	0.978	0.762	5.91207e-33	8-MG-Luminal I
Trip11	1.06037e-36	0.460084	0.571	0.194	2.20387e-32	8-MG-Luminal I
H3f3b	1.30686e-36	0.452239	0.985	0.88	2.71617e-32	8-MG-Luminal I
Mtss1	2.90327e-34	0.5215	0.559	0.217	6.03415e-30	8-MG-Luminal I
Rbm25	3.21667e-34	0.5049	0.886	0.657	6.68554e-30	8-MG-Luminal I
Dstn	3.02198e-33	0.466572	0.738	0.437	6.28089e-29	8-MG-Luminal I
Srrm2	4.63731e-33	0.437191	0.866	0.688	9.63818e-29	8-MG-Luminal I
Tmem2	1.12005e-32	0.423354	0.503	0.16	2.32791e-28	8-MG-Luminal I
Acin1	2.15364e-31	0.431084	0.736	0.426	4.47613e-27	8-MG-Luminal I
Sltm	2.5736e-31	0.484067	0.755	0.461	5.34896e-27	8-MG-Luminal I
Itsn2	3.7067e-31	0.430803	0.562	0.216	7.704e-27	8-MG-Luminal I
Tgm2	2.88747e-30	0.628682	0.488	0.146	6.00132e-26	8-MG-Luminal I
Fosb	2.19464e-27	0.823311	0.705	0.47	4.56133e-23	8-MG-Luminal I
Ncor1	1.4947e-26	0.424382	0.624	0.307	3.10658e-22	8-MG-Luminal I
Tax1bp1	2.30475e-25	0.427793	0.932	0.797	4.79018e-21	8-MG-Luminal I
Rock2	6.15972e-24	0.470797	0.735	0.419	1.28024e-19	8-MG-Luminal I
Atf3	2.00241e-23	0.722473	0.636	0.374	4.16181e-19	8-MG-Luminal I
mt-Rnr1	4.70573e-22	0.43013	0.989	0.963	9.78039e-18	8-MG-Luminal I
Agps	4.46819e-21	0.447434	0.4	0.133	9.28668e-17	8-MG-Luminal I
Jund	3.87618e-20	0.476845	0.76	0.537	8.05626e-16	8-MG-Luminal I
Plet1	4.40815e-19	0.476403	0.624	0.309	9.16191e-15	8-MG-Luminal I
Rbbp6	2.42056e-18	0.430289	0.653	0.365	5.03089e-14	8-MG-Luminal I
Plet1	2.09338e-144	2.10907	0.981	0.288	4.35089e-140	9-MG-Luminal II
Csn3	2.16849e-139	2.00084	0.95	0.149	4.50698e-135	9-MG-Luminal II
Lcn2	1.83492e-134	1.7058	0.989	0.432	3.8137e-130	9-MG-Luminal II
Csn1s1	4.92591e-117	1.88613	0.803	0.056	1.0238e-112	9-MG-Luminal II
Mfge8	4.50743e-114	1.2548	0.897	0.301	9.36823e-110	9-MG-Luminal II
Trf	1.03747e-110	1.42791	0.935	0.261	2.15628e-106	9-MG-Luminal II
Epcam	5.02102e-97	1.20848	0.994	0.393	1.04357e-92	9-MG-Luminal II
Ceacam1	5.58882e-92	1.00335	0.721	0.111	1.16158e-87	9-MG-Luminal II
Efhd2	2.09396e-88	1.01006	0.825	0.251	4.35208e-84	9-MG-Luminal II
Gm42418	4.32527e-77	1.21735	0.99	0.817	8.98964e-73	9-MG-Luminal II
Ogfrl1	7.76181e-71	0.740505	0.56	0.045	1.61321e-66	9-MG-Luminal II
Rps6	6.01227e-69	0.709488	0.962	0.758	1.24959e-64	9-MG-Luminal II
Rps24	1.44927e-67	0.578368	0.998	0.974	3.01216e-63	9-MG-Luminal II
Csn2	4.09961e-67	2.52189	0.507	0.021	8.52063e-63	9-MG-Luminal II
Clca3a2	4.39476e-66	0.789049	0.644	0.082	9.13406e-62	9-MG-Luminal II
Rpl14	6.3009e-66	0.560435	0.996	0.963	1.30958e-61	9-MG-Luminal II
Krt8	5.95649e-65	1.02083	0.949	0.608	1.238e-60	9-MG-Luminal II
Igfbp5	8.88079e-65	0.724425	0.814	0.248	1.84578e-60	9-MG-Luminal II
Rps8	1.84444e-64	0.489596	0.997	0.982	3.83348e-60	9-MG-Luminal II
Baz1a	2.22842e-61	0.630174	0.67	0.226	4.63155e-57	9-MG-Luminal II
Klf6	1.41376e-60	0.750648	0.975	0.739	2.93836e-56	9-MG-Luminal II
Stk40	4.43524e-60	0.462833	0.518	0.091	9.2182e-56	9-MG-Luminal II
Cdh1	4.75144e-60	0.65106	0.676	0.159	9.87539e-56	9-MG-Luminal II
Rps29	1.16333e-59	0.583613	0.953	0.727	2.41787e-55	9-MG-Luminal II
Eef1a1	9.50682e-59	0.570868	0.996	0.96	1.9759e-54	9-MG-Luminal II
Clu	1.44079e-57	0.658855	0.852	0.353	2.99453e-53	9-MG-Luminal II
Nrip1	2.98037e-56	0.672431	0.792	0.339	6.1944e-52	9-MG-Luminal II
Rps27	1.49364e-55	0.548727	0.988	0.933	3.10439e-51	9-MG-Luminal II
Gm11942	2.02937e-55	0.632933	0.544	0.075	4.21783e-51	9-MG-Luminal II
Rpl36	5.57419e-55	0.492696	0.986	0.891	1.15854e-50	9-MG-Luminal II
Nop53	9.32706e-55	0.545032	0.657	0.206	1.93854e-50	9-MG-Luminal II
Spag9	3.50316e-54	0.617519	0.725	0.293	7.28097e-50	9-MG-Luminal II
Krt19	2.93239e-53	0.832001	0.756	0.205	6.09467e-49	9-MG-Luminal II
Rps28	1.88044e-52	0.553842	0.977	0.825	3.90831e-48	9-MG-Luminal II
Cebpd	4.24106e-52	0.618593	0.615	0.183	8.81462e-48	9-MG-Luminal II
Gas6	6.04452e-52	0.516748	0.481	0.045	1.25629e-47	9-MG-Luminal II
Ythdc1	6.8171e-52	0.61584	0.761	0.333	1.41687e-47	9-MG-Luminal II
Sfpq	7.81877e-52	0.574818	0.806	0.425	1.62505e-47	9-MG-Luminal II
Jmjd1c	1.62988e-51	0.583166	0.734	0.265	3.38754e-47	9-MG-Luminal II
Pdk4	2.42066e-50	0.569732	0.533	0.104	5.03111e-46	9-MG-Luminal II
Top1	8.27689e-50	0.631472	0.9	0.644	1.72027e-45	9-MG-Luminal II
Cldn7	8.55407e-50	0.480795	0.531	0.085	1.77788e-45	9-MG-Luminal II
Rpl38	9.92875e-49	0.556105	0.927	0.749	2.06359e-44	9-MG-Luminal II
Rpl5	2.17516e-48	0.55536	0.976	0.843	4.52085e-44	9-MG-Luminal II
Sqstm1	3.94141e-48	0.619265	0.799	0.456	8.19183e-44	9-MG-Luminal II
Ahnak	3.96812e-48	0.860012	0.953	0.893	8.24734e-44	9-MG-Luminal II
a	1.05757e-47	0.612415	0.465	0.074	2.19806e-43	9-MG-Luminal II
Fcgbp	2.43421e-46	0.733963	0.483	0.045	5.05927e-42	9-MG-Luminal II
Lrg1	6.9732e-46	0.485599	0.363	0.025	1.44931e-41	9-MG-Luminal II
Pcf11	1.02429e-45	0.474327	0.572	0.178	2.12889e-41	9-MG-Luminal II
Rps6-ps4	2.4536e-45	0.453527	0.617	0.225	5.09955e-41	9-MG-Luminal II
Rbm25	2.99479e-45	0.613413	0.91	0.656	6.22436e-41	9-MG-Luminal II
Csn1s2a	1.82775e-44	2.18346	0.356	0.015	3.7988e-40	9-MG-Luminal II
Rpl22	3.73063e-44	0.470001	0.962	0.831	7.75373e-40	9-MG-Luminal II
Rpl14-ps1	1.16283e-43	0.534198	0.686	0.281	2.41682e-39	9-MG-Luminal II
Rps15	1.97148e-42	0.497334	0.949	0.82	4.09752e-38	9-MG-Luminal II
Muc15	1.34001e-41	0.489199	0.361	0.01	2.78508e-37	9-MG-Luminal II
Wfdc18	4.02029e-41	0.617626	0.872	0.364	8.35578e-37	9-MG-Luminal II
Map2k3	4.67275e-41	0.530013	0.641	0.236	9.71183e-37	9-MG-Luminal II
Cdkn1a	1.87128e-40	0.520364	0.697	0.329	3.88926e-36	9-MG-Luminal II
Rpl35a	2.02922e-40	0.466285	0.939	0.782	4.21754e-36	9-MG-Luminal II
Ltf	2.6019e-40	1.23442	0.385	0.023	5.40779e-36	9-MG-Luminal II
Trip11	6.04956e-40	0.458976	0.589	0.193	1.25734e-35	9-MG-Luminal II
Krt18	1.3986e-39	0.730156	0.94	0.659	2.90685e-35	9-MG-Luminal II
Ets2	1.44442e-39	0.575328	0.79	0.376	3.00209e-35	9-MG-Luminal II
Rps13-ps1	4.98527e-39	0.475657	0.433	0.043	1.03614e-34	9-MG-Luminal II
Eif5	6.19295e-39	0.466961	0.854	0.592	1.28714e-34	9-MG-Luminal II
Sfn	1.61447e-38	0.612435	0.58	0.151	3.35552e-34	9-MG-Luminal II
Chil1	2.27038e-38	0.803456	0.389	0.056	4.71875e-34	9-MG-Luminal II
Hsdl2	9.97266e-38	0.492886	0.486	0.103	2.07272e-33	9-MG-Luminal II
Kitl	1.08473e-37	0.473362	0.543	0.176	2.2545e-33	9-MG-Luminal II
Son	3.99694e-36	0.460521	0.875	0.616	8.30723e-32	9-MG-Luminal II
Rbbp6	6.42792e-36	0.490102	0.716	0.362	1.33598e-31	9-MG-Luminal II
Rps24-ps3	1.02339e-35	0.463712	0.516	0.146	2.127e-31	9-MG-Luminal II
Mast4	1.07545e-35	0.592303	0.637	0.222	2.23521e-31	9-MG-Luminal II
Plin2	1.60814e-35	0.579179	0.706	0.378	3.34235e-31	9-MG-Luminal II
Saa1	2.02792e-35	1.60043	0.316	0.027	4.21483e-31	9-MG-Luminal II
Mt1	1.32765e-33	0.509164	0.96	0.861	2.75938e-29	9-MG-Luminal II
Pde4b	3.16968e-33	0.457013	0.751	0.442	6.58787e-29	9-MG-Luminal II
Slc28a3	4.23332e-33	0.455708	0.331	0.018	8.79852e-29	9-MG-Luminal II
Hsp90aa1	1.30654e-32	0.47175	0.956	0.865	2.71551e-28	9-MG-Luminal II
Mat2a	2.98032e-32	0.532107	0.661	0.287	6.19431e-28	9-MG-Luminal II
Pik3r1	8.47465e-32	0.524024	0.518	0.153	1.76137e-27	9-MG-Luminal II
Gm43305	1.26162e-31	0.583564	0.332	0.028	2.62216e-27	9-MG-Luminal II
Atp2b1	1.79647e-31	0.556653	0.778	0.495	3.73379e-27	9-MG-Luminal II
Rock2	2.01482e-31	0.458698	0.711	0.421	4.1876e-27	9-MG-Luminal II
Basp1	1.16602e-30	0.466378	0.52	0.145	2.42345e-26	9-MG-Luminal II
Golga4	2.50255e-30	0.571548	0.714	0.345	5.2013e-26	9-MG-Luminal II
Slc39a14	2.79108e-30	0.491903	0.627	0.296	5.80097e-26	9-MG-Luminal II
Chd4	3.20251e-30	0.462587	0.86	0.647	6.65609e-26	9-MG-Luminal II
Jun	1.00527e-29	0.512591	0.806	0.463	2.08936e-25	9-MG-Luminal II
Txnrd1	1.31029e-29	0.466656	0.695	0.397	2.7233e-25	9-MG-Luminal II
Sltm	5.49743e-29	0.539806	0.773	0.46	1.14259e-24	9-MG-Luminal II
Erbin	3.26157e-28	0.489944	0.706	0.348	6.77885e-24	9-MG-Luminal II
Cstb	9.34877e-28	0.490744	0.834	0.648	1.94305e-23	9-MG-Luminal II
Cd14	1.5415e-22	0.478798	0.639	0.344	3.20385e-18	9-MG-Luminal II
Fosb	8.02942e-22	0.700855	0.702	0.471	1.66883e-17	9-MG-Luminal II
Lmna	2.53642e-20	0.483149	0.879	0.834	5.2717e-16	9-MG-Luminal II
Fos	3.39455e-19	0.509609	0.749	0.48	7.05522e-15	9-MG-Luminal II
Cyr61	5.11091e-17	0.578942	0.569	0.369	1.06225e-12	9-MG-Luminal II
Col3a1	5.11087e-160	3.27698	0.985	0.111	1.06224e-155	10-MT-Fibroblast
Col1a1	5.10291e-157	2.39744	0.975	0.088	1.06059e-152	10-MT-Fibroblast
Postn	1.81049e-156	2.54959	0.975	0.092	3.76292e-152	10-MT-Fibroblast
Sparc	6.84537e-141	2.25639	1	0.575	1.42274e-136	10-MT-Fibroblast
Col1a2	1.25118e-139	2.16155	0.998	0.475	2.60044e-135	10-MT-Fibroblast
Bgn	6.92496e-136	1.48243	0.875	0.025	1.43928e-131	10-MT-Fibroblast
Fstl1	7.93132e-129	1.60837	0.961	0.306	1.64844e-124	10-MT-Fibroblast
Col6a3	1.10643e-128	1.55532	0.838	0.036	2.2996e-124	10-MT-Fibroblast
Col12a1	1.90488e-118	1.55369	0.833	0.093	3.9591e-114	10-MT-Fibroblast
Thbs2	6.69013e-117	1.25501	0.794	0.048	1.39048e-112	10-MT-Fibroblast
Mfap5	1.65348e-108	1.323	0.722	0.011	3.43659e-104	10-MT-Fibroblast
Col5a2	1.403e-103	1.16437	0.975	0.438	2.916e-99	10-MT-Fibroblast
Lum	3.83539e-101	1.23082	0.703	0.013	7.97147e-97	10-MT-Fibroblast
Serpinf1	9.13107e-101	1.00946	0.69	0.014	1.8978e-96	10-MT-Fibroblast
Cpxm1	1.8853e-99	1.10768	0.688	0.012	3.91841e-95	10-MT-Fibroblast
Crabp1	1.36202e-96	1.94278	0.649	0.008	2.83082e-92	10-MT-Fibroblast
Serpinh1	6.6324e-93	0.98728	0.88	0.325	1.37848e-88	10-MT-Fibroblast
Cdh11	1.35652e-90	0.872767	0.627	0.004	2.81938e-86	10-MT-Fibroblast
Fbn1	2.85513e-89	1.03308	0.791	0.141	5.93409e-85	10-MT-Fibroblast
Col6a1	5.02974e-89	1.14248	0.848	0.274	1.04538e-84	10-MT-Fibroblast
Lox	7.46883e-89	1.04595	0.708	0.071	1.55232e-84	10-MT-Fibroblast
Mmp19	2.09159e-86	1.13641	0.656	0.053	4.34717e-82	10-MT-Fibroblast
Spon1	2.82345e-83	0.879803	0.585	0.005	5.86826e-79	10-MT-Fibroblast
Tnfaip6	1.68203e-81	1.24063	0.698	0.1	3.49593e-77	10-MT-Fibroblast
Tnc	3.19402e-81	1.27314	0.803	0.258	6.63846e-77	10-MT-Fibroblast
Thy1	1.41775e-77	0.755803	0.619	0.043	2.94666e-73	10-MT-Fibroblast
Meg3	1.37976e-75	0.866527	0.553	0.009	2.86769e-71	10-MT-Fibroblast
Ccdc80	4.6652e-73	0.832494	0.683	0.098	9.69614e-69	10-MT-Fibroblast
Col6a2	7.1157e-73	0.876899	0.747	0.169	1.47893e-68	10-MT-Fibroblast
Ctsk	1.58498e-72	0.650284	0.536	0.012	3.29421e-68	10-MT-Fibroblast
Mmp14	1.4114e-71	0.970332	0.811	0.285	2.93346e-67	10-MT-Fibroblast
Lrrc15	6.75429e-70	0.662655	0.499	0.002	1.40381e-65	10-MT-Fibroblast
Fbln2	5.02951e-68	0.81682	0.914	0.458	1.04533e-63	10-MT-Fibroblast
Vim	1.10725e-67	0.775076	1	0.69	2.30131e-63	10-MT-Fibroblast
Adamts2	1.13796e-67	0.70165	0.518	0.009	2.36513e-63	10-MT-Fibroblast
Dcn	2.39628e-64	1.04193	0.902	0.467	4.98043e-60	10-MT-Fibroblast
Mmp13	5.97036e-62	2.08978	0.474	0.01	1.24088e-57	10-MT-Fibroblast
Pcsk5	2.6027e-60	0.566801	0.467	0.012	5.40944e-56	10-MT-Fibroblast
Ppic	1.09497e-57	0.682587	0.774	0.274	2.27579e-53	10-MT-Fibroblast
Col5a1	2.33078e-57	0.755708	0.786	0.308	4.84429e-53	10-MT-Fibroblast
Prrx1	4.01153e-56	0.555782	0.509	0.034	8.33756e-52	10-MT-Fibroblast
Loxl2	4.4276e-56	0.711464	0.705	0.236	9.20232e-52	10-MT-Fibroblast
Plat	6.60588e-56	0.623026	0.587	0.104	1.37297e-51	10-MT-Fibroblast
Aebp1	1.18999e-55	0.723021	0.872	0.477	2.47327e-51	10-MT-Fibroblast
Ereg	4.3702e-55	0.876199	0.405	0.003	9.08303e-51	10-MT-Fibroblast
Aspn	5.22335e-55	0.828668	0.423	0.005	1.08562e-50	10-MT-Fibroblast
Ifi205	6.07723e-55	0.770699	0.568	0.067	1.26309e-50	10-MT-Fibroblast
Abi3bp	1.20301e-54	0.74478	0.464	0.014	2.50034e-50	10-MT-Fibroblast
Gpx3	1.21736e-53	0.625847	0.523	0.062	2.53016e-49	10-MT-Fibroblast
Serpine1	4.77492e-52	0.930717	0.828	0.393	9.9242e-48	10-MT-Fibroblast
Igfbp3	3.63805e-51	0.8621	0.43	0.019	7.56131e-47	10-MT-Fibroblast
Igf1	1.05024e-50	0.692576	0.428	0.022	2.18281e-46	10-MT-Fibroblast
Mmp3	1.45038e-50	1.27969	0.413	0.016	3.01447e-46	10-MT-Fibroblast
Rcn3	3.38398e-50	0.544958	0.572	0.137	7.03326e-46	10-MT-Fibroblast
Loxl1	6.05881e-50	0.508672	0.44	0.023	1.25926e-45	10-MT-Fibroblast
Cfh	9.53973e-50	0.57753	0.44	0.028	1.98274e-45	10-MT-Fibroblast
Rnase4	1.04182e-49	0.664194	0.663	0.205	2.16531e-45	10-MT-Fibroblast
Sfrp2	1.60044e-49	0.557368	0.373	0.005	3.32635e-45	10-MT-Fibroblast
Cpxm2	3.83586e-49	0.562467	0.393	0.005	7.97245e-45	10-MT-Fibroblast
Serping1	1.20051e-48	0.585162	0.467	0.04	2.49515e-44	10-MT-Fibroblast
Rarres2	2.06589e-48	0.689264	0.4	0.011	4.29374e-44	10-MT-Fibroblast
Nid1	3.21485e-45	0.524226	0.558	0.139	6.68174e-41	10-MT-Fibroblast
Col7a1	3.30012e-45	0.818861	0.474	0.079	6.85898e-41	10-MT-Fibroblast
Ckap4	9.50219e-45	0.635651	0.732	0.29	1.97494e-40	10-MT-Fibroblast
Tcf4	1.26798e-42	0.601578	0.641	0.241	2.63537e-38	10-MT-Fibroblast
Dpt	4.61349e-41	0.52499	0.356	0.016	9.58867e-37	10-MT-Fibroblast
Rrbp1	5.31834e-40	0.472016	0.921	0.773	1.10536e-35	10-MT-Fibroblast
Ugdh	9.79559e-40	0.668986	0.595	0.216	2.03591e-35	10-MT-Fibroblast
Thbs1	1.10905e-39	0.938471	0.695	0.283	2.30505e-35	10-MT-Fibroblast
Tmsb4x	1.75022e-39	0.625003	0.899	0.41	3.63765e-35	10-MT-Fibroblast
Lpar1	1.9788e-39	0.463215	0.43	0.073	4.11275e-35	10-MT-Fibroblast
Lama4	1.5405e-37	0.459305	0.472	0.088	3.20177e-33	10-MT-Fibroblast
Lsp1	2.0667e-37	0.478385	0.403	0.071	4.29544e-33	10-MT-Fibroblast
Cthrc1	2.7374e-36	0.495546	0.506	0.145	5.68942e-32	10-MT-Fibroblast
Cd63	4.54945e-36	0.465957	0.99	0.873	9.45558e-32	10-MT-Fibroblast
Adamts1	5.24295e-36	0.606412	0.607	0.206	1.08969e-31	10-MT-Fibroblast
Tpm2	2.15514e-35	0.474609	0.381	0.043	4.47925e-31	10-MT-Fibroblast
Mmp2	8.7896e-35	0.539838	0.776	0.361	1.82683e-30	10-MT-Fibroblast
Crip1	1.11169e-34	0.6876	0.833	0.51	2.31053e-30	10-MT-Fibroblast
Ctsb	5.14153e-34	0.586873	0.811	0.542	1.06862e-29	10-MT-Fibroblast
Mmp10	1.02084e-33	0.700417	0.275	0.006	2.12171e-29	10-MT-Fibroblast
Lgals1	1.96001e-33	0.478934	0.985	0.741	4.07368e-29	10-MT-Fibroblast
Mt2	4.39813e-33	0.58862	0.951	0.706	9.14106e-29	10-MT-Fibroblast
Ctla2a	1.66744e-32	0.775054	0.319	0.031	3.46561e-28	10-MT-Fibroblast
Emp1	5.66042e-31	0.538214	0.887	0.661	1.17646e-26	10-MT-Fibroblast
Rgs2	1.80858e-30	0.484822	0.327	0.057	3.75894e-26	10-MT-Fibroblast
Fgl2	1.49096e-29	0.493268	0.305	0.02	3.09881e-25	10-MT-Fibroblast
Apod	5.66494e-29	0.459834	0.287	0.018	1.1774e-24	10-MT-Fibroblast
Gm42418	2.93848e-28	0.567358	0.973	0.824	6.10733e-24	10-MT-Fibroblast
Acta2	5.00253e-28	0.629712	0.263	0.022	1.03973e-23	10-MT-Fibroblast
Serpine2	1.09839e-27	1.02683	0.695	0.402	2.28288e-23	10-MT-Fibroblast
Igfbp7	4.62892e-27	0.825487	0.862	0.59	9.62074e-23	10-MT-Fibroblast
Il1rl1	1.90074e-26	0.607587	0.442	0.129	3.9505e-22	10-MT-Fibroblast
Cxcl14	3.37208e-25	0.812826	0.312	0.041	7.00853e-21	10-MT-Fibroblast
Fosb	3.76282e-25	0.491636	0.767	0.479	7.82065e-21	10-MT-Fibroblast
Sfrp1	9.67396e-24	0.569937	0.437	0.123	2.01064e-19	10-MT-Fibroblast
Col8a1	3.17771e-21	0.794965	0.398	0.17	6.60455e-17	10-MT-Fibroblast
Ccl7	8.77127e-17	0.822813	0.457	0.225	1.82302e-12	10-MT-Fibroblast
Timp3	7.14233e-09	0.460578	0.275	0.111	0.000148446	10-MT-Fibroblast
Cxcl14	2.83586e-140	1.75683	0.918	0.033	5.89406e-136	11-MG-Basal
Myh11	4.34981e-139	1.77656	0.903	0.024	9.04065e-135	11-MG-Basal
Tpm2	1.80935e-130	1.56931	0.885	0.036	3.76054e-126	11-MG-Basal
Apoe	8.02016e-113	1.33149	0.855	0.074	1.66691e-108	11-MG-Basal
Krt17	2.16166e-106	1.34554	0.776	0.031	4.4928e-102	11-MG-Basal
Krt14	1.45241e-97	1.34424	0.779	0.057	3.01869e-93	11-MG-Basal
Fst	2.77306e-97	1.73682	0.918	0.301	5.76354e-93	11-MG-Basal
Hsp90aa1	8.7528e-96	0.997764	0.997	0.869	1.81918e-91	11-MG-Basal
Jmjd1c	1.1797e-93	1.25241	0.93	0.282	2.45189e-89	11-MG-Basal
Acta2	7.44151e-92	1.07396	0.667	0.017	1.54664e-87	11-MG-Basal
Mt2	9.75252e-91	1.2861	0.997	0.706	2.02696e-86	11-MG-Basal
Scn7a	3.21213e-89	0.87439	0.658	0.015	6.67608e-85	11-MG-Basal
Ncl	1.18814e-85	0.839964	0.997	0.988	2.46943e-81	11-MG-Basal
Pmepa1	5.56368e-82	0.938005	0.936	0.503	1.15636e-77	11-MG-Basal
Zfp36l1	8.42147e-81	1.11102	0.93	0.403	1.75032e-76	11-MG-Basal
Thbs1	2.30561e-80	1.42342	0.87	0.282	4.79197e-76	11-MG-Basal
Sfn	1.51408e-79	0.979391	0.812	0.166	3.14687e-75	11-MG-Basal
Palld	2.33477e-78	1.01826	0.827	0.282	4.85258e-74	11-MG-Basal
Nop58	1.35344e-77	0.9713	0.955	0.661	2.813e-73	11-MG-Basal
Mylk	2.10139e-77	0.900358	0.612	0.025	4.36753e-73	11-MG-Basal
Krt5	3.08803e-77	0.714972	0.573	0.005	6.41816e-73	11-MG-Basal
Mt1	1.66904e-75	1.0673	1	0.864	3.46894e-71	11-MG-Basal
Top1	2.12714e-74	0.914429	0.952	0.654	4.42104e-70	11-MG-Basal
Runx1	2.43171e-74	1.01582	0.842	0.244	5.05407e-70	11-MG-Basal
1500015O10Rik	2.29889e-72	0.872279	0.615	0.047	4.77802e-68	11-MG-Basal
Dst	4.61147e-72	1.0421	0.921	0.514	9.58447e-68	11-MG-Basal
Gm42418	1.17294e-71	1.09967	1	0.824	2.43784e-67	11-MG-Basal
Kitl	7.55229e-71	0.916919	0.773	0.188	1.56967e-66	11-MG-Basal
Chil1	5.9235e-68	1.21057	0.615	0.067	1.23114e-63	11-MG-Basal
Luzp1	2.72688e-67	0.865824	0.833	0.314	5.66755e-63	11-MG-Basal
Clic4	8.59586e-67	0.924609	0.827	0.322	1.78656e-62	11-MG-Basal
Sfpq	5.70241e-66	0.789938	0.873	0.44	1.18519e-61	11-MG-Basal
Ddx3x	6.45266e-66	0.860398	0.939	0.641	1.34112e-61	11-MG-Basal
Mat2a	8.30918e-65	0.84191	0.794	0.301	1.72698e-60	11-MG-Basal
Gm2830	1.29307e-62	0.61109	0.536	0.047	2.68751e-58	11-MG-Basal
Tagln	6.20962e-61	0.634927	0.476	0.009	1.29061e-56	11-MG-Basal
Tshz2	1.72488e-60	0.567012	0.494	0.017	3.58499e-56	11-MG-Basal
Gnl3	2.74298e-60	0.833288	0.879	0.465	5.70101e-56	11-MG-Basal
Rflnb	4.08754e-58	0.631664	0.521	0.039	8.49555e-54	11-MG-Basal
Efhd2	2.28474e-57	0.818608	0.755	0.277	4.7486e-53	11-MG-Basal
Timp3	1.21193e-56	0.831631	0.633	0.106	2.51887e-52	11-MG-Basal
Txnrd1	1.28452e-56	0.800992	0.833	0.408	2.66974e-52	11-MG-Basal
Tenm2	1.97835e-55	0.488117	0.43	0.004	4.11181e-51	11-MG-Basal
Dsp	1.13917e-54	0.825774	0.73	0.193	2.36764e-50	11-MG-Basal
Egr1	1.93024e-53	0.951715	0.864	0.444	4.01181e-49	11-MG-Basal
Id4	1.25168e-52	0.542712	0.406	0.007	2.60149e-48	11-MG-Basal
Egr3	2.44598e-52	0.551274	0.527	0.057	5.08372e-48	11-MG-Basal
Nrip1	3.62561e-52	0.915893	0.812	0.358	7.53547e-48	11-MG-Basal
Pcf11	6.8574e-51	0.648979	0.648	0.194	1.42524e-46	11-MG-Basal
Ddx21	3.89591e-49	0.800726	0.861	0.534	8.09726e-45	11-MG-Basal
Postn	8.46768e-49	0.496603	0.545	0.102	1.75992e-44	11-MG-Basal
Tra2b	2.76883e-45	0.623205	0.682	0.248	5.75473e-41	11-MG-Basal
Tpm1	3.91113e-45	0.684689	0.909	0.626	8.12889e-41	11-MG-Basal
Cdkn1a	5.16842e-45	0.691229	0.767	0.344	1.07421e-40	11-MG-Basal
Crispld2	3.50721e-44	0.883776	0.542	0.096	7.28939e-40	11-MG-Basal
Ythdc1	1.45397e-43	0.596321	0.761	0.352	3.02193e-39	11-MG-Basal
Syne2	1.49999e-43	0.658777	0.582	0.135	3.11757e-39	11-MG-Basal
Vegfa	2.40331e-43	0.701291	0.667	0.233	4.99504e-39	11-MG-Basal
Senp6	3.59871e-42	0.627446	0.715	0.293	7.47955e-38	11-MG-Basal
Rbbp6	8.78683e-42	0.671139	0.758	0.376	1.82625e-37	11-MG-Basal
Rbm25	9.44899e-42	0.636284	0.909	0.667	1.96388e-37	11-MG-Basal
Kcnq1ot1	1.23997e-41	0.727149	0.561	0.17	2.57716e-37	11-MG-Basal
Zbtb20	7.1843e-40	0.587097	0.697	0.263	1.49318e-35	11-MG-Basal
Baz1a	8.34879e-40	0.572639	0.67	0.245	1.73521e-35	11-MG-Basal
Rock2	6.13519e-39	0.613279	0.782	0.432	1.27514e-34	11-MG-Basal
Gm12346	9.55836e-39	0.518192	0.503	0.132	1.98661e-34	11-MG-Basal
Eif4g2	1.24339e-38	0.511869	0.776	0.492	2.58425e-34	11-MG-Basal
Bdp1	2.47371e-38	0.586928	0.633	0.245	5.14136e-34	11-MG-Basal
Slc38a2	1.10473e-37	0.598039	0.679	0.298	2.29606e-33	11-MG-Basal
Smarca5	3.28016e-37	0.591862	0.885	0.637	6.81747e-33	11-MG-Basal
Rgs2	1.75522e-36	0.525394	0.382	0.057	3.64805e-32	11-MG-Basal
Cotl1	2.72119e-36	0.521673	0.53	0.119	5.65573e-32	11-MG-Basal
Hnrnph1	2.96967e-36	0.568622	0.712	0.36	6.17217e-32	11-MG-Basal
Eif3j1	4.47548e-36	0.557407	0.727	0.387	9.30184e-32	11-MG-Basal
Kdm6b	4.70242e-36	0.530246	0.533	0.143	9.7735e-32	11-MG-Basal
Igfbp5	8.66295e-36	0.580287	0.748	0.273	1.80051e-31	11-MG-Basal
Ppp1r12a	6.43825e-34	0.581909	0.652	0.282	1.33813e-29	11-MG-Basal
Fosb	1.38076e-33	0.74232	0.767	0.48	2.86977e-29	11-MG-Basal
Nop56	1.64225e-33	0.513878	0.815	0.524	3.41326e-29	11-MG-Basal
Son	1.64667e-33	0.524879	0.885	0.627	3.42245e-29	11-MG-Basal
Ctsl	1.49037e-31	0.680759	0.864	0.637	3.09759e-27	11-MG-Basal
Sltm	1.49188e-30	0.585389	0.761	0.474	3.10073e-26	11-MG-Basal
Nasp	2.14555e-30	0.549585	0.645	0.271	4.45931e-26	11-MG-Basal
a	3.28603e-30	0.659813	0.445	0.091	6.82968e-26	11-MG-Basal
Errfi1	6.97709e-30	0.60221	0.797	0.477	1.45012e-25	11-MG-Basal
Nop14	2.04541e-29	0.513829	0.63	0.27	4.25117e-25	11-MG-Basal
Tiparp	1.46234e-28	0.587535	0.806	0.582	3.03932e-24	11-MG-Basal
Chd1	3.78274e-28	0.514886	0.773	0.485	7.86205e-24	11-MG-Basal
Itga6	1.71312e-27	0.490565	0.573	0.179	3.56054e-23	11-MG-Basal
Sox9	5.32117e-27	0.576305	0.642	0.326	1.10595e-22	11-MG-Basal
Brd2	6.37882e-27	0.537019	0.712	0.392	1.32577e-22	11-MG-Basal
Trib1	1.68011e-25	0.53829	0.715	0.369	3.49193e-21	11-MG-Basal
Adamts1	4.70951e-25	0.743384	0.545	0.209	9.78824e-21	11-MG-Basal
Dnaja1	5.1144e-25	0.546947	0.827	0.527	1.06298e-20	11-MG-Basal
Gtpbp4	4.02696e-23	0.507066	0.7	0.431	8.36963e-19	11-MG-Basal
Fos	1.11207e-21	0.630011	0.842	0.49	2.31133e-17	11-MG-Basal
Smc1a	9.30363e-20	0.487368	0.77	0.571	1.93367e-15	11-MG-Basal
Ctgf	1.3075e-18	0.505733	0.467	0.19	2.71751e-14	11-MG-Basal
Sox4	5.03113e-17	0.520695	0.788	0.541	1.04567e-12	11-MG-Basal
Slpi	5.27849e-07	0.502824	0.664	0.55	0.0109708	11-MG-Basal
Egr1	1.48511e-69	1.19813	0.91	0.443	3.08665e-65	12-MT2-Sub IV
Gm15459	2.19002e-65	0.898152	0.907	0.437	4.55175e-61	12-MT2-Sub IV
Rbm39	6.16589e-59	0.714793	0.994	0.947	1.28152e-54	12-MT2-Sub IV
Dusp1	5.28947e-49	0.992864	0.772	0.337	1.09936e-44	12-MT2-Sub IV
Zrsr2	1.6343e-39	0.503561	0.923	0.538	3.39673e-35	12-MT2-Sub IV
Atf3	4.77568e-38	0.7726	0.799	0.383	9.92576e-34	12-MT2-Sub IV
Jun	6.59776e-38	0.718345	0.895	0.477	1.37128e-33	12-MT2-Sub IV
Klf2	4.45053e-37	0.754919	0.645	0.235	9.24997e-33	12-MT2-Sub IV
Fos	3.07094e-33	0.77319	0.852	0.49	6.38265e-29	12-MT2-Sub IV
Ubc	4.29127e-33	0.559865	0.966	0.879	8.91898e-29	12-MT2-Sub IV
Cst3	1.64927e-29	0.484199	0.963	0.689	3.42785e-25	12-MT2-Sub IV
Cyr61	1.75361e-29	0.737718	0.713	0.376	3.64471e-25	12-MT2-Sub IV
Fosb	2.89931e-29	0.587048	0.799	0.479	6.02593e-25	12-MT2-Sub IV
Rps21	2.95405e-28	0.400686	0.969	0.934	6.1397e-24	12-MT2-Sub IV
Id1	5.62437e-28	0.503646	0.404	0.106	1.16897e-23	12-MT2-Sub IV
Ppp1r15a	1.5217e-27	0.474107	0.657	0.355	3.1627e-23	12-MT2-Sub IV
Lce1g	7.30214e-27	0.564653	0.833	0.439	1.51768e-22	12-MT2-Sub IV
Gm8730	1.19257e-26	0.424825	0.917	0.57	2.47864e-22	12-MT2-Sub IV
Grem1	1.8981e-26	0.493609	0.75	0.372	3.945e-22	12-MT2-Sub IV
Col5a3	3.64898e-26	0.449662	0.889	0.49	7.58405e-22	12-MT2-Sub IV
Ptgs2	4.68137e-26	0.306538	0.867	0.441	9.72976e-22	12-MT2-Sub IV
Hspb1	1.68242e-25	1.08892	0.833	0.567	3.49673e-21	12-MT2-Sub IV
Ier2	1.45157e-24	0.557271	0.685	0.324	3.01694e-20	12-MT2-Sub IV
Abcb1b	4.81844e-24	0.332928	0.769	0.397	1.00146e-19	12-MT2-Sub IV
Siah1b	7.50492e-24	0.318848	0.392	0.136	1.55982e-19	12-MT2-Sub IV
Cenpe	9.5187e-24	0.387731	0.472	0.19	1.97837e-19	12-MT2-Sub IV
Gem	1.17787e-23	0.385132	0.398	0.109	2.44809e-19	12-MT2-Sub IV
Phf20	2.01721e-23	0.386312	0.735	0.433	4.19256e-19	12-MT2-Sub IV
Hspa8	1.13244e-22	0.57487	0.963	0.938	2.35366e-18	12-MT2-Sub IV
Pdk4	1.57234e-22	0.412431	0.42	0.124	3.26795e-18	12-MT2-Sub IV
Col5a2	1.73882e-22	0.364317	0.833	0.442	3.61396e-18	12-MT2-Sub IV
Serpine1	2.04817e-22	0.540534	0.704	0.397	4.25691e-18	12-MT2-Sub IV
Ap1s2	6.93589e-22	0.363143	0.651	0.327	1.44156e-17	12-MT2-Sub IV
Trim59	3.96369e-20	0.311645	0.361	0.104	8.23814e-16	12-MT2-Sub IV
Hspa5	7.10515e-20	0.454442	0.991	0.991	1.47674e-15	12-MT2-Sub IV
Btg2	1.99657e-18	0.489839	0.522	0.248	4.14966e-14	12-MT2-Sub IV
Mbd1	3.19138e-18	0.397698	0.605	0.35	6.63296e-14	12-MT2-Sub IV
Cebpb	4.38592e-18	0.518623	0.762	0.515	9.1157e-14	12-MT2-Sub IV
Igfbp4	1.82789e-17	0.322038	0.759	0.422	3.79909e-13	12-MT2-Sub IV
Dbf4	2.38565e-17	0.26621	0.457	0.212	4.95833e-13	12-MT2-Sub IV
Fth1	9.68579e-17	0.286468	1	0.991	2.0131e-12	12-MT2-Sub IV
Id3	1.67846e-16	0.364934	0.287	0.077	3.48851e-12	12-MT2-Sub IV
Fn1	2.41141e-16	0.324505	0.877	0.508	5.01188e-12	12-MT2-Sub IV
Dnajb1	4.12926e-16	0.573324	0.481	0.216	8.58226e-12	12-MT2-Sub IV
Pcolce	6.15386e-16	0.303291	0.627	0.341	1.27902e-11	12-MT2-Sub IV
Tpx2	8.17913e-16	0.287937	0.435	0.21	1.69995e-11	12-MT2-Sub IV
Ankrd1	1.59597e-15	0.405094	0.392	0.161	3.31707e-11	12-MT2-Sub IV
Rhob	2.6115e-15	0.331853	0.438	0.175	5.42775e-11	12-MT2-Sub IV
Ccnl1	2.93679e-15	0.45108	0.873	0.675	6.10382e-11	12-MT2-Sub IV
Hsph1	4.33962e-15	0.608807	0.577	0.338	9.01947e-11	12-MT2-Sub IV
Rps3a1	5.54493e-15	0.30171	0.889	0.63	1.15246e-10	12-MT2-Sub IV
Ncam1	6.5143e-15	0.255541	0.605	0.337	1.35393e-10	12-MT2-Sub IV
Mcl1	1.0442e-14	0.357798	0.685	0.479	2.17026e-10	12-MT2-Sub IV
Mmp2	1.72981e-14	0.309463	0.673	0.364	3.59524e-10	12-MT2-Sub IV
Zpr1	2.3151e-14	0.256843	0.54	0.289	4.81171e-10	12-MT2-Sub IV
Txnip	2.48023e-14	0.449234	0.463	0.204	5.15491e-10	12-MT2-Sub IV
Cenpf	4.66827e-14	0.26754	0.361	0.171	9.70253e-10	12-MT2-Sub IV
Ifrd1	5.52594e-14	0.393302	0.812	0.657	1.14851e-09	12-MT2-Sub IV
Ddit3	9.15738e-14	0.257076	0.265	0.086	1.90327e-09	12-MT2-Sub IV
Xist	9.26951e-14	0.303585	0.799	0.556	1.92657e-09	12-MT2-Sub IV
mt-Rnr1	3.94493e-13	0.267172	0.978	0.964	8.19914e-09	12-MT2-Sub IV
Smc4	4.39084e-13	0.318206	0.704	0.479	9.12591e-09	12-MT2-Sub IV
Vim	5.79288e-13	0.324621	0.975	0.692	1.20399e-08	12-MT2-Sub IV
Hspa1a	5.83178e-13	0.60192	0.253	0.067	1.21208e-08	12-MT2-Sub IV
Slpi	6.6138e-13	0.343695	0.836	0.547	1.37461e-08	12-MT2-Sub IV
Casp4	6.70783e-13	0.272843	0.562	0.34	1.39416e-08	12-MT2-Sub IV
2810474O19Rik	1.19144e-12	0.447497	0.66	0.457	2.47628e-08	12-MT2-Sub IV
Tmsb10	1.61065e-12	0.25824	0.735	0.513	3.34757e-08	12-MT2-Sub IV
Cd63	2.3003e-12	0.255959	0.988	0.873	4.78095e-08	12-MT2-Sub IV
Mdk	2.33089e-12	0.298314	0.512	0.252	4.84452e-08	12-MT2-Sub IV
Mki67	2.49977e-12	0.344542	0.469	0.241	5.19553e-08	12-MT2-Sub IV
Ier5	5.74544e-12	0.283122	0.574	0.367	1.19413e-07	12-MT2-Sub IV
Gnas	1.25331e-11	0.255784	0.975	0.892	2.60488e-07	12-MT2-Sub IV
Zfp36	1.25446e-11	0.288006	0.448	0.205	2.60726e-07	12-MT2-Sub IV
Snhg1	1.38736e-11	0.306633	0.404	0.228	2.88349e-07	12-MT2-Sub IV
Zfas1	2.38446e-11	0.326458	0.63	0.394	4.95586e-07	12-MT2-Sub IV
Tiparp	2.81638e-11	0.368888	0.719	0.583	5.85356e-07	12-MT2-Sub IV
Anln	1.01462e-10	0.261493	0.454	0.234	2.10878e-06	12-MT2-Sub IV
Sde2	1.51526e-10	0.27785	0.497	0.283	3.14932e-06	12-MT2-Sub IV
AA467197	1.86107e-10	0.256719	0.494	0.28	3.86805e-06	12-MT2-Sub IV
Snhg5	5.11789e-10	0.264106	0.324	0.152	1.0637e-05	12-MT2-Sub IV
Dnajb4	6.69269e-10	0.277028	0.389	0.197	1.39101e-05	12-MT2-Sub IV
Hist1h2bc	1.07006e-09	0.736967	0.63	0.419	2.22402e-05	12-MT2-Sub IV
Prpf38b	1.81961e-09	0.283982	0.793	0.629	3.78187e-05	12-MT2-Sub IV
Sat1	7.61721e-09	0.378092	0.651	0.482	0.000158316	12-MT2-Sub IV
Junb	1.3518e-08	0.291147	0.63	0.434	0.000280959	12-MT2-Sub IV
Rpl22l1	1.5322e-08	0.261388	0.799	0.648	0.000318452	12-MT2-Sub IV
Brd2	4.19946e-08	0.293717	0.546	0.395	0.000872815	12-MT2-Sub IV
Hmgb2	5.17473e-07	0.257275	0.58	0.415	0.0107552	12-MT2-Sub IV
Ifi205	1.27809e-137	1.92145	0.938	0.066	2.65638e-133	13-MG-Fibroblast
Dpt	1.39752e-131	1.83904	0.879	0.011	2.90461e-127	13-MG-Fibroblast
Tnfaip6	1.24856e-129	2.24388	0.949	0.101	2.59502e-125	13-MG-Fibroblast
Serping1	1.94678e-117	1.54336	0.846	0.038	4.04618e-113	13-MG-Fibroblast
Fgl2	7.52522e-114	1.91218	0.798	0.016	1.56404e-109	13-MG-Fibroblast
Gsn	4.31224e-113	2.37365	0.971	0.295	8.96257e-109	13-MG-Fibroblast
Gfpt2	4.34417e-108	1.47885	0.846	0.08	9.02893e-104	13-MG-Fibroblast
Dcn	7.99471e-107	1.98989	0.993	0.469	1.66162e-102	13-MG-Fibroblast
Clec3b	9.34893e-107	1.19323	0.735	0.002	1.94308e-102	13-MG-Fibroblast
Ugdh	8.59088e-106	1.9514	0.915	0.215	1.78553e-101	13-MG-Fibroblast
Has1	1.59923e-99	1.32213	0.717	0.014	3.32383e-95	13-MG-Fibroblast
C3	1.35729e-89	1.73073	0.812	0.147	2.82099e-85	13-MG-Fibroblast
Rarres2	5.67402e-88	0.838799	0.647	0.011	1.17929e-83	13-MG-Fibroblast
Rnase4	3.18433e-86	1.18166	0.846	0.205	6.61831e-82	13-MG-Fibroblast
Apod	2.5172e-85	1.99414	0.632	0.015	5.23174e-81	13-MG-Fibroblast
Abi3bp	2.87882e-84	0.98046	0.625	0.014	5.98334e-80	13-MG-Fibroblast
Ly6a	1.32686e-82	1.05763	0.724	0.075	2.75774e-78	13-MG-Fibroblast
Ly6c1	1.18175e-80	0.888088	0.618	0.018	2.45615e-76	13-MG-Fibroblast
Lum	6.88269e-80	0.924188	0.614	0.018	1.4305e-75	13-MG-Fibroblast
Igfbp6	2.56516e-79	0.880137	0.581	0.006	5.33143e-75	13-MG-Fibroblast
Ptx3	2.5991e-79	1.88522	0.61	0.016	5.40196e-75	13-MG-Fibroblast
Zbtb20	8.51648e-79	1.06543	0.882	0.262	1.77007e-74	13-MG-Fibroblast
Selenop	2.48886e-78	1.13957	0.676	0.05	5.17284e-74	13-MG-Fibroblast
C1s1	1.02183e-77	0.878543	0.735	0.113	2.12377e-73	13-MG-Fibroblast
Col3a1	5.00383e-77	1.58347	0.761	0.119	1.04e-72	13-MG-Fibroblast
Mfap5	1.29089e-75	0.922286	0.592	0.018	2.68299e-71	13-MG-Fibroblast
Bgn	2.2428e-75	1.24072	0.625	0.033	4.66144e-71	13-MG-Fibroblast
Ogn	2.95225e-74	1.07311	0.57	0.017	6.13595e-70	13-MG-Fibroblast
Prg4	8.96564e-74	1.82128	0.555	0.008	1.86342e-69	13-MG-Fibroblast
Hk2	9.79353e-74	1.09926	0.783	0.159	2.03549e-69	13-MG-Fibroblast
C4b	1.23663e-73	1.25581	0.643	0.044	2.57021e-69	13-MG-Fibroblast
Ifi207	2.21207e-73	0.874788	0.603	0.035	4.59756e-69	13-MG-Fibroblast
Serpinf1	9.07655e-72	0.675583	0.551	0.02	1.88647e-67	13-MG-Fibroblast
Ebf1	7.19317e-70	0.704769	0.522	0.01	1.49503e-65	13-MG-Fibroblast
C1ra	1.05825e-69	0.901333	0.684	0.099	2.19948e-65	13-MG-Fibroblast
Mmp3	4.23868e-69	1.6313	0.54	0.017	8.80967e-65	13-MG-Fibroblast
Col1a1	9.48538e-69	1.18823	0.651	0.098	1.97144e-64	13-MG-Fibroblast
Col14a1	2.37261e-67	0.861931	0.511	0.009	4.93122e-63	13-MG-Fibroblast
Cygb	8.88411e-67	0.75083	0.507	0.005	1.84647e-62	13-MG-Fibroblast
Adamts1	7.49164e-66	1.30664	0.794	0.207	1.55706e-61	13-MG-Fibroblast
Plpp3	1.17669e-65	1.10213	0.809	0.277	2.44562e-61	13-MG-Fibroblast
Ddr2	3.03847e-65	0.744891	0.669	0.092	6.31516e-61	13-MG-Fibroblast
Pi16	4.64187e-65	0.929484	0.496	0.003	9.64766e-61	13-MG-Fibroblast
Fstl1	8.05161e-65	1.08424	0.842	0.312	1.67345e-60	13-MG-Fibroblast
Cfh	5.01681e-64	0.92103	0.537	0.029	1.04269e-59	13-MG-Fibroblast
Egr1	5.86722e-64	1.42061	0.915	0.444	1.21944e-59	13-MG-Fibroblast
Kcnq1ot1	4.12145e-63	1.0913	0.691	0.17	8.56603e-59	13-MG-Fibroblast
Akap13	3.67014e-62	0.944252	0.735	0.16	7.62802e-58	13-MG-Fibroblast
Slfn5	5.30343e-62	0.880991	0.585	0.057	1.10227e-57	13-MG-Fibroblast
Gm42418	8.93045e-61	1.5964	0.989	0.825	1.85611e-56	13-MG-Fibroblast
Apoe	1.14322e-59	1.08403	0.607	0.08	2.37607e-55	13-MG-Fibroblast
Rock2	2.24944e-59	1.01945	0.857	0.432	4.67523e-55	13-MG-Fibroblast
Mt2	4.90398e-59	1.09094	0.989	0.707	1.01924e-54	13-MG-Fibroblast
Cd34	5.02721e-59	0.634869	0.467	0.014	1.04486e-54	13-MG-Fibroblast
Sptbn1	8.05588e-59	0.979733	0.849	0.444	1.67434e-54	13-MG-Fibroblast
Lpl	1.2084e-58	0.972479	0.507	0.017	2.51154e-54	13-MG-Fibroblast
Serpina3n	1.43201e-57	0.771965	0.507	0.02	2.97628e-53	13-MG-Fibroblast
Sparcl1	4.8979e-54	0.979508	0.555	0.059	1.01798e-49	13-MG-Fibroblast
Zfp36l1	2.6707e-53	1.00087	0.853	0.405	5.55078e-49	13-MG-Fibroblast
Kdm6b	1.9814e-52	0.726318	0.643	0.143	4.11815e-48	13-MG-Fibroblast
Cpxm1	2.10074e-52	0.990989	0.449	0.02	4.36617e-48	13-MG-Fibroblast
Ccl7	1.77443e-51	1.27514	0.695	0.224	3.68797e-47	13-MG-Fibroblast
Gpx3	5.4336e-51	0.722966	0.511	0.065	1.12932e-46	13-MG-Fibroblast
Ifi204	3.44452e-49	0.776502	0.629	0.159	7.1591e-45	13-MG-Fibroblast
Timp2	1.35496e-48	0.87738	0.864	0.503	2.81615e-44	13-MG-Fibroblast
Mt1	2.75125e-48	0.910702	0.996	0.865	5.7182e-44	13-MG-Fibroblast
Jmjd1c	3.36604e-48	0.758836	0.809	0.286	6.99597e-44	13-MG-Fibroblast
Ahnak	2.16079e-47	0.787027	0.982	0.895	4.49098e-43	13-MG-Fibroblast
Akap12	5.93588e-47	0.772638	0.533	0.082	1.23371e-42	13-MG-Fibroblast
Ccdc80	8.28132e-47	0.907039	0.559	0.103	1.72119e-42	13-MG-Fibroblast
Mnda	1.53494e-45	0.774822	0.64	0.175	3.19021e-41	13-MG-Fibroblast
Fosb	5.14884e-45	0.956873	0.849	0.479	1.07013e-40	13-MG-Fibroblast
Klf4	4.13726e-43	0.834525	0.868	0.54	8.59889e-39	13-MG-Fibroblast
Il6	1.8338e-41	1.27555	0.526	0.094	3.81136e-37	13-MG-Fibroblast
Col1a2	4.08815e-41	0.832891	0.912	0.479	8.4968e-37	13-MG-Fibroblast
Jak1	4.87194e-41	0.682457	0.768	0.371	1.01258e-36	13-MG-Fibroblast
Efemp1	1.27375e-40	0.653718	0.489	0.088	2.64736e-36	13-MG-Fibroblast
Nfkb1	1.0143e-39	0.781971	0.728	0.344	2.10813e-35	13-MG-Fibroblast
Smoc2	1.3896e-39	0.631073	0.316	0.004	2.88815e-35	13-MG-Fibroblast
Glul	9.30234e-38	0.760349	0.684	0.294	1.9334e-33	13-MG-Fibroblast
Fbn1	2.85778e-36	0.673468	0.551	0.149	5.93962e-32	13-MG-Fibroblast
Olfr1033	2.0658e-35	0.658864	0.279	0.002	4.29355e-31	13-MG-Fibroblast
Gas6	2.28751e-35	0.819494	0.415	0.065	4.75437e-31	13-MG-Fibroblast
Gadd45g	5.92914e-35	0.828217	0.68	0.253	1.23231e-30	13-MG-Fibroblast
Cxcl12	9.52749e-35	0.777761	0.485	0.117	1.98019e-30	13-MG-Fibroblast
Klf9	1.14169e-34	0.787409	0.754	0.419	2.37289e-30	13-MG-Fibroblast
Cxcl14	1.3229e-34	0.898219	0.39	0.042	2.74952e-30	13-MG-Fibroblast
Aebp1	5.72878e-33	0.744311	0.798	0.481	1.19067e-28	13-MG-Fibroblast
Neat1	7.84606e-30	0.645892	0.632	0.258	1.63072e-25	13-MG-Fibroblast
Mndal	3.23032e-28	0.803712	0.46	0.105	6.7139e-24	13-MG-Fibroblast
Procr	2.23414e-27	0.808078	0.43	0.126	4.64343e-23	13-MG-Fibroblast
Timp3	3.53647e-27	0.785876	0.441	0.11	7.3502e-23	13-MG-Fibroblast
Sparc	1.92617e-26	0.876545	0.794	0.58	4.00334e-22	13-MG-Fibroblast
Thbd	3.53772e-25	0.651038	0.445	0.141	7.35279e-21	13-MG-Fibroblast
Uap1	5.55922e-24	0.722808	0.676	0.38	1.15543e-19	13-MG-Fibroblast
Ccl2	1.29566e-23	1.0967	0.654	0.339	2.6929e-19	13-MG-Fibroblast
Ifi203	1.48608e-23	1.09012	0.39	0.101	3.08866e-19	13-MG-Fibroblast
Gm37376	2.74843e-20	0.678702	0.441	0.174	5.71234e-16	13-MG-Fibroblast
Postn	1.67209e-09	0.732213	0.261	0.107	3.47527e-05	13-MG-Fibroblast
Pecam1	3.88437e-124	1.3003	0.852	0.003	8.07327e-120	14-Mix-Endothelial
Apold1	9.45067e-123	1.54532	0.848	0.005	1.96423e-118	14-Mix-Endothelial
Ctla2a	3.69005e-118	1.7881	0.861	0.027	7.66939e-114	14-Mix-Endothelial
Flt1	1.01284e-111	1.29465	0.789	0.009	2.10509e-107	14-Mix-Endothelial
Fabp4	2.2042e-100	2.46414	0.759	0.02	4.5812e-96	14-Mix-Endothelial
Plvap	5.35434e-99	0.972926	0.709	0.008	1.11285e-94	14-Mix-Endothelial
S1pr1	5.6736e-99	1.00196	0.726	0.007	1.1792e-94	14-Mix-Endothelial
Cd93	1.71361e-97	0.978317	0.705	0.005	3.56156e-93	14-Mix-Endothelial
Cdh5	7.93142e-92	0.871105	0.667	0.001	1.64847e-87	14-Mix-Endothelial
Gng11	3.68216e-85	1.35459	0.747	0.08	7.653e-81	14-Mix-Endothelial
Emcn	1.93347e-83	0.863309	0.616	0.002	4.01852e-79	14-Mix-Endothelial
Pdlim1	2.23434e-79	1.16559	0.772	0.152	4.64385e-75	14-Mix-Endothelial
Arhgap29	9.40758e-78	0.858782	0.734	0.093	1.95527e-73	14-Mix-Endothelial
Adgrf5	6.85858e-77	0.979084	0.667	0.043	1.42549e-72	14-Mix-Endothelial
Ptprb	1.54663e-76	0.931851	0.578	0.002	3.21452e-72	14-Mix-Endothelial
Esam	1.01878e-72	0.682762	0.549	0.002	2.11742e-68	14-Mix-Endothelial
Lrg1	2.69696e-72	1.08181	0.603	0.039	5.60535e-68	14-Mix-Endothelial
Rasip1	5.28188e-69	0.679596	0.519	0.001	1.09779e-64	14-Mix-Endothelial
Sparcl1	1.43416e-67	1.33562	0.633	0.059	2.98076e-63	14-Mix-Endothelial
Egfl7	2.41251e-67	0.669978	0.519	0.006	5.01416e-63	14-Mix-Endothelial
Cd34	1.19998e-66	0.556927	0.544	0.014	2.49405e-62	14-Mix-Endothelial
Tmsb4x	1.75113e-66	1.22313	0.983	0.413	3.63954e-62	14-Mix-Endothelial
Mmrn2	3.18737e-65	0.599458	0.494	0.001	6.62463e-61	14-Mix-Endothelial
Tmem252	8.84978e-65	0.864044	0.502	0.004	1.83934e-60	14-Mix-Endothelial
Ly6c1	3.27062e-64	0.762064	0.523	0.02	6.79765e-60	14-Mix-Endothelial
Gimap6	4.70569e-63	0.656994	0.485	0.001	9.78031e-59	14-Mix-Endothelial
Adgrl4	1.11796e-62	0.583456	0.477	0.001	2.32357e-58	14-Mix-Endothelial
Entpd1	4.69456e-60	0.630583	0.494	0.014	9.75718e-56	14-Mix-Endothelial
Aqp1	1.77493e-59	0.872998	0.456	0.004	3.68901e-55	14-Mix-Endothelial
Tcf4	1.81516e-58	0.952953	0.793	0.243	3.77262e-54	14-Mix-Endothelial
Akap12	9.36637e-57	2.05518	0.612	0.082	1.94671e-52	14-Mix-Endothelial
Kitl	3.82843e-56	1.00045	0.734	0.191	7.95701e-52	14-Mix-Endothelial
Srgn	1.15249e-54	0.786674	0.586	0.054	2.39533e-50	14-Mix-Endothelial
Cd36	1.22377e-54	1.09184	0.451	0.006	2.54349e-50	14-Mix-Endothelial
Igfbp3	2.3925e-54	1.26632	0.477	0.022	4.97257e-50	14-Mix-Endothelial
Rapgef5	3.73096e-54	0.570969	0.464	0.012	7.75443e-50	14-Mix-Endothelial
Gpihbp1	8.69422e-53	0.856704	0.409	0.001	1.80701e-48	14-Mix-Endothelial
Selp	2.01243e-52	1.49116	0.418	0.003	4.18262e-48	14-Mix-Endothelial
8430408G22Rik	3.2648e-52	0.849534	0.422	0.006	6.78557e-48	14-Mix-Endothelial
Sptbn1	8.70007e-52	0.820857	0.852	0.445	1.80822e-47	14-Mix-Endothelial
Ednrb	5.17004e-51	0.720297	0.397	0.001	1.07454e-46	14-Mix-Endothelial
Prex2	8.31572e-51	0.473591	0.401	0.003	1.72834e-46	14-Mix-Endothelial
Calcrl	1.23252e-49	0.45357	0.392	0.003	2.56167e-45	14-Mix-Endothelial
Adamts4	1.2979e-47	0.66671	0.464	0.069	2.69755e-43	14-Mix-Endothelial
Igfbp7	1.45778e-47	1.35561	0.882	0.592	3.02985e-43	14-Mix-Endothelial
Palmd	7.08157e-46	0.79595	0.586	0.13	1.47183e-41	14-Mix-Endothelial
Gm8995	8.75942e-46	0.581723	0.405	0.024	1.82056e-41	14-Mix-Endothelial
Akap13	1.05961e-45	0.763735	0.641	0.162	2.2023e-41	14-Mix-Endothelial
Ly6a	4.80335e-45	0.703636	0.54	0.078	9.98328e-41	14-Mix-Endothelial
Calm1	8.94711e-45	0.936185	0.983	0.918	1.85957e-40	14-Mix-Endothelial
Slfn5	4.91811e-44	0.656833	0.439	0.059	1.02218e-39	14-Mix-Endothelial
Adamts1	2.06714e-43	1.09217	0.675	0.209	4.29635e-39	14-Mix-Endothelial
Ackr1	2.10352e-38	1.03515	0.316	0.002	4.37195e-34	14-Mix-Endothelial
Ets1	5.12915e-37	0.604498	0.633	0.182	1.06604e-32	14-Mix-Endothelial
Adamts9	2.3273e-36	0.683699	0.418	0.06	4.83706e-32	14-Mix-Endothelial
Arl4a	4.89697e-36	0.471824	0.418	0.063	1.01779e-31	14-Mix-Endothelial
Lama4	1.30983e-35	0.605927	0.464	0.091	2.72234e-31	14-Mix-Endothelial
Timp3	1.70003e-35	0.833815	0.523	0.11	3.53333e-31	14-Mix-Endothelial
Ece1	1.7298e-35	0.676598	0.629	0.182	3.59521e-31	14-Mix-Endothelial
Gja1	7.88356e-35	0.639735	0.65	0.251	1.63852e-30	14-Mix-Endothelial
Tpm3	2.98426e-34	0.502221	0.979	0.913	6.20249e-30	14-Mix-Endothelial
Ecscr	6.90399e-34	0.61428	0.582	0.156	1.43492e-29	14-Mix-Endothelial
Inhbb	1.56495e-33	0.601598	0.456	0.101	3.25259e-29	14-Mix-Endothelial
Edn1	1.09754e-32	0.593528	0.367	0.044	2.28113e-28	14-Mix-Endothelial
Col4a1	1.35915e-32	0.83973	0.781	0.465	2.82487e-28	14-Mix-Endothelial
Sparc	1.2547e-31	1.08274	0.844	0.58	2.60776e-27	14-Mix-Endothelial
Macf1	1.13703e-30	0.482832	0.667	0.318	2.3632e-26	14-Mix-Endothelial
Rell1	1.63657e-30	0.627347	0.62	0.212	3.40145e-26	14-Mix-Endothelial
Gda	1.66341e-30	0.473024	0.426	0.076	3.45723e-26	14-Mix-Endothelial
Sash1	3.5435e-30	0.488825	0.553	0.163	7.36481e-26	14-Mix-Endothelial
Spag9	3.76026e-30	0.599395	0.696	0.313	7.81532e-26	14-Mix-Endothelial
Gnai2	9.1986e-30	0.559095	0.7	0.29	1.91184e-25	14-Mix-Endothelial
Man1a	2.73449e-29	0.558639	0.481	0.093	5.68337e-25	14-Mix-Endothelial
Ehd4	5.72732e-29	0.627829	0.688	0.325	1.19037e-24	14-Mix-Endothelial
Jak1	7.66396e-29	0.576905	0.738	0.372	1.59288e-24	14-Mix-Endothelial
Cdkn1a	1.08709e-28	0.682421	0.709	0.346	2.2594e-24	14-Mix-Endothelial
Col4a2	2.61963e-28	0.73571	0.662	0.315	5.44463e-24	14-Mix-Endothelial
Cavin3	2.9671e-28	0.541764	0.498	0.153	6.16682e-24	14-Mix-Endothelial
Cdc42ep3	1.18356e-27	0.499105	0.574	0.159	2.45991e-23	14-Mix-Endothelial
Emp1	7.94787e-26	0.62473	0.873	0.663	1.65189e-21	14-Mix-Endothelial
Clic4	2.2322e-25	0.563976	0.646	0.326	4.6394e-21	14-Mix-Endothelial
Dab2	4.19046e-25	0.485318	0.468	0.132	8.70945e-21	14-Mix-Endothelial
Jmjd1c	1.50326e-23	0.485786	0.658	0.288	3.12437e-19	14-Mix-Endothelial
Vim	1.46864e-22	0.570138	0.945	0.693	3.05242e-18	14-Mix-Endothelial
Icam1	2.08619e-22	0.533426	0.401	0.104	4.33594e-18	14-Mix-Endothelial
Procr	2.13804e-20	0.491978	0.397	0.127	4.4437e-16	14-Mix-Endothelial
Yes1	3.23982e-20	0.470911	0.333	0.1	6.73365e-16	14-Mix-Endothelial
Tm4sf1	4.38141e-20	0.604198	0.899	0.674	9.10631e-16	14-Mix-Endothelial
Stc1	1.06299e-19	0.691072	0.397	0.121	2.20933e-15	14-Mix-Endothelial
Nfkbia	1.11071e-18	0.580064	0.975	0.893	2.3085e-14	14-Mix-Endothelial
Tmem2	6.48751e-18	0.456983	0.468	0.177	1.34836e-13	14-Mix-Endothelial
Zfand5	7.84e-18	0.506241	0.873	0.712	1.62947e-13	14-Mix-Endothelial
Cavin2	2.93664e-16	0.504362	0.536	0.251	6.10351e-12	14-Mix-Endothelial
Ifitm3	3.67195e-15	0.590344	0.793	0.528	7.63178e-11	14-Mix-Endothelial
Iigp1	1.98034e-14	0.460751	0.27	0.068	4.11593e-10	14-Mix-Endothelial
Hbegf	1.06231e-13	0.609403	0.797	0.565	2.2079e-09	14-Mix-Endothelial
Serpine1	1.25565e-13	0.516617	0.641	0.399	2.60974e-09	14-Mix-Endothelial
Gm42418	6.18956e-12	0.709675	0.89	0.826	1.28644e-07	14-Mix-Endothelial
Csf3	1.82031e-11	0.529789	0.312	0.128	3.78332e-07	14-Mix-Endothelial
Sat1	2.07155e-11	0.496338	0.717	0.482	4.30551e-07	14-Mix-Endothelial
Tyrobp	3.934e-93	1.08151	0.695	0.001	8.17642e-89	15-MT2-Immune
Laptm5	1.79879e-91	1.05754	0.689	0.002	3.73861e-87	15-MT2-Immune
Ctss	6.08671e-89	1.36758	0.668	0.006	1.26506e-84	15-MT2-Immune
Lyz2	2.04872e-85	2.63846	0.668	0.008	4.25807e-81	15-MT2-Immune
Msr1	5.14638e-73	0.70805	0.558	0.001	1.06962e-68	15-MT2-Immune
Fcer1g	4.57307e-72	0.710304	0.558	0.001	9.50466e-68	15-MT2-Immune
Ptprc	1.34743e-63	0.67341	0.5	0.001	2.80049e-59	15-MT2-Immune
Fcgr2b	1.50803e-62	0.89019	0.511	0.006	3.13429e-58	15-MT2-Immune
Plek	1.39933e-60	0.779968	0.479	0.001	2.90837e-56	15-MT2-Immune
Lcp1	4.21941e-60	1.12216	0.747	0.135	8.76963e-56	15-MT2-Immune
Clec4n	2.12998e-55	0.773141	0.442	0.001	4.42695e-51	15-MT2-Immune
S100a4	1.08994e-54	0.886214	0.563	0.048	2.26534e-50	15-MT2-Immune
Ifi30	3.69606e-54	0.698312	0.605	0.086	7.68189e-50	15-MT2-Immune
Cfp	4.91711e-53	0.682243	0.495	0.021	1.02197e-48	15-MT2-Immune
C1qb	1.1197e-52	0.815474	0.416	0.001	2.32719e-48	15-MT2-Immune
Ccl9	1.77544e-51	0.79644	0.516	0.026	3.69008e-47	15-MT2-Immune
Dab2	1.10368e-49	0.816461	0.674	0.131	2.2939e-45	15-MT2-Immune
Cd52	3.98116e-49	0.541697	0.389	0.001	8.27444e-45	15-MT2-Immune
Cd68	5.95261e-48	0.573326	0.395	0.008	1.23719e-43	15-MT2-Immune
Ms4a6c	1.06284e-47	0.56942	0.379	0.001	2.209e-43	15-MT2-Immune
C1qc	1.42595e-45	0.641329	0.363	0.001	2.96369e-41	15-MT2-Immune
Srgn	6.27572e-44	0.901306	0.526	0.056	1.30434e-39	15-MT2-Immune
Tmsb4x	1.50047e-43	1.24354	0.921	0.415	3.11857e-39	15-MT2-Immune
Ccr1	1.672e-43	0.482122	0.347	0.001	3.47509e-39	15-MT2-Immune
Rgs1	1.7477e-43	0.621034	0.347	0.001	3.63242e-39	15-MT2-Immune
Tgfbi	1.2221e-42	0.76863	0.489	0.057	2.54001e-38	15-MT2-Immune
Lilr4b	1.78229e-41	0.500273	0.347	0.001	3.70431e-37	15-MT2-Immune
Calm1	6.08977e-39	0.606263	0.995	0.918	1.2657e-34	15-MT2-Immune
Mmp12	4.12643e-38	0.672506	0.321	0.001	8.57637e-34	15-MT2-Immune
Mrc1	4.28145e-38	0.756725	0.442	0.052	8.89857e-34	15-MT2-Immune
Atp6v0d2	5.59895e-38	0.746127	0.305	0.001	1.16369e-33	15-MT2-Immune
Clec7a	1.02755e-37	0.583571	0.311	0.001	2.13566e-33	15-MT2-Immune
Fxyd5	1.94705e-37	0.661564	0.6	0.15	4.04675e-33	15-MT2-Immune
Fcgr3	2.53959e-37	0.408348	0.3	0.001	5.27828e-33	15-MT2-Immune
Pf4	1.10876e-35	0.730241	0.295	0.001	2.30445e-31	15-MT2-Immune
Mpeg1	1.14545e-35	0.394235	0.295	0.004	2.38071e-31	15-MT2-Immune
Ftl1	3.50581e-35	0.793644	0.916	0.643	7.28647e-31	15-MT2-Immune
H2-Ab1	1.28965e-34	1.32516	0.389	0.03	2.6804e-30	15-MT2-Immune
Bcl2a1b	4.83267e-34	0.35921	0.289	0.003	1.00442e-29	15-MT2-Immune
Cybb	6.03231e-34	0.383568	0.274	0.001	1.25376e-29	15-MT2-Immune
C1qa	6.04698e-34	0.446327	0.274	0	1.2568e-29	15-MT2-Immune
Csf1r	8.30745e-34	0.348859	0.295	0.009	1.72662e-29	15-MT2-Immune
Clec4a2	2.77566e-33	0.347497	0.268	0	5.76894e-29	15-MT2-Immune
Vim	6.48048e-33	0.694071	0.974	0.694	1.3469e-28	15-MT2-Immune
Sh3bgrl3	6.76488e-33	0.793096	0.811	0.385	1.40601e-28	15-MT2-Immune
H2-Aa	6.74047e-32	1.31364	0.384	0.021	1.40094e-27	15-MT2-Immune
Il7r	2.75094e-31	0.376707	0.253	0	5.71755e-27	15-MT2-Immune
Emb	3.40666e-31	0.413177	0.389	0.05	7.0804e-27	15-MT2-Immune
Ccl6	2.44758e-30	0.619796	0.253	0.002	5.08706e-26	15-MT2-Immune
Arhgdib	1.80651e-29	0.354415	0.363	0.049	3.75465e-25	15-MT2-Immune
Ctsk	6.73774e-29	1.65174	0.274	0.02	1.40037e-24	15-MT2-Immune
Cd74	7.92372e-29	1.14198	0.405	0.038	1.64687e-24	15-MT2-Immune
Id2	1.28119e-28	0.600519	0.447	0.076	2.66283e-24	15-MT2-Immune
Lpl	4.96225e-28	0.420755	0.263	0.021	1.03135e-23	15-MT2-Immune
Acp5	2.0831e-26	1.57345	0.432	0.104	4.32951e-22	15-MT2-Immune
Crip1	4.19058e-26	0.734317	0.805	0.514	8.70971e-22	15-MT2-Immune
Hexa	2.78315e-24	0.435392	0.421	0.091	5.7845e-20	15-MT2-Immune
Hexb	2.20589e-22	0.434236	0.384	0.123	4.58473e-18	15-MT2-Immune
Atp6v1b2	4.13597e-22	0.524937	0.437	0.137	8.5962e-18	15-MT2-Immune
H2-Eb1	4.60075e-22	0.910266	0.311	0.025	9.5622e-18	15-MT2-Immune
Ctsc	1.07126e-21	0.502306	0.468	0.139	2.22651e-17	15-MT2-Immune
Cst3	7.15386e-21	0.402431	0.947	0.691	1.48686e-16	15-MT2-Immune
Mmp19	7.3623e-21	0.347575	0.316	0.063	1.53018e-16	15-MT2-Immune
Sh3bgrl	1.09614e-20	0.457414	0.684	0.396	2.27821e-16	15-MT2-Immune
Ctsa	1.32121e-20	0.382596	0.495	0.169	2.746e-16	15-MT2-Immune
Myo5a	2.18229e-20	0.387285	0.495	0.187	4.53566e-16	15-MT2-Immune
Gpx1	3.01147e-19	0.474797	0.853	0.611	6.25903e-15	15-MT2-Immune
Ptpre	9.47291e-19	0.394582	0.368	0.126	1.96885e-14	15-MT2-Immune
Grn	1.11654e-18	0.354426	0.532	0.234	2.32061e-14	15-MT2-Immune
Ctsz	2.14863e-18	0.455902	0.658	0.344	4.4657e-14	15-MT2-Immune
Apoe	4.76015e-18	0.641592	0.332	0.084	9.8935e-14	15-MT2-Immune
Erp29	3.1695e-17	0.348373	0.584	0.247	6.58749e-13	15-MT2-Immune
Gm42418	3.8661e-17	0.381571	0.974	0.825	8.0353e-13	15-MT2-Immune
Zeb2	1.99642e-16	0.428193	0.474	0.171	4.14936e-12	15-MT2-Immune
Slfn2	3.0451e-16	0.573388	0.632	0.307	6.32893e-12	15-MT2-Immune
Mafb	9.23252e-16	0.420976	0.316	0.077	1.91889e-11	15-MT2-Immune
Gnai2	2.29421e-15	0.367628	0.589	0.292	4.76828e-11	15-MT2-Immune
Capg	3.49082e-15	0.374959	0.5	0.219	7.25533e-11	15-MT2-Immune
Mmp9	6.05512e-15	1.25221	0.311	0.099	1.2585e-10	15-MT2-Immune
Emp3	7.68272e-15	0.402798	0.484	0.191	1.59678e-10	15-MT2-Immune
Npc2	1.23182e-14	0.502539	0.842	0.627	2.56022e-10	15-MT2-Immune
mt-Rnr1	1.44385e-14	0.494003	0.974	0.964	3.0009e-10	15-MT2-Immune
Atp6v0b	2.85577e-14	0.450206	0.442	0.164	5.93543e-10	15-MT2-Immune
AA467197	3.12983e-14	0.453076	0.589	0.281	6.50504e-10	15-MT2-Immune
Cstb	3.99032e-14	0.45304	0.811	0.657	8.29349e-10	15-MT2-Immune
Rps29	1.12426e-13	0.384854	0.868	0.739	2.33666e-09	15-MT2-Immune
Ifi27l2a	1.42529e-13	0.367122	0.3	0.065	2.96233e-09	15-MT2-Immune
Atp6v1d	2.6805e-13	0.38011	0.463	0.23	5.57114e-09	15-MT2-Immune
Tln1	2.75059e-12	0.396088	0.584	0.346	5.71683e-08	15-MT2-Immune
Actr2	3.21241e-12	0.373652	0.568	0.292	6.67667e-08	15-MT2-Immune
Pfn1	8.41313e-12	0.422625	0.832	0.665	1.74859e-07	15-MT2-Immune
Psap	9.86289e-12	0.393764	0.611	0.376	2.0499e-07	15-MT2-Immune
Ctsb	1.71502e-11	0.400639	0.747	0.545	3.56449e-07	15-MT2-Immune
Iqgap1	9.04224e-11	0.440473	0.774	0.62	1.87934e-06	15-MT2-Immune
Lgals3	2.87218e-10	0.430412	0.821	0.579	5.96955e-06	15-MT2-Immune
Snx10	1.57962e-09	0.544556	0.368	0.159	3.28308e-05	15-MT2-Immune
Actr3	1.91517e-09	0.352054	0.658	0.429	3.98049e-05	15-MT2-Immune
Cox6b1	9.18431e-09	0.398018	0.711	0.538	0.000190887	15-MT2-Immune
Atp6v1e1	1.73943e-07	0.348024	0.495	0.284	0.00361524	15-MT2-Immune
