# Supplementary material for: Dissecting the heterogeneity and tumorigenesis of BRCA1 deficient mammary tumors via single cell RNA sequencing
Source: Theranostics. 2021 Oct 25;11(20):9967–87. doi: 10.7150/thno.63995 (PMC8581428; doi:10.7150/thno.63995)
Supplement: Supplementary file 11 — Supplementary table 10. [file thnov11p9967s11.xlsx]

## Sheet: q-0.05_wilcox_markers_mouse 1
gene	p_val	avg_logFC	pct.1	pct.2	p_val_adj	state
mt-Rnr2	0	0.523135	1	1	0	1
Malat1	0	0.455813	1	1	0	1
Klf6	1.29151e-261	0.538536	0.964	0.869	2.24142e-257	1
Krt18	1.04946e-240	0.527188	0.961	0.827	1.82134e-236	1
Krt8	1.46791e-240	0.539927	0.961	0.829	2.54756e-236	1
mt-Rnr1	2.22398e-232	0.657492	0.945	0.85	3.85972e-228	1
Jun	9.16707e-193	0.661557	0.806	0.574	1.59094e-188	1
Plet1	1.05822e-192	0.823091	0.641	0.357	1.83654e-188	1
Fosb	1.60207e-192	0.683978	0.566	0.288	2.7804e-188	1
Sdc4	3.75225e-191	0.428728	0.951	0.846	6.51203e-187	1
Igfbp5	1.09494e-184	0.672625	0.686	0.413	1.90027e-180	1
Epcam	1.82132e-166	0.39456	0.949	0.714	3.1609e-162	1
Ahnak	9.20714e-126	0.537241	0.821	0.672	1.5979e-121	1
Hp	2.33389e-119	0.498643	0.497	0.265	4.05047e-115	1
Rbm39	2.83237e-119	0.299508	0.919	0.826	4.91558e-115	1
Sfn	1.48176e-113	0.398805	0.368	0.163	2.5716e-109	1
Jund	8.7057e-109	0.378278	0.747	0.585	1.51087e-104	1
Gas5	2.78183e-104	0.332164	0.848	0.717	4.82787e-100	1
Gm42418	1.28507e-101	0.908122	0.569	0.394	2.23023e-97	1
Tpt1	6.02472e-97	0.282267	0.953	0.915	1.04559e-92	1
Cldn4	7.47676e-96	0.400997	0.378	0.185	1.29759e-91	1
Fos	2.3199e-94	0.50351	0.792	0.652	4.02618e-90	1
Son	2.82322e-93	0.279632	0.758	0.606	4.8997e-89	1
Top1	1.76064e-91	0.35021	0.732	0.584	3.05558e-87	1
Krt19	2.28569e-90	0.524266	0.494	0.302	3.96682e-86	1
Rps27	3.31809e-90	0.308971	0.88	0.796	5.75854e-86	1
Egr1	1.92504e-86	0.395868	0.584	0.389	3.34091e-82	1
Ets2	2.23291e-86	0.255649	0.588	0.391	3.87521e-82	1
Ccnl1	1.90829e-82	0.274515	0.771	0.64	3.31183e-78	1
Lcn2	2.96757e-82	0.378739	0.753	0.574	5.15022e-78	1
Sox4	9.24782e-80	0.385751	0.8	0.757	1.60496e-75	1
Aff4	2.90571e-78	0.293603	0.537	0.365	5.04287e-74	1
Skil	2.08494e-77	0.26035	0.592	0.414	3.61842e-73	1
Klf4	3.56953e-76	0.336124	0.674	0.514	6.19491e-72	1
Rsrc2	9.19029e-74	0.254013	0.547	0.374	1.59497e-69	1
Jmjd1c	1.26626e-73	0.284832	0.568	0.406	2.1976e-69	1
Rbm25	5.01633e-69	0.300828	0.737	0.622	8.70584e-65	1
Slc12a2	1.85592e-68	0.433354	0.254	0.114	3.22095e-64	1
Atf3	3.61825e-68	0.429393	0.665	0.513	6.27948e-64	1
Btg2	1.33639e-65	0.257231	0.438	0.27	2.3193e-61	1
Zfp36l1	1.79364e-65	0.268623	0.564	0.399	3.11286e-61	1
Zfas1	4.04736e-65	0.340026	0.577	0.433	7.0242e-61	1
Akap9	5.50006e-65	0.267727	0.42	0.262	9.54536e-61	1
F3	1.14367e-63	0.326544	0.256	0.119	1.98483e-59	1
Ceacam1	8.07271e-61	0.269972	0.319	0.174	1.40102e-56	1
Ddx3x	3.87032e-57	0.255096	0.7	0.578	6.71693e-53	1
Scd1	1.71586e-55	0.31351	0.583	0.447	2.97787e-51	1
Errfi1	8.44309e-52	0.260238	0.608	0.455	1.4653e-47	1
Rps28	3.61444e-39	0.275104	0.684	0.611	6.27286e-35	1
Tsc22d1	7.66469e-33	0.289911	0.582	0.492	1.33021e-28	1
Tcim	1.6171e-32	0.29563	0.667	0.605	2.80647e-28	1
Dst	1.41876e-27	0.26108	0.332	0.241	2.46225e-23	1
Ktn1	1.62178e-17	0.251592	0.471	0.408	2.8146e-13	1
Fabp5	5.03411e-246	0.631558	0.793	0.448	8.7367e-242	2
Wfdc18	1.2475e-211	0.534881	0.98	0.776	2.16503e-207	2
Ppia	3.86973e-197	0.371321	0.973	0.838	6.71592e-193	2
Hspd1	2.58205e-195	0.4677	0.887	0.688	4.48116e-191	2
Aqp5	4.10131e-179	0.446926	0.533	0.236	7.11782e-175	2
Serpine2	1.39405e-172	0.489142	0.705	0.391	2.41938e-168	2
Col9a1	1.5588e-165	0.274998	0.32	0.083	2.7053e-161	2
Hspe1	3.47247e-165	0.398711	0.82	0.582	6.02647e-161	2
Dbi	4.63545e-162	0.399611	0.844	0.613	8.04483e-158	2
Mgst1	7.59513e-149	0.402105	0.785	0.513	1.31814e-144	2
Rbp1	1.28772e-133	0.381106	0.781	0.546	2.23484e-129	2
Atp5j	8.58239e-128	0.321286	0.809	0.59	1.48947e-123	2
Banf1	5.86849e-127	0.32267	0.767	0.531	1.01848e-122	2
Nme1	3.68358e-121	0.313632	0.756	0.524	6.39285e-117	2
Psmb8	1.89086e-120	0.320263	0.697	0.45	3.28159e-116	2
4931406C07Rik	4.87211e-115	0.290504	0.399	0.176	8.45555e-111	2
Ifitm3	1.97697e-113	0.356112	0.862	0.672	3.43103e-109	2
Rpl8	3.20441e-113	0.257851	0.995	0.97	5.56125e-109	2
Atp6v1c2	2.10062e-109	0.267859	0.469	0.233	3.64562e-105	2
Tceal9	5.30365e-108	0.299406	0.843	0.669	9.20448e-104	2
Npm1	1.69568e-105	0.304398	0.926	0.829	2.94286e-101	2
Chchd2	2.3319e-105	0.269926	0.944	0.862	4.04701e-101	2
Hmgb1	1.80081e-103	0.348858	0.85	0.731	3.1253e-99	2
Trf	1.29347e-102	0.304559	0.74	0.491	2.24482e-98	2
Rpl9	6.09588e-102	0.260581	0.964	0.9	1.05794e-97	2
Rpl27	4.82692e-99	0.267284	0.941	0.864	8.37713e-95	2
Rpl7a	9.58277e-99	0.29	0.906	0.795	1.66309e-94	2
Eef1g	3.80293e-98	0.279494	0.913	0.797	6.59998e-94	2
Hmgb2	4.44449e-98	0.438163	0.56	0.352	7.71341e-94	2
St7	4.09692e-97	0.327067	0.759	0.554	7.1102e-93	2
Atp5o	3.23732e-94	0.267065	0.702	0.495	5.61836e-90	2
Top2a	3.91714e-93	0.339574	0.308	0.123	6.7982e-89	2
Ranbp1	1.48671e-92	0.279554	0.738	0.518	2.58019e-88	2
Psmb3	3.40386e-92	0.273522	0.797	0.615	5.9074e-88	2
Slc25a5	1.06584e-91	0.275085	0.827	0.635	1.84977e-87	2
Hmgn1	1.45708e-90	0.269845	0.866	0.727	2.52877e-86	2
Atp5g1	8.18054e-87	0.26481	0.665	0.46	1.41973e-82	2
Etfa	1.01775e-86	0.253993	0.686	0.475	1.7663e-82	2
Dek	1.15338e-84	0.336972	0.714	0.559	2.0017e-80	2
Tuba1b	2.43402e-84	0.282011	0.528	0.322	4.22424e-80	2
Smc4	4.35701e-80	0.33994	0.545	0.347	7.56159e-76	2
Cct6a	3.60933e-79	0.254224	0.768	0.598	6.26398e-75	2
Csn3	4.22832e-76	0.484238	0.46	0.261	7.33825e-72	2
Nolc1	6.91108e-75	0.279445	0.692	0.517	1.19942e-70	2
Vamp8	3.9835e-68	0.250829	0.685	0.499	6.91336e-64	2
H2-Q7	3.402e-65	0.252475	0.794	0.629	5.90417e-61	2
Tubb5	5.56559e-65	0.25923	0.558	0.379	9.65907e-61	2
Nucks1	6.7371e-65	0.262578	0.57	0.402	1.16922e-60	2
Cav1	0	2.71819	0.761	0.118	0	3
Vim	0	2.34914	0.756	0.138	0	3
Lgals1	0	1.80268	0.904	0.461	0	3
S100a6	0	1.10849	0.992	0.766	0	3
Dcn	0	1.0677	0.545	0.077	0	3
Inhba	0	1.04648	0.581	0.047	0	3
Cav2	0	0.816894	0.867	0.483	0	3
Msn	0	0.802006	0.845	0.382	0	3
Cd63	0	0.785935	0.882	0.594	0	3
Itgb1	0	0.775566	0.914	0.63	0	3
Serpinb6a	0	0.71006	0.749	0.303	0	3
Fn1	0	0.704476	0.38	0.032	0	3
Cpe	0	0.693123	0.597	0.109	0	3
Cd44	0	0.669109	0.745	0.322	0	3
Calm1	0	0.65815	0.98	0.859	0	3
Timp1	0	0.619718	0.513	0.056	0	3
S100a10	0	0.596365	0.983	0.862	0	3
Ecm1	0	0.586899	0.504	0.069	0	3
Prl2c2	0	0.549126	0.255	0.008	0	3
Htra1	0	0.544335	0.451	0.03	0	3
Ptgs2	0	0.533093	0.364	0.012	0	3
Col5a3	0	0.468493	0.339	0.011	0	3
Fbln2	0	0.434548	0.363	0.04	0	3
Igfbp4	0	0.396593	0.337	0.033	0	3
Emp3	0	0.386242	0.347	0.012	0	3
Ppic	0	0.373053	0.322	0.007	0	3
Gpx8	0	0.339568	0.319	0.026	0	3
Dynap	4.76132e-306	0.275659	0.251	0.009	8.26328e-302	3
Prl2c3	1.75345e-305	0.697764	0.256	0.01	3.04311e-301	3
Sdc2	2.54722e-297	0.460254	0.439	0.09	4.42071e-293	3
Col6a1	5.71171e-297	0.355886	0.252	0.011	9.91267e-293	3
Anxa2	4.01752e-294	0.595818	0.935	0.677	6.9724e-290	3
Cavin2	1.08828e-284	0.559957	0.417	0.084	1.8887e-280	3
Dpysl3	2.48378e-277	0.29013	0.264	0.018	4.3106e-273	3
Sh3bgrl3	4.41261e-263	0.462192	0.513	0.154	7.65808e-259	3
Tpm1	1.58789e-262	0.680335	0.839	0.552	2.75578e-258	3
Tpm4	5.0858e-257	0.589642	0.884	0.637	8.82641e-253	3
Ybx1	6.21247e-253	0.611999	0.92	0.776	1.07817e-248	3
Timp2	2.55639e-242	0.638937	0.66	0.308	4.43661e-238	3
Mtdh	5.15353e-231	0.543393	0.859	0.61	8.94394e-227	3
Dap	5.0572e-223	0.470535	0.567	0.222	8.77677e-219	3
Myl12a	1.144e-222	0.499793	0.927	0.773	1.98542e-218	3
Aprt	1.79572e-213	0.480363	0.538	0.206	3.11647e-209	3
Ccl2	3.41648e-212	0.757356	0.365	0.084	5.9293e-208	3
Hspa4l	3.3811e-209	0.437795	0.551	0.211	5.86789e-205	3
Rnase4	9.19064e-208	0.276238	0.263	0.035	1.59504e-203	3
Selenof	1.13789e-202	0.414873	0.586	0.244	1.9748e-198	3
Map1b	1.47261e-202	0.408753	0.48	0.158	2.55572e-198	3
Serpine1	1.50183e-198	0.397944	0.352	0.082	2.60643e-194	3
Tmsb4x	6.47486e-184	0.473732	0.923	0.647	1.12371e-179	3
Tagln2	1.79237e-182	0.459048	0.888	0.657	3.11066e-178	3
Sparc	3.80222e-178	0.565292	0.625	0.324	6.59876e-174	3
Cdkn2a	2.86206e-169	0.415448	0.518	0.216	4.9671e-165	3
Slc25a4	4.61691e-165	0.492259	0.811	0.562	8.01264e-161	3
Vcan	7.90763e-158	0.452259	0.529	0.237	1.37237e-153	3
Sh3glb1	5.15365e-157	0.381663	0.677	0.373	8.94416e-153	3
Aebp1	1.51334e-156	0.348522	0.39	0.127	2.62641e-152	3
Uck2	1.12748e-152	0.375901	0.5	0.218	1.95674e-148	3
Myof	1.08352e-151	0.3408	0.53	0.234	1.88044e-147	3
Upp1	8.13845e-151	0.328784	0.4	0.135	1.41243e-146	3
Nes	9.27093e-148	0.316288	0.38	0.126	1.60897e-143	3
S100a11	8.63631e-139	0.408373	0.836	0.625	1.49883e-134	3
Gnas	3.71981e-137	0.369551	0.904	0.782	6.45573e-133	3
Anxa5	7.87631e-137	0.363137	0.824	0.582	1.36693e-132	3
Gsn	1.92812e-134	0.29879	0.441	0.176	3.34626e-130	3
Calr	2.25669e-131	0.411995	0.874	0.72	3.91648e-127	3
Pfn1	1.49677e-130	0.402298	0.793	0.586	2.59764e-126	3
Tspo	1.57992e-128	0.36335	0.811	0.564	2.74195e-124	3
Prdx1	1.51999e-127	0.371574	0.906	0.781	2.63794e-123	3
Tuba1a	1.02178e-126	0.395031	0.681	0.42	1.77329e-122	3
Cxcl1	2.05399e-125	0.807829	0.767	0.543	3.56471e-121	3
Esd	9.62046e-119	0.326599	0.559	0.298	1.66963e-114	3
Cyb5a	9.22045e-117	0.279867	0.403	0.165	1.60021e-112	3
Ppfibp1	2.00047e-115	0.340386	0.592	0.338	3.47182e-111	3
Sin3b	5.81134e-115	0.285996	0.448	0.202	1.00856e-110	3
Ranbp1	5.10529e-114	0.370678	0.758	0.533	8.86023e-110	3
Prdx4	1.1068e-112	0.274442	0.459	0.21	1.92085e-108	3
Txn1	2.00805e-111	0.312866	0.936	0.801	3.48497e-107	3
Sh3kbp1	3.40371e-108	0.307475	0.57	0.309	5.90714e-104	3
Atxn10	4.76423e-106	0.277557	0.479	0.236	8.26832e-102	3
Cxcl2	2.01061e-102	0.583525	0.45	0.216	3.48942e-98	3
Rnf11	1.26409e-98	0.275564	0.446	0.218	2.19383e-94	3
Cdc42	1.87853e-98	0.304417	0.689	0.468	3.26019e-94	3
Hint1	2.16314e-98	0.304605	0.6	0.364	3.75413e-94	3
P4hb	2.50373e-97	0.316914	0.699	0.484	4.34522e-93	3
Minos1	8.43791e-97	0.311849	0.627	0.4	1.4644e-92	3
Lman1	1.9842e-94	0.315124	0.73	0.506	3.44358e-90	3
Sec11c	6.98361e-94	0.293553	0.534	0.302	1.21201e-89	3
Cox6c	3.53225e-93	0.334089	0.763	0.583	6.13022e-89	3
Fkbp1a	5.00164e-88	0.29295	0.619	0.394	8.68035e-84	3
Cfdp1	2.69067e-83	0.298678	0.601	0.386	4.66966e-79	3
Tpm3	3.59003e-82	0.27358	0.901	0.798	6.23049e-78	3
Cyb5r3	4.89061e-77	0.278257	0.557	0.351	8.48766e-73	3
Pkm	2.37062e-75	0.273742	0.896	0.74	4.11421e-71	3
Cst3	2.81901e-72	0.312974	0.544	0.339	4.89239e-68	3
Tm4sf1	1.25568e-68	0.300146	0.934	0.818	2.17923e-64	3
Crip1	1.63439e-65	0.295762	0.623	0.427	2.83648e-61	3
Wls	4.1767e-61	0.2975	0.477	0.303	7.24867e-57	3
Igfbp7	1.1765e-47	0.345192	0.545	0.377	2.04181e-43	3
Cryab	1.35228e-41	0.322951	0.505	0.362	2.34688e-37	3

## Sheet: q-0.05_wilcox_markers_mouse 2
gene	p_val	avg_logFC	pct.1	pct.2	p_val_adj	state
Ptn	0	2.61704	0.301	0.059	0	1
Epcam	0	1.85481	0.476	0.004	0	1
Wfdc18	0	1.58781	0.28	0.005	0	1
Csn3	0	1.50813	0.291	0.004	0	1
Plet1	0	1.36113	0.421	0.124	0	1
Tmsb4x	0	1.23944	0.442	0.028	0	1
Clca3a2	0	1.22625	0.337	0.001	0	1
Krt19	0	1.17868	0.368	0.002	0	1
Prlr	0	1.14136	0.262	0.001	0	1
Gm42418	0	1.09682	0.998	0.975	0	1
Trf	0	1.07482	0.312	0.014	0	1
Slc12a2	0	1.03065	0.335	0.045	0	1
Fos	0	0.990603	0.542	0.231	0	1
Csn1s1	0	0.967215	0.222	0.001	0	1
Jun	0	0.862284	0.538	0.24	0	1
H2-K1	0	0.80115	0.57	0.29	0	1
Clu	0	0.785156	0.514	0.238	0	1
Klf6	0	0.781951	0.79	0.607	0	1
Igfbp5	0	0.750485	0.269	0.002	0	1
Jmjd1c	0	0.697839	0.361	0.002	0	1
Nrip1	0	0.677539	0.498	0.193	0	1
Malat1	0	0.578339	1	1	0	1
Alcam	0	0.541266	0.245	0.004	0	1
Sfn	0	0.539675	0.299	0.029	0	1
Cdh1	0	0.530381	0.326	0.001	0	1
Cldn4	0	0.468235	0.235	0.001	0	1
Gm11942	0	0.465298	0.326	0.039	0	1
Ceacam1	0	0.464057	0.223	0.001	0	1
mt-Rnr2	0	0.456602	1	1	0	1
Pik3r1	0	0.404446	0.27	0.032	0	1
Dsp	0	0.38948	0.222	0.004	0	1
a	0	0.360493	0.181	0.001	0	1
Fxyd3	0	0.356771	0.23	0.001	0	1
Itga6	0	0.35011	0.267	0.019	0	1
Rps13-ps1	0	0.340431	0.252	0.005	0	1
Krt7	0	0.332119	0.196	0.003	0	1
Dsg2	0	0.326108	0.25	0.027	0	1
Atp1b1	0	0.318972	0.209	0.006	0	1
Zmiz1	0	0.310871	0.238	0.005	0	1
Cldn7	0	0.278791	0.21	0.001	0	1
Ehf	0	0.277503	0.181	0.001	0	1
Cldn3	0	0.270838	0.193	0.001	0	1
Galnt3	0	0.268331	0.201	0.001	0	1
Spint2	0	0.26751	0.202	0	0	1
Rps25	0	-0.323928	0.97	0.998	0	1
Chchd2	0	-0.349806	0.898	0.987	0	1
Ybx1	0	-0.351285	0.928	0.992	0	1
Cst3	0	-0.356732	0.755	0.997	0	1
Col1a2	0	-0.356821	0.651	0.962	0	1
Steap1	0	-0.372104	0.135	0.496	0	1
Cald1	0	-0.382725	0.775	0.994	0	1
Zrsr2	0	-0.383077	0.645	0.928	0	1
Rps21	0	-0.389267	0.982	0.999	0	1
Gm8730	0	-0.393794	0.922	0.992	0	1
Selenoh	0	-0.395682	0.097	0.436	0	1
Mdh2	0	-0.402316	0.37	0.723	0	1
Htra1	0	-0.406146	0.27	0.653	0	1
Ap1s2	0	-0.406785	0.3	0.692	0	1
Fbln2	0	-0.415684	0.425	0.855	0	1
Sh3bgrl3	0	-0.416705	0.25	0.648	0	1
Msn	0	-0.416805	0.511	0.865	0	1
Banf1	0	-0.421658	0.291	0.643	0	1
Myl12a	0	-0.423905	0.812	0.968	0	1
Aprt	0	-0.424156	0.329	0.717	0	1
Psmb4	0	-0.425616	0.484	0.829	0	1
Selenof	0	-0.433344	0.45	0.816	0	1
Calu	0	-0.435149	0.474	0.844	0	1
Pcolce	0	-0.437805	0.274	0.69	0	1
Cav1	0	-0.444032	0.316	0.743	0	1
Arpc1b	0	-0.44475	0.752	0.958	0	1
H13	0	-0.448003	0.436	0.827	0	1
Rps2	0	-0.450785	0.978	0.999	0	1
Vim	0	-0.450786	0.738	0.998	0	1
Plcb4	0	-0.45564	0.366	0.762	0	1
Cct6a	0	-0.456212	0.7	0.922	0	1
Mif	0	-0.456286	0.529	0.857	0	1
Hspd1	0	-0.457298	0.773	0.937	0	1
Lman1	0	-0.459727	0.418	0.801	0	1
Psma5	0	-0.461366	0.486	0.827	0	1
Hacd2	0	-0.462219	0.302	0.692	0	1
Rbbp7	0	-0.473939	0.465	0.805	0	1
Gnas	0	-0.476765	0.883	0.993	0	1
Casp1	0	-0.477719	0.283	0.69	0	1
S100a6	0	-0.489969	0.903	0.999	0	1
Abcb1b	0	-0.492459	0.386	0.84	0	1
Actb	0	-0.501702	0.994	1	0	1
Cks1b	0	-0.507288	0.124	0.501	0	1
Anln	0	-0.513067	0.093	0.448	0	1
Mki67	0	-0.51772	0.107	0.446	0	1
Cyb5a	0	-0.5225	0.372	0.833	0	1
Col5a3	0	-0.528207	0.631	0.974	0	1
Hspe1	0	-0.534785	0.47	0.859	0	1
Anxa5	0	-0.534906	0.722	0.967	0	1
Hmgb1	0	-0.542329	0.898	0.972	0	1
Rplp0	0	-0.548409	0.969	1	0	1
Ran	0	-0.574536	0.676	0.927	0	1
Fkbp1a	0	-0.579051	0.477	0.895	0	1
Tagln2	0	-0.581801	0.557	0.899	0	1
Psma7	0	-0.581887	0.904	0.993	0	1
Sept7	0	-0.586999	0.858	0.998	0	1
Lce1g	0	-0.604331	0.598	0.927	0	1
Timp1	0	-0.609882	0.547	0.907	0	1
Cxcl5	0	-0.61891	0.288	0.672	0	1
Fth1	0	-0.700575	0.986	1	0	1
Ccl2	0	-0.711413	0.225	0.61	0	1
Smc4	0	-0.715629	0.316	0.697	0	1
Top2a	0	-0.833832	0.13	0.536	0	1
Lgals1	0	-0.971416	0.681	0.994	0	1
Tubb5	1.13417e-306	-0.498473	0.246	0.586	2.22298e-302	1
Igfbp7	1.83394e-306	-0.401314	0.473	0.86	3.59452e-302	1
Iqgap2	4.17974e-306	0.272569	0.19	0.006	8.1923e-302	1
Atp5f1	3.57516e-303	-0.403796	0.449	0.78	7.00732e-299	1
Cxcl1	7.2346e-303	-0.562023	0.773	0.942	1.41798e-298	1
Tpx2	2.2393e-301	-0.46092	0.081	0.397	4.38903e-297	1
Cd302	5.58765e-301	-0.375395	0.269	0.648	1.09518e-296	1
Gm43305	7.83345e-301	0.381399	0.199	0.011	1.53536e-296	1
Arpc2	7.55047e-299	-0.372121	0.785	0.942	1.47989e-294	1
Serpinb6a	1.22729e-292	-0.387169	0.405	0.78	2.40549e-288	1
Cacybp	5.18083e-292	-0.411902	0.371	0.712	1.01544e-287	1
Chil1	7.63381e-288	0.548586	0.165	0.001	1.49623e-283	1
Car5b	8.76444e-286	-0.351914	0.205	0.556	1.71783e-281	1
Eloc	8.8006e-286	-0.384822	0.395	0.73	1.72492e-281	1
Snrpb	1.12721e-283	-0.396176	0.381	0.708	2.20934e-279	1
Cd63	1.85867e-283	-0.319188	0.961	0.997	3.64299e-279	1
Rpl13	2.37548e-283	-0.255554	0.999	1	4.65594e-279	1
Pfn1	4.54854e-280	-0.391205	0.518	0.818	8.91513e-276	1
H2afz	1.67553e-279	-0.434775	0.218	0.536	3.28403e-275	1
Dynll1	5.28689e-278	-0.39669	0.451	0.769	1.03623e-273	1
mt-Rnr1	2.1072e-277	0.51534	0.994	0.983	4.13011e-273	1
Atp5j2	1.90403e-276	-0.378496	0.563	0.841	3.7319e-272	1
Itgb1	8.98164e-276	-0.310031	0.938	0.99	1.7604e-271	1
Csn2	1.45033e-274	1.51178	0.167	0.004	2.84266e-270	1
Pdia3	8.72136e-273	-0.343386	0.855	0.968	1.70939e-268	1
Pdap1	7.64449e-272	-0.364674	0.627	0.873	1.49832e-267	1
Oaf	2.50412e-270	-0.370792	0.232	0.576	4.90808e-266	1
Ccl11	3.76087e-270	-0.371632	0.122	0.436	7.37131e-266	1
Rpl8	1.51292e-269	-0.305509	0.951	0.994	2.96533e-265	1
Fkbp3	5.57392e-268	-0.380001	0.303	0.635	1.09249e-263	1
Samd5	8.0639e-268	0.341699	0.167	0.005	1.58053e-263	1
Ecm1	2.49416e-267	-0.393331	0.455	0.81	4.88855e-263	1
Sparc	1.20335e-266	-0.363978	0.496	0.846	2.35856e-262	1
Tpm4	8.47681e-263	-0.337116	0.84	0.964	1.66146e-258	1
Col5a2	1.12881e-262	-0.345689	0.539	0.905	2.21246e-258	1
Kitl	1.70172e-262	0.461343	0.359	0.112	3.33536e-258	1
Prdx4	1.04285e-260	-0.347038	0.252	0.584	2.04398e-256	1
H2-D1	1.1612e-259	0.78286	0.76	0.641	2.27595e-255	1
Ostc	5.2041e-259	-0.350691	0.243	0.575	1.02e-254	1
Klra4	2.43856e-258	-0.344033	0.194	0.527	4.77957e-254	1
Grem1	1.29527e-257	-0.355331	0.39	0.787	2.53873e-253	1
Pbdc1	4.8906e-257	-0.352476	0.262	0.591	9.58558e-253	1
Cops6	1.04892e-255	-0.331795	0.219	0.542	2.05589e-251	1
Ranbp1	1.38509e-255	-0.393372	0.367	0.678	2.71477e-251	1
Dtymk	4.85482e-255	-0.325937	0.118	0.415	9.51545e-251	1
Fcgbp	2.01528e-253	0.319209	0.146	0.001	3.94995e-249	1
Slc25a4	1.99801e-252	-0.35702	0.463	0.782	3.91609e-248	1
AA467197	2.55029e-251	-0.397565	0.226	0.562	4.99857e-247	1
Pomp	6.99479e-250	-0.344598	0.38	0.703	1.37098e-245	1
S100a10	1.1213e-249	-0.32953	0.899	0.984	2.19774e-245	1
B4galt5	1.84573e-249	-0.355269	0.32	0.69	3.61762e-245	1
Pebp1	2.90961e-249	-0.354601	0.4	0.714	5.70284e-245	1
Elob	3.66845e-249	-0.351346	0.56	0.831	7.19017e-245	1
Atp5c1	7.0885e-249	-0.359701	0.419	0.727	1.38935e-244	1
Steap2	5.8402e-247	-0.318845	0.196	0.517	1.14468e-242	1
Ptges	1.81256e-246	-0.361849	0.357	0.694	3.55262e-242	1
Trp53inp1	2.60717e-246	0.301205	0.208	0.026	5.11005e-242	1
Cenpe	5.58561e-245	-0.480027	0.091	0.37	1.09478e-240	1
Tjp2	7.11536e-245	0.271316	0.242	0.043	1.39461e-240	1
Csf1	2.68956e-243	-0.376025	0.352	0.69	5.27153e-239	1
Hnrnpa2b1	5.49065e-243	-0.34814	0.909	0.968	1.07617e-238	1
AW112010	6.04811e-242	0.376444	0.151	0.005	1.18543e-237	1
Hint1	1.59786e-240	-0.349492	0.395	0.706	3.1318e-236	1
Spp1	3.64439e-240	-0.286484	0.823	0.989	7.14301e-236	1
Snrpe	3.93444e-240	-0.352673	0.298	0.604	7.71149e-236	1
Ythdc1	9.35766e-239	0.43845	0.505	0.253	1.8341e-234	1
Itgb6	2.39551e-238	0.269811	0.16	0.008	4.69519e-234	1
Dynlrb1	1.21742e-237	-0.329506	0.341	0.662	2.38614e-233	1
Ly6e	3.05798e-235	-0.291963	0.901	0.979	5.99364e-231	1
Bub1	3.03224e-234	-0.280172	0.031	0.27	5.94318e-230	1
Snrpd1	1.41404e-232	-0.33808	0.31	0.621	2.77152e-228	1
Aebp1	5.68406e-232	-0.326051	0.441	0.812	1.11408e-227	1
Ifi202b	3.28744e-231	-0.307674	0.276	0.61	6.44339e-227	1
Psmd7	1.11336e-230	-0.3522	0.467	0.756	2.18219e-226	1
Serpinh1	1.32584e-227	-0.309993	0.231	0.549	2.59865e-223	1
Cenpf	4.3625e-225	-0.419367	0.073	0.331	8.5505e-221	1
Dbf4	1.71883e-223	-0.313445	0.137	0.419	3.36891e-219	1
Tpi1	3.53399e-223	-0.339239	0.294	0.603	6.92663e-219	1
Rbm39	3.65236e-223	-0.255466	0.968	0.995	7.15862e-219	1
Exosc8	7.67891e-223	-0.281473	0.081	0.339	1.50507e-218	1
Diaph3	7.82399e-223	-0.291598	0.06	0.309	1.5335e-218	1
Cfdp1	2.56889e-222	-0.32883	0.551	0.821	5.03503e-218	1
Vps29	2.61968e-222	-0.306854	0.255	0.565	5.13458e-218	1
Ly6d	2.03945e-221	0.378651	0.134	0.003	3.99732e-217	1
Pkm	9.17656e-221	-0.341739	0.505	0.784	1.79861e-216	1
Trip11	2.67198e-220	0.348384	0.38	0.144	5.23708e-216	1
Sem1	3.02049e-220	-0.302869	0.739	0.907	5.92017e-216	1
Calm1	4.68647e-220	-0.281386	0.897	0.981	9.18548e-216	1
Psmd14	2.0949e-218	-0.313164	0.257	0.562	4.106e-214	1
Vcan	2.8272e-218	-0.299527	0.318	0.667	5.54131e-214	1
Ldha	3.90413e-218	-0.344377	0.455	0.74	7.65209e-214	1
Ptgs2	1.01825e-216	-0.343102	0.585	0.866	1.99577e-212	1
Igfbp4	2.17609e-216	-0.311256	0.402	0.781	4.26513e-212	1
Siah1b	2.49066e-216	-0.288959	0.068	0.315	4.88169e-212	1
Ndufa2	7.4948e-216	-0.321031	0.516	0.796	1.46898e-211	1
Pdia6	2.61365e-215	-0.336465	0.454	0.743	5.12275e-211	1
Smc2	1.46181e-213	-0.308581	0.1	0.361	2.86515e-209	1
Dclk1	4.8636e-213	-0.316826	0.346	0.668	9.53265e-209	1
Birc5	1.11468e-212	-0.264859	0.034	0.26	2.18478e-208	1
Hat1	1.50866e-212	-0.278744	0.09	0.345	2.95697e-208	1
Ccl7	4.69272e-211	-0.444667	0.162	0.442	9.19773e-207	1
Pcolce2	5.58129e-211	-0.272031	0.107	0.371	1.09393e-206	1
Ggct	8.72986e-211	-0.327108	0.15	0.427	1.71105e-206	1
Ppp1ca	1.94337e-210	-0.312714	0.286	0.58	3.80901e-206	1
Ppic	1.53083e-209	-0.282715	0.213	0.517	3.00044e-205	1
Ccdc34	1.96744e-208	-0.313537	0.143	0.413	3.85618e-204	1
Ssr3	1.99784e-208	-0.306945	0.433	0.729	3.91576e-204	1
Cdkn2a	4.93018e-208	-0.273223	0.194	0.489	9.66315e-204	1
Ola1	5.65693e-206	-0.304719	0.303	0.605	1.10876e-201	1
Ckap2l	1.00847e-203	-0.279904	0.05	0.277	1.9766e-199	1
Me2	1.37507e-203	-0.270378	0.129	0.395	2.69514e-199	1
Ube2c	3.05417e-202	-0.358672	0.032	0.245	5.98617e-198	1
Col5a1	5.97713e-202	-0.287252	0.294	0.621	1.17152e-197	1
Plk4	8.38074e-202	-0.257133	0.044	0.266	1.64263e-197	1
Hells	1.29161e-201	-0.311994	0.09	0.333	2.53156e-197	1
Golga4	9.47468e-201	0.443112	0.546	0.329	1.85704e-196	1
Eif1ax	1.61298e-200	-0.299723	0.343	0.639	3.16145e-196	1
Rps18	2.14128e-200	-0.253339	0.964	0.995	4.19692e-196	1
Uqcc2	2.4395e-200	-0.291597	0.243	0.529	4.78142e-196	1
Col18a1	7.09466e-199	-0.293581	0.312	0.636	1.39055e-194	1
Aff4	1.05983e-197	0.486097	0.558	0.346	2.07726e-193	1
Dut	6.81168e-197	-0.257755	0.087	0.329	1.33509e-192	1
Anp32e	3.31449e-196	-0.343155	0.308	0.579	6.49639e-192	1
Hmga2	8.25759e-196	-0.290296	0.253	0.559	1.61849e-191	1
Fam111a	2.40134e-195	-0.261494	0.057	0.283	4.70662e-191	1
Rps6	6.23791e-195	0.416099	0.89	0.836	1.22263e-190	1
Rbm25	2.50827e-194	0.446721	0.753	0.636	4.9162e-190	1
Ap1s1	6.49805e-194	-0.252959	0.136	0.395	1.27362e-189	1
Cep170	8.45518e-194	-0.273043	0.257	0.558	1.65722e-189	1
Eno1	2.2761e-193	-0.296539	0.273	0.558	4.46115e-189	1
Ddx27	2.35073e-193	-0.322028	0.394	0.675	4.60743e-189	1
Tuba1b	3.7718e-192	-0.395666	0.227	0.481	7.39273e-188	1
Tmx3	3.24606e-191	-0.284393	0.309	0.6	6.36227e-187	1
Pdgfa	4.83453e-191	-0.307659	0.327	0.624	9.47568e-187	1
Ltf	1.0881e-189	0.520341	0.112	0.001	2.13267e-185	1
Ssr2	1.31455e-189	-0.292564	0.356	0.644	2.57652e-185	1
Degs1	1.8603e-189	-0.26798	0.212	0.491	3.64619e-185	1
Cebpd	3.47219e-189	0.350035	0.232	0.056	6.80549e-185	1
Txnl1	4.91458e-189	-0.299322	0.518	0.776	9.63258e-185	1
Bzw1	1.11543e-188	-0.299642	0.707	0.892	2.18625e-184	1
Ogfrl1	2.17077e-188	0.294187	0.172	0.025	4.25472e-184	1
Ncam1	4.72398e-188	-0.271142	0.341	0.671	9.25901e-184	1
Csn1s2a	3.8187e-187	1.20968	0.114	0.002	7.48464e-183	1
Tph1	4.06033e-187	0.34351	0.113	0.002	7.95824e-183	1
Mapre1	8.15165e-187	-0.307926	0.475	0.737	1.59772e-182	1
Fam162a	2.01748e-186	-0.327911	0.276	0.565	3.95425e-182	1
Ktn1	2.10421e-186	0.691968	0.712	0.59	4.12425e-182	1
Saa1	2.54658e-186	0.870816	0.118	0.004	4.9913e-182	1
Prc1	5.6389e-186	-0.305868	0.053	0.268	1.10522e-181	1
Son	8.4877e-185	0.402793	0.711	0.57	1.66359e-180	1
Rpl7	1.79806e-184	-0.251085	0.926	0.982	3.52421e-180	1
Mmp2	2.6588e-184	-0.277265	0.369	0.711	5.21125e-180	1
Elf1	3.6069e-183	0.319013	0.371	0.157	7.06952e-179	1
Trappc4	1.95016e-182	-0.266311	0.225	0.498	3.82231e-178	1
Hif1a	4.14978e-182	-0.304768	0.446	0.727	8.13357e-178	1
H3f3b	3.06747e-180	0.446328	0.923	0.861	6.01223e-176	1
Ckap4	3.32076e-180	-0.275177	0.24	0.516	6.50869e-176	1
Phf20	1.27623e-179	-0.276952	0.399	0.7	2.50141e-175	1
Psmb1	1.34557e-179	-0.293031	0.543	0.801	2.63731e-175	1
Rcn1	1.58482e-179	-0.269773	0.251	0.529	3.10626e-175	1
Lamb1	1.23541e-178	-0.264227	0.327	0.631	2.42141e-174	1
Cox7b	5.58346e-178	-0.294421	0.479	0.74	1.09436e-173	1
Zfp36l1	1.33967e-177	0.440174	0.511	0.296	2.62576e-173	1
Serbp1	3.26127e-177	-0.257677	0.971	0.988	6.3921e-173	1
Polr1d	8.64687e-177	-0.282024	0.426	0.704	1.69479e-172	1
Brinp3	3.58063e-175	-0.257628	0.218	0.495	7.01803e-171	1
Ets2	8.77227e-175	0.435405	0.496	0.296	1.71936e-170	1
Lcn2	1.31239e-174	1.2783	0.48	0.305	2.57228e-170	1
Pgk1	2.06661e-174	-0.277037	0.266	0.541	4.05057e-170	1
Loxl2	2.61546e-173	-0.255791	0.204	0.478	5.1263e-169	1
Efhd2	7.02021e-173	0.517249	0.393	0.195	1.37596e-168	1
Tmem258	1.32911e-172	-0.287522	0.33	0.599	2.60506e-168	1
Kif20b	2.94777e-172	-0.259146	0.047	0.247	5.77763e-168	1
Cwc15	1.3721e-171	-0.276218	0.417	0.689	2.68931e-167	1
Cct3	9.65986e-170	-0.267432	0.356	0.629	1.89333e-165	1
Pla2g4a	1.22346e-169	-0.257363	0.187	0.444	2.39798e-165	1
Eif6	1.54914e-169	-0.278962	0.353	0.622	3.03631e-165	1
Gstm5	2.03341e-169	-0.250192	0.203	0.46	3.98549e-165	1
Orc6	3.49822e-169	-0.254198	0.129	0.364	6.8565e-165	1
Krt8	1.06908e-168	1.02878	0.595	0.493	2.09539e-164	1
Pcf11	8.31035e-168	0.286461	0.33	0.131	1.62883e-163	1
Tm9sf4	8.46257e-168	-0.259464	0.297	0.576	1.65866e-163	1
Tcp11l1	9.26036e-168	-0.250654	0.138	0.375	1.81503e-163	1
Timm17a	2.04888e-167	-0.265753	0.258	0.52	4.01581e-163	1
Plp2	2.33576e-167	-0.259394	0.229	0.484	4.57808e-163	1
Incenp	7.12813e-167	-0.256619	0.077	0.29	1.39711e-162	1
Gnb2	7.58114e-167	-0.260869	0.321	0.592	1.4859e-162	1
Ahnak	1.60855e-166	0.407981	0.975	0.967	3.15276e-162	1
Prdx5	5.898e-166	-0.28542	0.33	0.594	1.15601e-161	1
Ndufa8	2.64583e-165	-0.25167	0.23	0.487	5.18582e-161	1
Nop10	5.88406e-165	-0.270075	0.269	0.529	1.15328e-160	1
Sqstm1	9.45055e-165	0.404873	0.603	0.414	1.85231e-160	1
Cfap69	3.22716e-163	-0.254092	0.19	0.448	6.32523e-159	1
Jund	8.28668e-162	0.369179	0.617	0.429	1.62419e-157	1
Inhba	2.29582e-160	-0.263212	0.514	0.797	4.4998e-156	1
Kdelr2	2.65799e-160	-0.258662	0.265	0.524	5.20966e-156	1
Atf3	3.01288e-160	0.587054	0.387	0.184	5.90524e-156	1
Nop53	3.31577e-160	0.29899	0.378	0.176	6.49891e-156	1
Hnrnpa3	1.31037e-159	-0.303392	0.804	0.906	2.56832e-155	1
Rac1	3.98146e-159	-0.280485	0.604	0.815	7.80366e-155	1
Hsdl2	5.72412e-159	0.265995	0.24	0.073	1.12193e-154	1
P4hb	2.97914e-158	-0.268835	0.501	0.759	5.83912e-154	1
Srrm2	5.6555e-157	0.334598	0.804	0.717	1.10848e-152	1
Ddx5	1.10578e-156	0.306149	0.942	0.89	2.16733e-152	1
Slc38a2	1.28387e-156	0.292342	0.359	0.162	2.51638e-152	1
Ndufc1	1.62639e-156	-0.261865	0.402	0.672	3.18773e-152	1
Runx1	1.68918e-156	0.40037	0.397	0.204	3.31078e-152	1
Tpt1	4.91628e-156	0.302639	0.982	0.964	9.63591e-152	1
Erbin	1.13332e-155	0.365252	0.469	0.273	2.22131e-151	1
Myl12b	2.81133e-154	-0.264406	0.363	0.62	5.51021e-150	1
Cox6a1	1.94381e-153	-0.257588	0.722	0.873	3.80986e-149	1
Cox6c	6.73847e-152	-0.266237	0.678	0.856	1.32074e-147	1
Gapdh	2.2051e-151	-0.270501	0.414	0.67	4.32201e-147	1
Rap1a	4.53881e-151	-0.252858	0.345	0.603	8.89607e-147	1
H1f0	5.2659e-151	-0.30608	0.172	0.402	1.03212e-146	1
Calr	3.22243e-150	-0.262117	0.871	0.942	6.31596e-146	1
Rock2	9.80606e-150	0.368248	0.623	0.459	1.92199e-145	1
Mfge8	7.47404e-149	0.661763	0.426	0.252	1.46491e-144	1
Psmb3	1.035e-148	-0.266978	0.402	0.65	2.02859e-144	1
Edf1	1.24798e-148	-0.2579	0.4	0.649	2.44604e-144	1
Ankrd1	1.10725e-147	-0.262238	0.12	0.338	2.17022e-143	1
Skil	3.17397e-147	0.323463	0.451	0.253	6.22098e-143	1
Capza2	4.08482e-145	-0.254152	0.478	0.723	8.00624e-141	1
Senp6	3.80822e-144	0.323906	0.44	0.246	7.4641e-140	1
D8Ertd738e	3.96264e-144	-0.257582	0.358	0.601	7.76678e-140	1
Psmc3	8.17483e-144	-0.259564	0.408	0.65	1.60227e-139	1
Trib1	2.84438e-142	0.335607	0.436	0.243	5.57499e-138	1
Lamp1	6.88023e-142	-0.257348	0.521	0.763	1.34853e-137	1
Mast4	1.6005e-141	0.31338	0.329	0.148	3.13698e-137	1
Eif5	1.97494e-141	0.344568	0.678	0.542	3.87089e-137	1
Aldoa	3.758e-141	-0.250309	0.399	0.649	7.36568e-137	1
Top1	2.86913e-138	0.395475	0.738	0.639	5.6235e-134	1
Hdgf	6.17109e-138	-0.278914	0.42	0.652	1.20953e-133	1
Sox4	8.89503e-138	0.465719	0.541	0.37	1.74343e-133	1
Zfand5	3.0506e-137	0.348675	0.747	0.634	5.97917e-133	1
Slpi	6.00767e-137	-0.268123	0.726	0.898	1.1775e-132	1
Arid4b	8.6004e-137	0.312119	0.487	0.296	1.68568e-132	1
Spag9	6.29951e-136	0.33829	0.435	0.252	1.2347e-131	1
Tmsb10	9.39812e-136	-0.259019	0.566	0.785	1.84203e-131	1
Prdx6	7.92935e-135	-0.26057	0.356	0.594	1.55415e-130	1
Rbbp6	1.74679e-133	0.360846	0.535	0.366	3.42372e-129	1
Slfn2	2.46917e-131	-0.262069	0.29	0.531	4.83957e-127	1
Bdp1	7.81738e-128	0.293429	0.353	0.177	1.53221e-123	1
Rps24	3.72692e-126	0.267551	0.991	0.986	7.30475e-122	1
Hmgb2	3.3605e-125	-0.354605	0.316	0.512	6.58659e-121	1
Slc25a5	1.4227e-124	-0.258208	0.583	0.787	2.78849e-120	1
Map2k3	8.82017e-122	0.289775	0.357	0.185	1.72875e-117	1
Serpine2	3.27195e-120	-0.256667	0.226	0.45	6.41303e-116	1
Saa3	2.22415e-118	-0.395321	0.121	0.311	4.35933e-114	1
Dnaja1	6.07189e-117	0.325993	0.562	0.406	1.19009e-112	1
Akap9	2.06791e-114	0.335399	0.568	0.417	4.0531e-110	1
Sltm	2.99543e-113	0.348415	0.615	0.489	5.87104e-109	1
Hist1h1e	7.19803e-112	-0.345982	0.133	0.307	1.41081e-107	1
Ddx3x	1.2004e-111	0.310312	0.723	0.633	2.35279e-107	1
Cxcl2	4.34331e-110	-0.341487	0.713	0.829	8.51289e-106	1
Rpl5	2.1044e-109	0.286144	0.905	0.869	4.12463e-105	1
Itsn2	3.2598e-109	0.260425	0.337	0.176	6.38922e-105	1
Cxcl3	1.02411e-107	-0.272157	0.107	0.282	2.00726e-103	1
Atrx	3.97787e-106	0.303918	0.744	0.664	7.79662e-102	1
Fosb	5.44986e-105	0.544639	0.596	0.486	1.06817e-100	1
Tax1bp1	8.71544e-105	0.294105	0.858	0.812	1.70823e-100	1
Nktr	9.50461e-105	0.290725	0.582	0.435	1.8629e-100	1
Ptbp3	2.14276e-104	0.290037	0.446	0.29	4.19981e-100	1
Wapl	1.94699e-103	0.264964	0.462	0.299	3.81611e-99	1
Apoe	3.80081e-102	0.29555	0.178	0.058	7.44959e-98	1
Baz2b	2.14629e-101	0.275804	0.496	0.335	4.20673e-97	1
Sox9	1.88837e-98	0.320711	0.411	0.255	3.70121e-94	1
Fus	3.08103e-98	0.27267	0.492	0.344	6.03883e-94	1
Ankrd11	3.20082e-97	0.282055	0.629	0.508	6.27361e-93	1
Pdk4	3.63114e-97	0.260426	0.288	0.142	7.11703e-93	1
Baz1a	5.67222e-96	0.280456	0.363	0.214	1.11175e-91	1
Ier3	1.21006e-95	-0.312641	0.489	0.672	2.37172e-91	1
Dst	2.82519e-95	0.345106	0.729	0.666	5.53737e-91	1
Zc3h13	2.90832e-93	0.255901	0.416	0.259	5.7003e-89	1
Krt18	5.27255e-93	0.687369	0.632	0.584	1.03342e-88	1
Srrm1	2.24748e-92	0.27736	0.608	0.493	4.40506e-88	1
Pmepa1	1.99273e-91	0.287487	0.702	0.614	3.90576e-87	1
Ctr9	4.85001e-90	0.292024	0.309	0.169	9.50602e-86	1
Cd24a	4.33045e-89	0.276094	0.368	0.221	8.48767e-85	1
Txnrd1	9.83806e-89	0.318306	0.522	0.394	1.92826e-84	1
Rpl35a	3.11792e-88	0.263916	0.823	0.793	6.11113e-84	1
Il1rl1	3.05394e-85	-0.29857	0.116	0.269	5.98572e-81	1
Eif3c	4.20341e-85	0.277781	0.737	0.698	8.23868e-81	1
Acin1	1.00172e-84	0.274982	0.538	0.418	1.96338e-80	1
Hp	6.93709e-83	0.309448	0.225	0.101	1.35967e-78	1
Srsf5	1.18439e-82	0.25884	0.589	0.477	2.3214e-78	1
Brd2	1.02457e-77	0.253873	0.524	0.397	2.00816e-73	1
Slk	3.49109e-77	0.264453	0.623	0.524	6.84254e-73	1
Gas5	6.05341e-76	0.275561	0.676	0.6	1.18647e-71	1
4930523C07Rik	3.58024e-75	0.276681	0.333	0.202	7.01728e-71	1
Stat3	2.42669e-74	0.250791	0.45	0.323	4.75632e-70	1
Piezo2	9.27352e-73	0.254681	0.177	0.075	1.81761e-68	1
Hspa4	2.1723e-70	0.337512	0.6	0.535	4.2577e-66	1
Golgb1	1.70092e-67	0.250023	0.45	0.327	3.3338e-63	1
Sfpq	1.45755e-65	0.270672	0.559	0.467	2.85679e-61	1
Cd164	7.84097e-62	0.350301	0.322	0.214	1.53683e-57	1
Nupr1	3.81594e-61	0.824022	0.476	0.395	7.47924e-57	1
Mat2a	9.55844e-59	0.271798	0.457	0.351	1.87345e-54	1
Thbs1	6.70916e-58	0.424167	0.344	0.23	1.315e-53	1
F3	2.0273e-57	0.453003	0.292	0.188	3.9735e-53	1
Plin2	2.79128e-55	0.357354	0.378	0.28	5.47092e-51	1
Klf4	5.43976e-51	0.256543	0.586	0.488	1.06619e-46	1
Actg1	1.88158e-40	0.296297	0.578	0.526	3.68789e-36	1
Egr1	3.78663e-40	0.283461	0.487	0.391	7.4218e-36	1
Wfdc2	3.19284e-28	0.415652	0.315	0.255	6.25796e-24	1
Lgals3	1.816e-17	0.273421	0.505	0.485	3.55935e-13	1
Fn1	6.89236e-260	0.436936	0.983	0.803	1.3509e-255	2
Ptgs2	9.98675e-254	0.571347	0.927	0.705	1.9574e-249	2
Col5a2	9.01926e-253	0.431501	0.943	0.71	1.76778e-248	2
Col1a2	3.67034e-243	0.452701	0.982	0.8	7.19387e-239	2
Col5a3	3.82685e-230	0.394711	0.982	0.8	7.50062e-226	2
Inhba	9.57329e-215	0.533957	0.875	0.629	1.87637e-210	2
Cxcl1	3.73691e-214	0.524606	0.964	0.85	7.32435e-210	2
Timp1	7.1047e-201	0.438124	0.931	0.72	1.39252e-196	2
Epcam	3.90652e-196	-1.30623	0.003	0.239	7.65678e-192	2
Fth1	3.25788e-188	0.349308	1	0.993	6.38545e-184	2
Cst3	1.44858e-187	0.326995	0.998	0.877	2.83921e-183	2
Igfbp4	1.77473e-179	0.396898	0.82	0.578	3.47847e-175	2
Grem1	9.84003e-178	0.393708	0.828	0.575	1.92865e-173	2
Mmp2	4.00828e-175	0.364554	0.776	0.518	7.85622e-171	2
Abcb1b	2.91717e-170	0.344693	0.851	0.61	5.71766e-166	2
Igfbp7	7.47153e-165	0.336333	0.88	0.66	1.46442e-160	2
Lce1g	9.52772e-165	0.389946	0.943	0.758	1.86743e-160	2
Col4a1	7.48652e-158	0.347561	0.788	0.556	1.46736e-153	2
Tmsb4x	8.41725e-151	-0.79483	0.029	0.233	1.64978e-146	2
Cxcl2	3.87959e-150	0.519207	0.892	0.748	7.604e-146	2
Ptma	1.48662e-148	-0.258716	0.991	0.997	2.91377e-144	2
Krt19	1.11234e-144	-0.749295	0.002	0.183	2.18018e-140	2
Sparc	9.6413e-142	0.341132	0.872	0.663	1.88969e-137	2
Jmjd1c	2.18626e-140	-0.405158	0.003	0.18	4.28508e-136	2
H3f3b	1.9418e-139	-0.401284	0.818	0.907	3.80593e-135	2
Cxcl5	7.53523e-138	0.473767	0.699	0.471	1.4769e-133	2
Fbln2	1.29543e-136	0.295667	0.865	0.638	2.53904e-132	2
Hmgb2	2.05411e-134	-0.415542	0.269	0.503	4.02606e-130	2
Clca3a2	4.12359e-132	-0.786406	0.002	0.168	8.08223e-128	2
Ecm1	6.29437e-129	0.306556	0.829	0.627	1.2337e-124	2
Cdh1	6.7136e-128	-0.298519	0.001	0.163	1.31586e-123	2
Slpi	8.35124e-126	0.356152	0.931	0.801	1.63684e-121	2
Col5a1	1.4063e-115	0.270684	0.662	0.444	2.75635e-111	2
B4galt5	1.47961e-113	0.287958	0.712	0.498	2.90004e-109	2
Aebp1	2.68744e-111	0.258695	0.82	0.624	5.26739e-107	2
Col18a1	9.76027e-111	0.265408	0.674	0.462	1.91301e-106	2
Csn3	1.73366e-110	-1.01138	0.004	0.147	3.39796e-106	2
Cyb5a	1.14977e-109	0.251513	0.825	0.607	2.25354e-105	2
Dek	3.75783e-107	-0.313726	0.431	0.628	7.36535e-103	2
Trf	2.60103e-103	-0.668527	0.017	0.161	5.09803e-99	2
Prlr	1.55008e-102	-0.723378	0	0.131	3.03815e-98	2
Wfdc18	3.71006e-102	-1.07551	0.006	0.141	7.27172e-98	2
Igfbp5	5.77389e-102	-0.441724	0.002	0.135	1.13168e-97	2
Serpine1	6.61779e-100	0.299658	0.699	0.51	1.29709e-95	2
Tnc	1.04054e-98	0.262511	0.532	0.335	2.03947e-94	2
Slc12a2	2.65768e-93	-0.640289	0.043	0.19	5.20904e-89	2
Alcam	1.00457e-90	-0.304996	0.003	0.123	1.96897e-86	2
AA467197	1.3389e-90	0.280578	0.579	0.389	2.62425e-86	2
Gm11942	1.56834e-90	-0.25851	0.038	0.182	3.07395e-86	2
Cldn4	4.66214e-90	-0.259668	0.001	0.117	9.13779e-86	2
Tuba1b	5.36564e-89	-0.307706	0.253	0.437	1.05167e-84	2
Sfn	1.31477e-88	-0.302691	0.028	0.164	2.57696e-84	2
Fos	1.59812e-88	-0.646608	0.215	0.391	3.13232e-84	2
H2-K1	2.07301e-87	-0.484591	0.27	0.437	4.06311e-83	2
Ceacam1	2.70003e-84	-0.257481	0.001	0.111	5.29206e-80	2
Csn1s1	9.25051e-84	-0.593432	0.001	0.111	1.8131e-79	2
Jun	1.63672e-81	-0.544294	0.227	0.393	3.20797e-77	2
Hist1h1e	5.63779e-72	-0.300551	0.131	0.284	1.10501e-67	2
Top2a	5.55915e-68	-0.47817	0.286	0.425	1.08959e-63	2
Ptn	2.14709e-64	-1.98428	0.061	0.179	4.20829e-60	2
Mki67	1.23105e-63	-0.304315	0.212	0.362	2.41287e-59	2
Ccl2	3.71492e-63	0.343982	0.587	0.427	7.28125e-59	2
Ythdc1	6.33379e-63	-0.253597	0.237	0.383	1.24142e-58	2
Tpx2	1.87213e-61	-0.265968	0.176	0.32	3.66937e-57	2
Cenpf	4.35091e-59	-0.269134	0.135	0.273	8.52779e-55	2
Ier3	1.74592e-58	0.258067	0.701	0.571	3.42199e-54	2
Krt8	1.40144e-56	-0.657157	0.451	0.559	2.74682e-52	2
Il1rl1	2.17579e-55	0.300002	0.308	0.18	4.26456e-51	2
Anln	2.40903e-55	-0.258427	0.217	0.356	4.7217e-51	2
Actg1	2.94508e-55	-0.265831	0.442	0.582	5.77236e-51	2
Ccl7	7.35988e-54	0.279896	0.44	0.303	1.44254e-49	2
Nrip1	1.63331e-53	-0.353465	0.215	0.337	3.20129e-49	2
Efhd2	7.2426e-52	-0.310475	0.177	0.3	1.41955e-47	2
H2-D1	6.25923e-51	-0.452189	0.626	0.706	1.22681e-46	2
Atf3	1.84472e-45	-0.36316	0.171	0.29	3.61566e-41	2
Cenpe	1.8597e-45	-0.267029	0.178	0.301	3.64501e-41	2
Klf6	1.19027e-42	-0.390583	0.624	0.692	2.33293e-38	2
Krt18	2.1121e-40	-0.435065	0.531	0.627	4.13971e-36	2
Plet1	7.06518e-40	-0.805908	0.16	0.259	1.38478e-35	2
Smc4	5.79141e-39	-0.318174	0.509	0.575	1.13512e-34	2
Gm42418	1.07579e-34	-0.514968	0.988	0.982	2.10856e-30	2
Lcn2	1.05875e-33	-0.803465	0.308	0.391	2.07515e-29	2
Mfge8	2.40943e-33	-0.374467	0.247	0.34	4.72249e-29	2
Clu	2.38848e-30	-0.389802	0.278	0.361	4.68143e-26	2
Col3a1	2.41478e-29	0.269211	0.219	0.137	4.73297e-25	2
Fosb	4.44975e-14	-0.265632	0.495	0.537	8.72152e-10	2
Ktn1	8.42155e-13	-0.32119	0.617	0.641	1.65062e-08	2
Nupr1	1.32031e-07	-0.42001	0.401	0.433	0.00258782	2
Top2a	0	1.01147	0.715	0.196	0	3
Smc4	0	0.82587	0.831	0.397	0	3
Lgals1	0	0.690422	0.998	0.81	0	3
Mki67	0	0.671767	0.613	0.151	0	3
Anln	0	0.63723	0.615	0.145	0	3
Cenpe	0	0.617652	0.508	0.127	0	3
Hmgb2	0	0.614158	0.686	0.297	0	3
Hmgb1	0	0.605404	0.987	0.921	0	3
Cks1b	0	0.605222	0.668	0.184	0	3
Tpx2	0	0.602047	0.555	0.121	0	3
Tubb5	0	0.590656	0.711	0.315	0	3
Tuba1b	0	0.578259	0.645	0.238	0	3
Cenpf	0	0.57139	0.47	0.1	0	3
H2afz	0	0.567543	0.698	0.257	0	3
Ran	0	0.555749	0.964	0.759	0	3
Hist1h1e	0	0.533077	0.434	0.132	0	3
Ube2c	0	0.491565	0.362	0.053	0	3
Tagln2	0	0.490743	0.936	0.679	0	3
Selenoh	0	0.465719	0.577	0.156	0	3
Ranbp1	0	0.451123	0.788	0.433	0	3
Rbbp7	0	0.449319	0.878	0.564	0	3
Actb	0	0.438484	1	0.996	0	3
Hspe1	0	0.438457	0.909	0.604	0	3
Smc2	0	0.432873	0.507	0.124	0	3
Hspd1	0	0.42682	0.964	0.826	0	3
Banf1	0	0.424908	0.746	0.379	0	3
Prc1	0	0.424388	0.387	0.073	0	3
Cct6a	0	0.418168	0.953	0.775	0	3
Anp32e	0	0.41797	0.698	0.353	0	3
Sept7	0	0.41144	0.999	0.916	0	3
Hells	0	0.409654	0.457	0.119	0	3
Snrpb	0	0.39883	0.795	0.468	0	3
Cacybp	0	0.398549	0.793	0.467	0	3
Ccdc34	0	0.39076	0.54	0.182	0	3
Birc5	0	0.386389	0.395	0.05	0	3
Psma7	0	0.38622	0.995	0.941	0	3
Hnrnpa2b1	0	0.385698	0.985	0.925	0	3
Bub1	0	0.383948	0.404	0.053	0	3
Ckap2l	0	0.381461	0.401	0.073	0	3
Dbf4	0	0.374982	0.527	0.192	0	3
Kif20b	0	0.37222	0.364	0.063	0	3
Diaph3	0	0.366411	0.43	0.094	0	3
Incenp	0	0.363106	0.406	0.098	0	3
Dtymk	0	0.360474	0.52	0.182	0	3
Rplp0	0	0.35816	1	0.982	0	3
Plk4	0	0.355172	0.389	0.066	0	3
Siah1b	0	0.353458	0.42	0.11	0	3
Nusap1	0	0.346908	0.294	0.039	0	3
Hat1	0	0.340094	0.456	0.132	0	3
Fam111a	0	0.33521	0.387	0.092	0	3
Hmmr	0	0.334976	0.326	0.056	0	3
Exosc8	0	0.330016	0.451	0.124	0	3
Rps2	0	0.32966	0.999	0.987	0	3
Ccna2	0	0.327072	0.321	0.03	0	3
Pclaf	0	0.32687	0.348	0.048	0	3
Cdk1	0	0.323459	0.332	0.041	0	3
Aspm	0	0.312735	0.301	0.052	0	3
Mcm3	0	0.289877	0.322	0.056	0	3
Spc25	0	0.285136	0.3	0.047	0	3
Cdca8	0	0.279849	0.294	0.042	0	3
Rrm2	0	0.276553	0.27	0.026	0	3
mt-Rnr2	0	-0.383835	1	1	0	3
Malat1	0	-0.655894	1	1	0	3
Gm42418	0	-0.916668	0.965	0.994	0	3
Epcam	0	-1.41381	0.005	0.277	0	3
Cenpa	4.66874e-308	0.292355	0.311	0.058	9.15073e-304	3
Fkbp1a	3.7369e-304	0.375036	0.92	0.639	7.32432e-300	3
Knl1	9.83991e-303	0.27694	0.297	0.052	1.92862e-298	3
Serbp1	5.80243e-296	0.322278	0.995	0.974	1.13728e-291	3
Dek	6.84146e-289	0.420607	0.767	0.464	1.34093e-284	3
Gins2	8.26795e-289	0.256096	0.304	0.061	1.62052e-284	3
Psma5	5.31042e-284	0.366132	0.872	0.602	1.04084e-279	3
Hist1h1b	1.77939e-283	0.288523	0.258	0.039	3.4876e-279	3
Snrpd1	2.59571e-283	0.356137	0.711	0.387	5.08758e-279	3
Atad2	1.09796e-282	0.304122	0.406	0.125	2.15199e-278	3
Dut	4.86197e-281	0.300211	0.421	0.136	9.52947e-277	3
Sgol2a	2.80957e-279	0.255266	0.274	0.047	5.50676e-275	3
Snrpe	6.6749e-278	0.359261	0.691	0.376	1.30828e-273	3
Orc6	2.90652e-275	0.312435	0.464	0.169	5.69677e-271	3
Ulbp1	2.25051e-270	0.253926	0.325	0.078	4.41101e-266	3
Fkbp3	4.89647e-267	0.356763	0.716	0.395	9.59709e-263	3
Tmsb4x	9.14404e-248	-0.886183	0.028	0.268	1.79223e-243	3
Pbdc1	1.45198e-245	0.322483	0.668	0.355	2.84589e-241	3
H1f0	8.5175e-242	0.39071	0.496	0.214	1.66943e-237	3
Steap1	1.3905e-240	0.301949	0.553	0.253	2.72538e-236	3
Krt19	3.59505e-239	-0.835389	0.001	0.214	7.04629e-235	3
Hmgn2	9.83119e-235	0.288643	0.464	0.187	1.92691e-230	3
Anxa5	2.5452e-234	0.30714	0.973	0.821	4.98859e-230	3
Pcna	3.59881e-234	0.370192	0.503	0.23	7.05367e-230	3
Hint1	3.19915e-233	0.326948	0.773	0.487	6.27033e-229	3
Jmjd1c	6.87322e-233	-0.46153	0.001	0.21	1.34715e-228	3
Sh3bgrl3	7.12771e-233	0.310978	0.704	0.385	1.39703e-228	3
Cse1l	2.29395e-231	0.252969	0.395	0.137	4.49614e-227	3
Atp5f1	3.84486e-231	0.325301	0.833	0.557	7.53592e-227	3
Mdh2	2.30361e-230	0.320436	0.777	0.487	4.51508e-226	3
Psmd14	3.20953e-229	0.30199	0.644	0.337	6.29067e-225	3
Ppia	1.81382e-228	0.278237	0.968	0.898	3.55508e-224	3
Hnrnpa3	3.21979e-228	0.347966	0.94	0.828	6.3108e-224	3
Psmd7	9.08252e-228	0.326751	0.822	0.55	1.78017e-223	3
Pfn1	2.48562e-226	0.333181	0.861	0.619	4.87182e-222	3
Rad21	6.59329e-223	0.313518	0.549	0.269	1.29228e-218	3
Eloc	1.51804e-222	0.31476	0.786	0.503	2.97535e-218	3
Gm8730	3.44821e-216	0.266279	0.992	0.951	6.75848e-212	3
S100a6	5.315e-216	0.301347	0.999	0.944	1.04174e-211	3
Clca3a2	7.62742e-216	-0.87395	0.001	0.196	1.49497e-211	3
Pdap1	1.55005e-214	0.306275	0.906	0.711	3.03809e-210	3
Slc25a5	8.6996e-214	0.332048	0.858	0.627	1.70512e-209	3
Psmb4	9.53945e-212	0.303831	0.862	0.61	1.86973e-207	3
Usp1	8.03342e-211	0.251442	0.415	0.162	1.57455e-206	3
Pebp1	6.76383e-209	0.306228	0.774	0.497	1.32571e-204	3
Cdh1	1.52275e-206	-0.340109	0.001	0.189	2.9846e-202	3
Dnmt1	3.18635e-197	0.290412	0.474	0.22	6.24524e-193	3
mt-Rnr1	5.48983e-196	-0.434326	0.977	0.993	1.07601e-191	3
Dynll1	2.86039e-194	0.312059	0.811	0.56	5.60637e-190	3
Aprt	4.4645e-194	0.291414	0.755	0.47	8.75042e-190	3
Cops6	1.09849e-192	0.266721	0.598	0.322	2.15303e-188	3
Npm1	3.434e-192	0.259782	0.985	0.96	6.73064e-188	3
Ddx27	2.04298e-191	0.31308	0.736	0.476	4.00424e-187	3
Me2	4.15278e-191	0.252335	0.458	0.204	8.13946e-187	3
Atp5c1	7.58953e-189	0.290763	0.778	0.519	1.48755e-184	3
Trf	5.86891e-181	-0.753313	0.012	0.188	1.15031e-176	3
Prdx4	6.24157e-181	0.270373	0.634	0.362	1.22335e-176	3
Cfdp1	8.5815e-180	0.279625	0.865	0.639	1.68197e-175	3
Plet1	3.76983e-179	-1.05559	0.098	0.311	7.38886e-175	3
Ppp1ca	2.09628e-175	0.265128	0.64	0.374	4.10871e-171	3
Csn3	4.55689e-175	-1.11097	0.005	0.17	8.9315e-171	3
Selenof	8.30265e-171	0.262354	0.842	0.589	1.62732e-166	3
Fth1	7.71416e-170	0.290135	1	0.992	1.51197e-165	3
Ckap5	1.0966e-169	0.275744	0.509	0.266	2.14933e-165	3
Pomp	1.72878e-168	0.257677	0.751	0.487	3.38841e-164	3
Myl12a	2.3438e-168	0.25099	0.973	0.875	4.59385e-164	3
Eif1ax	4.29005e-168	0.261166	0.697	0.434	8.4085e-164	3
Wfdc18	4.40194e-168	-1.18107	0.005	0.165	8.62781e-164	3
Ahnak	4.94732e-168	-0.380014	0.957	0.978	9.69675e-164	3
Atp5j2	2.57565e-165	0.267674	0.873	0.661	5.04828e-161	3
Igfbp5	7.74519e-165	-0.499479	0.002	0.157	1.51806e-160	3
Hdgf	1.69102e-164	0.293361	0.719	0.478	3.31441e-160	3
Nme1	5.9846e-164	0.265941	0.641	0.39	1.17298e-159	3
Klf6	7.27217e-164	-0.582272	0.595	0.72	1.42534e-159	3
Casp1	9.44946e-161	0.270822	0.715	0.44	1.85209e-156	3
Clu	1.81088e-160	-0.587194	0.209	0.415	3.54932e-156	3
Prlr	1.07284e-159	-0.803136	0.002	0.152	2.10277e-155	3
Mif	3.91783e-158	0.267467	0.88	0.653	7.67895e-154	3
Elob	6.3716e-157	0.2535	0.866	0.653	1.24883e-152	3
Ccnd1	8.03812e-154	0.27857	0.663	0.411	1.57547e-149	3
Nrip1	2.45475e-153	-0.477589	0.178	0.379	4.81131e-149	3
Msn	9.76619e-153	0.258601	0.881	0.65	1.91417e-148	3
Anp32b	4.57534e-152	0.256452	0.817	0.593	8.96768e-148	3
Snrpg	1.68149e-150	0.253429	0.595	0.364	3.29572e-146	3
Slc25a4	3.5922e-150	0.250422	0.815	0.578	7.04071e-146	3
Ggct	5.80985e-150	0.257373	0.471	0.24	1.13873e-145	3
Alcam	4.77613e-146	-0.348034	0.004	0.143	9.36121e-142	3
Cldn4	6.35014e-146	-0.297262	0	0.137	1.24463e-141	3
Pkm	1.90389e-145	0.256101	0.822	0.6	3.73163e-141	3
Gm11942	2.96535e-145	-0.294729	0.039	0.205	5.81209e-141	3
Zfp36l1	5.45709e-143	-0.393383	0.248	0.449	1.06959e-138	3
Txnl1	7.0986e-143	0.251813	0.819	0.601	1.39133e-138	3
Slc12a2	1.44462e-141	-0.714674	0.047	0.212	2.83146e-137	3
Tpt1	2.1402e-141	-0.283125	0.953	0.981	4.19479e-137	3
Sfn	1.94607e-138	-0.347961	0.03	0.185	3.8143e-134	3
Arl6ip1	2.86178e-136	0.343629	0.471	0.264	5.60908e-132	3
Ceacam1	5.40144e-135	-0.294095	0.002	0.13	1.05868e-130	3
Csn1s1	7.90122e-135	-0.665127	0.001	0.129	1.54864e-130	3
Set	7.6002e-132	0.252091	0.801	0.603	1.48964e-127	3
Ccl2	7.49364e-130	0.302538	0.626	0.377	1.46875e-125	3
Pmepa1	2.15418e-122	-0.331781	0.57	0.69	4.22219e-118	3
Sox4	4.42032e-119	-0.41518	0.325	0.495	8.66382e-115	3
Pik3r1	1.17551e-115	-0.254984	0.032	0.17	2.30401e-111	3
Ktn1	4.16425e-112	-0.523288	0.571	0.672	8.16194e-108	3
Ptn	6.61647e-110	-2.12631	0.058	0.2	1.29683e-105	3
Zfand5	1.08963e-103	-0.306079	0.617	0.71	2.13567e-99	3
Fos	3.51041e-102	-0.655909	0.242	0.404	6.8804e-98	3
H2-K1	3.14399e-100	-0.530945	0.305	0.444	6.16223e-96	3
Jund	4.86642e-99	-0.29194	0.4	0.554	9.53818e-95	3
Rps6	9.95669e-99	-0.300303	0.838	0.866	1.95151e-94	3
Jun	3.50667e-96	-0.564135	0.25	0.407	6.87308e-92	3
Kitl	1.14654e-95	-0.303836	0.109	0.256	2.24723e-91	3
Golga4	5.74963e-95	-0.318775	0.312	0.464	1.12693e-90	3
H2-D1	2.35488e-94	-0.532835	0.652	0.704	4.61557e-90	3
Sqstm1	1.72788e-88	-0.311512	0.395	0.535	3.38664e-84	3
Aff4	9.13008e-86	-0.341723	0.338	0.474	1.7895e-81	3
Top1	4.81669e-79	-0.30405	0.633	0.7	9.4407e-75	3
Runx1	3.58889e-76	-0.280994	0.188	0.325	7.03422e-72	3
Ythdc1	2.44747e-69	-0.267205	0.264	0.392	4.79705e-65	3
Lcn2	4.58895e-65	-0.935122	0.303	0.407	8.99434e-61	3
Son	1.1043e-64	-0.262257	0.582	0.645	2.16443e-60	3
Dst	4.88477e-63	-0.275779	0.659	0.707	9.57415e-59	3
Rock2	2.53562e-62	-0.254331	0.457	0.555	4.96982e-58	3
Ets2	2.58957e-62	-0.285877	0.298	0.411	5.07556e-58	3
Rbm25	1.65062e-61	-0.282889	0.658	0.691	3.23522e-57	3
Klf4	6.34061e-60	-0.26411	0.452	0.566	1.24276e-55	3
Akap9	6.59814e-60	-0.25281	0.405	0.512	1.29323e-55	3
Thbs1	4.92385e-56	-0.389442	0.199	0.315	9.65075e-52	3
Mfge8	2.64582e-50	-0.440621	0.255	0.351	5.1858e-46	3
Fosb	1.40374e-49	-0.384262	0.479	0.554	2.75133e-45	3
Efhd2	3.70117e-45	-0.314898	0.208	0.303	7.2543e-41	3
Atf3	2.56713e-44	-0.357516	0.194	0.296	5.03157e-40	3
Krt8	2.52753e-39	-0.699199	0.523	0.534	4.95396e-35	3
Nupr1	2.90075e-31	-0.613478	0.391	0.444	5.68547e-27	3
F3	3.05712e-31	-0.309581	0.177	0.255	5.99195e-27	3
Krt18	1.77587e-16	-0.425127	0.621	0.59	3.4807e-12	3
Fn1	1.02876e-08	-0.282931	0.93	0.804	0.000201638	3
Mgp	0.000158939	-0.281127	0.491	0.469	1	3
