# Supplementary material for: Dissecting the heterogeneity and tumorigenesis of BRCA1 deficient mammary tumors via single cell RNA sequencing
Source: Theranostics. 2021 Oct 25;11(20):9967–87. doi: 10.7150/thno.63995 (PMC8581428; doi:10.7150/thno.63995)
Supplement: Supplementary file 12 — Supplementary table 11. [file thnov11p9967s12.xlsx]

## Sheet: Bulk_DEGs_Lum vs Tum
gene_id	baseMean	log2FoldChange	p.value	q.value
0610007P14Rik	3.54165	0.719267	0.033875	0.118085
0610009B22Rik	3.11179	0.469292	0.185073	0.394382
0610009L18Rik	1.76328	0.877645	0.105183	0.265653
0610009O20Rik	3.64908	0.474475	0.136069	0.317121
0610010B08Rik	0.452368	1.05046	0.116119	0.283734
0610010F05Rik	2.11819	0.033769	0.915873	0.969133
0610010K14Rik	4.73792	0.339961	0.234508	0.462139
0610011F06Rik	4.52277	-0.634727	0.110124	0.274513
0610012G03Rik	4.1337	0.9773	0.000758356	0.00685037
0610030E20Rik	2.32262	0.851581	0.0266672	0.0992358
0610037L13Rik	3.06102	-0.193973	0.442813	0.699246
0610038B21Rik	1.2522	0.448761	0.246228	0.476796
0610039K10Rik	1.55318	-0.775203	0.133487	0.312891
0610040B10Rik	0.624569	0.399404	0.55374	0.805654
0610040F04Rik	0.00949999	0.164721	0.899564	0.957194
0610040J01Rik	4.07069	0.298509	0.640258	0.871826
0610043K17Rik	-0.00790615	0.129909	0.899564	0.957194
1010001N08Rik	-0.012203	0.121315	0.899564	0.957194
1110001J03Rik	5.0259	-0.0787879	0.840648	0.957194
1110002L01Rik	0.920316	1.65289	0.0183467	0.0751938
1110004E09Rik	4.21361	-0.158343	0.590947	0.833951
1110004F10Rik	5.4674	0.456627	0.0168772	0.0707925
1110006O24Rik	0.937334	0.712605	0.221655	0.44401
1110007C09Rik	5.32411	0.7879	0.0227999	0.0888913
1110008F13Rik	5.24855	0.646375	0.00920947	0.0454
1110008L16Rik	2.38048	-1.19105	0.000293254	0.00328448
1110008P14Rik	6.34237	0.483293	0.219712	0.441471
1110012L19Rik	3.08277	0.77234	0.0125668	0.0572747
1110017D15Rik	0.00957913	0.16488	0.899564	0.957194
1110019D14Rik	0.0720371	0.289796	0.773324	0.942086
1110020A21Rik	0.34999	0.580417	0.365482	0.61898
1110032A03Rik	1.94366	0.0789121	0.890383	0.957194
1110032F04Rik	0.163419	-0.173116	0.87153	0.957194
1110034G24Rik	0.640038	0.920161	0.151884	0.342613
1110037F02Rik	2.9073	0.323448	0.359371	0.61302
1110038B12Rik	6.69997	-0.128513	0.611669	0.844786
1110038F14Rik	3.89527	1.35665	4.07375e-05	0.000678719
1110046J04Rik	0.745836	1.63739	0.0331874	0.116397
1110051M20Rik	1.34814	2.09855	0.00180845	0.0133789
1110059E24Rik	3.4634	0.42105	0.116766	0.284686
1110059G10Rik	0.716897	0.71614	0.186791	0.39675
1110065P20Rik	4.25832	0.583829	0.109771	0.27389
1190002F15Rik	3.51181	0.486757	0.221367	0.443756
1190002N15Rik	1.39667	1.15687	0.102683	0.261363
1190005I06Rik	1.0894	2.32452	0.00451361	0.026701
1190007I07Rik	2.18849	-0.28923	0.365949	0.619396
1200014J11Rik	1.95291	0.0688749	0.819872	0.954543
1300002E11Rik	2.72856	0.0953507	0.790129	0.954543
1500004A13Rik	0.592314	0.19646	0.732716	0.929053
1500009C09Rik	0.022167	0.190055	0.773069	0.942086
1500009L16Rik	0.299482	0.744685	0.392482	0.649972
1500011B03Rik	3.02025	1.25963	0.00218684	0.0153375
1500011K16Rik	3.38344	1.17443	0.00111835	0.00926347
1500012F01Rik	6.27039	0.157285	0.666873	0.883717
1500015A07Rik	1.89836	0.885473	0.0549077	0.166863
1500015L24Rik	0.0317223	0.209166	0.899564	0.957194
1500015O10Rik	2.83122	5.7147	7.25476e-10	7.6657e-08
1500017E21Rik	0.616724	1.37917	0.0740475	0.206894
1500026H17Rik	-0.00384346	0.138034	0.899564	0.957194
1600002D24Rik	0.257826	-0.428532	0.361396	0.615092
1600002H07Rik	1.27357	1.66444	0.00630002	0.03414
1600002K03Rik	3.15599	-0.00339708	0.835395	0.954543
1600010M07Rik	0.0100858	0.165893	0.899564	0.957194
1600012H06Rik	3.14096	0.937451	0.00217671	0.0152934
1600014C10Rik	2.18126	0.890195	0.028702	0.104626
1600014K23Rik	0.0699156	0.285553	0.713422	0.913062
1600020E01Rik	2.65947	0.488456	0.229266	0.45561
1600029O15Rik	0.0443194	0.23436	0.833293	0.954543
1700001G17Rik	0.138762	0.423245	0.608041	0.843018
1700001J03Rik	0.0538281	0.253378	0.772951	0.942086
1700001L05Rik	0.00132009	0.148362	0.899564	0.957194
1700001L19Rik	-0.0010928	0.143536	0.899564	0.957194
1700001O22Rik	1.60418	0.359228	0.640633	0.872123
1700003E16Rik	0.0612726	0.268266	0.713805	0.913062
1700003F12Rik	0.248418	0.642557	0.39992	0.655649
1700007J10Rik	0.769799	0.296707	0.71665	0.914226
1700007K13Rik	-0.00414002	0.137441	0.899564	0.957194
1700007L15Rik	0.264806	0.571949	0.473673	0.729264
1700008J07Rik	0.0837027	0.110624	0.833801	0.954543
1700010I02Rik	0.638969	0.645396	0.413881	0.670588
1700010I14Rik	0.119978	0.385678	0.657559	0.878844
1700011A15Rik	0.0768797	0.299481	0.657473	0.878844
1700011B04Rik	-0.0130441	0.119633	0.899564	0.957194
1700011E24Rik	-0.014267	0.117187	0.899564	0.957194
1700012B07Rik	2.90426	-2.67904	1.4406e-08	9.44386e-07
1700012B09Rik	0.145419	0.436559	0.565928	0.809383
1700012C14Rik	-0.0135569	0.118608	0.899564	0.957194
1700012D01Rik	0.180426	0.161604	0.659556	0.878844
1700012L04Rik	-0.0110688	0.123584	0.899564	0.957194
1700015E13Rik	0.0977829	0.255253	0.771261	0.942086
1700016C15Rik	0.663823	1.25242	0.0767345	0.211993
1700016G22Rik	0.0121557	0.170033	0.833892	0.954543
1700016K19Rik	0.0278779	0.201477	0.833718	0.954543
1700017B05Rik	4.23691	-0.156109	0.649325	0.878844
1700018A04Rik	0.00978403	0.165289	0.834785	0.954543
1700018L02Rik	1.39908	-0.457501	0.465879	0.724065
1700019D03Rik	0.0995522	0.344826	0.657075	0.878844
1700019G17Rik	0.853584	0.832226	0.222455	0.445215
1700019L03Rik	0.0260179	0.197757	0.833892	0.954543
1700020D05Rik	0.0660921	0.277905	0.772516	0.942086
1700020I14Rik	3.44492	0.655897	0.0621563	0.181706
1700020L24Rik	0.106924	0.315622	0.712863	0.913062
1700021F05Rik	3.29622	0.552679	0.0648409	0.187608
1700021K19Rik	2.78794	0.899529	0.011322	0.0529536
1700023F06Rik	0.503075	1.15187	0.117877	0.286028
1700024P16Rik	1.22637	-2.25603	1.28315e-06	4.13386e-05
1700025G04Rik	3.51162	0.350525	0.369991	0.624196
1700025N23Rik	0.0345419	0.214805	0.833293	0.954543
1700026L06Rik	0.00851415	0.16275	0.899564	0.957194
1700028E10Rik	-0.00790176	0.129918	0.899564	0.957194
1700028J19Rik	-0.012537	0.120647	0.899564	0.957194
1700029I15Rik	0.21437	0.106516	0.923704	0.974681
1700029J07Rik	0.00245375	0.150629	0.899564	0.957194
1700030A11Rik	0.215063	-0.343005	0.804842	0.954543
1700030C10Rik	0.657266	1.1434	0.167915	0.368427
1700030J22Rik	-0.00843863	0.128844	0.899564	0.957194
1700030K09Rik	1.00117	1.57265	0.015999	0.068159
1700030L20Rik	0.00474227	0.155206	0.833892	0.954543
1700034P13Rik	2.19923	-0.221574	0.567531	0.810953
1700037C18Rik	0.418042	0.690128	0.280748	0.520915
1700037H04Rik	4.16366	1.26759	2.28748e-05	0.000427199
1700040L02Rik	0.901854	-0.569679	0.185788	0.395437
1700047E10Rik	0.905234	0.187975	0.76713	0.942086
1700047I17Rik2	3.20346	-0.0705904	0.791609	0.954543
1700047M11Rik	0.0311797	0.208081	0.833293	0.954543
1700048O20Rik	0.160481	0.466683	0.515904	0.768527
1700049G17Rik	0.0211269	0.187975	0.834785	0.954543
1700052K11Rik	0.506516	0.245316	0.64038	0.871917
1700056E22Rik	0.094002	0.333725	0.713593	0.913062
1700061G19Rik	-0.0101673	0.125387	0.899564	0.957194
1700063D05Rik	0.272607	0.255763	0.510773	0.766715
1700066B19Rik	0.0553732	0.256468	0.717132	0.914406
1700066M21Rik	0.564112	0.657198	0.476329	0.731473
1700067G17Rik	0.00152088	0.0840794	0.899564	0.957194
1700071M16Rik	0.709141	1.564	0.0456395	0.146457
1700084C01Rik	0.0177424	0.0516364	0.899564	0.957194
1700084D21Rik	-0.0129765	0.119768	0.899564	0.957194
1700084E18Rik	0.579535	1.30479	0.0807402	0.219531
1700085C21Rik	0.153629	0.452979	0.565403	0.809276
1700086L19Rik	0.0171821	0.180085	0.899564	0.957194
1700086O06Rik	0.977985	0.649549	0.340636	0.590389
1700088E04Rik	3.434	0.285461	0.323416	0.571188
1700091H14Rik	0.00942071	0.164563	0.833892	0.954543
1700092M07Rik	0.161199	-0.181904	0.811562	0.954543
1700094D03Rik	0.65334	0.676504	0.205557	0.423195
1700095A21Rik	-0.00797587	0.12977	0.899564	0.957194
1700096K18Rik	0.173648	0.493017	0.470122	0.726952
1700099I09Rik	0.443418	-0.371399	0.506891	0.763427
1700100I10Rik	-0.00504671	0.135628	0.899564	0.957194
1700101E01Rik	-0.0104747	0.108071	0.899564	0.957194
1700102H20Rik	0.120096	0.102615	0.772473	0.942086
1700102P08Rik	-0.0133422	0.113806	0.899564	0.957194
1700105P06Rik	0.0089687	0.163659	0.833293	0.954543
1700109H08Rik	-0.00999247	0.125736	0.899564	0.957194
1700109K24Rik	0.115925	0.377571	0.710232	0.913062
1700112E06Rik	1.35711	0.570289	0.457715	0.715258
1700112J16Rik	-0.00690729	0.131907	0.899564	0.957194
1700113A16Rik	3.001	0.144248	0.629171	0.861489
1700120C14Rik	0.100606	0.346933	0.658021	0.878844
1700120K04Rik	0.851825	-0.457495	0.365604	0.61908
1700123M08Rik	0.0516447	0.249011	0.771318	0.942086
1700123O20Rik	3.59084	0.584911	0.0236952	0.0910908
1700124L16Rik	0.345024	0.835769	0.269565	0.506481
1700125H03Rik	-0.00910458	0.127512	0.899564	0.957194
1700128F08Rik	0.00865158	0.163024	0.833293	0.954543
1810008I18Rik	0.0330395	0.2118	0.833718	0.954543
1810009A15Rik	4.68774	1.17458	1.89588e-05	0.000369156
1810010D01Rik	0.806056	-1.38921	0.0191123	0.0776139
1810010H24Rik	0.561252	1.26823	0.146652	0.33457
1810011H11Rik	0.797859	1.74144	0.0164425	0.0695139
1810011O10Rik	7.85813	-0.106561	0.825326	0.954543
1810013L24Rik	3.97619	0.04338	0.952856	0.996602
1810014B01Rik	0.507393	-0.427924	0.214218	0.434688
1810019D21Rik	1.88019	1.07974	0.0596199	0.176801
1810020O05Rik	0.0375762	0.220874	0.771623	0.942086
1810021B22Rik	0.127749	0.365542	0.658375	0.878844
1810022K09Rik	6.44063	0.39633	0.214508	0.434726
1810026B05Rik	2.25235	-0.351568	0.280467	0.520641
1810026J23Rik	3.92997	0.543997	0.111461	0.276645
1810030O07Rik	3.37392	0.866856	0.00231871	0.0160321
1810032O08Rik	4.37816	0.762494	0.0163679	0.0693078
1810034E14Rik	-0.00796758	0.129786	0.899564	0.957194
1810037I17Rik	5.32141	0.969441	7.35351e-07	2.64216e-05
1810041H14Rik	0.225001	0.245952	0.929185	0.978599
1810043G02Rik	3.5561	-0.284318	0.522197	0.773353
1810043H04Rik	4.58469	1.44253	0.000200671	0.0024106
1810044D09Rik	2.10045	-0.44292	0.418047	0.675638
1810055G02Rik	3.4751	1.48897	0.0002853	0.00320883
1810058I24Rik	4.71374	0.96561	0.000287782	0.00323221
1810062G17Rik	0.538016	1.19088	0.0806161	0.219268
1810065E05Rik	0.143471	0.205232	0.710579	0.913062
2010001A14Rik	1.05496	0.527425	0.23166	0.458974
2010003K11Rik	0.226326	-0.36553	0.557513	0.805947
2010005H15Rik	0.828254	1.80223	0.0489658	0.153971
2010010A06Rik	0.023568	0.192857	0.833751	0.954543
2010012O05Rik	1.68402	0.362758	0.459758	0.71778
2010016I18Rik	0.00871686	0.163155	0.833693	0.954543
2010107E04Rik	7.33441	-0.247708	0.259345	0.493349
2010107G23Rik	1.94313	-0.801524	0.0627494	0.182874
2010111I01Rik	4.46836	1.0182	0.00263407	0.0177012
2010204K13Rik	1.39707	2.60812	0.000345727	0.00373417
2010300C02Rik	3.25541	-0.99525	0.103442	0.262772
2200002D01Rik	4.47451	1.55781	0.000564508	0.00545193
2210011C24Rik	0.0177113	0.181144	0.833892	0.954543
2210013O21Rik	4.0237	1.31065	1.41572e-05	0.000293772
2210015D19Rik	1.0357	0.636562	0.323084	0.571188
2210016F16Rik	2.88052	0.0607833	0.882144	0.957194
2210016L21Rik	3.67774	0.941675	0.0130307	0.0586235
2210018M11Rik	2.20633	0.438676	0.301124	0.545186
2210039B01Rik	1.48626	0.275724	0.438954	0.694928
2210404O09Rik	0.527341	0.749984	0.211392	0.431845
2210406O10Rik	0.0331166	0.211955	0.772487	0.942086
2210407C18Rik	2.42124	-1.13468	0.059651	0.176827
2210408F21Rik	1.45872	2.5428	0.000925476	0.0080173
2210408I21Rik	0.00591528	0.157552	0.833718	0.954543
2210416O15Rik	-0.00605746	0.133606	0.899564	0.957194
2210417A02Rik	0.0900273	0.325776	0.713484	0.913062
2300005B03Rik	0.000228592	0.146179	0.899564	0.957194
2300009A05Rik	2.89188	1.09585	0.00214979	0.0151504
2310001H17Rik	1.57234	0.677145	0.135431	0.316247
2310001K24Rik	0.007204	0.0727132	0.899564	0.957194
2310002F09Rik	0.0459234	0.237568	0.833892	0.954543
2310007B03Rik	1.44862	2.40925	0.00558103	0.0311013
2310009B15Rik	3.80973	1.07723	0.000588787	0.00561217
2310010G23Rik	0.159461	0.464643	0.607182	0.842953
2310010J17Rik	0.445113	0.698395	0.373673	0.627621
2310011J03Rik	3.43794	0.581162	0.0912325	0.240171
2310015A10Rik	0.327976	0.801673	0.283594	0.524203
2310022A10Rik	2.63985	1.1658	0.00182708	0.0134919
2310022B05Rik	3.83807	1.37951	0.000289281	0.00324678
2310030G06Rik	2.48549	0.681641	0.117255	0.285209
2310033P09Rik	3.55189	0.464087	0.161051	0.357616
2310034G01Rik	0.459536	1.03799	0.141688	0.326352
2310035C23Rik	2.91986	-0.4435	0.113394	0.279408
2310036O22Rik	6.60994	0.926749	0.000100988	0.00139316
2310039H08Rik	3.81093	0.403237	0.255977	0.489492
2310039L15Rik	2.0893	0.432026	0.279361	0.519428
2310040G24Rik	0.159266	0.464253	0.558118	0.805947
2310043L19Rik	-0.0063761	0.132969	0.899564	0.957194
2310045N01Rik	4.25024	0.729343	0.0964589	0.249513
2310047M10Rik	3.04087	0.519035	0.136051	0.317121
2310057M21Rik	1.94358	0.407592	0.444145	0.700358
2310061I04Rik	3.47736	0.560709	0.11157	0.276874
2310067B10Rik	3.43295	0.915478	0.0315062	0.112349
2310068J16Rik	0.0235866	0.118938	0.899564	0.957194
2410002F23Rik	4.57028	-0.141753	0.570646	0.814318
2410004B18Rik	3.98691	0.456095	0.0652629	0.188523
2410006H16Rik	7.11599	-0.605142	0.100109	0.25619
2410015M20Rik	5.72968	0.456197	0.166517	0.365808
2410016O06Rik	2.59166	-0.213753	0.628971	0.861435
2410017I17Rik	-0.0128259	0.12007	0.899564	0.957194
2410018L13Rik	3.2665	0.884861	0.0182779	0.0750255
2410089E03Rik	1.50709	1.17813	0.0327461	0.11539
2410127L17Rik	3.50622	0.454241	0.135705	0.316657
2410131K14Rik	2.72808	0.857317	0.0134108	0.0596983
2410141K09Rik	0.0973293	0.34038	0.656682	0.878844
2500002B13Rik	1.22417	0.475544	0.325179	0.573202
2500004C02Rik	0.618141	1.07592	0.092127	0.241917
2510002D24Rik	3.28161	0.0630205	0.84099	0.957194
2510009E07Rik	1.19164	1.59726	0.0117677	0.054449
2510039O18Rik	4.91728	0.870904	0.0139194	0.0612997
2610001J05Rik	2.94812	1.63611	7.98575e-05	0.00116177
2610002M06Rik	1.53741	-0.101765	0.71581	0.913736
2610005L07Rik	4.72268	0.43163	0.260963	0.495195
2610008E11Rik	0.381699	0.563784	0.553535	0.80559
2610015P09Rik	1.00085	0.722098	0.317721	0.564669
2610020C07Rik	0.748474	-0.152717	0.797066	0.954543
2610020H08Rik	1.01326	0.699065	0.199484	0.414854
2610035D17Rik	2.02129	3.04144	0.00012002	0.00159177
2610042L04Rik	0.157145	0.460012	0.605877	0.842953
2610044O15Rik8	0.981774	0.863601	0.0696015	0.197494
2610203C22Rik	0.00867018	0.163062	0.899564	0.957194
2610206C17Rik	0.849404	0.022004	0.844983	0.957194
2610301B20Rik	1.70993	1.06067	0.0489818	0.153983
2610305D13Rik	0.045935	0.237591	0.773398	0.942086
2610306M01Rik	1.11337	0.971032	0.212006	0.432381
2610307P16Rik	2.0878	0.576525	0.215574	0.43616
2610316D01Rik	0.0974248	0.340571	0.710426	0.913062
2610318N02Rik	0.085528	0.316777	0.714879	0.913062
2610507B11Rik	5.03753	-0.193817	0.444479	0.700694
2610507I01Rik	0.435827	0.376292	0.648326	0.878269
2610524H06Rik	3.56893	1.8251	1.7451e-05	0.000346165
2610528A11Rik	2.2679	-0.376316	0.604795	0.842953
2610528J11Rik	3.6167	-0.425169	0.389278	0.646022
2700029M09Rik	4.20406	0.223541	0.434229	0.69092
2700038G22Rik	2.23449	1.24993	0.00239552	0.016416
2700046G09Rik	0.0149753	0.175672	0.833771	0.954543
2700049A03Rik	0.594581	0.279949	0.686514	0.901414
2700054A10Rik	0.0480949	0.241911	0.772473	0.942086
2700060E02Rik	5.45825	0.0645733	0.827426	0.954543
2700062C07Rik	2.82507	0.435714	0.166547	0.365825
2700069I18Rik	0.0317491	0.209219	0.832467	0.954543
2700081O15Rik	3.39242	0.682075	0.0839931	0.226371
2700094K13Rik	5.08519	1.46714	1.12868e-05	0.00024431
2700097O09Rik	1.64893	0.590215	0.180061	0.386725
2700099C18Rik	1.65995	0.113682	0.839779	0.957194
2810001G20Rik	2.36525	2.13257	0.00228712	0.0159013
2810002D19Rik	0.407287	0.960296	0.193337	0.40596
2810004N23Rik	4.05487	0.372837	0.20437	0.421822
2810006K23Rik	2.01357	1.10174	0.00574748	0.0318092
2810013P06Rik	1.45829	1.4564	0.00879748	0.0440175
2810021J22Rik	0.274284	0.569207	0.431422	0.689459
2810025M15Rik	3.29778	1.6569	1.58349e-05	0.000319905
2810029C07Rik	0.345746	0.569609	0.359985	0.613771
2810047C21Rik1	0.411883	-0.178924	0.87211	0.957194
2810403A07Rik	4.48506	0.746707	0.00168664	0.0126464
2810403D21Rik	0.145229	0.198318	0.712108	0.913062
2810408A11Rik	1.51913	-0.517473	0.229033	0.455259
2810408I11Rik	1.61146	0.657559	0.139568	0.323044
2810410L24Rik	0.362801	0.871324	0.287177	0.52797
2810417H13Rik	3.30543	1.21926	0.00255477	0.0172767
2810428I15Rik	5.52784	0.787469	0.0473593	0.150473
2810429I04Rik	0.0453637	0.236449	0.77144	0.942086
2810459M11Rik	0.639731	-0.719668	0.24043	0.469375
2810468N07Rik	2.10494	3.16413	0.000181096	0.00221523
2810474O19Rik	4.35864	0.306659	0.556702	0.805947
2900005J15Rik	0.391657	0.929035	0.274716	0.513525
2900009J06Rik	0.828639	0.342061	0.776915	0.943519
2900026A02Rik	3.76137	0.32058	0.366657	0.620274
2900041M22Rik	0.28716	0.720041	0.366482	0.620173
2900060B14Rik	0.48436	0.199814	0.892076	0.957194
2900076A07Rik	0.514829	1.17538	0.104403	0.264273
2900097C17Rik	5.50142	0.693131	0.00156751	0.011977
3000002C10Rik	3.87743	1.35788	0.000298974	0.00333228
3010001F23Rik	-0.00710428	0.131513	0.899564	0.957194
3010026O09Rik	0.81198	0.231695	0.728932	0.925339
3100003L05Rik	0.00173161	0.149185	0.833751	0.954543
3110001I22Rik	0.9677	0.213241	0.655487	0.878844
3110002H16Rik	3.36482	0.422469	0.131802	0.309982
3110009E18Rik	1.86571	0.548901	0.324217	0.5721
3110021A11Rik	0.143408	0.432536	0.564289	0.808407
3110021N24Rik	0.33082	0.699178	0.392533	0.649972
3110039I08Rik	1.75669	3.6591	2.07778e-05	0.000394103
3110040N11Rik	2.56725	0.372992	0.226829	0.451829
3110043O21Rik	2.85845	0.713464	0.0762464	0.2111
3110045C21Rik	0.0596506	0.265023	0.771623	0.942086
3110052M02Rik	0.133606	0.412933	0.713171	0.913062
3110056K07Rik	1.44966	0.589407	0.193382	0.406001
3110057O12Rik	0.189349	0.468795	0.558545	0.805947
3110062M04Rik	1.39237	1.7284	0.00377707	0.0233861
3110079O15Rik	2.82732	5.80035	1.10007e-05	0.000240058
3110082I17Rik	3.48725	1.56842	2.9043e-05	0.000515995
3110099E03Rik	0.0332517	0.212225	0.775769	0.942487
3300002I08Rik	0.268498	0.682718	0.401147	0.656761
3300005D01Rik	0.948934	2.04359	0.0281377	0.1032
3632451O06Rik	0.215282	0.576285	0.513044	0.767515
3830403N18Rik	0.155649	0.457019	0.565271	0.809276
3830406C13Rik	2.45184	-0.0582491	0.763054	0.942086
3930402G23Rik	0.0170148	0.179751	0.832467	0.954543
4631405J19Rik	0.0620782	0.269878	0.772029	0.942086
4632404H12Rik	0.19436	0.534442	0.472494	0.728521
4632415L05Rik	1.75418	0.728396	0.114214	0.280702
4632427E13Rik	0.464644	-0.00536149	0.736701	0.932621
4632428N05Rik	1.87949	3.35473	2.50077e-06	7.12142e-05
4732456N10Rik	0.574904	1.29553	0.180107	0.386725
4732471J01Rik	0.107561	0.360843	0.657963	0.878844
4732490B19Rik	0.0842415	0.314204	0.773432	0.942086
4732491K20Rik	-0.00977882	0.126164	0.899564	0.957194
4831440E17Rik	0.0219991	0.189719	0.833771	0.954543
4833415N18Rik	0.0488723	0.243466	0.771755	0.942086
4833417C18Rik	0.172022	0.363716	0.6572	0.878844
4833418N02Rik	0.206975	0.559672	0.515871	0.768527
4833419F23Rik	0.16914	0.484002	0.514989	0.768324
4833420G17Rik	3.28343	-0.201768	0.393229	0.650628
4833422C13Rik	0.227874	0.60147	0.467888	0.726023
4833423E24Rik	0.058748	0.263217	0.770432	0.942086
4833427F10Rik	0.063291	0.272303	0.771092	0.942086
4833439L19Rik	4.78402	0.351386	0.161523	0.358218
4921506M07Rik	0.7125	-0.711286	0.259145	0.493278
4921507P07Rik	0.122586	0.390893	0.656682	0.878844
4921524J17Rik	3.16173	1.03016	0.00465933	0.0272717
4921531C22Rik	0.116677	0.379075	0.605108	0.842953
4921536K21Rik	0.0409539	0.227629	0.835058	0.954543
4930402H24Rik	2.06524	1.65172	0.000241397	0.00280136
4930404I05Rik	0.382681	0.559897	0.336088	0.586092
4930412O13Rik	1.63668	-0.351907	0.565904	0.809383
4930413F20Rik	1.36539	-0.259295	0.581838	0.825631
4930413G21Rik	3.37899	0.263637	0.508261	0.765346
4930415O20Rik	0.68533	-0.702624	0.205603	0.423195
4930427A07Rik	2.07391	0.508676	0.169858	0.371623
4930430F08Rik	0.620547	0.939267	0.0945017	0.246435
4930431F12Rik	1.39235	1.11846	0.0437488	0.142323
4930431P03Rik	0.0257175	0.082631	0.899564	0.957194
4930432K21Rik	0.00881452	0.16335	0.833801	0.954543
4930433N12Rik	0.0701972	0.286116	0.712205	0.913062
4930444P10Rik	0.337895	-0.310792	0.685383	0.900591
4930451G09Rik	0.92146	-0.711332	0.0965103	0.249606
4930452B06Rik	0.833337	-0.486281	0.327497	0.576367
4930453N24Rik	3.67939	0.41058	0.0954048	0.248131
4930455C13Rik	1.9851	-0.111758	0.636062	0.868026
4930455G09Rik	0.114476	0.374674	0.607124	0.842953
4930461G14Rik	0.0934577	0.332637	0.659758	0.878844
4930467E23Rik	-0.00375556	0.13821	0.899564	0.957194
4930470H14Rik	3.62363	0.524145	0.385503	0.64123
4930473A02Rik	0.0388186	0.223359	0.833853	0.954543
4930480K23Rik	0.0758314	0.149898	0.772397	0.942086
4930486L24Rik	0.343233	0.832188	0.360682	0.614676
4930487H11Rik	0.0623832	0.270488	0.773168	0.942086
4930502E18Rik	-0.0111841	0.123353	0.899564	0.957194
4930503B20Rik	0.0556716	0.17312	0.775081	0.94243
4930503L19Rik	1.25517	2.65606	0.00149224	0.011517
4930504C09Rik	0.0990029	0.343727	0.658072	0.878844
4930506C21Rik	0.0822632	-0.0774051	0.899564	0.957194
4930511M06Rik	1.27237	0.520923	0.500663	0.757099
4930512M02Rik	0.777957	1.06746	0.223276	0.446301
4930513N10Rik	-0.0106603	0.124401	0.899564	0.957194
4930515G01Rik	-0.0115983	0.122525	0.899564	0.957194
4930519F09Rik	0.551231	0.79941	0.145543	0.332843
4930519G04Rik	0.211764	0.526924	0.510794	0.766715
4930520O04Rik	0.264727	0.467965	0.437524	0.693552
4930523C07Rik	4.03914	0.146501	0.791916	0.954543
4930526I15Rik	2.72953	-0.0059691	0.904383	0.960858
4930528D03Rik	-0.0123137	0.121094	0.899564	0.957194
4930533N22Rik	1.57626	0.9662	0.07007	0.198203
4930539E08Rik	0.546174	-1.00523	0.068308	0.194901
4930539J05Rik	1.19706	0.126581	0.84565	0.957194
4930539M17Rik	-0.0107734	0.124175	0.899564	0.957194
4930549G23Rik	0.102497	0.350715	0.712358	0.913062
4930550C14Rik	0.0304564	0.206634	0.771185	0.942086
4930555G01Rik	0.0379997	0.221721	0.772419	0.942086
4930556M19Rik	0.0894842	0.32469	0.772473	0.942086
4930557K07Rik	0.0650925	0.0108841	0.899564	0.957194
4930562F07Rik	3.25654	0.262562	0.655901	0.878844
4930565N06Rik	0.196919	0.483396	0.557295	0.805947
4930572O03Rik	0.05356	0.252841	0.769545	0.942086
4930577N17Rik	0.537432	0.592294	0.371216	0.625351
4930579G18Rik	0.261118	0.126111	0.658052	0.878844
4930579G24Rik	1.5483	1.31934	0.0146256	0.0637113
4930579K19Rik	-0.0112227	0.123276	0.899564	0.957194
4930581F22Rik	0.388855	0.808212	0.255702	0.489199
4930592A05Rik	0.949441	0.246242	0.861509	0.957194
4930594C11Rik	0.0241078	0.0888858	0.899564	0.957194
4930596I21Rik	-0.0136695	0.118382	0.899564	0.957194
4930599N23Rik	0.0131798	0.172081	0.899564	0.957194
4931406C07Rik	4.48888	1.48387	0.00863386	0.0433718
4931406P16Rik	3.43207	0.218379	0.483562	0.737909
4931414P19Rik	0.482414	0.692645	0.323872	0.571679
4931428F04Rik	1.67542	0.327892	0.678909	0.89472
4931440P22Rik	0.531749	1.20922	0.111752	0.277153
4932416H05Rik	0.0740544	0.29383	0.713469	0.913062
4932438A13Rik	2.31314	-0.127816	0.634697	0.866663
4932438H23Rik	-0.00214929	0.141423	0.899564	0.957194
4933402N22Rik	0.141196	0.428113	0.52495	0.775782
4933404O12Rik	0.706425	0.73803	0.336665	0.586417
4933405D12Rik	-0.00568609	0.134349	0.899564	0.957194
4933406C10Rik	-0.00797863	0.129764	0.899564	0.957194
4933407K13Rik	0.478284	1.10229	0.12224	0.29395
4933408B17Rik	0.0255618	0.196845	0.833293	0.954543
4933411K16Rik	0.129806	-0.172491	0.804166	0.954543
4933412E12Rik	1.09974	1.04293	0.0954315	0.248131
4933413J09Rik	0.487157	-0.700179	0.254611	0.487926
4933416M07Rik	2.65706	-0.976479	0.0230488	0.089612
4933427D14Rik	1.41867	0.617845	0.296739	0.539681
4933427E11Rik	0.0410682	0.227858	0.774114	0.942086
4933428G20Rik	0.31775	0.781222	0.395438	0.653006
4933430M04Rik	-0.010855	0.124011	0.899564	0.957194
4933431E20Rik	1.75786	2.15001	0.000952427	0.0082021
4933434E20Rik	4.4488	0.347657	0.140963	0.325289
4933439C10Rik	2.05246	0.543904	0.222953	0.445822
4933439K11Rik	0.0926012	0.330924	0.657884	0.878844
5031414D18Rik	0.0198955	0.185512	0.899564	0.957194
5031425E22Rik	2.52559	1.35569	0.000629348	0.00591801
5031425F14Rik	-0.00871764	0.128286	0.899564	0.957194
5031434O11Rik	0.261798	0.124872	0.868054	0.957194
5031439G07Rik	4.5849	0.419174	0.175018	0.379126
5033406O09Rik	0.142417	0.430556	0.559002	0.805947
5330417C22Rik	2.10033	-0.470936	0.545669	0.798977
5330426P16Rik	0.907002	1.02421	0.0796315	0.217436
5430402O13Rik	-0.0118493	0.122023	0.899564	0.957194
5430403N17Rik	-0.0042777	0.137166	0.899564	0.957194
5430405H02Rik	2.94485	0.908073	0.00916301	0.0453101
5430416N02Rik	3.87795	0.288337	0.282366	0.522452
5430416O09Rik	0.229544	0.60481	0.433595	0.690395
5430419D17Rik	0.910016	-1.41138	0.0168891	0.0708239
5430421F17Rik	0.0472174	0.240156	0.832467	0.954543
5430427O19Rik	-0.0130665	0.119588	0.899564	0.957194
5430431A17Rik	0.0149753	0.168422	0.833293	0.954543
5430437J10Rik	0.262109	0.66994	0.380114	0.635608
5430440P10Rik	0.0105724	0.166866	0.833718	0.954543
5530601H04Rik	0.271358	0.67433	0.364886	0.618504
5730408K05Rik	2.7032	1.21063	0.0131573	0.0590278
5730409E04Rik	1.43841	1.12979	0.0569056	0.17109
5730455P16Rik	1.04842	0.799283	0.148626	0.337444
5730457N03Rik	0.120213	0.386146	0.610029	0.843646
5730480H06Rik	0.114248	0.374218	0.606169	0.842953
5730507C01Rik	3.19	1.17105	0.0213745	0.0848901
5730508B09Rik	2.0156	0.473277	0.221441	0.443849
5730559C18Rik	3.35142	2.93855	1.93716e-09	1.69091e-07
5830415F09Rik	1.38334	0.0985876	0.855616	0.957194
5830416P10Rik	0.263968	0.649592	0.410345	0.666655
5830417I10Rik	1.27716	0.102405	0.841186	0.957194
5830428M24Rik	0.0277698	0.156383	0.835058	0.954543
5830432E09Rik	0.0647184	0.275158	0.769181	0.942086
5830454E08Rik	0.0755823	0.296886	0.713424	0.913062
5930412G12Rik	0.167032	-0.000319351	0.943765	0.989478
5930430L01Rik	0.255592	0.656906	0.47034	0.727197
6030408B16Rik	-0.0141118	0.117498	0.899564	0.957194
6030419C18Rik	0.917219	1.98016	0.0359407	0.123075
6030440G07Rik	0.0760373	0.190792	0.772587	0.942086
6030458C11Rik	2.12222	1.36904	0.00200728	0.014431
6230400D17Rik	0.0573584	0.260438	0.774504	0.942086
6330403K07Rik	0.0324453	0.210612	0.771553	0.942086
6330408A02Rik	0.499956	0.78621	0.295097	0.537669
6330415G19Rik	-0.0085463	0.128629	0.899564	0.957194
6330416G13Rik	1.53491	1.22645	0.035281	0.121338
6330418K02Rik	0.012332	0.170385	0.899564	0.957194
6430548M08Rik	2.31843	-0.899902	0.0714702	0.201207
6430550D23Rik	-0.0109086	0.123904	0.899564	0.957194
6430562O15Rik	0.070773	0.287267	0.772439	0.942086
6430571L13Rik	0.0224594	0.060091	0.899564	0.957194
6430573F11Rik	0.325104	-0.0670797	0.813368	0.954543
6430706D22Rik	3.02383	1.69055	6.61327e-07	2.43614e-05
6530402F18Rik	0.166745	0.479211	0.514515	0.768279
6530403H02Rik	1.37172	0.619541	0.297614	0.540966
6720489N17Rik	0.139026	0.423772	0.658403	0.878844
6820431F20Rik	6.11288	0.261457	0.509298	0.766219
8030462N17Rik	2.53872	0.26806	0.568898	0.812184
8430408G22Rik	3.65881	2.55	0.000237748	0.00276701
8430419L09Rik	3.19905	-0.251677	0.649725	0.878844
8430423G03Rik	0.0276059	0.200933	0.772516	0.942086
8430426J06Rik	0.140591	0.323945	0.655141	0.878844
8430429K09Rik	0.536818	1.02422	0.103915	0.26337
8430430B14Rik	0.135347	-0.0743696	0.877525	0.957194
9030025P20Rik	1.58954	1.48738	0.00606784	0.0332046
9030617O03Rik	0.212871	0.571463	0.434623	0.691007
9030624G23Rik	3.02936	0.465201	0.247587	0.478634
9030624J02Rik	3.51473	0.226557	0.369605	0.623881
9030625G05Rik	-0.0123078	0.121106	0.899564	0.957194
9130008F23Rik	1.68102	-0.319663	0.422993	0.680935
9130011E15Rik	2.15917	0.204719	0.503692	0.760034
9130019O22Rik	0.313917	0.26602	0.864541	0.957194
9130023H24Rik	0.0433278	0.232377	0.833801	0.954543
9130024F11Rik	0.011507	0.168735	0.899564	0.957194
9130221H12Rik	3.2827	0.580505	0.0548368	0.166785
9130230L23Rik	0.125081	-0.163042	0.811562	0.954543
9130401M01Rik	4.17423	1.20299	7.73624e-06	0.000180124
9130409J20Rik	0.107302	-0.0983913	0.899564	0.957194
9230102O04Rik	1.15219	-1.00373	0.0839943	0.226371
9230110C19Rik	1.03158	2.15409	0.00300392	0.0196305
9230114K14Rik	-0.0140241	0.117673	0.899564	0.957194
9230117E06Rik	0.0255665	0.196854	0.833293	0.954543
9330020H09Rik	-0.00270021	0.103176	0.899564	0.957194
9330102E08Rik	0.0357496	0.217221	0.833853	0.954543
9330133O14Rik	1.08868	-0.261436	0.607533	0.842953
9330136K24Rik	0.310693	0.556626	0.431992	0.6895
9330151L19Rik	0.923592	1.74911	0.00941191	0.0462702
9330159F19Rik	0.0317468	0.209215	0.833718	0.954543
9330159M07Rik	0.0587717	0.263265	0.771454	0.942086
9330162012Rik	0.506715	-0.404589	0.379512	0.634865
9330175E14Rik	-0.00600165	0.133718	0.899564	0.957194
9330182L06Rik	0.171959	0.48964	0.520644	0.771558
9330188P03Rik	2.38841	3.05594	9.8598e-06	0.000219412
9430015G10Rik	2.45556	0.676486	0.0509725	0.158258
9430016H08Rik	3.87269	0.230149	0.287168	0.52797
9430020K01Rik	1.51917	1.24361	0.0607496	0.178873
9430021M05Rik	0.0642292	0.27418	0.713377	0.913062
9430037G07Rik	0.114044	0.37381	0.606806	0.842953
9430038I01Rik	1.93761	0.350174	0.433351	0.690395
9430078K24Rik	0.0132196	0.060682	0.899564	0.957194
9430083A17Rik	0.0443585	0.234438	0.772473	0.942086
9430091E24Rik	0.0673222	0.202656	0.772574	0.942086
9530026F06Rik	0.0962085	0.338138	0.714095	0.913062
9530026P05Rik	0.157232	0.199519	0.658415	0.878844
9530027J09Rik	1.25623	-0.423182	0.352039	0.604194
9530052E02Rik	0.803652	-0.0553494	0.833852	0.954543
9530053A07Rik	1.91296	-2.86314	4.21274e-06	0.000108779
9530062K07Rik	-0.00274214	0.140237	0.899564	0.957194
9530068E07Rik	5.78984	0.820294	0.000333512	0.00363648
9530077C05Rik	0.0469953	0.239712	0.770482	0.942086
9530082P21Rik	1.91989	1.83981	0.000191907	0.0023227
9530091C08Rik	-0.00407333	0.137575	0.899564	0.957194
9630028I04Rik	-0.00482145	0.136078	0.899564	0.957194
9830147E19Rik	0.226344	0.59841	0.476384	0.731473
9830166K06Rik	0.0819019	0.309525	0.771185	0.942086
9930012K11Rik	0.226445	0.598612	0.510654	0.766715
9930014A18Rik	1.77055	0.179037	0.770046	0.942086
9930021J03Rik	2.35128	0.545984	0.183706	0.392251
9930104L06Rik	0.596323	1.04811	0.107424	0.269668
9930111J21Rik1	0.0821703	0.310062	0.773004	0.942086
9930111J21Rik2	0.000914671	0.147551	0.899564	0.957194
a	9.2097	-0.378657	0.643831	0.874655
A130010J15Rik	1.0728	1.27379	0.0198794	0.0801009
A130077B15Rik	3.70199	0.436862	0.223034	0.445929
A230020J21Rik	2.98518	-1.38525	7.66294e-05	0.00112397
A230046K03Rik	2.78568	0.351879	0.306035	0.550972
A230050P20Rik	2.87379	0.959971	0.0132371	0.0592204
A230065H16Rik	0.927268	2.00026	0.0464311	0.148308
A230072C01Rik	1.63345	0.548913	0.206534	0.424894
A230103J11Rik	1.34863	0.72368	0.250854	0.483553
A330032B11Rik	0.146195	0.438112	0.655525	0.878844
A330033J07Rik	-0.0133904	0.11894	0.899564	0.957194
A330048O09Rik	0.0916303	0.328982	0.712332	0.913062
A330049N07Rik	0.618346	-0.0385423	0.850586	0.957194
A330069E16Rik	1.2905	1.45007	0.00920102	0.0454
A330074K22Rik	0.211649	0.56902	0.406356	0.662049
A330102I10Rik	-0.00160993	0.142501	0.899564	0.957194
A3galt2	0.0532851	0.138594	0.83285	0.954543
A430005L14Rik	3.59971	0.82161	0.012931	0.0583056
A430033K04Rik	1.0106	1.40895	0.00907084	0.045027
A430046D13Rik	0.741947	0.70146	0.190742	0.402299
A430078G23Rik	0.757767	1.01679	0.0584728	0.174301
A430088P11Rik	0.129645	0.405012	0.714615	0.913062
A430105I19Rik	0.665542	1.47681	0.0485227	0.152988
A4galt	1.55343	1.78041	0.0101142	0.0487676
A530013C23Rik	0.0349923	0.215706	0.77155	0.942086
A530032D15Rik	0.926218	0.102646	0.771141	0.942086
A530064D06Rik	0.100306	0.346334	0.714128	0.913062
A530088E08Rik	0.00901056	0.163742	0.834917	0.954543
A630001G21Rik	0.678923	1.48358	0.0396498	0.132615
A630023A22Rik	0.169777	0.400923	0.5602	0.80604
A630033H20Rik	0.0864228	0.318567	0.771205	0.942086
A630066F11Rik	0.037166	0.220053	0.772453	0.942086
A630072M18Rik	0.539474	0.929425	0.110931	0.2758
A630075F10Rik	-0.0134895	0.118742	0.899564	0.957194
A630077J23Rik	0.618847	1.38342	0.0759445	0.210413
A630089N07Rik	3.05115	1.13737	0.0266183	0.0990936
A630095E13Rik	0.184943	0.515607	0.525722	0.776568
A630095N17Rik	-0.0116094	0.122503	0.899564	0.957194
A730008H23Rik	1.50681	0.467324	0.268035	0.504383
A730017L22Rik	1.58275	0.957198	0.0378636	0.128162
A730036I17Rik	0.204142	0.554005	0.492341	0.747557
A730085K08Rik	0.193586	-0.149832	0.611225	0.844463
A730090H04Rik	0.421251	0.988223	0.206622	0.424965
A830010M20Rik	-0.00682789	0.132066	0.899564	0.957194
A830052D11Rik	-0.0116507	0.12242	0.899564	0.957194
A830080D01Rik	2.16615	0.397683	0.33248	0.582003
A830082K12Rik	0.032229	0.210179	0.832851	0.954543
A930001C03Rik	-0.0135377	0.118646	0.899564	0.957194
A930004D18Rik	0.195786	0.537293	0.472361	0.728498
A930005H10Rik	2.42847	0.0433132	0.856726	0.957194
A930012L18Rik	0.199786	0.211952	0.610014	0.843646
A930013F10Rik	1.71658	-0.379824	0.263789	0.498437
A930015D03Rik	2.56977	0.367774	0.26504	0.500331
A930016O22Rik	0.193772	0.354829	0.712316	0.913062
A930024E05Rik	0.0359866	0.217694	0.833771	0.954543
AA388235	1.24843	-0.348069	0.581824	0.825631
AA413626	0.0297707	0.205263	0.833771	0.954543
AA414768	0.466063	1.07785	0.173387	0.376677
AA415398	0.0348454	0.215412	0.832467	0.954543
AA465934	4.59295	1.28755	5.66469e-05	0.000885024
AA467197	2.82216	5.79004	1.01782e-09	9.84774e-08
AA474331	0.931412	0.227123	0.697863	0.912369
Aaas	3.39803	1.17877	0.000396768	0.00415687
Aacs	3.63301	0.659239	0.113308	0.279372
Aadac	0.301966	0.749652	0.324669	0.572694
Aaed1	4.18387	0.193025	0.4775	0.732222
Aagab	3.18423	0.27688	0.319947	0.567307
Aak1	2.13269	1.18138	0.0115496	0.053721
Aamdc	3.16287	0.089851	0.883522	0.957194
Aamp	6.42252	0.557358	0.0350598	0.12081
Aar2	3.01188	0.237001	0.592792	0.835997
Aard	0.22805	0.601821	0.458864	0.716628
Aars	5.2417	0.317232	0.368359	0.622301
Aars2	2.08096	0.441219	0.278452	0.518578
Aarsd1	3.99388	0.215985	0.549712	0.802483
Aasdh	0.65454	0.792672	0.223683	0.446949
Aasdhppt	2.64466	0.282899	0.261501	0.49598
Aass	0.840033	-0.012523	0.791415	0.954543
Aatf	3.75806	-0.235075	0.377704	0.63283
Aatk	0.777938	1.7016	0.0486043	0.153135
AB124611	1.03342	1.85958	0.00612577	0.0334418
Abat	0.202174	0.550068	0.511124	0.766853
Abca1	2.62408	1.8065	0.00171948	0.012833
Abca12	0.18208	0.509881	0.559137	0.805947
Abca13	0.0069833	0.159688	0.834785	0.954543
Abca2	2.92182	0.373128	0.237465	0.465908
Abca3	3.70433	-0.256485	0.466813	0.724884
Abca5	0.861316	0.336942	0.633215	0.865256
Abca6	-0.00755294	0.130615	0.899564	0.957194
Abca7	1.56496	1.33609	0.00995462	0.0481135
Abca8a	0.0672756	0.280272	0.712818	0.913062
Abca8b	0.103621	0.352964	0.656418	0.878844
Abca9	0.250373	0.646466	0.468499	0.726379
Abcb10	2.35034	0.514008	0.118544	0.287344
Abcb1a	0.821031	1.78778	0.0661404	0.190475
Abcb4	0.207538	0.560798	0.478417	0.732565
Abcb6	2.66108	0.013953	0.904692	0.961002
Abcb7	2.32419	-0.130624	0.805747	0.954543
Abcb8	3.26419	-0.438717	0.179225	0.385604
Abcb9	1.59868	-0.219506	0.528751	0.779895
Abcc1	2.85331	2.56432	5.79885e-08	3.12535e-06
Abcc10	1.52077	0.0731055	0.924017	0.974721
Abcc3	1.55656	1.26259	0.0323164	0.114325
Abcc4	0.791658	1.72904	0.024704	0.093919
Abcc5	1.43817	2.1229	0.00523247	0.0297166
Abcc9	0.773918	1.69356	0.0233696	0.0902911
Abcd1	2.54399	0.538131	0.12984	0.306942
Abcd2	0.084158	0.314037	0.664105	0.881576
Abcd3	4.96744	-1.11604	4.2207e-05	0.000698065
Abcd4	2.1892	0.0594482	0.877961	0.957194
Abce1	4.92391	0.113736	0.77174	0.942086
Abcf1	5.61545	-0.094559	0.663062	0.880993
Abcf2	4.74335	0.716273	0.00824772	0.0418769
Abcf3	3.47696	0.189009	0.505174	0.761555
Abcg1	2.19804	2.70477	6.88298e-06	0.00016329
Abcg2	3.80442	-1.70022	0.000172908	0.0021345
Abcg3	0.0229812	0.191684	0.833853	0.954543
Abhd1	0.811569	-0.741751	0.120833	0.291397
Abhd10	1.62172	0.954181	0.0299026	0.107876
Abhd11	5.60068	-0.236322	0.35309	0.60542
Abhd11os	2.84579	-0.722703	0.131152	0.309132
Abhd12	4.58692	0.574579	0.0628864	0.183074
Abhd13	2.93035	0.558896	0.105548	0.266459
Abhd14a	3.18345	-0.348914	0.294124	0.536382
Abhd14b	4.06662	-1.01528	0.00235571	0.0161896
Abhd15	0.115694	0.37711	0.606844	0.842953
Abhd16a	4.37922	0.199601	0.553077	0.805566
Abhd17a	5.33073	0.266711	0.388587	0.645074
Abhd17b	3.87272	0.0543872	0.837154	0.955413
Abhd17c	5.13092	-1.39882	1.30158e-08	8.56749e-07
Abhd2	6.11211	-0.823866	0.045853	0.147025
Abhd3	0.257409	0.66054	0.433831	0.690629
Abhd4	4.79896	0.175265	0.597711	0.840248
Abhd5	4.66184	-1.6722	3.11335e-07	1.28544e-05
Abhd6	1.56026	1.12123	0.0445947	0.144112
Abhd8	2.88161	2.52616	6.04002e-07	2.25851e-05
Abi1	5.02503	0.18255	0.494914	0.750384
Abi2	2.05669	1.23059	0.0100867	0.0486638
Abi3	1.10711	2.35994	0.00335072	0.0213555
Abi3bp	0.763429	1.67258	0.0511465	0.158431
Abl1	4.49757	0.338961	0.125543	0.29965
Abl2	3.68956	1.0207	0.0404848	0.134539
Ablim1	1.82305	1.44801	0.0165486	0.0697969
Ablim2	-0.0090383	0.127645	0.899564	0.957194
Ablim3	-0.000622042	0.144477	0.899564	0.957194
Abr	3.4389	0.948084	0.014671	0.0638395
Abracl	5.2825	0.260097	0.452997	0.71009
Abt1	2.90846	0.21701	0.424128	0.682147
Abtb1	3.37609	0.965011	0.0436277	0.142217
Abtb2	4.35157	-0.681844	0.0558503	0.168929
Acaa1a	5.22306	-0.402151	0.121793	0.293314
Acaa1b	3.67106	-1.27074	3.23879e-07	1.3338e-05
Acaa2	5.726	-0.384076	0.255136	0.48864
Acaca	3.86449	-1.8594	1.95066e-09	1.69349e-07
Acacb	0.783033	-1.16706	0.0157373	0.0672046
Acad10	1.21071	0.861977	0.19657	0.410441
Acad11	2.01231	0.121725	0.778999	0.94562
Acad12	0.589845	0.744897	0.244148	0.473984
Acad8	2.51541	-0.141678	0.777845	0.944505
Acad9	4.33449	-1.16582	1.00001e-05	0.00022184
Acadl	6.39413	0.350966	0.160822	0.357355
Acadm	4.94323	-0.393438	0.0663923	0.190921
Acads	4.68003	-0.115151	0.706391	0.913062
Acadsb	3.69252	0.165046	0.696801	0.911604
Acadvl	5.4911	-0.832618	0.0032323	0.0207407
Acan	1.40308	2.95188	0.00429809	0.0257389
Acap1	1.86059	3.04834	0.000205284	0.0024556
Acap2	3.96068	-0.591299	0.0243845	0.09307
Acap3	3.32101	0.424871	0.129526	0.306425
Acat1	4.33108	-0.648575	0.0481624	0.152181
Acat2	3.34624	0.434553	0.153923	0.345854
Acat3	3.8232	0.340915	0.215233	0.435659
Acbd3	4.52003	0.245126	0.378627	0.633913
Acbd4	3.01773	0.974469	0.0436848	0.14223
Acbd5	3.22274	0.283432	0.364054	0.617606
Acbd6	5.28495	0.120759	0.642493	0.873684
Acbd7	1.09313	-2.03585	1.31877e-05	0.000277962
Accs	0.723878	0.793131	0.174255	0.377856
Accsl	-0.0133276	0.119066	0.899564	0.957194
Acd	3.96772	0.417183	0.189131	0.400374
Ace	4.47162	-0.601702	0.128503	0.305038
Acer1	0.00495594	0.155633	0.899564	0.957194
Acer2	2.18981	0.404221	0.421366	0.679542
Acer3	2.26938	0.422369	0.314174	0.560162
Ache	0.433253	0.813096	0.254668	0.487977
Acin1	5.72298	0.192952	0.326795	0.575458
Ackr1	1.44573	-0.414377	0.562223	0.806996
Ackr2	0.00214522	0.150012	0.834917	0.954543
Ackr3	3.61871	2.65126	0.000107463	0.00145897
Ackr4	0.0442712	0.234264	0.769545	0.942086
Acly	6.47421	-1.41785	0.000100178	0.00138584
Acmsd	-0.0129132	0.119895	0.899564	0.957194
Aco1	4.42492	-0.439395	0.158733	0.353986
Aco2	6.31197	0.0720171	0.742981	0.93791
Acot1	6.37537	-3.30596	1.53892e-06	4.82746e-05
Acot10	-0.0103293	0.125063	0.899564	0.957194
Acot11	0.144851	0.435424	0.602904	0.842953
Acot13	4.75475	0.0915916	0.72207	0.918514
Acot2	3.62406	-2.51391	2.75977e-08	1.6601e-06
Acot3	0.588494	-0.921879	0.0450054	0.14503
Acot4	0.743433	-1.15645	0.0152419	0.0655247
Acot5	2.94181	-3.15832	1.65604e-12	3.74616e-10
Acot6	2.06009	-2.51043	3.08815e-11	4.42846e-09
Acot7	3.86027	3.92639	3.99153e-19	2.068e-16
Acot8	3.4724	0.352849	0.172628	0.375536
Acot9	4.46733	0.597031	0.0842666	0.226779
Acox1	5.00195	0.52466	0.128298	0.304641
Acox2	0.819421	1.7531	0.0364955	0.124586
Acox3	2.11926	0.875245	0.0371665	0.126361
Acoxl	0.058956	0.263633	0.771623	0.942086
Acp1	3.76988	0.540877	0.0627905	0.18296
Acp2	2.26731	1.56581	0.000765806	0.00686745
Acp6	4.14357	0.332409	0.330098	0.579485
Acpp	1.41089	2.83718	0.000661311	0.00616439
Acrbp	2.3159	1.46658	0.0026968	0.0180322
Acsbg1	2.00864	1.57776	0.0579022	0.173243
Acsf2	3.44707	0.729984	0.0842415	0.226779
Acsf3	3.109	-0.447393	0.192217	0.404402
Acsl1	5.07529	-4.09091	2.33706e-29	4.17061e-26
Acsl3	4.69355	-0.210147	0.478805	0.732809
Acsl4	5.11947	0.567396	0.144811	0.331548
Acsl5	4.78314	0.54542	0.0434428	0.141672
Acsl6	0.136875	0.41947	0.604439	0.842953
Acss1	3.60388	-1.52351	0.00152825	0.0117441
Acss2	1.95968	-0.560858	0.139115	0.322089
Acta2	4.26078	3.41623	1.96956e-07	8.78696e-06
Actb	10.3948	0.442502	0.0304021	0.109222
Actg1	11.3142	-0.220503	0.522277	0.7734
Actl6a	4.8337	0.13972	0.583936	0.827611
Actn1	5.79835	1.13745	0.0107887	0.0511607
Actn2	0.0421133	0.229948	0.771367	0.942086
Actn3	0.303045	0.751812	0.314717	0.560634
Actn4	8.10266	0.287731	0.379049	0.634356
Actr10	3.28363	0.619288	0.0274683	0.101581
Actr1a	5.58602	0.655226	0.0076452	0.0396351
Actr1b	5.29269	0.77058	0.00245736	0.0167142
Actr2	5.90713	0.233515	0.468891	0.726447
Actr3	6.85585	0.469483	0.0405977	0.134774
Actr3b	0.701534	0.0525676	0.912204	0.966268
Actr5	2.07954	0.494055	0.155549	0.34863
Actr6	0.91649	1.03417	0.109336	0.273356
Actr8	3.0734	0.814619	0.0165302	0.0697378
Acvr1	4.19706	0.567469	0.0368878	0.12568
Acvr1b	3.55262	0.291251	0.370392	0.624553
Acvr2a	1.98283	0.161824	0.835655	0.954543
Acvr2b	0.586067	0.110086	0.829151	0.954543
Acy1	3.61165	0.0936847	0.829356	0.954543
Acy3	1.74699	1.73885	0.00213341	0.0150548
Acyp1	3.04797	-0.132568	0.603579	0.842953
Acyp2	2.75149	-0.523182	0.103466	0.262772
Ada	3.44913	-0.710728	0.234932	0.462691
Adal	1.10854	0.130005	0.577994	0.821955
Adam10	4.87087	0.127792	0.725461	0.921733
Adam11	0.0532134	0.252148	0.771593	0.942086
Adam15	4.47955	1.72731	5.95893e-07	2.25851e-05
Adam17	3.77525	0.680191	0.0354573	0.121788
Adam19	1.22618	2.18951	0.00148323	0.011464
Adam1a	0.200646	0.547013	0.39915	0.654892
Adam22	0.123136	0.391994	0.655594	0.878844
Adam23	0.0961687	0.338059	0.711513	0.913062
Adam33	0.0448319	0.235385	0.715589	0.913526
Adam5	-0.00517249	0.135376	0.899564	0.957194
Adam8	3.40003	2.04328	0.00152765	0.0117441
Adam9	4.74328	0.533744	0.256689	0.490386
Adamdec1	0.0249301	0.195581	0.833892	0.954543
Adamts1	3.92447	3.8966	2.11913e-07	9.21643e-06
Adamts10	2.59219	2.27246	7.82281e-06	0.000181827
Adamts12	0.818662	1.78305	0.0295696	0.107036
Adamts13	4.58944	-0.380002	0.332201	0.581841
Adamts14	1.0863	2.31831	0.00916968	0.0453291
Adamts15	1.66496	1.35543	0.0307738	0.110301
Adamts16	0.124471	0.394663	0.656838	0.878844
Adamts17	0.148343	0.0174821	0.874888	0.957194
Adamts18	0.43186	1.00944	0.176382	0.380865
Adamts2	1.68099	3.5077	2.50707e-06	7.12673e-05
Adamts20	0.00633733	0.158396	0.899564	0.957194
Adamts3	0.675311	-0.352588	0.410624	0.666907
Adamts4	3.08197	3.21639	1.0283e-08	7.05144e-07
Adamts5	0.976162	0.718252	0.285755	0.526479
Adamts6	0.282773	0.711267	0.365156	0.618713
Adamts7	1.65521	3.44092	2.99937e-05	0.000526479
Adamts8	1.34331	-0.2374	0.877984	0.957194
Adamts9	1.40875	1.55164	0.00824544	0.0418769
Adamtsl1	0.0403564	0.226434	0.769181	0.942086
Adamtsl2	0.137029	0.419779	0.519291	0.770813
Adamtsl3	0.407195	0.960112	0.18783	0.398335
Adamtsl4	2.45156	1.32079	0.0460601	0.147512
Adamtsl5	0.326222	0.798165	0.360222	0.614078
Adap1	1.05277	1.38272	0.0658431	0.189795
Adap2	1.04264	1.58261	0.0180423	0.0744456
Adar	3.32614	0.160833	0.623857	0.85639
Adarb1	1.17026	2.11238	0.00337862	0.0214822
Adarb2	2.1302	0.0474762	0.905108	0.961184
Adat1	0.363482	0.810898	0.25759	0.491406
Adat2	2.03764	0.0515008	0.868357	0.957194
Adat3	2.20368	-0.176598	0.647115	0.877147
Adck1	2.10883	-0.0864391	0.840424	0.957194
Adck2	2.08414	0.0810256	0.796368	0.954543
Adck3	2.44708	-0.526742	0.34064	0.590389
Adck4	3.72926	-0.539389	0.053177	0.163085
Adck5	3.37458	0.391116	0.268816	0.505438
Adcy1	0.234709	0.61514	0.483153	0.737435
Adcy2	0.0900947	0.325911	0.65751	0.878844
Adcy3	1.18486	2.51545	0.00315949	0.0203794
Adcy4	0.416913	0.979548	0.174614	0.378523
Adcy5	0.386163	-0.655089	0.351618	0.603994
Adcy6	4.02374	0.523459	0.0343222	0.119163
Adcy7	1.81841	3.61406	7.85637e-07	2.78733e-05
Adcy8	0.693533	1.53279	0.0461301	0.147707
Adcy9	1.33123	0.475425	0.482785	0.737273
Add1	4.76249	1.26947	1.37747e-05	0.000288066
Add2	0.441636	1.02899	0.231759	0.458974
Add3	3.94293	0.940674	0.0684471	0.195171
Adgra2	3.0231	1.55857	0.000278493	0.00314992
Adgra3	1.44454	3.03479	0.00115693	0.00949485
Adgrb1	0.00301209	0.151746	0.899564	0.957194
Adgrb2	0.23661	0.618941	0.47501	0.730348
Adgrd1	0.271917	0.689556	0.397468	0.653935
Adgre1	2.2782	2.75309	0.000212292	0.00252377
Adgrf1	0.548053	0.410312	0.46612	0.724229
Adgrf2	-0.0116409	0.12244	0.899564	0.957194
Adgrf3	0.547989	-1.00886	0.0681938	0.194713
Adgrf4	0.0319172	0.209556	0.83285	0.954543
Adgrf5	1.20904	2.48282	0.00158792	0.0120903
Adgrg1	4.36528	-0.0890322	0.871288	0.957194
Adgrg2	1.78551	0.919697	0.11686	0.284809
Adgrg3	1.54918	-0.252682	0.460978	0.719115
Adgrg5	0.523206	1.19213	0.109522	0.273595
Adgrg6	1.63801	0.421952	0.547994	0.800707
Adgrg7	0.0532945	0.25231	0.770643	0.942086
Adgrl1	2.02655	2.19227	0.000825254	0.00727464
Adgrl2	3.68375	0.76596	0.0218587	0.086386
Adgrl3	1.86572	0.771785	0.200504	0.416005
Adgrl4	0.565383	1.27649	0.112755	0.278909
Adh1	0.0852056	0.316132	0.657917	0.878844
Adh5	5.42958	0.294664	0.243463	0.473396
Adh7	0.61893	0.538802	0.598308	0.840866
Adhfe1	0.23177	-0.374333	0.554311	0.805947
Adi1	4.22718	-0.122696	0.650328	0.878844
Adig	2.56308	-2.64138	1.08413e-11	1.81378e-09
Adipoq	0.0347277	0.215177	0.833853	0.954543
Adipor1	5.84775	0.647527	0.00210401	0.0149128
Adipor2	4.53026	0.638915	0.0095878	0.0468766
Adk	4.9844	-0.326436	0.448905	0.705053
Adm	3.59857	2.51178	6.5111e-05	0.000987485
Adm2	0.909279	0.234557	0.631383	0.863474
Adnp	2.81479	0.150923	0.653292	0.878844
Adnp2	2.654	0.670605	0.0338271	0.118005
Ado	2.6322	0.154937	0.767364	0.942086
Adora1	0.416269	0.568765	0.332339	0.581892
Adora2a	0.347299	0.840319	0.306211	0.5512
Adora2b	0.5985	1.20694	0.0933229	0.244154
Adpgk	3.13147	0.767999	0.0499631	0.156251
Adprh	3.91134	1.37139	0.000815711	0.00721428
Adprhl2	3.82879	0.554071	0.0877074	0.233146
Adprm	2.03103	-0.112015	0.752838	0.942086
Adra1a	0.673308	-0.280619	0.571604	0.815195
Adra1b	0.0381376	0.221997	0.832851	0.954543
Adra1d	0.107905	0.361531	0.713622	0.913062
Adrb1	0.94046	-0.342305	0.476879	0.731854
Adrb2	3.319	-1.16997	0.0190195	0.0773152
Adrbk1	5.05138	0.23885	0.309345	0.555004
Adrbk2	2.20993	-1.57922	0.00231924	0.0160321
Adrm1	6.44531	0.495066	0.0736924	0.206142
Adsl	3.44546	0.550372	0.0243727	0.0930694
Adssl1	2.57645	1.70896	0.00316779	0.0204165
Adtrp	0.00465664	0.155035	0.899564	0.957194
Aebp1	3.85563	5.73093	1.45824e-13	4.41903e-11
Aebp2	3.86838	0.557822	0.0889418	0.23592
Aen	3.383	-0.0389935	0.860295	0.957194
Aes	6.94742	0.532284	0.0980697	0.252581
AF251705	1.84592	3.15079	2.07615e-05	0.000394103
Afap1	3.33272	0.0412133	0.827834	0.954543
Afap1l1	1.89552	3.32015	3.772e-05	0.000636367
Afap1l2	1.50642	3.15855	2.91346e-05	0.000516481
Aff1	3.78135	0.00842177	0.935453	0.983193
Aff2	0.0480756	0.241872	0.768983	0.942086
Aff3	0.0694253	0.284572	0.769757	0.942086
Aff4	4.51033	-0.669421	0.0949778	0.247449
Afg3l1	3.77434	0.284214	0.407511	0.663326
Afg3l2	4.55594	0.430162	0.0701161	0.198268
Afmid	1.38029	0.884931	0.0610565	0.179438
Afp	0.115934	0.37759	0.610801	0.844199
Aftph	4.20236	-0.523877	0.040094	0.133599
Aga	3.19689	1.14577	0.00398055	0.0243642
Agap1	3.09522	0.176586	0.529897	0.781162
Agap2	0.00335163	0.152425	0.899564	0.957194
Agap3	4.46464	1.0455	0.00139583	0.0109465
Agbl2	0.165834	0.47739	0.604125	0.842953
Agbl3	0.509305	1.16433	0.105008	0.265305
Agbl4	-0.00350283	0.138716	0.899564	0.957194
Agbl5	2.48302	0.438084	0.31894	0.566335
Ager	1.0985	2.04513	0.0138019	0.0609158
Agfg1	4.93731	-0.60186	0.0114966	0.0535366
Agfg2	2.61135	1.60107	0.000383306	0.00405101
Aggf1	3.57962	0.0663624	0.820779	0.954543
Agk	2.22182	0.957197	0.018758	0.0765232
Agl	1.29752	1.2799	0.0412401	0.136568
Agmo	0.220328	0.537601	0.510712	0.766715
Ago1	2.95646	0.461452	0.205118	0.422657
Ago2	3.29264	0.396446	0.423773	0.68185
Ago3	0.387233	0.394428	0.506636	0.763257
Ago4	0.322112	0.00309886	0.80562	0.954543
Agpat1	4.68133	0.704564	0.0502292	0.156724
Agpat2	3.86408	0.706388	0.0184393	0.0754533
Agpat3	4.25982	-0.469208	0.122538	0.294491
Agpat4	1.96424	3.07495	1.16782e-05	0.000250753
Agpat5	2.55659	1.24274	0.00281544	0.0186239
Agpat6	5.18589	-0.677242	0.0188081	0.0766888
Agpat9	1.76263	-0.0750228	0.658872	0.878844
Agps	3.91065	-0.0509866	0.879134	0.957194
Agr3	0.121227	0.388176	0.658078	0.878844
Agrn	5.20954	1.54196	5.33342e-05	0.000839804
Agtpbp1	2.40528	0.185196	0.640639	0.872123
Agtrap	2.46934	0.656302	0.0845969	0.227387
Ahctf1	3.46073	0.0721571	0.945333	0.990621
Ahcy	4.53556	0.423423	0.170517	0.372558
Ahcyl1	5.14548	0.261972	0.221146	0.443442
Ahcyl2	3.14934	-0.153143	0.630639	0.862824
Ahdc1	3.32329	0.26425	0.431756	0.6895
Ahi1	0.498442	0.989373	0.212446	0.432897
Ahr	3.51494	0.126158	0.796333	0.954543
Ahsa1	5.72977	0.461326	0.0374221	0.126935
Ahsa2	3.48748	0.629822	0.0475241	0.150874
Ahsg	0.541025	1.22777	0.169176	0.370435
AI118078	0.182781	0.511283	0.478479	0.732565
AI314180	4.0614	-0.0318152	0.819895	0.954543
AI413582	3.74053	2.46443	1.80797e-10	2.167e-08
AI414108	0.297152	0.740025	0.310509	0.556222
AI427809	0.0937131	0.333148	0.772364	0.942086
AI429214	1.15527	1.0229	0.0884494	0.234885
AI450353	0.0831812	0.312084	0.77369	0.942086
AI463170	1.68229	-0.90574	0.0462636	0.147987
AI464131	0.570306	0.459901	0.64207	0.873365
AI467606	0.80522	1.75616	0.0175926	0.0730117
AI504432	0.077821	0.301363	0.770377	0.942086
AI506816	2.78891	0.696402	0.18316	0.391553
AI507597	0.0879547	0.321631	0.712644	0.913062
AI597479	2.07816	1.10369	0.00736154	0.0385898
AI607873	1.7176	2.26177	0.0031212	0.0202054
AI661453	3.73297	-0.683244	0.145949	0.333346
AI662270	1.49525	1.66181	0.0134596	0.0598327
AI837181	4.4225	0.890848	0.00167554	0.0125928
AI839979	0.0395451	0.224812	0.771533	0.942086
AI846148	3.91029	0.790601	0.00504453	0.0289091
AI987944	0.358528	0.862778	0.279539	0.519604
Aicda	0.0763832	0.298488	0.713377	0.913062
Aida	3.41862	1.37549	4.02416e-05	0.000671851
Aif1	2.33971	2.81183	6.27823e-05	0.000958505
Aif1l	1.55125	3.21786	0.000320228	0.00351527
Aifm1	4.19718	0.197432	0.439549	0.695595
Aifm2	2.43127	0.918379	0.03473	0.120161
Aig1	4.39908	0.830024	0.0138133	0.0609337
Aim1	3.84831	-1.30337	0.000316974	0.00349171
Aim1l	0.897216	0.20753	0.742162	0.937465
Aim2	0.577912	1.30155	0.0828446	0.223969
Aimp1	5.83191	-0.0295342	0.881649	0.957194
Aimp2	4.99707	0.283273	0.295591	0.538175
Aip	4.061	2.10887	1.6816e-11	2.67407e-09
Aire	0.2397	0.59989	0.405111	0.660758
Airn	1.56285	2.88698	6.50166e-05	0.000986986
Ajuba	2.66658	2.35637	2.97278e-06	8.17566e-05
AK010878	2.8058	0.352539	0.35492	0.607781
Ak1	2.25111	4.17208	1.09507e-08	7.4436e-07
Ak3	4.62471	-0.318514	0.427432	0.686085
Ak4	1.68031	2.05699	0.000373962	0.00397498
Ak5	0.29261	0.730941	0.33227	0.581892
Ak6	4.12674	0.165449	0.534304	0.785632
Akap1	3.60848	-0.613048	0.0522585	0.161006
Akap10	2.2464	0.0801304	0.907963	0.963515
Akap11	2.34982	0.561849	0.174957	0.379126
Akap12	3.47422	2.44661	0.000570265	0.00548563
Akap13	2.55301	1.46942	0.00186906	0.0137261
Akap17b	0.138155	0.150755	0.772029	0.942086
Akap2	2.94773	2.395	0.00199938	0.0143871
Akap5	-0.00190235	0.141917	0.899564	0.957194
Akap6	0.0294652	0.204652	0.833853	0.954543
Akap7	0.579384	1.18591	0.0955885	0.24818
Akap8	4.26202	0.32983	0.13046	0.307954
Akap8l	4.02841	0.476559	0.162011	0.359102
Akap9	2.83442	-0.530457	0.0862565	0.230383
Akip1	3.49154	-0.215965	0.3852	0.641207
Akirin1	4.37215	0.255256	0.512566	0.767465
Akirin2	4.9023	0.139177	0.532394	0.783541
Akna	1.51877	0.982806	0.0483156	0.152485
Akr1a1	7.88999	0.588833	0.0269401	0.0999966
Akr1b10	3.71915	-0.214948	0.44022	0.696246
Akr1b3	2.64488	1.05555	0.044564	0.144099
Akr1b7	0.0245916	0.194904	0.835916	0.954543
Akr1b8	3.47341	3.62847	6.93289e-11	9.05278e-09
Akr1c12	-0.00349182	0.138738	0.899564	0.957194
Akr1c13	0.480444	1.09606	0.163647	0.361681
Akr1c14	0.000118458	0.145958	0.899564	0.957194
Akr1c18	1.10744	2.36061	0.0201051	0.0807472
Akr1e1	2.20602	-0.0598156	0.873018	0.957194
Akr7a5	4.12445	-0.726268	0.0136227	0.0603905
Akt1	6.25503	0.392973	0.228159	0.453971
Akt1s1	5.38531	0.33312	0.201411	0.417564
Akt2	4.83532	0.803219	0.000206557	0.00246839
Akt3	2.63707	2.37938	1.74026e-07	7.8512e-06
Aktip	4.15394	0.291985	0.337284	0.586965
Alad	2.84286	-0.320305	0.399978	0.655649
Alas1	3.66426	-0.174045	0.503539	0.759945
Alas2	0.237066	0.487286	0.473467	0.729177
Alcam	3.13336	0.541059	0.319474	0.566844
Aldh16a1	3.63916	-0.34126	0.139085	0.322065
Aldh18a1	4.22904	-0.326825	0.313528	0.559384
Aldh1a1	0.613663	1.37305	0.0984358	0.253113
Aldh1a2	0.694599	1.53492	0.0490826	0.154179
Aldh1a3	3.26949	0.655157	0.301598	0.545921
Aldh1a7	0.106489	0.358699	0.654806	0.878844
Aldh1b1	0.219054	0.58383	0.477575	0.73225
Aldh1l1	0.292329	0.51356	0.435186	0.691292
Aldh1l2	0.586558	1.31884	0.0740867	0.20694
Aldh2	6.40253	0.778893	0.0413097	0.136686
Aldh3a2	3.8477	0.337464	0.287492	0.528248
Aldh3b1	1.91492	1.70785	0.0030174	0.0196842
Aldh3b2	1.21501	-0.507732	0.331091	0.580594
Aldh3b3	0.00646791	0.158657	0.899564	0.957194
Aldh4a1	1.72046	0.174905	0.832052	0.954543
Aldh5a1	1.21025	-0.791583	0.0987969	0.253763
Aldh6a1	2.67292	-1.01148	0.00249367	0.0169276
Aldh7a1	4.14586	0.797769	0.0153823	0.0659867
Aldh9a1	4.3401	-0.402655	0.159378	0.354982
Aldoa	8.59818	1.70438	6.8269e-07	2.49197e-05
Aldoart1	0.279581	0.704884	0.374663	0.628456
Aldoart2	-0.01007	0.125581	0.899564	0.957194
Aldoc	5.67526	-0.882905	0.140399	0.324359
Alg1	2.84248	0.845599	0.0225551	0.0883339
Alg10b	3.15823	0.742483	0.13608	0.317121
Alg11	1.4952	0.603421	0.212811	0.433402
Alg12	2.17367	0.832864	0.0263189	0.0981217
Alg13	2.09724	0.546038	0.190988	0.402539
Alg14	3.85743	-0.530166	0.023186	0.0899243
Alg2	2.54179	0.691945	0.0764988	0.211544
Alg3	2.68684	0.967713	0.00784556	0.0403612
Alg5	4.38809	0.230966	0.381818	0.63766
Alg6	1.63308	0.373828	0.524799	0.775782
Alg8	2.7399	-0.0782492	0.807149	0.954543
Alg9	3.45529	0.413304	0.168661	0.369659
Alkbh1	2.66429	-0.163746	0.531755	0.782888
Alkbh2	2.79729	1.24947	0.000392412	0.0041274
Alkbh3	3.62864	0.591461	0.027798	0.102361
Alkbh4	1.60415	1.12434	0.0492228	0.154589
Alkbh5	4.45937	0.38126	0.150483	0.340457
Alkbh6	3.79563	0.0565068	0.860947	0.957194
Alkbh7	2.56171	0.567804	0.17315	0.376342
Alkbh8	1.78067	0.161336	0.868848	0.957194
Alms1	0.622978	-0.0771011	0.864062	0.957194
Alms1-ps2	0.363319	-0.148091	0.620306	0.852608
Alox12	0.530894	0.432107	0.421692	0.679699
Alox12b	0.262405	0.670532	0.448157	0.704359
Alox12e	2.92464	-2.07626	0.00782604	0.0403025
Alox15	0.981306	-1.01203	0.0625383	0.182524
Alox5	0.384736	0.915193	0.268686	0.505372
Alox5ap	3.79942	2.14334	0.000548686	0.00534736
Alox8	0.022723	0.115983	0.899564	0.957194
Aloxe3	1.21666	-0.928506	0.0806439	0.219306
Alpk1	0.539603	1.16941	0.123123	0.295632
Alpl	2.55189	1.31409	0.109393	0.273456
Als2	2.54672	0.942729	0.0143234	0.0626661
Alx4	0.157312	0.460345	0.559131	0.805947
Alyref	5.90962	1.29559	0.000282061	0.00318131
Alyref2	0.848589	0.496356	0.300955	0.544963
Amacr	1.35636	1.10375	0.0600101	0.177401
Ambp	-0.00844229	0.128837	0.899564	0.957194
Ambra1	3.57496	0.220626	0.452337	0.709125
Amd1	2.81628	-0.881158	0.236521	0.464567
Amd2	5.00196	0.14784	0.663413	0.881026
Amdhd2	2.83865	0.166751	0.752867	0.942086
Amer1	0.894345	1.42857	0.0216592	0.085839
Amer2	0.055269	0.256259	0.770332	0.942086
Amfr	5.24741	0.357997	0.168892	0.369912
Amhr2	0.0567052	0.259132	0.771652	0.942086
Amica1	0.410202	0.746554	0.294381	0.536669
Amigo1	1.98761	0.570134	0.244595	0.474507
Amigo2	2.59393	-2.19467	5.10766e-07	1.99112e-05
Amigo3	0.713749	-0.389292	0.361171	0.615009
Ammecr1	2.54381	-0.554493	0.0950788	0.247578
Ammecr1l	4.07209	-0.169628	0.37448	0.628215
Amn	0.207995	0.561711	0.555334	0.805947
Amn1	2.10766	0.927462	0.0252674	0.0954422
Amot	1.67686	0.61574	0.361892	0.61552
Amotl1	4.38094	0.252631	0.427801	0.686129
Amotl2	4.10207	0.918263	0.0230483	0.089612
Ampd2	4.27475	2.16159	8.53915e-08	4.28585e-06
Ampd3	1.39769	0.965421	0.105981	0.267298
Amph	0.0592499	0.140409	0.835058	0.954543
Amt	3.13576	-0.503112	0.30742	0.552414
Amy1	0.533354	1.01497	0.168885	0.369912
Amz1	0.921009	1.78892	0.0103083	0.0493623
Amz2	3.39194	0.913877	0.00966381	0.0471089
Anapc1	3.35347	0.96793	0.000956519	0.00822412
Anapc10	0.91766	0.738783	0.331941	0.581576
Anapc11	3.22242	1.76174	2.96511e-05	0.000523326
Anapc13	6.58076	-0.707086	0.00193622	0.0140206
Anapc15	4.00741	-0.319096	0.215209	0.435659
Anapc16	4.51114	0.0962614	0.679871	0.895695
Anapc2	4.9997	0.477473	0.0780678	0.214317
Anapc4	3.98919	0.713947	0.0141929	0.0622991
Anapc5	6.10328	0.441782	0.0511932	0.158514
Anapc7	3.91011	0.468257	0.0699522	0.198036
Ang	0.816894	1.77951	0.0147671	0.0641334
Ang2	0.325097	0.795916	0.289677	0.531168
Ang3	0.727551	-1.36798	0.0245164	0.093362
Ang4	0.324907	-0.562694	0.349408	0.601098
Ang6	0.0212997	0.0445219	0.899564	0.957194
Angel1	1.2271	-0.819803	0.0461703	0.147776
Angel2	3.21268	0.704551	0.0184283	0.0754274
Angpt1	2.03506	-0.923614	0.123316	0.295829
Angpt2	0.769863	1.68545	0.0227265	0.0887241
Angpt4	0.0147893	0.1753	0.83285	0.954543
Angptl1	0.0864523	0.318626	0.710158	0.913062
Angptl2	2.61042	5.36655	2.8351e-11	4.10221e-09
Angptl4	6.1682	-1.2775	0.00884182	0.0441706
Angptl6	1.14575	0.780421	0.194177	0.407113
Angptl7	0.358368	0.862458	0.261981	0.49654
Ank	3.58269	5.47846	2.38807e-10	2.7202e-08
Ank1	0.225898	0.597516	0.512572	0.767465
Ank2	0.203243	0.552207	0.553484	0.80559
Ank3	2.2719	-0.677746	0.0897548	0.237371
Ankfy1	3.1398	0.11788	0.625865	0.858193
Ankhd1	3.65283	-0.186397	0.469387	0.726633
Ankib1	2.55342	0.450793	0.281909	0.52199
Ankle1	0.994459	0.736781	0.218716	0.439869
Ankle2	3.10939	0.567394	0.0519625	0.160309
Ankmy2	2.58764	0.211285	0.539169	0.791119
Ankra2	1.65168	1.63213	0.00119192	0.00972734
Ankrd1	1.92973	4.00518	0.000135253	0.00174622
Ankrd10	4.35975	1.15541	0.000441159	0.00453325
Ankrd11	4.67318	0.397983	0.156617	0.350426
Ankrd12	2.00845	0.752799	0.146129	0.333567
Ankrd13a	4.58157	0.350877	0.151732	0.342384
Ankrd13b	3.50701	-0.10905	0.75044	0.942086
Ankrd13c	3.86365	0.343243	0.199261	0.414604
Ankrd13d	1.62124	0.211037	0.644193	0.874662
Ankrd16	2.83448	0.508748	0.131552	0.309804
Ankrd17	4.22971	-0.103505	0.656569	0.878844
Ankrd2	0.0341344	0.195845	0.833771	0.954543
Ankrd22	2.91602	-1.47844	0.00959928	0.046893
Ankrd23	1.50176	1.06177	0.117641	0.285645
Ankrd24	1.66382	-1.04926	0.0171611	0.0717024
Ankrd26	0.414742	0.484505	0.437993	0.694021
Ankrd27	3.11612	0.577677	0.0476397	0.151098
Ankrd28	3.43107	0.248885	0.571556	0.815195
Ankrd29	0.153339	0.452399	0.601862	0.842953
Ankrd32	1.07678	0.828594	0.128832	0.305391
Ankrd33b	1.9171	-1.69403	0.000559286	0.00542433
Ankrd34a	0.12427	0.394261	0.652938	0.878844
Ankrd37	1.52177	2.93092	1.98809e-05	0.000383201
Ankrd39	1.60778	1.19883	0.0123518	0.0566
Ankrd40	3.87351	0.662331	0.0328902	0.115772
Ankrd42	0.604009	0.128072	0.734783	0.931024
Ankrd44	0.737152	1.37353	0.0627038	0.182874
Ankrd46	3.05465	1.58924	1.70567e-05	0.000339885
Ankrd49	1.77136	0.379833	0.218654	0.439856
Ankrd50	2.35106	1.19907	0.00730001	0.0383531
Ankrd52	3.20823	0.694894	0.04007	0.133549
Ankrd53	-0.0123967	0.120928	0.899564	0.957194
Ankrd54	3.63121	0.422196	0.152586	0.343698
Ankrd6	0.112618	0.370958	0.714276	0.913062
Ankrd61	0.0466739	0.239069	0.833718	0.954543
Ankrd66	-0.00847679	0.128768	0.899564	0.957194
Ankrd9	1.18708	0.316909	0.64091	0.872349
Anks1	3.19604	0.426301	0.283974	0.524543
Anks3	2.9709	0.688266	0.0281955	0.103272
Anks6	0.194194	0.534108	0.516253	0.768732
Ankzf1	2.92181	0.727771	0.0325661	0.114929
Anln	2.93809	2.35795	3.86685e-05	0.00064964
Ano1	6.31542	-0.933215	0.0487841	0.153541
Ano4	0.336177	-0.585233	0.546162	0.799409
Ano6	4.51835	1.28016	4.81826e-05	0.000777002
Ano8	3.71874	1.54448	0.00238017	0.0163437
Ano9	2.21639	-0.552599	0.292261	0.533976
Anp32a	5.2826	0.200336	0.444172	0.700358
Anp32b	7.35165	0.0480699	0.815394	0.954543
Anp32e	4.37132	0.815533	0.00238162	0.0163466
Anpep	5.30075	-1.27457	0.00686744	0.0365559
Antxr1	1.78813	3.33255	1.88025e-05	0.000367827
Antxr2	2.0516	2.91312	0.000256115	0.00294212
Anxa1	8.97765	0.786795	0.0649629	0.187859
Anxa11	4.87575	0.910099	0.00376161	0.0233534
Anxa2	8.27599	1.67379	0.000112316	0.00151335
Anxa3	4.68219	4.61964	4.21227e-21	2.94145e-18
Anxa4	5.68051	0.468612	0.0221563	0.0872614
Anxa5	7.02198	1.80318	2.12993e-08	1.31572e-06
Anxa6	6.07424	0.942207	0.000755851	0.00683159
Anxa7	4.95633	0.687444	0.0381297	0.128899
Anxa8	3.76589	1.95412	0.0227197	0.0887241
Anxa9	1.13846	1.27327	0.0326385	0.115086
Aoah	0.208127	0.561976	0.554322	0.805947
Aoc1	1.04141	-1.50485	0.0174341	0.0725975
Aoc2	1.76504	0.352405	0.445077	0.701178
Aoc3	0.588579	1.32288	0.0600449	0.177472
Aox1	1.00683	2.15937	0.00469372	0.027423
Aox3	0.35989	0.865501	0.33511	0.584767
Ap1ar	3.71956	0.868442	0.0018026	0.0133478
Ap1b1	4.42642	0.168883	0.575796	0.819845
Ap1g1	4.00209	-0.0645156	0.695147	0.910591
Ap1g2	3.03431	-0.522333	0.0743995	0.207425
Ap1m1	3.73807	1.20772	0.00673058	0.0359629
Ap1m2	5.31021	-0.683801	0.238837	0.467459
Ap1s1	5.72962	1.29394	1.39631e-05	0.000291249
Ap1s2	1.79101	2.96694	5.71087e-05	0.000889644
Ap1s3	2.37101	0.400512	0.276076	0.515384
Ap2a1	4.32635	0.699897	0.0085002	0.0428371
Ap2a2	4.12105	0.571595	0.0660797	0.190369
Ap2b1	4.75121	0.126118	0.711021	0.913062
Ap2m1	6.21001	0.502942	0.0295389	0.106949
Ap2s1	6.37745	0.766263	0.00189529	0.0138239
Ap3b1	4.07191	0.153349	0.52523	0.776056
Ap3d1	4.75986	-0.603634	0.00674351	0.0359945
Ap3m1	2.94936	0.397639	0.32349	0.571256
Ap3m2	1.45521	1.11067	0.0617753	0.180987
Ap3s1	5.12936	1.6293	7.50146e-08	3.83697e-06
Ap3s2	2.00704	0.704457	0.114654	0.281088
Ap4b1	2.194	1.24622	0.00197054	0.0142242
Ap4e1	1.94368	0.315917	0.458756	0.7166
Ap4m1	3.80112	0.194057	0.429423	0.688046
Ap4s1	3.21069	-0.764852	0.00275559	0.0183413
Ap5b1	0.756976	1.07767	0.111274	0.276395
Ap5m1	1.56447	-0.167305	0.589894	0.832685
Ap5s1	2.16247	1.57034	0.00153977	0.0117931
Ap5z1	2.35062	1.10908	0.006652	0.0356721
Apaf1	1.58342	0.757966	0.244133	0.473984
Apba1	0.0832877	0.312297	0.770007	0.942086
Apba3	4.05606	0.111627	0.687193	0.902232
Apbb1	1.18514	2.51599	0.000718831	0.0065897
Apbb1ip	1.47253	3.0755	9.63963e-05	0.00134511
Apbb2	1.75403	2.4525	5.29508e-05	0.000837051
Apbb3	2.76278	0.764702	0.0268063	0.099592
Apc	3.30619	-0.582828	0.0854957	0.228991
Apc2	-0.0122982	0.121125	0.899564	0.957194
Apcdd1	0.782575	1.71087	0.0452621	0.145595
Apeh	3.73396	0.29376	0.323848	0.571679
Apex1	3.07966	0.225735	0.572833	0.816423
Apex2	2.11761	1.15242	0.00980723	0.0476593
Aph1a	5.21588	0.575872	0.0345712	0.119795
Aph1b	0.573971	1.12657	0.113262	0.279346
Aph1c	0.11254	0.154502	0.833892	0.954543
Api5	4.74773	0.477056	0.0361656	0.123771
Apip	3.4935	0.0725205	0.816305	0.954543
Apitd1	2.14608	0.937759	0.0316257	0.112725
Aplf	2.21856	0.396791	0.299862	0.543698
Apln	2.54399	-0.452319	0.387967	0.644511
Aplnr	0.603529	1.35278	0.0646898	0.187373
Aplp1	3.03643	2.33643	0.000140603	0.00179652
Aplp2	7.03771	1.11004	0.00030645	0.00340145
Apmap	4.56418	0.164851	0.565473	0.809276
Apoa1	-0.0010385	0.143644	0.835916	0.954543
Apoa1bp	5.58731	0.436492	0.0955352	0.248163
Apoa2	0.103009	0.351739	0.714736	0.913062
Apoa5	-0.00858608	0.128549	0.899564	0.957194
Apobec1	1.98619	3.39155	3.14911e-06	8.57253e-05
Apobec2	0.345689	0.8371	0.277266	0.517029
Apobec3	3.59937	-0.660757	0.0439584	0.142831
Apobr	2.94719	0.984358	0.0924026	0.242299
Apoc1	5.70436	-0.734655	0.501426	0.757469
Apoc2	1.10728	2.08365	0.0069519	0.036851
Apoc4	0.303411	0.752543	0.315989	0.562399
Apod	3.67945	4.10841	4.39e-05	0.000719826
Apoe	8.09524	4.05281	5.08176e-11	6.80151e-09
Apof	0.126647	-0.166174	0.811562	0.954543
Apol10b	0.101345	-0.00605022	0.87153	0.957194
Apol6	1.25989	-1.92927	0.000353527	0.00381074
Apol7a	1.63313	0.0167031	0.817182	0.954543
Apol7c	0.0122305	0.170182	0.833693	0.954543
Apol8	1.34735	-0.740942	0.0787793	0.215557
Apol9a	3.06769	2.05692	0.0027895	0.0185133
Apol9b	2.70228	2.3369	0.000887246	0.00772361
Apold1	1.83254	3.1438	0.000174963	0.00215167
Apon	-0.01215	0.121421	0.899564	0.957194
Apoo	3.46975	0.214678	0.367912	0.621677
Apool	3.80713	-0.0915084	0.692448	0.907945
Apopt1	4.10802	-0.229864	0.364	0.617606
App	7.99467	0.716672	0.0141718	0.0622234
Appbp2	3.87621	-0.502787	0.121878	0.293332
Appl1	2.41429	0.295568	0.613454	0.845946
Appl2	4.87629	-0.964941	0.000478833	0.00483074
Aprt	6.19518	1.72352	4.85046e-05	0.000779032
Aptx	1.02689	0.459578	0.449359	0.705628
Aqp1	3.39414	2.4903	2.74072e-06	7.66878e-05
Aqp11	0.058304	0.0624316	0.833771	0.954543
Aqp2	0.557494	1.26071	0.0824647	0.223237
Aqp4	-0.0142157	0.11729	0.899564	0.957194
Aqp5	6.64156	2.49571	0.00245773	0.0167142
Aqp7	0.00932699	0.164375	0.899564	0.957194
Aqp8	0.0112744	0.16827	0.834785	0.954543
Aqp9	0.3999	0.945522	0.253804	0.487044
Aqr	3.47003	0.537006	0.03525	0.121309
Ar	0.362953	0.194731	0.805533	0.954543
Araf	4.83658	0.300379	0.165639	0.364528
Arap1	3.76231	0.0585977	0.876135	0.957194
Arap2	2.47904	0.382605	0.461196	0.719222
Arap3	0.974192	2.09411	0.0031309	0.020247
Arc	5.75987	1.69936	0.0718066	0.201911
Arcn1	5.77082	0.0903648	0.702016	0.913062
Areg	5.83746	0.234644	0.78998	0.954543
Arel1	3.01575	0.139887	0.708673	0.913062
Arf1	7.84516	0.0445586	0.832222	0.954543
Arf2	4.18432	0.306137	0.403123	0.659245
Arf3	6.13241	0.335455	0.119048	0.288485
Arf4	6.59468	0.413622	0.14218	0.327057
Arf5	6.7812	0.756816	0.00209601	0.0148758
Arf6	5.99406	-0.491596	0.0357235	0.122539
Arfgap1	4.40896	0.847848	0.0102175	0.0490583
Arfgap2	4.58697	0.342738	0.121444	0.292651
Arfgap3	4.10877	0.162399	0.529102	0.780269
Arfgef1	3.94374	-0.178158	0.471084	0.727342
Arfgef2	3.41072	-0.733028	0.00368402	0.0229694
Arfgef3	0.0834027	0.217962	0.710546	0.913062
Arfip1	4.08135	0.771982	0.00145074	0.0112834
Arfip2	3.86579	-0.0231718	0.894689	0.957194
Arfrp1	3.28912	0.337252	0.420213	0.678227
Arg1	5.09362	1.01088	0.177048	0.381944
Arg2	3.70075	-1.46407	0.000328177	0.00358806
Arglu1	5.01056	0.719751	0.00116378	0.0095413
Arhgap1	4.56111	0.508629	0.0378895	0.128222
Arhgap10	3.47015	0.362768	0.338194	0.587977
Arhgap11a	2.70908	0.393984	0.243981	0.47383
Arhgap12	2.63808	0.388995	0.261671	0.496245
Arhgap15	0.165075	0.475871	0.555989	0.805947
Arhgap17	3.36512	0.29791	0.397659	0.653983
Arhgap18	2.49484	0.00717933	0.902156	0.959086
Arhgap19	1.37071	1.1645	0.0287426	0.104679
Arhgap21	4.36338	-0.446297	0.0661032	0.190402
Arhgap22	1.9453	3.46627	0.000100546	0.00138853
Arhgap23	3.16805	1.29813	0.00931939	0.0458818
Arhgap24	0.821509	1.78874	0.0147745	0.0641334
Arhgap25	0.416944	0.97961	0.233964	0.461407
Arhgap26	1.94498	-0.849291	0.0631443	0.183636
Arhgap27	3.63174	0.0303427	0.854606	0.957194
Arhgap27os3	0.04277	0.231261	0.771437	0.942086
Arhgap28	2.55446	-0.913776	0.0105507	0.0502684
Arhgap29	2.36619	1.0208	0.0533927	0.163559
Arhgap30	1.07226	1.97225	0.00984426	0.0477597
Arhgap31	1.77172	3.61407	2.55686e-06	7.21783e-05
Arhgap32	2.38476	0.539699	0.216475	0.437104
Arhgap33	1.12941	-0.112243	0.706328	0.913062
Arhgap35	3.47827	0.312365	0.26359	0.498249
Arhgap39	2.23699	1.13881	0.00511873	0.0292049
Arhgap4	0.942722	1.81092	0.00638288	0.0344705
Arhgap40	1.53261	-0.914466	0.138086	0.320413
Arhgap42	2.81293	0.302344	0.357496	0.610935
Arhgap44	1.41452	0.711826	0.238056	0.466249
Arhgap5	3.45846	-0.279723	0.530575	0.781724
Arhgap6	0.788672	0.410779	0.560022	0.80604
Arhgap8	4.27959	-0.582159	0.276732	0.516272
Arhgap9	1.59113	1.76272	0.00549393	0.0307307
Arhgdia	7.24138	1.21668	0.00103373	0.00871539
Arhgdib	4.10052	2.61751	5.52302e-07	2.11707e-05
Arhgdig	2.21054	0.186301	0.699916	0.913062
Arhgef1	5.4643	1.22672	3.38125e-07	1.37833e-05
Arhgef10	1.82272	1.75322	0.000840285	0.00738283
Arhgef10l	3.96056	-0.415367	0.198249	0.412981
Arhgef11	2.5633	0.590024	0.130565	0.308112
Arhgef12	3.62965	0.316118	0.319469	0.566844
Arhgef15	0.243004	0.63173	0.396251	0.653452
Arhgef16	3.85695	-0.75698	0.140318	0.324312
Arhgef17	2.97803	1.02164	0.0102973	0.0493244
Arhgef18	3.58558	0.477514	0.195399	0.40906
Arhgef19	3.08973	1.04032	0.0278294	0.102445
Arhgef2	4.52797	1.47131	2.50094e-08	1.52729e-06
Arhgef25	2.94364	1.67443	0.00034669	0.00374207
Arhgef26	2.25556	-0.605262	0.110769	0.275569
Arhgef28	2.57665	0.400163	0.239137	0.467732
Arhgef3	4.02684	1.2654	0.00201388	0.0144526
Arhgef37	0.405548	-0.00954606	0.74713	0.941592
Arhgef38	0.656856	-0.808553	0.122083	0.293662
Arhgef39	1.12025	2.04721	0.00276614	0.0183811
Arhgef4	0.586652	1.31903	0.0960281	0.24884
Arhgef40	3.89429	0.757597	0.022026	0.0868974
Arhgef5	4.593	0.139195	0.64315	0.874073
Arhgef7	4.05043	1.00703	0.00230309	0.0159626
Arhgef9	0.106493	0.358707	0.709388	0.913062
Arid1a	4.33606	-0.146989	0.621762	0.854025
Arid1b	3.07494	-0.41691	0.13069	0.308271
Arid2	3.08096	0.000477722	0.908124	0.963621
Arid3a	1.0304	0.579255	0.398474	0.654536
Arid3b	1.00779	-0.471537	0.299697	0.543578
Arid4a	2.5121	-0.25438	0.414672	0.671444
Arid5b	3.69838	-0.410667	0.365919	0.619396
Arih1	4.29475	-0.134602	0.638391	0.869819
Arih2	4.1795	-0.336888	0.145976	0.333359
Arl1	6.24002	0.0265123	0.917612	0.970036
Arl10	1.85007	1.6046	0.0020387	0.0145851
Arl11	0.740471	1.62666	0.028253	0.103412
Arl13b	3.65059	-0.781486	0.00760971	0.039513
Arl14ep	2.6517	1.12345	0.00253005	0.0171384
Arl14epl	0.0787764	0.303274	0.711938	0.913062
Arl15	1.96714	0.477086	0.348905	0.600868
Arl16	1.50855	2.10718	0.00023448	0.00273691
Arl2	4.10127	1.3448	0.00014382	0.00182601
Arl2bp	3.79282	1.09063	0.000176843	0.00216815
Arl3	3.83002	2.18643	7.40875e-12	1.36772e-09
Arl4a	2.43731	-1.25595	0.00228802	0.0159013
Arl4c	3.92782	3.50123	8.80661e-13	2.14307e-10
Arl4d	5.41587	-3.68872	1.38105e-07	6.41068e-06
Arl5a	3.52189	0.692923	0.0269212	0.0999725
Arl5b	3.56999	-0.0237086	0.910695	0.965266
Arl5c	1.04703	1.21254	0.0875283	0.232859
Arl6	1.60577	2.07673	0.000374377	0.00397641
Arl6ip1	5.14909	1.07656	1.2277e-07	5.82011e-06
Arl6ip4	4.91071	1.01068	4.45458e-05	0.000725298
Arl6ip5	6.15994	0.34947	0.259343	0.493349
Arl6ip6	2.88823	0.798698	0.010936	0.0516444
Arl8a	5.49561	0.879293	9.53415e-05	0.00133736
Arl8b	5.09604	-0.169866	0.485862	0.740574
Arl9	0.0420021	0.00311697	0.899564	0.957194
Armc1	3.41937	0.851411	0.00343417	0.0217407
Armc10	4.25946	0.0671904	0.833627	0.954543
Armc5	2.72883	0.0626154	0.947255	0.99223
Armc6	2.01414	0.453051	0.358186	0.611678
Armc7	1.78274	1.00737	0.0419987	0.138388
Armc8	2.25816	-0.0477216	0.780049	0.946537
Armc9	1.11115	1.93378	0.00210607	0.0149209
Armcx1	2.48656	0.416257	0.418717	0.676425
Armcx2	3.48369	0.872606	0.114264	0.280741
Armcx3	3.94675	0.28115	0.495326	0.750796
Armcx4	2.14858	-1.24532	0.00596794	0.0328032
Armcx5	1.30585	0.866302	0.1002	0.25634
Armcx6	1.79011	-0.578089	0.116819	0.284751
Armt1	1.84267	0.740027	0.110996	0.275846
Arnt	3.91289	0.990927	0.000759549	0.00685087
Arnt2	0.828927	1.80358	0.0146257	0.0637113
Arntl	2.99795	0.889217	0.0451788	0.145414
Arntl2	2.21122	1.38741	0.00435645	0.0260152
Arpc1a	5.98531	0.608895	0.0106888	0.0508208
Arpc1b	8.02225	1.65701	8.11441e-09	5.83954e-07
Arpc2	7.05994	0.996899	8.27093e-06	0.00018923
Arpc3	7.24429	0.406541	0.0184504	0.07546
Arpc4	5.7288	0.404344	0.0747209	0.207954
Arpc5	6.79576	0.273899	0.190151	0.401421
Arpc5l	4.73922	0.839175	0.000135078	0.00174536
Arpin	2.39042	0.864483	0.0168239	0.0706614
Arpp19	3.92403	0.365482	0.189966	0.401192
Arrb1	3.32863	-0.183723	0.596626	0.839385
Arrb2	3.10615	2.96391	4.13414e-08	2.32977e-06
Arrdc1	5.14292	0.120486	0.725149	0.921482
Arrdc2	3.08721	-1.45915	0.000370051	0.0039424
Arrdc3	4.68232	-1.04075	0.00057401	0.00551387
Arrdc4	4.96246	-1.58359	1.57021e-05	0.000318022
Arsa	2.73168	1.64602	0.000339948	0.00368913
Arsb	3.32217	1.4267	0.00210798	0.0149278
Arsg	0.896632	0.990103	0.166227	0.365466
Arsi	1.12942	2.40456	0.00530994	0.0300186
Arsj	0.364488	0.874697	0.324854	0.572836
Arsk	0.764954	-0.228642	0.539887	0.791883
Art1	-0.00685882	0.132004	0.899564	0.957194
Art2a-ps	0.090877	0.327475	0.713676	0.913062
Art3	0.594756	1.33523	0.0788046	0.215557
Art4	0.073254	0.292229	0.719555	0.916404
Art5	0.00152391	0.148769	0.899564	0.957194
Arv1	1.58663	0.370633	0.569466	0.812851
Arvcf	2.14736	0.366956	0.429281	0.687954
Arxes1	0.233602	0.612925	0.469199	0.726463
Arxes2	0.880376	0.696337	0.216552	0.437104
As3mt	2.79659	0.423977	0.267943	0.50438
Asah1	4.60064	1.74821	4.48648e-08	2.48474e-06
Asah2	0.922615	0.3725	0.586776	0.830115
Asap1	2.45129	2.74299	1.28435e-06	4.13386e-05
Asap2	2.31471	0.413628	0.276869	0.516468
Asap3	0.655457	1.11969	0.1272	0.302616
Asb1	0.493989	1.1337	0.10297	0.261967
Asb13	2.91182	-0.716935	0.0257077	0.0965376
Asb16	0.00504913	0.15582	0.899564	0.957194
Asb2	0.0718622	0.289446	0.772364	0.942086
Asb3	0.98976	0.705946	0.289556	0.531068
Asb6	3.94586	0.349026	0.184703	0.393803
Asb7	1.14737	0.757607	0.182356	0.390197
Asb8	2.78201	0.943896	0.006522	0.0350921
Ascc1	3.86696	-0.131627	0.65155	0.878844
Ascc2	3.54684	0.818152	0.0124535	0.0569358
Ascc3	2.67351	-0.309376	0.422493	0.680471
Asf1a	2.84594	0.115969	0.789781	0.954543
Asf1b	2.29774	2.48317	3.43962e-05	0.000590842
Asgr2	0.0551806	0.256083	0.771755	0.942086
Ash1l	3.32211	0.00602478	0.944965	0.990348
Ash2l	4.08021	0.708723	0.0500345	0.156404
Asic1	0.188377	0.355032	0.561842	0.806803
Asic2	0.0390433	0.223808	0.771487	0.942086
Asl	4.35774	-0.470133	0.0711132	0.200412
Asna1	5.50513	1.18343	0.000302438	0.00336156
Asnsd1	4.15347	0.454826	0.117431	0.285463
Aspa	0.443828	1.03338	0.191064	0.402555
Aspg	0.846754	1.83923	0.0275624	0.101742
Asph	3.40811	2.03008	9.00212e-07	3.0828e-05
Asphd2	0.170993	0.487707	0.606822	0.842953
Aspm	0.69674	0.927886	0.152203	0.343189
Aspn	1.37325	2.89221	0.000832771	0.00732884
Aspscr1	4.63463	1.06347	0.0019178	0.0139311
Asrgl1	2.95068	-0.262002	0.679732	0.895584
Ass1	2.78862	1.53322	0.00917471	0.0453388
Aste1	0.895655	-0.387922	0.502069	0.758154
Astn2	0.0133408	0.172403	0.832467	0.954543
Asun	3.61428	0.239466	0.462276	0.720417
Asxl1	3.78033	0.442282	0.0799122	0.217944
Asxl2	2.35013	0.190469	0.747561	0.941709
Asxl3	0.00406358	0.153848	0.899564	0.957194
Asz1	0.0117546	0.169231	0.833787	0.954543
Atad1	4.43359	0.172473	0.516436	0.768781
Atad2	2.59769	1.74462	0.000129233	0.00169162
Atad2b	2.18315	-0.419364	0.21373	0.434258
Atad3a	4.55346	-0.247121	0.400796	0.656386
Atad3aos	-0.00437744	0.136966	0.899564	0.957194
Atad5	0.344158	0.513508	0.552652	0.805458
Atat1	3.03186	1.21033	0.0141101	0.0620374
Ate1	2.2716	0.363592	0.314021	0.560015
Atf1	4.42856	0.345287	0.16998	0.37184
Atf2	3.81142	0.138213	0.732392	0.928776
Atf3	8.22571	-0.976745	0.216908	0.437768
Atf4	7.89416	-0.470089	0.0160251	0.0682159
Atf5	4.93204	0.13992	0.590344	0.833173
Atf6	3.37145	-0.0630039	0.841132	0.957194
Atf6b	4.47611	0.782068	0.0552153	0.167481
Atf7	4.03332	0.222649	0.422852	0.680844
Atf7ip	3.26705	0.566811	0.0893727	0.236633
Atg10	1.97609	-0.668705	0.0608612	0.17906
Atg101	4.84838	0.595646	0.0171757	0.0717448
Atg12	3.92339	0.991835	7.70333e-05	0.00112783
Atg14	2.49804	0.490742	0.114412	0.280877
Atg16l1	3.48387	0.925626	0.00078747	0.00701473
Atg16l2	2.17531	-0.123158	0.797784	0.954543
Atg2a	3.77469	-0.400392	0.106646	0.268411
Atg2b	2.32087	-0.713733	0.0321854	0.114012
Atg3	3.97294	0.229602	0.433993	0.69075
Atg4a	2.00676	0.808472	0.0467726	0.148962
Atg4b	3.81221	0.513281	0.0227993	0.0888913
Atg4c	1.52334	0.279573	0.664968	0.882284
Atg4d	2.37764	0.482198	0.185453	0.395034
Atg7	3.30069	0.118358	0.62922	0.861489
Atg9a	3.63341	0.729729	0.023587	0.0908467
Atg9b	1.16105	2.46781	0.0107253	0.0509554
Athl1	2.52547	-0.0190319	0.951852	0.995811
Atic	4.64558	1.49651	4.06402e-06	0.000105278
Atl1	0.187465	0.520652	0.556929	0.805947
Atl3	3.80441	0.636253	0.0283297	0.103622
Atm	1.05105	0.126725	0.774432	0.942086
Atmin	2.76995	-0.393351	0.27968	0.51972
Atn1	5.02148	0.706298	0.0127667	0.0578316
Atoh8	0.299879	0.74548	0.396231	0.653452
Atox1	7.5101	0.0683066	0.772932	0.942086
Atp10a	0.97864	2.103	0.00852948	0.0429577
Atp10b	0.679095	0.119925	0.818957	0.954543
Atp10d	1.24241	1.19327	0.0460056	0.147425
Atp11a	4.89104	1.1615	0.00463611	0.0271833
Atp11b	3.89304	0.268049	0.373738	0.627621
Atp11c	1.99654	-0.166432	0.71115	0.913062
Atp12a	1.02331	-1.57122	0.00153554	0.0117776
Atp13a1	4.57866	0.364013	0.25378	0.487044
Atp13a2	3.81408	0.297436	0.415702	0.672952
Atp13a3	4.73328	-0.334286	0.422897	0.680848
Atp13a4	2.30852	-2.41066	2.66646e-05	0.000481192
Atp1a1	8.09522	0.263806	0.398409	0.654536
Atp1a2	2.14406	4.43384	0.000160353	0.00200423
Atp1a3	1.00648	2.15868	0.018064	0.0744456
Atp1b1	5.99319	-0.286169	0.662293	0.880408
Atp1b2	0.376165	0.898052	0.235223	0.463037
Atp1b3	5.83847	0.820517	0.0205092	0.0820829
Atp2a1	0.748699	1.64312	0.066519	0.191154
Atp2a2	6.31723	0.324916	0.261849	0.496432
Atp2a3	0.664991	0.243411	0.599038	0.841525
Atp2b4	1.41513	2.97599	0.000268656	0.00305371
Atp2c1	4.51044	-0.942867	5.15012e-05	0.000818161
Atp2c2	3.46997	-2.94336	2.98363e-09	2.48291e-07
Atp5a1	8.03779	-0.35141	0.165149	0.36389
Atp5b	8.69998	-0.654061	0.0100857	0.0486638
Atp5d	7.38402	-0.552569	0.038201	0.129059
Atp5e	8.40798	0.25801	0.351698	0.604067
Atp5f1	6.66064	0.12505	0.518712	0.77018
Atp5g1	6.90574	-0.347463	0.213684	0.434258
Atp5g2	8.10961	-0.257166	0.249034	0.480969
Atp5g3	8.40827	-0.361352	0.07592	0.210413
Atp5h	8.04289	0.611666	0.019427	0.078653
Atp5j	7.284	0.206997	0.313015	0.558813
Atp5j2	8.22002	0.618129	0.00958067	0.046856
Atp5k	7.924	0.420001	0.0583011	0.173983
Atp5l	8.01055	0.29116	0.182704	0.390837
Atp5o	7.56841	-0.194442	0.266164	0.501744
Atp5s	0.821619	0.582833	0.281907	0.52199
Atp5sl	3.58363	-0.0822869	0.855903	0.957194
Atp6ap1	5.93161	0.761944	0.00132885	0.010496
Atp6ap2	5.73695	-0.0655268	0.820299	0.954543
Atp6v0a1	3.78484	0.482994	0.161916	0.359041
Atp6v0a2	4.33585	-0.407331	0.122969	0.295351
Atp6v0a4	0.728374	1.60247	0.0568523	0.170994
Atp6v0b	6.47197	0.798768	0.0165604	0.0698103
Atp6v0c	7.63147	1.3004	1.83774e-06	5.54813e-05
Atp6v0c-ps2	6.46059	-1.00844	0.333122	0.582487
Atp6v0d1	5.22303	0.144288	0.614902	0.847226
Atp6v0e	6.59097	0.74173	0.00202875	0.0145463
Atp6v0e2	1.9168	1.04882	0.110146	0.274513
Atp6v1a	5.1186	0.658436	0.0286462	0.10447
Atp6v1b1	5.41798	-1.68288	0.0738425	0.206509
Atp6v1b2	5.98941	0.852526	0.0569367	0.171151
Atp6v1c1	4.41137	1.19273	8.71282e-05	0.00124499
Atp6v1c2	6.27086	-0.0980037	0.90274	0.959557
Atp6v1d	5.30315	-0.128669	0.600468	0.842953
Atp6v1e1	6.54947	0.480068	0.109669	0.273765
Atp6v1f	6.9165	0.665589	0.00618807	0.0336789
Atp6v1g1	6.94337	0.415938	0.10375	0.263119
Atp6v1g2	0.429355	0.92185	0.218706	0.439869
Atp6v1h	4.87009	0.268861	0.243246	0.473089
Atp7a	2.20936	1.28065	0.00952458	0.0467097
Atp7b	1.57462	-2.29571	1.58304e-06	4.94655e-05
Atp8a1	1.13327	1.71968	0.00895493	0.0445862
Atp8a2	0.200628	-0.224246	0.550851	0.803489
Atp8b1	1.69748	0.904335	0.0771465	0.212749
Atp8b2	2.90395	2.49279	1.05145e-05	0.000230619
Atp8b4	0.0156118	0.176945	0.833892	0.954543
Atp9a	4.83446	1.36541	0.00729162	0.0383216
Atp9b	3.56953	0.333368	0.213449	0.434213
Atpaf1	2.06093	0.169774	0.869857	0.957194
Atpaf2	3.34454	0.095	0.675278	0.891324
Atpif1	5.58522	-0.237861	0.272641	0.510875
Atr	1.32934	-0.32575	0.352205	0.604291
Atraid	4.90159	0.232614	0.453553	0.710754
Atrip	1.89813	-0.473639	0.244773	0.474681
Atrn	2.5198	0.477884	0.219732	0.441471
Atrnl1	2.87009	0.361588	0.30957	0.555163
Atrx	4.18199	-0.012479	0.933063	0.981525
Atxn1	1.5614	1.65652	0.015214	0.0654922
Atxn10	5.14787	1.09077	2.62861e-05	0.00047758
Atxn1l	2.6582	0.822476	0.015649	0.0669166
Atxn2	3.81739	0.64194	0.0176435	0.0731473
Atxn2l	5.44312	0.314929	0.233919	0.461374
Atxn3	2.04347	-0.0861504	0.864347	0.957194
Atxn7	2.90784	-0.591572	0.0796807	0.217522
Atxn7l1	1.28161	-0.605181	0.214354	0.434726
Atxn7l2	2.3991	1.69675	0.000129979	0.00169447
Atxn7l3	4.43825	0.747155	0.0108778	0.0514909
Atxn7l3b	4.60547	-0.277124	0.313767	0.559686
AU018091	1.02798	1.20561	0.0597017	0.176827
AU019823	2.91319	-0.059841	0.80618	0.954543
AU021063	0.00948425	0.16469	0.899564	0.957194
AU021092	0.947507	2.04074	0.0218178	0.0862668
AU022252	1.40622	0.903092	0.122653	0.294636
AU022754	-0.00684953	0.132022	0.899564	0.957194
AU022793	0.035086	0.215893	0.833892	0.954543
AU040320	3.6013	-0.176572	0.576927	0.82102
Auh	3.26595	0.660881	0.0242954	0.0928848
Aunip	0.661955	0.769435	0.210541	0.430598
Aup1	5.96246	0.338373	0.293927	0.536146
Aurka	3.20132	1.70325	9.73193e-05	0.00135446
Aurkaip1	4.89691	0.235989	0.356923	0.610198
Aurkb	2.8905	0.954571	0.0237911	0.0913044
Auts2	2.66744	0.898593	0.0271288	0.100557
AV051173	0.134392	0.213225	0.770667	0.942086
Aven	3.55002	-0.0898917	0.698614	0.913047
Avil	0.0656037	0.268934	0.713436	0.913062
Avl9	2.8376	-0.396189	0.202754	0.419372
Avpi1	4.30431	1.59164	3.48228e-05	0.000596893
Avpr1a	0.676538	1.4988	0.066353	0.190882
AW011738	0.912005	1.54312	0.0318743	0.11331
AW046200	0.119118	0.383957	0.60777	0.842953
AW112010	3.70183	-0.899048	0.177907	0.383437
AW146154	0.189505	0.524731	0.433369	0.690395
AW209491	1.87884	0.448283	0.421266	0.679496
AW549542	-0.00850986	0.128702	0.899564	0.957194
AW549877	3.2854	0.468886	0.173383	0.376677
AW551984	0.282771	0.711263	0.442951	0.699253
AW554918	0.578324	0.427327	0.443082	0.699257
Awat2	0.056111	0.0244642	0.899564	0.957194
Axin1	4.57393	-0.108814	0.595484	0.838545
Axin2	0.66603	1.44031	0.0584571	0.174286
Axl	3.25616	4.57722	2.64369e-11	3.86003e-09
AY074887	0.0234642	0.19265	0.833566	0.954543
AY512931	0.212169	0.056038	0.941478	0.987684
Azgp1	0.373068	0.891857	0.236393	0.464487
Azi2	3.71366	-0.16789	0.480814	0.735252
Azin1	4.52961	-0.226378	0.45978	0.71778
Azin2	1.46572	2.80795	0.000125395	0.00165351
B130034C11Rik	0.00723703	0.160195	0.835058	0.954543
B230112J18Rik	0.195674	0.53707	0.481463	0.735973
B230118H07Rik	1.37187	0.813664	0.103694	0.26306
B230206H07Rik	2.01991	-0.0518531	0.8076	0.954543
B230208H11Rik	0.355656	0.790559	0.255636	0.489131
B230216N24Rik	0.0269676	0.199657	0.833718	0.954543
B230217C12Rik	0.121088	0.387897	0.710291	0.913062
B230219D22Rik	3.74593	1.16011	0.000124688	0.00164689
B230307C23Rik	0.650174	0.712708	0.17211	0.374916
B230354K17Rik	1.34976	1.19074	0.0370343	0.126019
B2m	10.7899	-0.390997	0.177229	0.382283
B330016D10Rik	0.180199	0.506119	0.558698	0.805947
B3galnt1	0.637706	1.42113	0.103386	0.262735
B3galnt2	2.15163	1.18136	0.00761181	0.039513
B3galt4	1.13365	0.759078	0.208175	0.427175
B3galt5	0.662916	1.47155	0.069795	0.197851
B3galt6	0.966508	0.649575	0.247647	0.478692
B3gat2	-0.00539798	0.134925	0.899564	0.957194
B3gat3	4.28142	1.00527	0.00105609	0.00885736
B3glct	1.93784	0.729438	0.0851765	0.22846
B3gnt2	3.99556	0.696207	0.025847	0.0969473
B3gnt3	2.09954	2.80353	0.000435038	0.00448624
B3gnt5	0.116162	0.378046	0.709306	0.913062
B3gnt7	1.14551	1.29192	0.0627292	0.182874
B3gnt8	0.740685	1.62709	0.0267548	0.0994925
B3gnt9	1.24586	2.63745	0.000963285	0.00826018
B3gntl1	1.38087	1.43252	0.0121376	0.0558731
B430212C06Rik	0.035272	0.216265	0.773909	0.942086
B430306N03Rik	0.163317	0.472356	0.514121	0.767978
B430319G15Rik	-0.01302	0.119681	0.899564	0.957194
B4galnt1	5.83668	-0.290976	0.411484	0.668099
B4galnt2	0.173981	0.493683	0.605027	0.842953
B4galnt3	0.455919	0.925658	0.221962	0.444357
B4galnt4	0.857415	1.86055	0.0168377	0.0706758
B4galt1	6.22385	-1.16648	4.23175e-05	0.000698521
B4galt2	1.63231	3.41035	1.63412e-05	0.000326437
B4galt3	5.08087	0.491199	0.143385	0.329128
B4galt4	1.46878	2.15022	0.000530536	0.00520839
B4galt6	1.86723	1.15511	0.0195507	0.0789945
B4galt7	3.02757	1.4926	5.91138e-05	0.000909413
B4gat1	2.74644	1.71772	1.99303e-05	0.000383354
B630005N14Rik	2.3657	1.20937	0.0126159	0.0573681
B630019K06Rik	0.294926	0.735574	0.333056	0.582487
B930041F14Rik	0.56682	1.11944	0.125964	0.300387
B930059L03Rik	-0.00584128	0.134039	0.899564	0.957194
B9d1	3.3235	1.00427	0.0107846	0.0511607
B9d2	1.70754	2.08782	4.83298e-05	0.000777002
Babam1	4.84967	0.972021	0.0181109	0.074546
Bace1	3.07614	0.459808	0.197938	0.412492
Bace2	1.64607	0.404733	0.516573	0.768781
Bach1	4.41536	-0.413131	0.326947	0.575589
Bach2	0.85147	-0.0283442	0.745292	0.939866
Bach2os	0.033101	0.211923	0.833693	0.954543
Bad	4.29793	0.740299	0.0186573	0.0761849
Bag1	6.45279	0.372209	0.0869913	0.231818
Bag2	3.81285	0.515877	0.11386	0.280136
Bag3	5.79078	1.00356	0.0518874	0.160108
Bag4	1.71289	0.919678	0.0820884	0.222443
Bag5	3.46922	-0.075368	0.714937	0.913062
Bag6	5.94449	0.507384	0.0961201	0.248998
Bahcc1	1.76402	1.33526	0.0704442	0.198981
Bahd1	3.24722	0.64571	0.0683567	0.195005
Baiap2	6.13213	0.522941	0.187034	0.397032
Baiap2l1	3.43721	-0.298562	0.547411	0.800183
Baiap2l2	0.0862593	0.31824	0.713316	0.913062
Bak1	4.61185	0.361889	0.172284	0.375041
Bambi	1.62352	2.41683	0.00120333	0.00978569
Bambi-ps1	0.00661007	0.158941	0.899564	0.957194
Banf1	6.48288	0.692463	0.00341886	0.0216695
Bank1	0.0359033	0.0257796	0.899564	0.957194
Banp	1.85692	1.63399	0.000774605	0.00692317
Bap1	4.40648	0.377028	0.201912	0.418386
Bard1	0.501808	1.14934	0.107092	0.269171
Barx2	4.30593	-2.48795	8.13883e-05	0.00117552
Basp1	5.99614	2.27033	2.51906e-07	1.07033e-05
Batf	1.76238	1.30695	0.0157147	0.0671259
Batf2	0.231763	0.296782	0.517296	0.769144
Batf3	1.5832	2.57685	4.08002e-05	0.00067906
Bax	5.74897	0.56968	0.0174521	0.072631
Baz1a	4.057	-0.682048	0.114653	0.281088
Baz1b	4.35774	1.11265	5.32647e-05	0.000839751
Baz2a	3.60127	-0.0658154	0.665768	0.882982
Baz2b	3.03081	-0.0405562	0.890893	0.957194
BB019430	0.0150807	0.175883	0.833751	0.954543
Bbc3	3.115	0.364846	0.326882	0.575538
Bbip1	2.21094	0.377448	0.339103	0.589048
Bbox1	0.836918	-1.18189	0.0214681	0.0851986
Bbs1	0.215937	0.577595	0.473527	0.729177
Bbs10	0.0171893	0.1801	0.833771	0.954543
Bbs12	0.876206	1.89813	0.00640761	0.0345808
Bbs2	1.26907	0.837912	0.116637	0.284637
Bbs4	0.86155	0.792604	0.173596	0.376978
Bbs5	1.0834	1.59149	0.00954767	0.0467631
Bbs7	1.08445	0.776747	0.153836	0.345764
Bbs9	2.05332	0.843607	0.0445153	0.144012
Bbx	2.45201	0.386929	0.338077	0.587837
BC002163	4.97519	0.185341	0.60722	0.842953
BC003331	2.80182	0.174917	0.706773	0.913062
BC003965	2.31534	0.866591	0.0247124	0.09392
BC004004	3.57988	0.139542	0.667362	0.884
BC005537	5.72358	-0.120061	0.587781	0.830944
BC005561	2.0574	-0.0613592	0.908662	0.964065
BC005624	4.58002	0.809589	0.000493304	0.00493348
BC006965	4.58995	1.96059	0.0155971	0.066748
BC016548	1.52198	-1.153	0.0102946	0.0493244
BC016579	0.692336	-1.03874	0.0296239	0.107208
BC017158	2.90068	-0.205912	0.461481	0.719597
BC017643	3.6252	1.40767	1.47396e-05	0.000303403
BC020402	0.103062	0.351845	0.658975	0.878844
BC021614	1.10613	2.06909	0.00877338	0.043944
BC021767	3.27934	-0.779678	0.0508522	0.158007
BC021891	1.07646	0.956644	0.183521	0.39201
BC022687	2.20223	0.78428	0.0935154	0.244339
BC023829	3.04518	0.558789	0.0700685	0.198203
BC024978	1.53459	0.273065	0.440404	0.696399
BC025920	0.0468123	0.239346	0.833771	0.954543
BC026585	2.48127	0.619492	0.273326	0.511672
BC027231	2.65526	-0.508053	0.0933986	0.244193
BC028528	1.50928	2.53057	0.000123973	0.00163879
BC029214	2.94109	-0.660202	0.017653	0.0731678
BC029722	3.66839	1.35847	0.000396561	0.00415687
BC030336	1.55199	1.01197	0.0398527	0.133099
BC030867	1.25206	0.490301	0.286323	0.52689
BC030870	0.275858	-0.38474	0.611129	0.844463
BC031181	5.13148	0.727445	0.00613717	0.0334751
BC031361	0.00725843	0.160238	0.835058	0.954543
BC037034	2.79328	1.79653	2.38804e-05	0.00044289
BC037704	0.104145	0.354012	0.66135	0.879373
BC039771	0.307607	0.316698	0.556206	0.805947
BC048403	0.506744	0.8417	0.174898	0.379087
BC051226	0.826093	0.610739	0.443942	0.700182
BC052040	1.4595	0.136968	0.860161	0.957194
BC052688	0.29878	0.743282	0.365267	0.61877
BC055324	1.29397	1.49641	0.00986347	0.047788
BC064078	4.59438	-1.0813	0.123702	0.296503
BC065397	0.00909701	0.163915	0.899564	0.957194
BC068281	0.329908	0.805538	0.304767	0.549492
BC094916	0.0423877	0.230497	0.771566	0.942086
Bc1	3.26917	1.79825	0.0593105	0.176222
BC100451	0.729237	-0.252783	0.641851	0.87318
BC117090	0.827087	1.7999	0.0574102	0.172103
BC147527	-0.00907931	0.127563	0.899564	0.957194
Bcam	4.46193	1.06249	0.115293	0.282275
Bcan	0.056118	0.257957	0.772029	0.942086
Bcap29	2.29794	0.533896	0.233649	0.460955
Bcap31	6.60208	0.536264	0.00387982	0.0238739
Bcar1	5.06321	-0.277434	0.455178	0.712605
Bcar3	3.59012	1.12918	0.00783219	0.0403182
Bcas1	0.340274	0.826269	0.284209	0.524736
Bcas2	5.47559	0.547841	0.00475481	0.0277094
Bcas3	2.70711	-0.436741	0.119184	0.28872
Bcat1	0.525604	1.19693	0.17281	0.37583
Bcat2	3.71056	0.109701	0.717387	0.914655
Bccip	4.91072	0.613806	0.00753542	0.0391839
Bcdin3d	1.48943	1.49735	0.0164897	0.0696736
Bche	0.823175	1.10481	0.136419	0.317724
Bckdha	5.22348	-0.340001	0.272138	0.510131
Bckdhb	4.17789	-0.18109	0.559734	0.80604
Bckdk	3.9737	0.16118	0.662947	0.880913
Bcl10	5.5851	-0.340175	0.239043	0.467642
Bcl11a	2.20349	0.488291	0.425812	0.68408
Bcl11b	0.191554	0.528828	0.510886	0.766783
Bcl2	2.02047	1.96751	0.000106459	0.00144902
Bcl2a1a	2.56745	2.14971	0.000798762	0.00709957
Bcl2a1b	3.43724	2.60336	9.44178e-05	0.00132712
Bcl2a1c	0.28851	0.722741	0.361775	0.615386
Bcl2a1d	2.69615	2.00565	0.00144329	0.0112455
Bcl2l1	6.4223	-0.341875	0.310551	0.556235
Bcl2l11	4.12645	0.267818	0.337107	0.586849
Bcl2l12	2.6652	0.892531	0.010866	0.0514651
Bcl2l13	3.20398	0.298043	0.279263	0.519413
Bcl2l14	1.90879	0.0409476	0.883802	0.957194
Bcl2l15	4.60933	-3.19467	5.56562e-06	0.000136713
Bcl2l2	3.2957	0.841331	0.00353675	0.0222411
Bcl3	5.43936	-0.820139	0.00874029	0.043827
Bcl6	3.69339	0.689131	0.0996202	0.255224
Bcl6b	0.319816	0.785354	0.365918	0.619396
Bcl7a	2.42161	0.201701	0.674803	0.890991
Bcl7b	3.86082	0.904008	0.00300917	0.0196489
Bcl7c	4.88735	0.565458	0.0581708	0.173755
Bcl9	2.86611	1.2457	0.00192672	0.0139644
Bcl9l	4.14411	0.984069	0.0145095	0.063291
Bclaf1	4.28336	-0.0388673	0.904697	0.961002
Bco1	-0.00800826	0.103138	0.899564	0.957194
Bco2	0.00493429	0.15559	0.899564	0.957194
Bcor	2.91468	-0.559988	0.0436719	0.142217
Bcorl1	1.57802	1.33341	0.0126448	0.0574183
Bcr	3.70324	0.279066	0.406032	0.661723
Bcs1l	2.62416	0.0681768	0.75745	0.942086
Bdh1	3.10459	-1.56283	0.000164059	0.00203944
Bdh2	0.504083	1.15389	0.179046	0.385321
Bdkrb1	0.941621	2.02896	0.035737	0.122539
Bdkrb2	0.801655	1.74903	0.041763	0.13776
Bdnf	0.830147	0.557495	0.373708	0.627621
Bdp1	2.39318	-0.623578	0.0482333	0.152315
Becn1	5.35889	0.459017	0.0767989	0.212082
Begain	0.47998	1.10568	0.198857	0.414033
Bend3	1.66862	-0.32226	0.430125	0.688826
Bend4	0.535421	1.21656	0.0923725	0.242269
Bend5	2.11359	-2.14946	3.09862e-07	1.28272e-05
Bend6	0.436964	1.01965	0.198434	0.413257
Bend7	1.20901	-1.14333	0.0138312	0.0609782
Best1	0.025741	0.197203	0.775769	0.942487
Bet1	3.86317	0.621584	0.120689	0.291137
Bet1l	3.77475	0.270671	0.336509	0.586384
Bex1	2.79559	0.569889	0.367428	0.621186
Bex2	2.09509	1.2646	0.0676284	0.193546
Bex4	2.24155	0.199005	0.846328	0.957194
Bfar	3.09801	0.522896	0.0694665	0.197295
Bglap	1.18209	0.73048	0.391894	0.649222
Bglap2	2.30683	-0.275384	0.666029	0.883181
Bglap3	5.14295	-0.954282	0.350447	0.602303
Bgn	4.61852	6.18386	4.24385e-27	6.19641e-24
Bhlha15	1.34912	-0.279859	0.486139	0.740786
Bhlhb9	2.70454	0.615163	0.186228	0.396002
Bhlhe22	0.760663	1.66705	0.0766968	0.211945
Bhlhe41	4.54658	0.12192	0.846816	0.957194
Bicc1	0.781901	1.51045	0.043669	0.142217
Bicd1	0.0157011	0.177123	0.899564	0.957194
Bicd2	3.92634	0.727877	0.0649267	0.187788
Bid	3.96416	0.72718	0.0602037	0.177777
Bik	3.94321	-0.0376943	0.952659	0.996461
Bin1	5.00898	0.937637	0.003031	0.0197488
Bin2	1.41707	2.31783	0.00165773	0.0125036
Bin3	3.68254	0.470915	0.0912072	0.240171
Birc2	4.09639	-1.42436	2.83237e-06	7.85676e-05
Birc3	4.99556	-1.15063	0.000508527	0.00503321
Birc5	4.75407	1.43272	0.000296036	0.00330873
Birc6	3.31951	0.00615726	0.900868	0.958138
Bivm	1.67746	1.15809	0.023725	0.0910942
Blcap	4.91136	-0.15657	0.567098	0.810445
Blk	0.0658953	-0.0446693	0.804842	0.954543
Blm	0.839118	0.327553	0.755552	0.942086
Blmh	4.32397	-0.632384	0.0115462	0.0537204
Blnk	2.83116	0.381347	0.549974	0.80272
Bloc1s1	5.32348	-0.146493	0.532173	0.783287
Bloc1s2	4.8585	0.595908	0.00180499	0.0133594
Bloc1s3	2.29022	0.722576	0.0800811	0.218293
Bloc1s4	3.83566	0.72152	0.011554	0.0537257
Bloc1s5	2.25137	0.802781	0.0442236	0.143432
Bloc1s6	2.41355	0.410991	0.254199	0.487486
Blvra	3.37748	1.04496	0.000981859	0.00837758
Blvrb	4.50117	0.173384	0.600074	0.842693
Blzf1	2.76983	0.115793	0.831327	0.954543
Bmf	2.17827	1.19258	0.0226339	0.0885862
Bmi1	3.4285	0.216514	0.553807	0.805678
Bmp1	4.20933	3.32598	2.63984e-14	8.19221e-12
[truncated: 13,291 more rows]

## Sheet: SC_DEGs_Lum vs Tum
gene_id	baseMean	log2FoldChange	p.value	q.value
0610007P14Rik	84.3369	0.416537	0.245241	0.385874
0610009B22Rik	50.1175	0.826584	0.0323076	0.0764338
0610009E02Rik	1.6623	0.526172	0.662729	0.781086
0610009L18Rik	0.62619	1.46342	0.096266	0.185864
0610010F05Rik	37.7325	0.302511	0.530602	0.671659
0610012G03Rik	11.8555	1.90597	2.08558e-07	1.92017e-06
0610030E20Rik	14.2984	1.11566	0.0767423	0.155323
0610037L13Rik	142.16	0.116011	0.719157	0.823032
0610038B21Rik	0.412854	1.31938	0.401496	0.553752
0610040B10Rik	1.67516	0.705726	0.213303	0.347342
0610040J01Rik	16.1187	-0.508564	0.344872	0.497866
0610043K17Rik	1.16644	-0.176554	0.861961	0.919522
1010001B22Rik	0.39504	0.2779	0.847182	0.91021
1110002L01Rik	1.46697	3.17463	0.0158646	0.0422174
1110004E09Rik	50.837	0.0910809	0.792708	0.8733
1110004F10Rik	200.871	0.370875	0.0709932	0.145722
1110006O24Rik	0.676892	1.09195	0.41917	0.570705
1110008F13Rik	9.8218	1.62203	0.000601447	0.00255094
1110008L16Rik	83.5771	-1.5914	9.29895e-06	6.19891e-05
1110008P14Rik	81.9174	0.732819	0.000910076	0.00364729
1110012L19Rik	45.5328	1.19899	0.036829	0.0850799
1110017D15Rik	0.751046	1.351	0.366751	0.520544
1110019D14Rik	3.0086	3.44607	7.48971e-05	0.000404408
1110028F11Rik	0.259732	0.007584	0.997484	0.998647
1110028F18Rik	0.475976	-1.38015	0.485733	0.63182
1110032A03Rik	43.5107	-1.26019	0.00249058	0.00871573
1110034G24Rik	2.61584	0.992394	0.366776	0.520544
1110037F02Rik	82.5184	0.643385	0.0784478	0.157905
1110038B12Rik	228.867	0.667129	0.000624	0.00263176
1110046J04Rik	2.39704	5.05031	1.75053e-06	1.35571e-05
1110051M20Rik	27.9222	1.83465	0.0088946	0.0259656
1110059E24Rik	109.531	0.655964	0.0819152	0.163303
1110059G10Rik	27.1868	0.616421	0.178486	0.302726
1110065P20Rik	2.28675	2.71853	0.000312997	0.00143459
1190002N15Rik	1.90013	-0.826972	0.308836	0.458365
1190005I06Rik	1.01216	2.75906	0.000383363	0.00172067
1190007I07Rik	8.34442	-0.779483	0.0918056	0.179155
1200007C13Rik	2.29945	0.777357	0.426151	0.576711
1300002E11Rik	37.6145	0.513031	0.255826	0.398442
1300017J02Rik	0.363555	-0.468106	0.809236	0.884783
1500002C15Rik	0.182319	1.94975	0.301557	0.450057
1500002F19Rik	12.4144	2.43727	0.000547943	0.0023571
1500004A13Rik	4.99727	0.455686	0.416711	0.568239
1500011B03Rik	23.109	0.342147	0.520341	0.662509
1500011K16Rik	18.1736	1.03799	0.000440399	0.00194354
1500015A07Rik	12.27	1.73261	0.00184569	0.00674375
1500015O10Rik	91.6507	0.588712	0.441833	0.591091
1500017E21Rik	0.200993	1.20806	0.703433	0.81174
1600002D24Rik	0.456739	-0.845274	0.573654	0.708612
1600002H07Rik	3.35772	-0.668607	0.426214	0.576711
1600002K03Rik	14.7677	-0.260019	0.683632	0.797201
1600010M07Rik	0.32345	2.72083	0.365578	0.519631
1600012H06Rik	39.1815	0.0994192	0.852373	0.91337
1600014C10Rik	15.0457	-1.38335	0.0228044	0.0573705
1600020E01Rik	21.6289	0.921836	0.0363425	0.08419
1700001D01Rik	2.40308	1.7781	0.0148022	0.0399623
1700001J03Rik	0.416443	0.282813	0.847156	0.91021
1700001J11Rik	0.185085	0.879332	0.400198	0.552558
1700001L05Rik	0.211835	-0.733872	0.779918	0.864737
1700001O22Rik	0.725348	-1.39552	0.30011	0.448151
1700001P01Rik	0.554964	0.183435	0.94451	0.967976
1700003E16Rik	0.202801	1.26027	0.657576	0.776229
1700003G13Rik	0.462073	-1.20157	0.295095	0.442671
1700003G18Rik	0.250157	1.80738	0.190033	0.317943
1700006J14Rik	2.40689	5.50267	1.44527e-06	1.13715e-05
1700007J10Rik	0.434964	0.230102	0.87077	0.924177
1700007K13Rik	0.99317	-1.8276	0.105354	0.199794
1700008J07Rik	0.219095	0.9036	0.620338	0.748432
1700010I14Rik	1.41911	0.199525	0.847112	0.91021
1700012B07Rik	21.1305	-3.15176	8.59297e-14	1.80773e-12
1700012D14Rik	0.365661	-0.231991	0.879832	0.930017
1700013F07Rik	0.193986	2.18013	0.481527	0.627694
1700016C15Rik	2.06179	-1.88441	0.0210304	0.0534954
1700016P03Rik	0.488139	3.08002	0.086046	0.170228
1700017B05Rik	85.2912	0.330992	0.362163	0.516023
1700019D03Rik	3.91339	-0.553366	0.622887	0.750247
1700020I14Rik	81.235	0.00526615	0.987368	0.99314
1700021F05Rik	47.5191	1.00086	0.00726535	0.0218794
1700023F06Rik	0.554246	2.03957	0.00272946	0.00945259
1700023H06Rik	2.05745	-0.163061	0.841806	0.906777
1700024P16Rik	27.6933	-2.79051	3.25478e-08	3.43044e-07
1700025G04Rik	128.474	0.103607	0.736367	0.83456
1700027J19Rik	38.2472	0.863188	0.0173682	0.0455134
1700028B04Rik	0.592134	0.132561	0.632989	0.758023
1700028E10Rik	0.534279	0.147886	0.906807	0.945694
1700028J19Rik	0.433078	-0.407571	0.853176	0.91379
1700028N14Rik	0.761358	0.00745666	0.995988	0.998041
1700029I15Rik	0.228952	-0.412581	0.854166	0.914231
1700029J07Rik	1.22351	0.757174	0.613977	0.742743
1700030J22Rik	0.188639	1.50205	0.594953	0.726348
1700030K09Rik	5.69565	4.56266	3.73269e-07	3.28906e-06
1700034H15Rik	0.181267	0.142385	0.918239	0.952232
1700034J05Rik	0.253638	0.625035	0.706065	0.813649
1700034P13Rik	0.364673	2.30051	0.000119125	0.000609474
1700037C18Rik	0.336512	1.57026	0.289291	0.436403
1700037H04Rik	47.5271	1.5805	0.000226275	0.00107613
1700040L02Rik	1.69335	-3.52324	0.00509464	0.0161952
1700042G15Rik	0.570793	-2.01614	0.414517	0.566274
1700047M11Rik	0.202262	1.05903	0.738592	0.836213
1700047N06Rik	0.578816	-0.365631	0.898079	0.941237
1700052K11Rik	0.326004	1.39428	0.452308	0.600758
1700055D18Rik	0.274948	2.53036	0.425038	0.575748
1700056N10Rik	3.76313	1.45981	0.185617	0.312474
1700058P15Rik	0.320053	1.25468	0.630441	0.756045
1700061G19Rik	1.61623	-0.263337	0.836798	0.903168
1700066B19Rik	0.313685	-0.588402	0.761077	0.851976
1700066M21Rik	0.557208	1.87807	0.192076	0.32075
1700067G17Rik	0.185097	1.92824	0.543348	0.682489
1700084J12Rik	1.00935	1.76976	0.00187673	0.00684294
1700088E04Rik	1.80376	1.39316	0.065576	0.13668
1700093K21Rik	4.5092	-1.26396	0.097691	0.188016
1700096K18Rik	0.508912	-1.66229	0.26923	0.413949
1700099I09Rik	0.859705	-0.661323	0.589637	0.721835
1700101I11Rik	0.841908	-1.86065	0.0253681	0.0626113
1700102P08Rik	0.266915	0.691221	0.75876	0.85061
1700105P06Rik	0.340433	2.09021	0.289528	0.436683
1700109H08Rik	20.4217	0.604201	0.252817	0.394884
1700112D23Rik	0.811161	3.84345	0.00402812	0.0132171
1700112E06Rik	8.86247	0.518935	0.491813	0.637325
1700113A16Rik	2.1756	0.0870135	0.912693	0.949472
1700120C14Rik	0.296069	0.495351	0.62962	0.755477
1700120E14Rik	0.635537	1.88913	0.0521599	0.113181
1700123M08Rik	0.613583	0.217422	0.86424	0.920674
1700126G02Rik	0.435933	3.15077	0.0646033	0.13508
1810009A15Rik	2.05339	2.62863	1.90779e-12	3.49665e-11
1810010D01Rik	0.2633	-0.998675	0.682908	0.796608
1810011O10Rik	529.88	0.273384	0.151529	0.267099
1810019D21Rik	2.09702	0.304662	0.781471	0.865843
1810021B22Rik	0.287917	2.02657	0.340896	0.493413
1810022K09Rik	54.362	1.04132	1.30125e-07	1.234e-06
1810024B03Rik	3.89895	1.52125	0.0156335	0.0417007
1810026B05Rik	834.139	-0.846625	8.35515e-05	0.000445956
1810026J23Rik	40.8969	2.04703	1.28189e-05	8.28325e-05
1810030O07Rik	108.028	0.939622	0.0426788	0.0961337
1810032O08Rik	25.8675	0.935346	0.0402107	0.091461
1810037I17Rik	115.009	1.20073	2.53752e-11	4.14602e-10
1810041H14Rik	0.19588	0.885486	0.344749	0.497778
1810043G02Rik	78.3007	0.136461	0.77066	0.858892
1810044D09Rik	5.03507	-0.834588	0.278637	0.424185
1810058I24Rik	148.885	1.26321	4.13971e-09	4.99262e-08
1810059H22Rik	0.181386	1.04115	0.533674	0.674575
1810062G17Rik	2.13824	3.79963	0.00029217	0.00135129
1810062O18Rik	1.33967	2.90479	0.0039436	0.0129802
1810065E05Rik	1.01237	-2.15216	0.0317501	0.0752928
2010001A14Rik	1.02447	0.465783	0.571394	0.706318
2010009K17Rik	0.879538	-0.264574	0.78253	0.866558
2010016I18Rik	0.321465	1.0408	0.380376	0.534088
2010107G23Rik	3.18985	-2.36991	0.00438556	0.0142362
2010109A12Rik	1.43222	2.13616	0.159732	0.277991
2010111I01Rik	225.598	1.53524	5.18905e-09	6.16868e-08
2010204K13Rik	3.58618	2.09137	0.00209574	0.0075217
2010300C02Rik	3.91162	-3.31317	7.90196e-08	7.80757e-07
2010310C07Rik	0.57747	2.96629	0.00513631	0.0163113
2010315B03Rik	8.18788	-0.901578	0.124459	0.228483
2010320M18Rik	14.697	0.0929021	0.844369	0.908434
2200002D01Rik	25.7097	1.558	5.6546e-07	4.82903e-06
2210013O21Rik	65.4003	1.64667	9.80435e-07	8.02585e-06
2210016F16Rik	30.0416	0.912305	0.0291299	0.0700491
2210016L21Rik	35.3263	1.43117	0.000413442	0.00183792
2210407C18Rik	13.9639	-2.47723	0.000134546	0.000680874
2210408F21Rik	6.58142	4.22595	1.87406e-08	2.05043e-07
2210408I21Rik	10.9087	-0.773134	0.152998	0.269058
2210418O10Rik	1.19305	1.66259	0.00271434	0.0094023
2300009A05Rik	3.93954	1.57905	0.00752363	0.0225295
2310001H17Rik	10.4872	0.295992	0.570093	0.705206
2310001K24Rik	0.189623	-0.222449	0.917171	0.951874
2310002F09Rik	0.404005	2.36347	0.323569	0.47391
2310007B03Rik	0.188921	-0.634465	0.796911	0.875851
2310008N11Rik	0.387103	-0.355122	0.874457	0.926845
2310009A05Rik	26.8038	-0.787401	0.0124285	0.0345518
2310009B15Rik	15.3958	0.532435	0.170732	0.292654
2310010J17Rik	0.325973	1.24876	0.194902	0.324261
2310011J03Rik	13.3766	0.0586079	0.924899	0.956
2310014F06Rik	0.226988	0.232103	0.83031	0.899345
2310016G11Rik	0.440207	0.23365	0.815352	0.888887
2310022A10Rik	8.53474	1.25337	0.0396195	0.0903375
2310022B05Rik	16.23	1.98286	0.000202694	0.000976032
2310030G06Rik	26.8316	0.557635	0.340737	0.49328
2310033P09Rik	19.7594	0.460467	0.322964	0.473331
2310034G01Rik	0.387314	0.950595	0.713365	0.818895
2310035C23Rik	132.741	-0.601296	0.011102	0.0313663
2310036O22Rik	49.378	1.75074	8.66302e-11	1.31984e-09
2310040G07Rik	0.258206	-0.382313	0.730119	0.830556
2310040G24Rik	1.10894	1.02958	0.381847	0.535616
2310057M21Rik	53.3784	1.17029	0.0261492	0.064101
2310058D17Rik	0.75579	0.659084	0.612907	0.741841
2310061I04Rik	13.4122	1.17239	0.0389328	0.089085
2310068J16Rik	0.415312	1.64933	0.195029	0.324358
2410002F23Rik	37.5805	-0.754764	0.102491	0.195525
2410004B18Rik	28.7262	2.20492	3.21594e-06	2.35662e-05
2410006H16Rik	256.669	-0.524501	0.000137875	0.000696175
2410022M11Rik	0.384791	0.692044	0.428971	0.579289
2410089E03Rik	106.517	1.72111	9.55826e-06	6.34767e-05
2410131K14Rik	41.2965	0.658028	0.25395	0.396301
2500002B13Rik	1.38368	-0.247011	0.835526	0.902408
2500004C02Rik	2.1747	1.01943	0.294586	0.442284
2510002D24Rik	56.3798	-0.16633	0.651759	0.771841
2510017J16Rik	2.4492	2.13001	0.0128079	0.0354182
2510039O18Rik	18.6216	0.743059	0.12393	0.227831
2510046G10Rik	0.346196	0.463914	0.82785	0.897557
2600006K01Rik	0.270559	1.72147	0.417562	0.569105
2610001J05Rik	45.2737	1.29622	8.93675e-05	0.000474435
2610002M06Rik	44.4259	0.629247	0.173361	0.296388
2610005L07Rik	20.188	0.161783	0.446366	0.595368
2610008E11Rik	2.09453	0.397373	0.680036	0.794667
2610011E03Rik	2.57621	1.26076	0.114383	0.213293
2610020H08Rik	4.80844	1.06558	0.143612	0.256086
2610021A01Rik	6.76578	0.246303	0.719338	0.82313
2610024D14Rik	0.403377	1.12097	0.477574	0.623975
2610035D17Rik	15.2275	4.33025	1.80568e-07	1.6791e-06
2610037D02Rik	0.58556	2.44372	0.018816	0.0487494
2610042L04Rik	0.270457	1.16905	0.074855	0.152225
2610044O15Rik8	7.3257	0.0512003	0.94131	0.966125
2610203C20Rik	28.357	7.34919	3.04815e-45	4.58645e-43
2610203C22Rik	1.37209	-0.973613	0.40255	0.555012
2610206C17Rik	0.176891	-0.617373	0.845089	0.908888
2610301B20Rik	13.7273	0.163089	0.804727	0.881561
2610306M01Rik	3.02987	1.6535	0.0811329	0.162009
2610307P16Rik	54.3794	1.57939	0.000311628	0.00142915
2610316D01Rik	0.222683	0.968484	0.651104	0.771412
2610318N02Rik	0.42434	2.76687	0.352931	0.506214
2610507B11Rik	259.947	0.41311	0.0914688	0.178762
2610524H06Rik	32.8552	0.902329	0.0274138	0.066653
2610528A11Rik	6.16575	0.283748	0.788942	0.870376
2610528J11Rik	17.5532	-1.47212	0.00897841	0.026133
2700029L08Rik	0.386385	0.0706562	0.978639	0.98764
2700038G22Rik	9.18245	0.840696	0.050457	0.110183
2700049A03Rik	44.4956	1.07384	0.0488886	0.107321
2700078F05Rik	32.8151	2.56287	1.49987e-08	1.66876e-07
2700081O15Rik	16.7116	1.34773	0.01093	0.0309634
2700097O09Rik	34.2541	1.48786	0.00820333	0.0242614
2700099C18Rik	14.1862	-0.282251	0.613796	0.742581
2810001G20Rik	3.22181	0.731309	0.298825	0.446782
2810002D19Rik	2.8367	2.24413	0.0165437	0.0436934
2810004N23Rik	53.844	0.35819	0.207083	0.339901
2810006K23Rik	3.61353	1.2086	0.146708	0.26033
2810013P06Rik	8.82717	0.147846	0.820627	0.893159
2810021J22Rik	0.640432	0.595055	0.648011	0.769225
2810025M15Rik	26.148	2.02852	0.000108805	0.000563239
2810032G03Rik	1.24521	-1.77362	0.267254	0.411735
2810039B14Rik	1.37706	2.36398	1.71955e-05	0.000108021
2810402E24Rik	5.25891	1.87934	0.001348	0.00511823
2810403A07Rik	119.599	0.786635	0.00880759	0.0257592
2810403D21Rik	11.1026	-1.31603	0.012073	0.033676
2810407A14Rik	0.533202	-0.422361	0.766622	0.855647
2810408A11Rik	3.30734	-3.97396	4.99823e-05	0.000283544
2810408I11Rik	6.58695	0.633791	0.39534	0.548457
2810414N06Rik	1.09587	3.49615	0.0291458	0.0700768
2810417H13Rik	65.9521	0.989673	0.0344877	0.080495
2810428I15Rik	49.8226	0.953011	0.000391311	0.00175186
2810428J06Rik	0.32479	1.28647	0.685185	0.798439
2810429I04Rik	0.576664	-0.23261	0.898697	0.941543
2810432F15Rik	0.52092	0.587109	0.615348	0.743922
2810433D01Rik	0.228012	1.87233	0.555091	0.692615
2810454H06Rik	3.18177	0.889785	0.0914583	0.178762
2810455O05Rik	0.529071	1.37239	0.396258	0.549021
2810459M11Rik	1.56282	-3.41821	0.0244193	0.0607178
2810468N07Rik	30.6136	1.55813	0.0450836	0.100505
2810474O19Rik	1336.42	1.26461	2.87168e-14	6.3692e-13
2900005J15Rik	0.423788	1.34435	0.49182	0.637325
2900009J06Rik	0.515349	-0.300411	0.808624	0.884297
2900018N21Rik	0.502095	-1.58333	0.617769	0.74613
2900026A02Rik	59.8223	0.297652	0.34035	0.492868
2900041M22Rik	0.952303	3.35737	0.0277512	0.0672766
2900060B14Rik	0.758921	0.257605	0.813108	0.887543
2900076A07Rik	2.15315	3.63429	3.25781e-05	0.000191981
2900089D17Rik	0.555549	0.69722	0.578602	0.712719
2900093K20Rik	3.27744	0.298298	0.656848	0.775659
2900097C17Rik	0.542629	-0.704274	0.520751	0.66285
3000002C10Rik	0.605779	-0.493947	0.38072	0.534382
3010003L21Rik	0.514283	-0.623901	0.489928	0.635573
3010026O09Rik	2.00531	1.61118	0.111144	0.2083
3110001I22Rik	1.08603	1.06558	0.436066	0.585486
3110002H16Rik	82.2148	1.07791	0.0194231	0.0501331
3110009E18Rik	5.19473	1.36659	0.034011	0.0796177
3110040N11Rik	27.2083	0.0854841	0.846503	0.910037
3110043O21Rik	115.344	0.626415	0.172181	0.294786
3110045C21Rik	0.402507	0.770022	0.693436	0.804137
3110056K07Rik	8.55692	1.44284	0.018798	0.0487165
3110062M04Rik	1.41538	0.381057	0.611515	0.740899
3110079O15Rik	22.6735	9.38573	5.44562e-22	2.47228e-20
3110080O07Rik	1.25204	2.08548	0.163394	0.282913
3110082I17Rik	28.8013	1.32824	0.00345555	0.0115859
3110099E03Rik	1.09535	4.5119	0.0370981	0.085611
3222401L13Rik	1.32981	4.74548	0.00089119	0.00357721
3300002I08Rik	1.14875	3.66544	0.000117241	0.000601589
3300005D01Rik	6.58445	26.8079	8.39401e-126	6.97984e-123
3632451O06Rik	0.952591	3.567	0.133179	0.241047
3830417A13Rik	43.9457	9.51431	1.1796e-39	1.44469e-37
3830432H09Rik	0.399771	2.49684	0.0795119	0.159505
3930402G23Rik	0.453618	-1.53067	0.397729	0.550383
4430402I18Rik	0.804079	-0.392759	0.724189	0.826158
4631405K08Rik	6.4369	0.148673	0.829501	0.89873
4632404H12Rik	2.76102	0.987251	0.317788	0.468284
4632415L05Rik	11.4438	2.02322	0.00264238	0.00918728
4632427E13Rik	59.7184	-0.0900546	0.822222	0.894246
4633401B06Rik	2.08899	0.533461	0.62244	0.750051
4732416N19Rik	0.586006	3.42535	0.0996268	0.191049
4732419C18Rik	0.646974	-1.52893	0.265779	0.410104
4732440D04Rik	1.66358	1.28027	0.0993715	0.190646
4732471J01Rik	2.40716	0.715089	0.443358	0.592382
4732490B19Rik	2.12141	2.872	0.0681963	0.141062
4732496C06Rik	55.392	-4.4352	1.86295e-09	2.35839e-08
4833413G10Rik	0.846328	-0.443017	0.607577	0.737711
4833417C18Rik	0.935143	0.0269738	0.98341	0.990937
4833418N02Rik	0.457469	-1.01417	0.542636	0.681975
4833421G17Rik	39.2273	0.796771	0.14822	0.262584
4833427F10Rik	1.26831	1.70277	0.371206	0.525085
4833439L19Rik	164.78	-0.377773	0.273073	0.417933
4833445I07Rik	0.300035	-0.436989	0.7526	0.846299
4921507P07Rik	0.704223	-1.36559	0.37817	0.531966
4921511C10Rik	2.89026	-1.79525	0.0408324	0.0925989
4921518K17Rik	0.181783	1.62378	0.44257	0.591754
4921524J17Rik	36.9875	1.40444	4.49099e-05	0.000257263
4921531C22Rik	7.03108	-0.277681	0.765688	0.855131
4921536K21Rik	0.407346	0.120848	0.89745	0.941113
4930402H24Rik	74.0144	1.3963	0.00401409	0.013182
4930403P22Rik	0.308799	2.44442	0.340204	0.492791
4930404I05Rik	0.78731	-0.12502	0.932948	0.960623
4930405O22Rik	0.527817	0.899273	0.434919	0.584443
4930412C18Rik	0.37534	1.03871	0.667632	0.784432
4930412O13Rik	0.259029	0.0670481	0.965184	0.979568
4930413G21Rik	0.245865	0.301064	0.651225	0.771499
4930417H01Rik	0.259614	0.478885	0.706832	0.814354
4930427A07Rik	5.51074	0.644839	0.362702	0.516338
4930431P03Rik	1.70562	-3.29452	0.00685609	0.0208547
4930431P19Rik	1.36826	-0.324247	0.785056	0.868078
4930432E11Rik	0.340516	-1.32654	0.351914	0.505031
4930443O20Rik	0.179572	-0.209861	0.947274	0.969381
4930447F24Rik	0.371691	1.0768	0.593524	0.725276
4930452B06Rik	2.31021	2.52826	0.0609924	0.128792
4930453N24Rik	60.2426	0.850855	0.0509972	0.111116
4930455G09Rik	1.05444	-2.62276	0.0624292	0.131334
4930469G21Rik	0.19554	1.54568	0.548716	0.687127
4930473A02Rik	0.448364	-0.310445	0.774961	0.861456
4930481A15Rik	0.313521	2.31359	3.33665e-06	2.43603e-05
4930481B07Rik	0.623456	3.33385	0.156696	0.274158
4930503L19Rik	9.14863	8.51618	3.97665e-27	2.49314e-25
4930506C21Rik	0.708167	0.741383	0.54901	0.68723
4930509E16Rik	0.208503	-0.564106	0.717658	0.821912
4930509H03Rik	6.21946	-1.92064	0.0949608	0.183869
4930511M06Rik	0.507753	2.89864	0.124116	0.228058
4930512B01Rik	6.01133	0.743668	0.353563	0.506861
4930513N10Rik	0.474274	2.31558	0.143273	0.255568
4930513N20Rik	1.3437	-1.50386	0.329621	0.480325
4930515G01Rik	0.237734	1.11992	0.714513	0.819677
4930519F09Rik	0.366798	-0.285722	0.415763	0.567436
4930519F16Rik	0.211216	2.26617	0.475016	0.621822
4930520O04Rik	1.57704	-1.02522	0.385488	0.539348
4930522L14Rik	4.82565	0.14205	0.794682	0.874255
4930523C07Rik	538.043	1.21503	2.14262e-07	1.9681e-06
4930524O07Rik	0.237459	1.27598	0.649321	0.770133
4930525G20Rik	0.253809	0.447843	0.882478	0.931137
4930526A20Rik	4.46045	-0.0323713	0.937444	0.963484
4930532G15Rik	0.565903	1.64973	0.273334	0.418126
4930533B01Rik	0.288348	1.58115	0.541171	0.680947
4930539E08Rik	0.401947	-1.30375	0.394329	0.547644
4930539J05Rik	0.259407	0.247504	0.928357	0.95782
4930540M05Rik	0.216606	1.155	0.464784	0.612387
4930545L23Rik	0.356365	-1.00246	0.699602	0.808798
4930550C14Rik	0.628693	2.87007	0.0762911	0.154647
4930557J02Rik	0.333436	-0.734768	0.720918	0.824331
4930558J18Rik	0.419766	0.745925	0.722031	0.825007
4930562C15Rik	1.82772	-2.92542	0.0256046	0.0630639
4930562F07Rik	5.0109	1.18657	0.0760768	0.154332
4930563F08Rik	1.18609	0.342349	0.703404	0.81174
4930563M21Rik	0.183472	0.148558	0.958151	0.975627
4930565N06Rik	0.412158	1.62158	0.473613	0.620654
4930568A12Rik	0.381567	-1.18175	0.630259	0.755985
4930579C12Rik	0.305963	2.52348	0.0924312	0.180086
4930579G24Rik	25.1287	2.40052	0.000909435	0.00364582
4930579H20Rik	1.25768	-1.61919	0.0810941	0.161973
4930579K19Rik	0.302586	1.07394	0.638388	0.761935
4930581F22Rik	0.37477	0.602753	0.630567	0.756055
4930589L23Rik	0.244064	1.55359	0.445442	0.594336
4930589O11Rik	0.243948	0.41636	0.790835	0.871958
4930590J08Rik	0.262412	1.49411	0.109273	0.205621
4930594C11Rik	0.542923	1.98861	0.129469	0.235682
4930594M22Rik	0.346406	2.16983	0.0842873	0.167335
4930596I21Rik	0.885874	-1.1255	0.378691	0.532384
4931406C07Rik	37.3678	1.18653	0.00332002	0.0112031
4931406P16Rik	49.5423	-0.525988	0.0838102	0.166577
4931413K12Rik	0.283116	-0.0763352	0.961652	0.97768
4931428F04Rik	1.62328	-0.173822	0.90084	0.942504
4931440P22Rik	0.953177	3.24005	0.00010075	0.000526025
4932422M17Rik	0.177917	0.621176	0.757593	0.849844
4932438A13Rik	323.88	0.886532	8.09493e-05	0.000433091
4932443L11Rik	0.297263	1.63421	0.528244	0.669719
4933400F21Rik	2.92638	-1.47476	0.135352	0.244335
4933404O12Rik	5.85588	0.75837	0.304544	0.453401
4933406J10Rik	2.11308	3.91259	0.0493698	0.108152
4933406P04Rik	0.462574	-1.74678	0.538934	0.679079
4933407K13Rik	6.32397	1.00965	0.214629	0.34904
4933408B17Rik	0.654401	2.50451	0.0638963	0.133903
4933412L11Rik	0.731242	3.14871	0.0868729	0.171392
4933413J09Rik	6.074	1.74462	0.0149995	0.040357
4933413L06Rik	0.31405	-1.17733	0.344871	0.497866
4933416M07Rik	0.551603	0.655443	0.740137	0.837098
4933417C20Rik	0.368922	-1.45843	0.609084	0.738917
4933417G07Rik	0.215068	0.874004	0.0507881	0.110752
4933421O10Rik	0.316959	-0.460844	0.734628	0.833313
4933423P22Rik	9.37993	-0.293196	0.717418	0.821697
4933425M03Rik	2.17343	4.11172	0.00456172	0.0147414
4933427D14Rik	5.59758	-0.2213	0.737684	0.835657
4933428G20Rik	0.580884	0.294868	0.742193	0.838223
4933430I17Rik	0.306947	0.308611	0.904467	0.94421
4933431E20Rik	12.0746	1.81595	0.0080394	0.0238301
4933431K23Rik	0.176449	1.38666	0.51418	0.657509
4933433G15Rik	0.212116	1.2738	0.525657	0.66711
4933434E20Rik	912.727	0.352933	0.0522323	0.113308
4933437G19Rik	0.364465	1.30032	0.124127	0.228058
4933439C10Rik	1.69886	-1.73757	0.0507803	0.110751
4933440N22Rik	0.32668	0.286871	0.854771	0.914631
5031425E22Rik	15.316	2.18822	5.30987e-06	3.71198e-05
5031434O11Rik	1.98712	1.76473	0.176202	0.299915
5031439G07Rik	43.5142	-0.698687	0.0871244	0.171772
5033430I15Rik	1.38089	-0.0609453	0.943319	0.967193
5330406M23Rik	24.5322	1.11401	0.0677142	0.140241
5330417C22Rik	20.0964	-0.199224	0.739245	0.836607
5430402O13Rik	0.428766	-0.76046	0.74171	0.837977
5430403G16Rik	1.6934	1.31261	0.0375158	0.0863761
5430405H02Rik	9.03226	0.606604	0.192884	0.321657
5430416N02Rik	14.722	1.7498	5.66039e-07	4.82942e-06
5430416O09Rik	2.64915	1.03806	0.224613	0.361114
5430419D17Rik	0.256354	1.37955	0.663719	0.781745
5430420F09Rik	4.35734	2.33532	0.00765308	0.0228565
5430421F17Rik	0.321848	1.94443	0.517025	0.659973
5430434F05Rik	1.97517	-2.706	0.00356955	0.0118952
5530601H04Rik	33.9485	1.50669	0.00749266	0.0224496
5730409E04Rik	5.11113	1.50145	0.0272954	0.0663752
5730419F03Rik	0.391422	-0.238639	0.912548	0.949384
5730455P16Rik	14.9306	0.988767	0.144999	0.257891
5730480H06Rik	2.17885	-0.112691	0.925368	0.956196
5730507A11Rik	25.8891	-1.14612	0.0263165	0.0644611
5730508B09Rik	4.01694	-0.469429	0.447912	0.596586
5730522E02Rik	0.243262	-0.0572664	0.974641	0.985053
5730559C18Rik	29.8077	3.74425	1.27352e-14	2.92023e-13
5830417I10Rik	2.18376	-0.6711	0.226532	0.363422
5830432E09Rik	0.840704	3.80119	0.013573	0.0371903
5830454E08Rik	0.228072	-0.454526	0.824719	0.895453
5830487J09Rik	0.670908	1.10985	0.0311681	0.0740729
5930412G12Rik	2.40208	-0.601726	0.632094	0.757353
5930420M18Rik	1.37167	2.61661	0.0466606	0.103321
5930430L01Rik	3.72856	3.1256	0.000454677	0.0020004
6030400A10Rik	5.23702	2.08538	0.0154203	0.0412504
6030408B16Rik	0.202067	1.28526	0.518033	0.66066
6030443J06Rik	0.398518	-0.0889022	0.925445	0.956196
6330403L08Rik	0.59822	1.29428	0.319088	0.469475
6330408A02Rik	0.619766	-0.534181	0.605529	0.736095
6330418K02Rik	1.44975	3.25441	0.00167218	0.00619432
6330549D23Rik	9.00332	0.914006	0.0978052	0.188167
6330562C20Rik	1.33777	1.53408	0.102633	0.19574
6430511E19Rik	0.834374	-1.33323	0.459834	0.607994
6430531B16Rik	0.276975	2.0259	0.523107	0.665156
6430548M08Rik	7.70963	0.355591	0.657431	0.776229
6430550D23Rik	0.786918	2.31899	0.0412505	0.0934629
6430571L13Rik	0.307061	-0.619169	0.809616	0.885134
6430573F11Rik	0.740998	-1.26232	0.285755	0.432396
6430573P05Rik	0.241119	-0.592867	0.664773	0.782425
6430590A07Rik	0.658702	0.763286	0.459489	0.60769
6430710M23Rik	0.990093	-1.81897	0.153313	0.269417
6720427I07Rik	3.88608	0.833053	0.26463	0.408848
6720464F23Rik	0.438622	0.365241	0.781208	0.865702
6720469O03Rik	39.5341	-3.7628	2.94267e-07	2.64908e-06
6720475M21Rik	1.06903	-2.87936	0.124105	0.228058
6720489N17Rik	1.81656	4.01699	0.000982108	0.00389466
6820402A03Rik	0.583669	1.76794	0.444791	0.593807
6820431F20Rik	18.161	0.265084	0.159591	0.277849
8030451A03Rik	0.3524	2.46753	0.194218	0.323328
8430408G22Rik	29.4413	3.89721	0.000303404	0.00139548
8430429K09Rik	9.88814	1.61352	1.02414e-06	8.35331e-06
9030617O03Rik	1.21699	-1.61088	0.212615	0.34655
9030624J02Rik	54.6234	-0.405058	0.326353	0.476882
9130019O22Rik	1.16385	1.86486	0.0621647	0.130847
9130023H24Rik	8.97291	-1.05687	0.429372	0.579551
9130221H12Rik	0.742434	-0.790145	0.501671	0.646274
9130230L23Rik	59.1369	-0.706399	0.201574	0.332646
9130230N09Rik	1.97734	2.11104	0.0194293	0.0501383
9130401M01Rik	33.3313	1.50723	0.000448307	0.00197568
9130409J20Rik	0.251916	0.134935	0.928737	0.958025
9230102O04Rik	0.934552	-1.45531	0.040535	0.092
9230105E05Rik	0.429041	3.19084	0.147686	0.261785
9230110C19Rik	6.5136	2.99449	0.0037265	0.0123324
9230112E08Rik	1.88739	3.09333	0.0232866	0.0583143
9230114K14Rik	0.900992	0.449627	0.520316	0.662509
9330020H09Rik	0.866804	0.761348	0.329371	0.480093
9330104G04Rik	0.212861	0.750035	0.762238	0.852783
9330154J02Rik	0.83244	3.34445	0.000269871	0.00125921
9330159F19Rik	0.232816	2.1152	0.341966	0.494665
9330159M07Rik	1.57208	3.31647	5.42086e-06	3.7812e-05
9330160F10Rik	0.873173	-1.89806	0.0964403	0.18613
9330162012Rik	0.641885	-1.29965	0.479712	0.626039
9330162G02Rik	209.283	0.0682	0.804708	0.881561
9330175E14Rik	0.459676	-0.144813	0.926499	0.956716
9330182L06Rik	2.87504	5.80561	1.91651e-07	1.77589e-06
9430015G10Rik	9.42123	0.838281	0.242662	0.382769
9430016H08Rik	35.663	0.413193	0.280293	0.426143
9430034N14Rik	36.3146	-0.874005	0.182982	0.308894
9430037O13Rik	1.6767	3.15952	0.000605679	0.00256614
9430038I01Rik	11.7836	0.655828	0.20952	0.34285
9430053O09Rik	0.241484	2.05867	0.304139	0.452883
9430065F17Rik	0.261782	0.463422	0.878416	0.929036
9430076C15Rik	250.222	0.390163	0.186597	0.31373
9430091E24Rik	4.55468	0.297878	0.76194	0.852602
9530026P05Rik	5.57495	2.60351	4.30289e-05	0.00024725
9530034E10Rik	0.951455	3.02046	0.06752	0.139993
9530053A07Rik	1.52313	-2.53733	5.13257e-09	6.10613e-08
9530059O14Rik	1.07645	3.73804	0.0336207	0.0788443
9530062K07Rik	0.242145	-0.649476	0.764999	0.854701
9530068E07Rik	198.284	1.45446	2.49208e-08	2.66751e-07
9530077C05Rik	4.38397	3.22027	0.00103046	0.00405789
9530085L11Rik	0.182699	1.45646	0.494944	0.640319
9530086O07Rik	3.17537	-2.08836	0.0203576	0.0520702
9630010A21Rik	7.28469	-0.034218	0.931987	0.960125
9830144P21Rik	283.328	1.44183	1.46987e-05	9.38664e-05
9930012K11Rik	0.651257	3.68443	0.0746615	0.151851
9930014A18Rik	2.17747	-3.31218	0.00411724	0.0134759
9930021J03Rik	132.465	0.160963	0.593695	0.725316
9930104L06Rik	1.06972	2.25035	0.0329638	0.0776378
9930111H07Rik	0.192265	-0.00377171	0.998923	0.999239
9930111J21Rik2	0.181352	-0.239856	0.815453	0.888936
9930120I10Rik	0.244242	2.1382	0.484193	0.630388
a	166.273	0.406969	0.117198	0.217478
A030001D20Rik	0.415255	0.387808	0.867701	0.922306
A130010J15Rik	36.7058	0.310863	0.540307	0.680252
A130014A01Rik	0.189748	0.35107	0.911911	0.949022
A130050O07Rik	0.190532	0.127351	0.967989	0.981218
A230050P20Rik	6.24451	0.916868	0.0873388	0.172096
A230056P14Rik	0.524963	1.6958	0.340141	0.492745
A230065H16Rik	0.423447	0.676419	0.653428	0.773137
A230072C01Rik	1.78272	1.65504	0.159071	0.277146
A230072E10Rik	0.299567	1.53647	0.157437	0.275098
A230083N12Rik	0.264571	1.38154	0.270415	0.415129
A230103J11Rik	0.184728	1.12327	0.723364	0.825635
A230103L15Rik	2.12169	1.81695	0.0605681	0.128067
A2m	1.43827	4.81608	1.07971e-05	7.09288e-05
A330015K06Rik	3.44436	4.62796	0.000170318	0.000837752
A330023F24Rik	3.63676	0.0198678	0.972336	0.984028
A330040F15Rik	0.9129	0.721907	0.670333	0.786761
A330087D11Rik	0.222193	-0.891939	0.716287	0.820818
A330102I10Rik	0.277222	1.88042	0.314122	0.464072
A3galt2	0.631047	1.25411	0.233487	0.371644
A430005L14Rik	50.7091	1.01765	0.0171284	0.0449222
A430010J10Rik	1.07753	1.55624	0.0582188	0.123862
A430018G15Rik	2.00706	2.2082	0.0118158	0.0330929
A430027C01Rik	4.1702	0.148862	0.863591	0.920328
A430033K04Rik	0.466986	1.11081	0.389028	0.542743
A430073D23Rik	0.43081	1.50106	0.192595	0.321243
A430105I19Rik	0.394363	2.84327	0.0298202	0.0714374
A430110C17Rik	1.09623	-0.766763	0.535662	0.676331
A530013C23Rik	1.71466	1.38906	0.227552	0.364799
A530017D24Rik	1.82099	0.75709	0.502383	0.646822
A530020G20Rik	1.98401	1.2271	0.342752	0.495438
A530032D15Rik	0.629643	-1.3723	0.035434	0.0823872
A530040E14Rik	1.20833	-2.33551	0.00381865	0.0126031
A530041M06Rik	23.3537	0.967558	0.166175	0.286677
A530064N14Rik	0.721882	-1.60859	0.385629	0.539498
A530083M17Rik	0.352478	-0.785976	0.67278	0.788696
A630001G21Rik	3.22577	3.57662	0.000294421	0.0013605
A630023A22Rik	2.10257	-3.13825	0.0439334	0.0983847
A630052C17Rik	0.253411	-0.505385	0.793646	0.87381
A630081D01Rik	0.206489	2.21266	0.485517	0.631748
A730011C13Rik	0.624744	-0.000408705	0.999795	0.999859
A730017C20Rik	0.28045	2.63014	0.406998	0.559188
A730017L22Rik	17.0676	0.753981	0.00665247	0.0203529
A730036I17Rik	0.389992	2.95276	0.134375	0.24285
A830008E24Rik	6.02777	-3.52108	7.87817e-06	5.34883e-05
A830080D01Rik	91.0607	1.3044	0.000788379	0.00322017
A830082K12Rik	0.587409	3.54833	0.00254013	0.00887473
A930001C03Rik	0.213648	0.622218	0.741189	0.837868
A930004D18Rik	2.76973	1.69888	0.0445652	0.0995737
A930004J17Rik	4.32557	-0.372438	0.697202	0.806907
A930005H10Rik	17.0245	0.97728	0.0706512	0.145146
A930005N03Rik	0.31804	-0.138947	0.95624	0.974183
A930006L05Rik	0.374838	-1.12951	0.606336	0.736771
A930011G23Rik	37.3453	1.55463	0.00112965	0.00438724
A930012L18Rik	0.366216	2.01605	0.271748	0.416627
A930015D03Rik	0.542833	-0.12097	0.851771	0.913029
A930019D19Rik	0.53373	2.53794	0.232195	0.370279
A930029G22Rik	0.237048	0.373559	0.851347	0.912899
AA415398	0.559585	0.730299	0.563298	0.699594
AA465934	64.1227	1.43837	4.6173e-07	3.99063e-06
AA467197	24.0194	6.8043	1.57641e-22	7.4792e-21
AA474408	3.63207	1.87195	0.000424411	0.00188086
AA986860	32.6973	1.33432	0.0226374	0.057032
Aacs	35.2072	1.06907	0.0342645	0.0800569
Aagab	28.4425	-0.226345	0.665281	0.782809
Aak1	95.0142	1.61235	1.50047e-06	1.17531e-05
Aamdc	56.5157	0.320342	0.430191	0.580309
Aamp	304.768	0.732207	0.000326521	0.00148966
Aar2	59.3568	-0.193365	0.633444	0.758338
Aars	129.978	0.774189	0.0174751	0.0457329
Aarsd1	3.75474	1.5073	0.000789075	0.00322218
Aasdh	11.2078	-0.618407	0.388369	0.542146
Aasdhppt	81.748	0.31954	0.297845	0.44578
Aass	4.1427	-1.28007	0.1989	0.329049
Aatf	43.1837	1.33804	0.00285896	0.00986
Aatk	0.280373	1.85421	0.0881572	0.173471
AB124611	0.191988	1.62685	0.36624	0.520163
Abat	1.22566	1.31545	0.376686	0.530415
Abca1	79.7318	0.772013	0.0793558	0.159306
Abca2	9.99541	0.244109	0.648216	0.769225
Abca3	32.3817	0.50568	0.269641	0.414435
Abca4	1.11507	-0.632754	0.723215	0.825635
Abca5	42.1413	1.02637	0.00999565	0.0286841
Abca7	1.58932	2.3162	0.0163644	0.0433429
Abca8b	2.28079	5.4909	7.34662e-07	6.15752e-06
Abcb10	5.23688	-0.110745	0.887729	0.934402
Abcb1a	0.359401	2.13819	0.242651	0.382769
Abcb1b	3.32525	4.02047	9.76512e-08	9.46497e-07
Abcb4	0.175981	0.798135	0.801421	0.879281
Abcb6	0.700458	-0.104227	0.943706	0.967406
Abcb7	26.8152	-0.297911	0.461451	0.609366
Abcb8	16.4097	-1.51119	0.00519711	0.0164779
Abcb9	1.86657	0.24167	0.761595	0.852277
Abcc1	90.9005	3.48189	8.99547e-16	2.31465e-14
Abcc10	1.4704	0.830914	0.309525	0.459047
Abcc2	0.284931	0.266855	0.932982	0.960623
Abcc3	5.92774	-3.27397	0.000878159	0.00353119
Abcc5	20.9447	2.26068	2.23736e-05	0.000136796
Abcc8	8.92768	-1.89878	0.0674395	0.139881
Abcc9	0.324398	2.67357	0.176041	0.299802
Abcd1	7.97576	0.0196454	0.97759	0.986897
Abcd3	263.485	-0.747928	0.00534398	0.0168825
Abce1	273.753	0.641264	0.0121916	0.0339708
Abcf1	203.299	0.535174	0.00179615	0.00658712
Abcf2	152.474	0.989782	0.0101345	0.0289957
Abcf3	58.5712	0.562488	0.278329	0.42392
Abcg1	539.748	1.89558	5.2982e-05	0.000298844
Abcg2	199.862	-0.912733	0.0185962	0.0482908
Abhd1	4.07948	-1.17273	0.068395	0.141344
Abhd10	14.5173	1.2757	0.0473992	0.104575
Abhd11	172.263	0.306358	0.18864	0.316248
Abhd11os	5.22259	-0.872168	0.158157	0.276132
Abhd12	28.0736	0.830415	0.0809268	0.1617
Abhd13	27.859	-0.166149	0.757053	0.84936
Abhd14a	43.9297	0.0120774	0.981149	0.989353
Abhd14b	47.8138	-0.57159	0.27431	0.419335
Abhd16a	61.7881	0.635487	0.108131	0.203788
Abhd17a	12.6729	-0.280807	0.511017	0.654736
Abhd17c	104.345	-1.4857	2.12353e-09	2.67969e-08
Abhd18	4.80953	3.21517	9.83285e-09	1.12077e-07
Abhd2	303.01	-0.0616516	0.65664	0.775471
Abhd3	0.302484	1.62797	0.28818	0.435357
Abhd4	251.482	1.19762	0.00065939	0.00276405
Abhd5	154.667	-0.994982	0.00160171	0.00596122
Abhd8	2.53109	4.45214	5.15911e-07	4.44189e-06
Abi1	216.212	-0.12894	0.606955	0.737241
Abi2	163.711	0.853454	0.00655882	0.0201405
Abl1	59.8891	0.846281	0.0155915	0.0416403
Abl2	196.167	1.88277	9.46826e-11	1.43285e-09
Ablim1	40.8845	-0.0110499	0.984382	0.991292
Ablim2	0.45525	-1.63959	0.340914	0.493413
Abr	23.0901	0.449594	0.322002	0.472272
Abt1	52.413	0.710865	0.0973234	0.187422
Abtb1	11.8658	-0.870127	0.261219	0.404449
Abtb2	67.3208	0.919406	0.0222807	0.056259
Acaa1a	41.738	-0.144616	0.629233	0.755292
Acaa1b	2.21792	-1.03506	0.0383603	0.0880253
Acaca	86.5806	-0.1158	0.689087	0.801174
Acacb	1.31637	-0.787341	0.524164	0.666071
Acad10	2.57876	1.8122	0.0196922	0.0506704
Acad11	7.926	-0.767059	0.258982	0.401956
Acad12	0.856985	1.7513	0.127657	0.233135
Acad8	29.7166	-0.163461	0.788448	0.870002
Acad9	75.5612	-1.18097	0.00146186	0.00550296
Acadl	387.494	0.622726	0.000109947	0.000568037
Acadm	164.074	0.0124657	0.956762	0.974589
Acads	2.09637	1.31438	0.0394304	0.0899843
Acadsb	90.0485	0.598186	0.0799452	0.160205
Acadvl	62.7773	0.22354	0.600935	0.732059
Acan	27.9729	15.5271	1.78761e-76	6.72438e-74
Acap3	15.3076	1.36611	0.0266429	0.0651024
Acat1	260.977	-0.513403	0.0436554	0.0979148
Acat2	30.7537	0.652281	0.07294	0.14879
Acat3	1.64986	0.94945	0.212673	0.346608
Acbd3	137.739	1.16752	8.85206e-05	0.000470413
Acbd4	24.8077	1.1459	0.0331709	0.0780479
Acbd5	50.8638	0.106094	0.780309	0.864948
Acbd6	28.2393	0.568256	0.0713584	0.146206
Acbd7	5.11909	-4.30024	1.05312e-06	8.56758e-06
Accs	8.53219	0.226003	0.783293	0.867221
Acd	89.892	1.16099	0.00433735	0.0141091
Ace	15.03	-2.79142	4.02778e-08	4.18376e-07
Ace2	0.315488	-1.05644	0.627694	0.754045
Acer2	12.0199	-1.44868	0.0251391	0.0621457
Acer3	91.9633	0.482035	0.135983	0.245257
Acin1	163.351	0.534913	0.00404089	0.0132562
Ackr3	87.9702	3.15499	5.04318e-06	3.55235e-05
Ackr4	0.624443	-2.12198	0.117753	0.218329
Acly	408.132	-0.270293	0.250654	0.392475
Acnat1	0.256567	-0.872809	0.586418	0.719207
Aco1	108.056	-0.190336	0.58553	0.718508
Aco2	184.611	0.207632	0.422972	0.573706
Acod1	0.255692	2.07676	0.413784	0.565565
Acot11	0.499001	0.537442	0.786408	0.868904
Acot13	89.82	0.297117	0.29145	0.438744
Acot2	185.562	-0.343924	0.145862	0.259104
Acot3	0.402628	-0.665995	0.265345	0.409634
Acot4	0.372515	-1.45763	0.457588	0.605886
Acot5	0.585266	-1.41849	0.0163528	0.0433268
Acot6	4.80677	-2.98601	0.000184898	0.000900218
Acot7	68.4449	3.27806	1.57372e-10	2.33677e-09
Acot8	15.3517	-0.324047	0.644732	0.766807
Acot9	187.361	1.44703	8.35493e-06	5.62433e-05
Acox1	236.465	1.95544	3.39048e-11	5.47152e-10
Acox2	1.29009	2.27973	0.0144416	0.0391965
Acox3	4.92674	1.76564	0.0166457	0.0439152
Acp2	47.9008	0.868687	0.0683292	0.141233
Acp5	26.5894	2.08619	0.000263307	0.00123295
Acp6	73.3302	0.480854	0.163402	0.282913
Acp7	0.446728	3.25757	0.164301	0.284096
Acpp	58.2512	3.8956	6.95322e-11	1.07174e-09
Acrbp	4.68426	0.234062	0.784792	0.867942
Acsbg1	12.2627	1.03558	0.235362	0.373868
Acsf2	0.910477	-0.610755	0.405722	0.557925
Acsf3	6.05746	0.714324	0.31055	0.460001
Acsl1	424.655	-4.19623	3.0415e-37	3.23575e-35
Acsl3	84.9068	0.418218	0.189619	0.317417
Acsl4	681.12	1.3771	3.00382e-13	5.96198e-12
Acsl6	0.715543	3.80633	0.00308651	0.010536
Acss1	30.4833	-3.24124	2.48838e-09	3.09803e-08
Acss2	4.57895	1.18614	0.074149	0.150886
Acss3	0.422115	-0.14647	0.937792	0.963702
Acta1	1.07163	1.05674	0.0165427	0.0436934
Actb	15753.4	1.14839	9.7926e-60	2.49538e-57
Actg1	1320.73	0.399374	1.80106e-05	0.000112559
Actg2	41.1822	-2.78125	0.0190142	0.0492226
Actg-ps1	20.4565	0.814606	6.46133e-11	1.00376e-09
Actl6a	171.596	0.687364	0.0254111	0.0626806
Actn4	525.859	0.483707	0.000879019	0.00353375
Actr1b	106.648	0.809162	0.0175776	0.0459629
Actr2	1701.29	0.618014	2.68129e-16	7.35445e-15
Actr3	193.826	0.359345	0.0630619	0.132454
Actr3b	4.13518	-0.585837	0.596432	0.727731
Actr5	3.38372	-0.400672	0.669675	0.786164
Acvr1	59.5749	1.44051	0.00026177	0.00122612
Acvr1b	9.36087	0.166073	0.759325	0.850983
Acvr1c	0.848576	-2.14003	0.271495	0.416288
Acvr2a	28.8592	0.630952	0.194389	0.323552
Acvr2b	1.16432	-1.21375	0.197875	0.3278
Acvrl1	2.29237	-2.613	0.00232661	0.00822331
Acy1	45.0725	0.37307	0.5026	0.646995
Acyp1	14.1847	0.92037	0.016302	0.0432139
Acyp2	9.30257	0.0839994	0.853561	0.914076
Ada	65.4782	-1.17661	0.00770742	0.0229927
Adal	4.37472	-0.651773	0.536242	0.676685
Adam10	891.471	0.0624818	0.760372	0.851632
Adam12	2.54064	3.47907	8.4795e-06	5.6959e-05
Adam15	23.8929	3.69457	8.05146e-24	4.22608e-22
Adam17	99.6052	0.828785	0.0155889	0.0416403
Adam1a	0.775384	3.3578	0.25052	0.392326
Adam22	3.5158	5.48467	1.10547e-13	2.31023e-12
Adam30	2.17758	5.20699	9.80846e-05	0.000513295
Adam32	0.480052	2.16732	0.136155	0.245449
Adam33	0.797796	3.80333	0.0259986	0.06379
Adam8	5.56065	3.10929	0.000286333	0.00132584
Adam9	123.878	-0.0926126	0.774159	0.861152
Adamts1	224.982	3.42896	3.45552e-13	6.79027e-12
Adamts10	9.52321	2.69763	0.000173838	0.000852942
Adamts13	0.407273	-0.814706	0.141975	0.253683
Adamts14	14.3997	11.1284	4.02144e-31	3.27499e-29
Adamts15	4.86402	1.99144	0.0773516	0.156276
Adamts17	0.634428	-1.80956	0.133632	0.2417
Adamts18	30.6667	0.99688	0.122446	0.2256
Adamts2	0.795958	3.72062	0.00356791	0.0118923
Adamts20	0.250913	0.0323168	0.988378	0.993857
Adamts3	1.482	-2.02937	0.0247677	0.0614102
Adamts4	34.1499	3.16333	5.28644e-06	3.69887e-05
Adamts7	2.22809	4.08248	2.35896e-05	0.000143013
Adamts8	3.4069	2.76143	0.0186191	0.0483345
Adamts9	32.2344	0.863629	0.160869	0.279546
Adamtsl2	0.363005	2.97234	0.348661	0.5016
Adamtsl3	47.9278	6.037	2.86955e-13	5.72425e-12
Adamtsl4	28.4066	2.03864	0.000213665	0.00102263
Adamtsl5	0.614166	3.68005	0.0603292	0.127647
Adap1	0.324563	1.025	0.463563	0.611134
Adar	9.28121	0.357328	0.575039	0.709602
Adarb1	19.3954	4.56347	1.63659e-11	2.73036e-10
Adat1	1.35906	0.569013	0.392053	0.545539
Adat2	18.981	0.620885	0.286593	0.433332
Adck2	8.43951	-0.291176	0.679736	0.794433
Adck5	25.6492	-0.231761	0.691137	0.802357
Adcy1	0.534583	2.33959	0.0868688	0.171392
Adcy10	1.22306	-0.990694	0.498294	0.642971
Adcy3	2.48241	3.20093	0.00539613	0.0170201
Adcy7	28.7581	6.2154	1.47419e-28	1.02603e-26
Adcy9	3.4879	1.39224	0.076378	0.15475
Add1	128.955	1.48567	8.83315e-06	5.91334e-05
Add2	0.677387	3.62914	0.09997	0.191585
Adgra1	1.14732	4.05246	0.0280498	0.0678962
Adgra3	59.9823	1.62876	0.00175888	0.00646698
Adgrb3	0.221942	0.423867	0.889495	0.935504
Adgre5	24.26	3.26788	7.48643e-07	6.26142e-06
Adgrf1	0.598063	-1.5783	0.411081	0.562992
Adgrf3	1.20202	-1.23408	0.382579	0.536323
Adgrg1	97.0129	-0.187492	0.608313	0.738265
Adgrg2	48.9836	2.23509	0.000165747	0.000817811
Adgrg3	8.78712	0.724901	0.42006	0.571375
Adgrg6	61.1783	0.593184	0.231498	0.369662
Adgrl1	6.86151	2.48803	8.09555e-06	5.48228e-05
Adgrl2	110.93	1.2382	9.64731e-05	0.000506877
Adgrl3	46.2846	1.12648	0.00548668	0.017254
Adgrv1	1.13609	3.93672	0.000170102	0.000836947
Adh1	0.781899	-2.39683	0.177665	0.301789
Adh5	287.207	0.461719	0.0484997	0.106556
Adh7	0.588317	2.27424	0.197607	0.327482
Adhfe1	1.25317	0.0978443	0.927584	0.957272
Adi1	118.818	0.0377232	0.905444	0.944793
Adig	28.5511	-4.27666	3.8262e-19	1.37075e-17
Adipor1	284.729	0.59129	0.00220192	0.00783341
Adipor2	78.001	0.608464	0.103197	0.196671
Adm	103.845	3.32222	1.97036e-08	2.1454e-07
Adnp	0.284445	0.695002	0.696779	0.806536
Adnp2	15.2907	0.758844	0.228088	0.365438
Adora1	0.67236	1.08866	0.285452	0.432144
Adora2b	0.188058	-0.157828	0.960044	0.976794
Adpgk	8.81595	1.68061	0.011682	0.0327648
Adprhl2	9.01178	0.535533	0.39713	0.549857
Adprm	25.9163	-0.145692	0.759362	0.850983
Adra1a	9.34125	-0.541866	0.66021	0.778872
Adra1b	0.258776	1.88022	0.223651	0.360116
Adrm1	39.3186	1.0399	3.94678e-06	2.84337e-05
Adsl	139.653	0.258854	0.455717	0.604016
Adss	246.029	0.543484	0.0133626	0.0366967
Aebp1	88.9112	6.8896	2.44478e-49	4.64993e-47
Aebp2	267.75	1.42799	9.62886e-08	9.35586e-07
Aen	8.11829	1.37397	0.0372073	0.0858283
Afap1	205.781	-0.0941235	0.743091	0.838852
Afap1l1	9.73506	4.92066	6.85147e-13	1.32008e-11
Afap1l2	17.5222	6.75793	4.77558e-23	2.35779e-21
Afdn	230.069	0.219383	0.306271	0.455329
Aff1	116.64	0.612562	0.0134173	0.0368214
Aff3	1.23717	3.58907	0.0336359	0.0788682
Aff4	340.402	0.0555327	0.768652	0.857198
Afg3l1	41.7302	0.611809	0.113667	0.212297
Afmid	0.318363	2.64502	0.0265288	0.0648906
Afp	0.503003	2.44224	0.187122	0.314336
Aftph	161.994	0.799753	0.00654523	0.0201066
Aga	91.0082	2.37153	7.34923e-09	8.52126e-08
Agap1	135.513	0.496286	0.0722453	0.147679
Agap3	7.29057	1.21716	0.0208514	0.0531083
Agbl2	5.51303	6.322	3.03475e-22	1.39784e-20
Agbl3	3.25785	2.72159	0.000523768	0.00226526
Agbl5	2.14878	-0.729961	0.420289	0.571539
Ager	0.200671	1.67789	0.34931	0.502116
Agfg1	136.063	-0.141086	0.60861	0.738508
Agfg2	22.4704	1.33121	0.000653761	0.00274482
Aggf1	48.5106	0.948588	0.0160308	0.0425776
Agk	36.4804	0.638069	0.177196	0.301153
Agl	19.7315	0.731875	0.0546843	0.117754
Agmo	0.447763	-0.493901	0.590338	0.722218
Ago1	31.1032	-0.133969	0.75025	0.844349
Ago2	108.548	0.671527	0.0127014	0.0351744
Ago3	57.0778	-0.132308	0.743174	0.838852
Ago4	2.79979	-1.73071	0.0277227	0.0672384
Agpat1	20.3158	0.0983657	0.715885	0.820655
Agpat2	24.3024	0.839284	0.149417	0.264084
Agpat3	47.1769	-1.21889	0.00378709	0.012512
Agpat4	11.3655	3.95369	2.1742e-11	3.58188e-10
Agpat5	89.0359	0.827775	0.0201848	0.051719
Agpat9	5.71042	0.609528	0.39393	0.547186
Agps	340.062	-0.544785	0.0283827	0.0685341
Agr3	0.240321	-0.57052	0.778127	0.86368
Agrn	127.795	1.32723	1.83961e-06	1.42261e-05
Agt	9.57165	-0.481122	0.56659	0.702413
Agtpbp1	21.382	0.33644	0.47089	0.618215
Agtr1a	33.4688	0.671199	0.41235	0.564192
Agtrap	28.4137	0.15794	0.759975	0.851413
Agxt2	0.233465	0.955595	0.689104	0.801174
Ahctf1	321.952	0.699719	0.00398577	0.0130999
Ahcy	2.27635	0.351989	0.45516	0.603516
Ahcyl1	188.644	0.615965	0.0155924	0.0416403
Ahcyl2	125.239	1.13656	0.00628419	0.0193838
Ahdc1	14.1609	0.0276521	0.918412	0.952349
Ahi1	11.3645	2.18764	0.00214163	0.00765685
Ahnak2	31.3568	4.86937	3.36971e-11	5.44356e-10
Ahr	89.3179	0.408882	0.255418	0.398106
Ahsa2	29.4894	1.5452	0.000674692	0.00281996
AI314180	250.179	0.12752	0.539426	0.679509
AI314278	2.90557	-0.843976	0.142499	0.254332
AI413582	37.5449	2.62907	3.07416e-09	3.77379e-08
AI429214	2.0137	1.448	0.201306	0.332299
AI464131	1.26815	0.58622	0.605641	0.736153
AI480526	0.538933	0.813065	0.517399	0.66029
AI506816	71.8424	0.539222	0.0947822	0.183625
AI597479	9.54606	-0.275625	0.707784	0.815035
AI606181	0.420989	1.07663	0.440742	0.590046
AI661453	8.42923	-0.932479	0.052309	0.113443
AI837181	31.0944	2.24978	6.31864e-08	6.3666e-07
AI838599	0.222092	0.233234	0.880792	0.930366
AI987944	6.05735	1.30909	0.102145	0.194973
Aida	34.9211	0.965909	0.0426161	0.0960473
Aif1	0.765523	-1.82528	0.0883147	0.173716
Aif1l	31.8929	3.19645	5.78557e-05	0.000322295
Aifm1	81.6227	0.695321	0.0265645	0.0649578
Aifm2	16.9633	0.87422	0.236304	0.375024
Aifm3	0.297324	-0.953586	0.6597	0.778328
Aig1	96.5559	1.56279	1.28308e-06	1.02123e-05
Aim1	123.111	-1.05517	0.000680034	0.00284004
Aim1l	7.30833	-0.575362	0.450843	0.599416
Aim2	0.514048	3.39783	0.0156795	0.0418093
Aimp1	179.955	0.761413	0.000105843	0.000549711
Aimp2	74.7727	0.410428	0.265186	0.409452
Aip	97.1147	2.06034	4.79813e-07	4.14012e-06
Aire	0.250822	1.80262	0.569907	0.705109
Airn	3.25915	1.35293	0.0768529	0.155507
AK010878	28.1567	0.477183	0.290264	0.4375
Ak1	76.1606	1.96771	0.000535293	0.00231131
AK157302	19.7317	0.593872	0.122191	0.225235
Ak2	347.387	0.0522782	0.788188	0.869897
Ak3	109.07	-0.202695	0.562759	0.69909
Ak3l2-ps	0.292597	1.93306	0.35995	0.513649
Ak4	7.68355	1.86398	0.0120427	0.0336154
Ak5	0.22085	1.4924	0.638097	0.761901
Ak6	88.7291	0.484485	0.0449524	0.100268
Akap1	32.2151	-0.166951	0.713814	0.819173
Akap10	15.3604	0.911956	0.134429	0.242919
Akap11	49.4473	2.21208	3.30099e-08	3.47683e-07
Akap12	69.7798	3.73396	6.34397e-10	8.6033e-09
Akap13	379.395	1.60254	1.57762e-09	2.02476e-08
Akap17b	3.74702	0.94424	0.119391	0.220874
Akap2	0.741734	0.541965	0.429688	0.57978
Akap5	1.60937	0.566377	0.325867	0.476349
Akap7	3.43183	2.15847	0.0103648	0.0295797
Akap9	329.043	-0.207203	0.320085	0.470509
Akip1	49.8434	0.477783	0.244859	0.385426
Akirin1	61.6509	1.50229	5.303e-05	0.000298901
Akirin1-ps	0.182678	0.514987	0.709717	0.816487
Akirin2	35.4115	-0.502386	0.147248	0.261213
Akna	0.962463	1.89661	0.0703134	0.144533
Aknad1	0.249636	0.123239	0.915697	0.951267
Akr1a1	1254.06	0.79068	1.88871e-10	2.77322e-09
Akr1b10	75.8885	0.263615	0.506054	0.650118
Akr1b3	22.6692	2.61711	5.23473e-15	1.25689e-13
Akr1b7	0.229175	1.96508	0.0363623	0.0842111
Akr1b8	120.869	4.06885	1.96285e-17	6.02241e-16
Akr1c13	2.25473	3.6982	0.093874	0.182291
Akr1e1	41.6432	-0.178512	0.741311	0.837914
Akr7a5	22.3157	0.23855	0.588261	0.720684
Akt1	75.3763	0.886253	0.0080379	0.0238301
Akt1s1	1.70668	0.811009	0.288363	0.435472
Akt2	28.4633	-0.0619893	0.887025	0.933962
Akt2-ps	3.00235	-0.209024	0.803584	0.880676
Akt3	25.3223	3.54815	5.39116e-10	7.41942e-09
Aktip	150.49	0.00551502	0.983754	0.991094
Alad	104.088	-0.382848	0.271364	0.41616
Alas1	93.0186	0.183319	0.580396	0.714149
Alas2	1.00705	1.0554	0.544379	0.683351
Alcam	188.861	0.424011	0.223756	0.360249
Aldh16a1	7.56296	-0.236795	0.66697	0.783863
Aldh18a1	88.9815	0.457694	0.210802	0.344417
Aldh1a2	0.438199	-1.41958	0.643578	0.765884
Aldh1a3	49.5419	1.55466	0.00980187	0.0281973
Aldh1a7	1.10782	-0.877958	0.502115	0.646582
Aldh1l1	0.293096	-0.811209	0.792078	0.872849
Aldh1l2	2.14313	2.48206	0.00760939	0.0227549
Aldh2	23.0109	2.15295	3.36908e-07	2.98698e-06
Aldh3a1	0.643628	3.54402	0.107291	0.20252
Aldh3a2	44.6602	0.093116	0.8233	0.894773
Aldh3b2	3.21934	-0.62188	0.457649	0.605916
Aldh3b3	1.12055	-0.347075	0.690164	0.80174
Aldh4a1	2.81612	-0.743209	0.417137	0.568719
Aldh5a1	2.91504	-1.55068	0.0402884	0.0915717
Aldh7a1	99.8267	0.94368	0.00714716	0.0215863
Aldh9a1	115.129	0.133853	0.681789	0.796184
Aldoa	1233.36	1.88805	1.67784e-41	2.26565e-39
Aldoart1	33.8102	1.94839	1.96352e-41	2.62895e-39
Aldoart2	0.292421	2.06737	1.97779e-08	2.15053e-07
Aldoc	455.826	-0.405704	0.160458	0.279053
Alg1	13.3782	0.892686	0.190604	0.318629
Alg11	152.251	0.498764	0.100441	0.192255
Alg12	6.04934	1.06331	0.226164	0.362979
Alg13	29.1834	1.14315	0.00465239	0.0149853
Alg14	153.348	0.0153172	0.95618	0.974183
Alg2	25.3119	1.94653	0.00323681	0.0109739
Alg3	42.5512	0.761158	0.186602	0.31373
Alg5	147.093	0.329825	0.280393	0.426242
Alg6	22.8656	0.32767	0.520842	0.662863
Alg8	34.6917	-1.3333	0.0120305	0.0335871
Alg9	19.0465	0.763546	0.183284	0.309303
Alkbh1	56.152	-0.111507	0.776973	0.863051
Alkbh2	3.29524	1.2575	0.103508	0.197135
Alkbh3	59.7345	1.166	0.0068784	0.0209105
Alkbh4	3.08366	0.505092	0.620721	0.748723
Alkbh5	300.113	0.720591	2.31704e-07	2.12214e-06
Alkbh6	56.0837	-0.584071	0.0639807	0.134027
Alkbh7	12.5912	-0.221294	0.721345	0.82458
Alkbh8	99.7789	0.396949	0.302087	0.450678
Alms1	17.0532	0.326987	0.525225	0.666879
Alms1-ps2	0.294409	-0.373792	0.74584	0.84096
Alox12	0.808487	0.98909	0.530084	0.671291
Alox12e	15.0365	-8.33918	7.90747e-28	5.18382e-26
Alox15	25.3792	-27.0553	0	0
Alox5ap	1.01681	-2.36801	0.0583376	0.124098
Alox8	0.346312	-0.769697	0.436574	0.586056
Aloxe3	3.17591	-1.54809	0.186913	0.314052
Alpk1	1.88829	2.32417	0.0177671	0.0463818
Alpl	16.031	-1.33776	0.0244625	0.0608156
Als2	8.75303	2.36701	0.000403845	0.00179982
Als2cl	9.25439	0.259346	0.556678	0.693718
Alx4	0.268569	1.1972	0.546848	0.685742
Alyref	126.726	0.746287	0.00402384	0.0132085
Alyref2	0.85675	-0.576139	0.425477	0.576115
Ambra1	52.6866	0.881635	0.013901	0.0379378
Amd1	181.539	0.461348	0.0574661	0.122478
Amd2	24.775	-0.0259911	0.914988	0.950983
Amdhd2	11.7704	-2.243	0.000596618	0.00253318
Amd-ps4	0.460885	-0.0402763	0.890293	0.93608
Amer1	34.7666	1.32579	0.00827836	0.0244604
Amfr	113.062	0.599962	0.0311721	0.0740729
Amhr2	0.342167	1.83651	0.293662	0.441233
Amigo1	3.67496	0.0678901	0.931421	0.959802
Amigo3	0.47426	0.836804	0.629609	0.755477
Ammecr1	76.7947	-0.0916484	0.72817	0.828904
Amn1	61.6904	1.61401	0.000583797	0.00248676
Amot	16.4047	1.45308	0.010465	0.0298334
Amotl1	298.925	0.392487	0.129613	0.23589
Amotl2	34.1381	0.397038	0.339612	0.492159
Ampd1	4.34415	4.02376	0.000122232	0.000624159
Ampd2	60.4661	1.56215	0.00148135	0.00556572
Ampd3	4.65733	0.018199	0.98546	0.991806
Amt	171.139	-0.692454	0.00165671	0.00614566
Amy1	0.513295	0.497328	0.756373	0.849122
Amz1	1.13538	1.63394	0.207827	0.340742
Amz2	81.0479	1.1642	0.00213197	0.00762576
Anapc1	147.307	1.29645	2.42985e-05	0.000146972
Anapc10	41.9613	0.894721	0.0332368	0.078141
Anapc11	53.1804	1.97162	1.7363e-19	6.43843e-18
Anapc13	72.1465	-0.114743	0.508505	0.652365
Anapc15	16.4784	-0.526773	0.258717	0.401743
Anapc16	67.5636	0.204705	0.458116	0.606382
Anapc2	117.601	0.340983	0.334639	0.486291
Anapc4	112.23	1.41452	6.66625e-05	0.000365441
Anapc5	231.544	0.783654	0.000733316	0.00302972
Anapc7	46.999	1.1976	0.00292343	0.0100473
Ang4	1.26368	-3.1008	0.0506162	0.110469
Ang5	3.74949	-4.61541	0.00218813	0.0077931
Angel1	0.842485	-0.78094	0.463225	0.610841
Angel2	94.4796	0.670944	0.0616986	0.130126
Ang-ps1	0.189614	-0.324856	0.827445	0.897242
Angpt2	4.56008	1.65067	0.113377	0.211865
Angptl1	0.841047	2.27383	0.177798	0.301852
Angptl2	92.1489	5.42233	1.15479e-14	2.65568e-13
Angptl3	8.5595	-0.0770496	0.908103	0.946505
Angptl4	262.313	0.763216	0.0464035	0.10291
Angptl6	0.917631	2.7797	0.176295	0.300009
Ank	412.878	6.79774	2.79013e-35	2.70437e-33
Ank2	7.79858	2.36471	0.00153178	0.00572659
Ank3	177.826	-0.0544418	0.826188	0.896308
Ankfy1	103.481	-0.180372	0.634105	0.758727
Ankhd1	210.945	0.806585	0.000765392	0.00313844
Ankib1	41.3719	0.428612	0.270369	0.415117
Ankle1	1.66908	2.0058	0.0186521	0.0484029
Ankle2	159.418	0.548858	0.039502	0.0901216
Ankmy1	0.198186	1.47122	0.385833	0.539688
Ankra2	7.52268	2.48186	0.000301181	0.00138728
Ankrd10	108.022	1.54164	2.85579e-05	0.000170066
Ankrd11	301.737	1.0889	3.40373e-08	3.56601e-07
Ankrd12	89.8593	1.00627	0.000864167	0.00348112
Ankrd13a	49.3693	0.181982	0.625413	0.752143
Ankrd13b	3.9848	0.864007	0.151487	0.267055
Ankrd13c	398.077	0.832414	0.000276797	0.00128811
Ankrd13d	1.10076	2.71758	0.0218848	0.0553478
Ankrd16	33.1584	2.08091	0.000279725	0.00129943
Ankrd17	756.063	1.1077	5.64789e-10	7.73903e-09
Ankrd22	32.7551	-2.79195	7.46548e-07	6.2472e-06
Ankrd23	2.4935	0.822162	0.290656	0.437965
Ankrd24	1.97873	-1.53078	0.023514	0.0588279
Ankrd26	24.7975	0.650358	0.298347	0.446278
Ankrd27	68.0872	0.268521	0.597201	0.728419
Ankrd29	0.437072	1.49755	0.236904	0.375787
Ankrd33b	43.3633	0.782972	0.157365	0.27504
Ankrd36	0.206517	0.15005	0.962289	0.977886
Ankrd37	2.15635	2.74986	0.00833955	0.0246115
Ankrd39	5.02034	-0.144999	0.855964	0.915592
Ankrd40	34.6065	0.93993	0.0333754	0.0784203
Ankrd42	0.717834	0.471769	0.696016	0.806008
Ankrd44	28.0653	1.50268	0.0132566	0.0364717
Ankrd49	19.5057	0.0874061	0.861823	0.919464
Ankrd50	24.4485	2.60314	3.82587e-07	3.35992e-06
Ankrd52	5.20732	1.12009	0.116377	0.216259
Ankrd54	11.3869	-0.0851759	0.882734	0.931306
Ankrd6	0.783138	1.90034	0.106632	0.201669
Ankrd61	0.961885	4.17367	0.0913376	0.178683
Ankrd9	2.05847	1.22603	0.122019	0.224972
Anks1	19.7345	1.0883	0.0134801	0.0369743
Anks6	0.312058	1.86808	0.299415	0.44741
Ankub1	6.81283	-3.67766	0.000205578	0.000988415
Ankzf1	8.96885	-1.10771	0.133326	0.241258
Anln	134.53	3.93643	2.17136e-17	6.5845e-16
Ano1	362.518	-0.58504	0.00718858	0.0216948
Ano10	75.9609	0.784084	0.0718217	0.147006
Ano3	0.301676	-0.132104	0.93409	0.961037
Ano4	6.03474	-4.33119	1.43733e-05	9.18995e-05
Ano8	0.475356	1.87865	0.0276799	0.0671448
Ano9	16.0794	-1.56761	0.00900184	0.0261874
Anp32a	36.0861	0.979414	0.000345317	0.00156862
Anp32b	142.903	0.140033	0.462171	0.610039
Anp32b-ps1	15.8812	0.870043	0.000554945	0.0023812
Anp32e	75.3261	1.31552	0.000151436	0.000755838
Anp32-ps	1.44157	0.65714	0.0569531	0.121611
Anpep	94.9064	-0.934992	0.00456499	0.0147459
Antxr1	14.4487	2.33391	0.00035434	0.00160453
Antxr2	27.575	4.35054	9.93736e-10	1.31271e-08
Anxa1	4839.22	1.24912	1.2049e-17	3.76954e-16
Anxa11	3.28918	1.32677	0.0314019	0.0745819
Anxa11os	0.692193	3.81233	0.011955	0.0334297
Anxa2	2902.53	2.19593	4.08147e-23	2.04708e-21
Anxa3	431.633	4.00273	9.14118e-22	4.09126e-20
Anxa4	495.653	0.560551	0.00183003	0.00669263
Anxa5	1201.89	2.57842	9.59404e-49	1.76251e-46
Anxa6	326.82	0.993025	0.000433533	0.00191591
Anxa8	13.3059	2.12682	0.0190822	0.0493825
Anxa9	1.40382	3.34628	0.034429	0.0803858
Aoc1	0.751816	-2.38887	0.434883	0.584443
Aoc2	12.0583	0.178698	0.819513	0.892315
Aoc3	1.20368	-1.70603	0.0616883	0.130122
Aox1	6.35506	5.70639	2.69961e-16	7.39188e-15
Aox2	9.73248	-0.823559	0.0882314	0.173573
Aox3	0.307299	0.205175	0.794586	0.874211
Aox4	0.372379	-0.574794	0.796268	0.875684
Ap1ar	21.6503	1.26086	0.0108419	0.0307579
Ap1b1	154.067	0.322672	0.248081	0.389257
Ap1g1	85.4835	0.526495	0.0810259	0.161857
Ap1g2	20.2668	-1.87286	0.0179662	0.046824
Ap1m1	125.948	1.59898	0.000586906	0.00249799
Ap1m2	209.922	-1.61467	1.37409e-08	1.5353e-07
Ap1s1	95.0968	1.62509	4.46042e-07	3.86773e-06
Ap1s2	22.5819	4.04324	2.16555e-08	2.34179e-07
Ap1s3	2.22711	0.608679	0.317247	0.467773
Ap2a1	3.59684	1.95299	0.00835179	0.0246359
Ap2a2	150.87	1.02564	2.12909e-06	1.62186e-05
Ap2b1	111.437	0.179418	0.463378	0.610987
Ap2m1	102.388	0.743899	2.36718e-05	0.000143401
Ap2s1	64.7809	0.470887	0.0694277	0.143141
Ap3m1	130.962	1.1261	5.06103e-05	0.000286901
Ap3m2	5.26819	-0.699457	0.468098	0.615624
Ap3s1-ps1	4.13848	2.15938	4.35832e-06	3.11148e-05
Ap3s1-ps2	2.17421	2.22189	5.51618e-07	4.72103e-06
Ap3s2	33.7407	0.356441	0.435536	0.584973
Ap4b1	2.25373	-0.107049	0.901433	0.9426
Ap4e1	8.01402	-0.00683402	0.9909	0.995316
Ap4m1	20.6534	1.03445	0.0966226	0.186414
Ap5s1	7.07289	2.23536	0.0233019	0.0583435
Ap5z1	6.48034	1.73104	0.00857613	0.0251846
Apaf1	51.4882	1.8285	7.45478e-05	0.000402798
Apbb1	0.620073	1.79176	0.180997	0.306127
Apbb1ip	2.2909	4.80376	2.78049e-08	2.95023e-07
Apbb2	130.155	1.91731	2.24585e-07	2.05933e-06
Apc	215.706	-0.15501	0.57468	0.709437
Apc-ps1	0.979378	0.702715	0.734224	0.833094
Apeh	15.8105	0.209615	0.695331	0.805627
Apex1	40.828	0.973702	0.00334258	0.0112672
Apex2	29.4487	1.90512	0.00154916	0.00578474
Aph1a	1.8941	-0.00332621	0.994455	0.997295
Aph1b	9.24409	1.96172	0.00358437	0.0119396
Aph1c	2.49482	0.546586	0.550506	0.688524
Api5	259.451	0.844177	0.00187143	0.00682678
Apip	80.2749	0.592094	0.077143	0.155954
Apitd1	14.1963	0.249551	0.677785	0.792681
Aplf	6.8326	0.908048	0.179257	0.303806
Apln	7.17149	-3.53764	1.29367e-06	1.02862e-05
Aplp1	2.59621	2.74241	0.00123347	0.00473458
Aplp2	905.005	1.75928	1.2498e-31	1.0338e-29
Apmap	71.8142	0.0247682	0.950442	0.970935
Apoa1	0.468003	3.28163	0.0786304	0.158172
Apoa1bp	125.517	0.655947	0.0202783	0.0518937
Apoa2	0.227672	2.37214	0.439105	0.588266
Apobec1	3.07215	1.48333	0.125562	0.230107
Apobec3	71.0044	-0.931672	0.0131391	0.0361962
Apobr	2.8684	0.701674	0.465012	0.612584
Apoc1	92.0974	0.801004	0.0133465	0.0366721
Apod	301.961	6.69037	2.557e-17	7.68024e-16
Apoe	203.741	1.42519	0.00822463	0.0243153
Apol10b	0.865797	-2.52913	0.0441596	0.0988072
Apol6	4.67402	-2.12612	0.000669343	0.00280057
Apol7a	4.63186	-1.04952	0.225016	0.361614
Apol7d	0.468969	3.31207	0.15734	0.27504
Apoo	12.3634	0.0259446	0.933278	0.960685
Apool	94.6853	0.375412	0.317923	0.468333
Apopt1	50.2736	-0.413835	0.206818	0.33973
Appbp2	179.046	0.308857	0.245285	0.385904
Appbp2os	0.21205	0.797597	0.727249	0.828273
Appl1	118.687	0.826519	0.00198879	0.0071918
Appl2	115.304	-1.17469	0.000733103	0.00302964
Aprt	181.317	1.89501	7.65986e-16	1.98716e-14
Aptx	50.9132	0.154153	0.753605	0.847055
Aqp11	2.74226	0.994668	0.37638	0.530174
Aqp3	24.3612	1.94019	0.00054956	0.0023613
Aqp9	0.643488	2.55595	0.111611	0.209051
Aqr	60.3495	1.02155	0.00420816	0.0137393
Ar	52.3987	1.6191	0.000910263	0.00364729
Araf	152.019	1.03213	0.000802561	0.00326795
Arap1	23.5972	-0.832357	0.0658029	0.137009
Arap2	86.2407	1.10529	0.00196618	0.00712796
Arc	88.4081	1.5538	0.00309153	0.0105487
Arcn1	340.611	0.151268	0.50629	0.650368
Areg	180.944	0.718583	0.173505	0.296507
Arel1	56.0705	0.416274	0.395365	0.548457
Arf1	534.539	0.471623	0.0010634	0.0041658
Arf2	76.3453	0.253109	0.596182	0.727511
Arf3	158.131	0.701602	0.00490151	0.0156632
Arf4	1312.65	1.33743	5.55878e-29	3.99196e-27
Arf5	48.0287	0.917424	2.76018e-09	3.40955e-08
Arfgap1	60.2582	1.41155	0.00189196	0.0068905
Arfgap2	16.4567	-0.417673	0.395902	0.548849
Arfgef1	178.785	-0.0137057	0.960817	0.977271
Arfgef2	53.6803	-0.34479	0.385188	0.539024
Arfgef3	13.1825	-0.939712	0.157035	0.274622
Arfip1	33.0237	1.36566	1.31509e-05	8.47352e-05
Arfip2	22.6391	0.398946	0.438139	0.58737
Arfrp1	40.4027	0.0687992	0.871367	0.924562
Arg2	171.945	-1.33623	0.000695322	0.00289394
Arglu1	822.324	1.26056	1.55111e-24	8.721e-23
Arhgap1	177.67	0.51512	0.0938593	0.182284
Arhgap10	18.7473	1.5499	0.000194994	0.000942114
Arhgap11a	13.1383	1.02715	0.0646	0.13508
Arhgap12	115.1	0.912716	0.00785608	0.0233876
Arhgap17	53.9112	0.840599	0.0267064	0.065214
Arhgap18	36.829	-1.00652	0.0461935	0.102559
Arhgap19	3.41339	1.6261	0.0232248	0.0581966
Arhgap20	0.442015	-1.39787	0.42132	0.572252
Arhgap21	193.557	0.19343	0.411551	0.563403
Arhgap22	4.22192	5.48004	5.72566e-07	4.87653e-06
Arhgap23	3.45913	0.699066	0.250082	0.391813
Arhgap24	1.43594	0.539808	0.61464	0.743317
Arhgap25	0.302979	0.804281	0.696696	0.806499
Arhgap26	56.3799	-0.364708	0.34227	0.494968
Arhgap27	11.6792	-0.201386	0.661733	0.780136
Arhgap28	42.7676	0.363024	0.418045	0.569517
Arhgap29	46.6337	1.13356	0.0341798	0.0799161
Arhgap30	0.256017	-1.00365	0.627174	0.753573
Arhgap31	56.5327	5.0965	5.29074e-19	1.8534e-17
Arhgap32	52.4267	0.413151	0.285495	0.432167
Arhgap33	1.58538	-3.14538	0.00102475	0.00403642
Arhgap35	75.2502	0.2885	0.386702	0.540425
Arhgap39	2.66421	2.18991	0.000539728	0.00232856
Arhgap4	0.210063	0.605582	0.722634	0.825337
Arhgap40	6.49939	-0.866174	0.360546	0.514243
Arhgap42	107.405	0.575645	0.067176	0.139371
Arhgap44	68.5087	-0.14537	0.809058	0.88465
Arhgap6	16.5968	1.27949	0.036861	0.0851165
Arhgap8	71.9985	-0.859705	0.035774	0.0830434
Arhgdia	466.001	1.59508	6.08171e-15	1.44925e-13
Arhgdib	44.2997	2.0622	0.00235929	0.00831648
Arhgdig	1.11857	0.313229	0.713472	0.818958
Arhgef1	35.6351	1.82966	1.43467e-06	1.12993e-05
Arhgef10	12.9867	2.93709	1.98901e-08	2.16124e-07
Arhgef10l	14.4848	-0.159264	0.701045	0.809753
Arhgef11	17.2027	0.146103	0.758455	0.850328
Arhgef12	211.57	0.458311	0.0320053	0.0758212
Arhgef15	1.13324	-2.68207	0.170714	0.292654
Arhgef16	22.704	-1.75743	0.00085005	0.00343301
Arhgef17	21.0159	1.6001	0.00196973	0.00713758
Arhgef18	46.6555	1.24308	0.00661152	0.0202689
Arhgef19	4.02201	1.34763	0.0462099	0.102566
Arhgef2	56.2332	1.38906	1.24957e-05	8.10426e-05
Arhgef26	84.0126	0.37374	0.327312	0.477974
Arhgef38	31.5168	-1.75764	5.89959e-05	0.000327274
Arhgef39	2.20058	3.16444	0.00424563	0.0138559
Arhgef4	0.637799	2.54038	0.0292044	0.0701655
Arhgef40	57.4809	2.81241	3.70071e-15	8.99499e-14
Arhgef5	158.006	1.03836	0.000148107	0.000741895
Arhgef6	48.6476	-0.833628	0.185981	0.312986
Arhgef7	126.324	2.00152	3.04692e-10	4.31734e-09
Arid1a	201.255	0.00999796	0.962198	0.977886
Arid1b	202.968	0.55618	0.000388489	0.00174071
Arid2	164.165	-0.0862647	0.758234	0.850225
Arid3a	4.01844	0.750487	0.407067	0.559188
Arid3b	1.96218	-1.53053	0.0176899	0.0462262
Arid4a	122.929	0.143953	0.595174	0.726561
Arid4b	349.604	0.260331	0.145887	0.259119
Arid5a	134.257	0.799558	0.0100987	0.0289096
Arih1	317.04	-0.244093	0.253896	0.396257
Arih2	72.9528	-0.0565032	0.827212	0.897051
Arl1	177.697	0.454458	0.0156542	0.0417491
Arl10	0.549429	-0.608097	0.741336	0.837914
Arl13a	1.04682	-1.08982	0.638403	0.761935
Arl13b	67.8824	-0.0877577	0.79949	0.877772
Arl14ep	192.954	0.621821	0.0712934	0.146129
Arl15	21.2218	0.754904	0.105422	0.199842
Arl16	21.2718	2.58531	1.95615e-05	0.000121055
Arl2	64.1679	2.51145	5.73773e-10	7.85532e-09
Arl2bp	10.1499	2.45696	3.45168e-08	3.60907e-07
Arl4a	184.553	-0.324538	0.308829	0.458365
Arl4c	58.1884	3.91147	4.25124e-16	1.12883e-14
Arl4d	52.5498	-0.810952	0.0875702	0.172466
Arl5a	199.668	0.480489	0.124087	0.228058
Arl5b	155.727	0.333399	0.200966	0.331945
Arl5c	1.95828	0.0828087	0.8979	0.941237
Arl6	39.2889	2.00954	0.00194359	0.0070558
Arl6ip1	273.702	1.10056	1.2872e-06	1.02399e-05
Arl6ip4	36.1049	1.76138	2.54282e-06	1.89858e-05
Arl6ip5	53.1705	0.587759	0.0935206	0.181828
Arl6ip6	35.6585	1.36619	0.00113337	0.00439954
Arl8a	29.6742	1.16347	1.2956e-05	8.3582e-05
Arl8b	1438.73	-0.0311383	0.833176	0.90092
Arl9	0.325531	2.06093	0.0736469	0.15
Armc1	102.811	1.27184	0.000604317	0.00256174
Armc10	51.5333	-0.011397	0.973365	0.984688
Armc2	1.5324	3.49692	0.0106687	0.030343
Armc3	0.280122	-0.59296	0.579001	0.712988
Armc5	6.58284	0.168883	0.808543	0.884297
Armc6	4.234	1.04416	0.287813	0.434969
Armc7	4.13541	0.532468	0.624769	0.751482
Armc8	64.1175	-0.558109	0.172828	0.295701
Armc9	7.25411	1.62725	0.0353172	0.0821398
Armcx1	17.3793	0.535949	0.365043	0.519017
Armcx2	73.7601	2.02842	4.49397e-05	0.00025734
Armcx3	20.9611	0.507404	0.211227	0.344894
Armcx4	17.0191	-2.06387	5.9548e-05	0.000329989
Armcx5	11.9426	3.23134	2.76207e-08	2.93266e-07
Armcx6	1.18323	1.51684	0.130195	0.236703
Armt1	16.0098	0.408032	0.367237	0.521104
Arnt	71.1462	1.0256	0.00907387	0.0263574
Arnt2	0.645007	2.67337	0.0875048	0.17238
Arntl	20.1789	0.72725	0.170533	0.292431
Arntl2	20.6382	2.22569	0.000642748	0.00270433
Arpc1a	348.178	0.511311	0.0154356	0.0412845
Arpc1b	67.3885	1.75036	6.28035e-14	1.34085e-12
Arpc2	305.387	0.878038	8.05518e-07	6.68754e-06
Arpc3	26.1506	1.12595	0.00819911	0.0242535
Arpc4	205.713	0.592337	9.85611e-06	6.529e-05
Arpc5	519.28	0.11775	0.447035	0.595854
Arpc5l	100.437	0.566056	0.0548329	0.118041
Arpin	29.2265	2.14424	0.00172582	0.00636912
Arpp19	258.917	0.791325	1.58306e-07	1.48344e-06
Arpp21	0.198299	-0.571501	0.840585	0.906018
Arrb1	20.7825	-1.92176	0.000125684	0.000639922
Arrb2	0.606566	2.68656	0.0257463	0.0633269
Arrdc1	145.175	-0.203334	0.5081	0.65195
Arrdc2	6.27475	-3.5376	4.30095e-06	3.07608e-05
Arrdc3	127.412	-0.462778	0.254055	0.396392
Arrdc4	87.2324	-0.989507	0.00332203	0.0112075
Arsa	30.9508	2.6422	4.17255e-07	3.63007e-06
Arsg	0.506869	2.49151	0.0401166	0.0912996
Arsk	22.1703	-1.38109	0.0392118	0.0895889
Art3	1.12943	4.15688	0.000676307	0.00282597
Artn	4.69307	6.60407	2.82341e-10	4.03318e-09
Arv1	5.29809	1.01287	0.150953	0.26635
Arvcf	3.21249	1.7919	0.0220065	0.0556289
Arxes2	3.71844	2.24329	0.0397087	0.0905147
Asah1	245.028	1.67487	1.07151e-07	1.03e-06
Asap1	112.488	3.77181	1.95836e-17	6.02241e-16
Asap2	12.1464	0.497876	0.33565	0.487446
Asap3	1.85282	1.92988	0.0932732	0.181369
Asb1	1.31417	0.931696	0.545845	0.684724
Asb13	38.2729	-1.04942	0.0508803	0.110892
Asb14	0.793957	2.1118	0.0903342	0.177049
Asb16	0.176151	0.506336	0.858611	0.917587
Asb2	0.346299	-1.3863	0.419817	0.571242
Asb3	43.4766	1.01802	0.0562761	0.120459
Asb6	15.8442	1.03062	0.0875813	0.172466
Asb7	16.1271	0.625281	0.201259	0.332256
Asb8	27.0453	0.472514	0.495326	0.640572
Ascc2	47.8361	0.820802	0.0460608	0.102293
Ascl2	0.285057	0.726856	0.759848	0.851346
Ascl4	0.828198	-2.08671	0.0291011	0.0700014
Asf1b	60.303	2.21514	0.00194914	0.00707108
Ash1l	340.596	0.626675	0.00227085	0.00804421
Ash2l	44.4743	1.55831	0.000160223	0.000794278
Asl	224.5	0.146016	0.651663	0.771786
Asna1	18.3755	1.19453	0.000186851	0.00090835
Asns	192.113	0.441591	0.200393	0.331173
Asnsd1	10.7877	1.37388	0.00236574	0.00833364
Aspa	1.06991	4.45964	0.00112633	0.0043776
Asph	95.2461	1.36533	0.000260558	0.00122117
Aspm	10.9921	0.925476	0.179336	0.303874
Aspn	0.678327	2.10968	0.261184	0.404449
Asprv1	5.4805	0.692949	0.54049	0.680252
Aspscr1	54.5963	1.21635	0.0115723	0.0325008
Asrgl1	73.1861	-0.0633562	0.880717	0.930366
Ass1	7.07552	1.78999	0.000140582	0.000706668
Aste1	5.7968	-0.434871	0.608165	0.738199
Asun	74.7743	0.910387	0.0264194	0.0646631
Asxl1	58.495	0.169455	0.648983	0.769997
Asxl2	116.27	0.175258	0.575232	0.709721
Asxl3	0.489356	2.50936	0.0436634	0.0979189
Atad3a	56.3803	1.34686	0.000344404	0.00156492
Atad3aos	0.17907	-0.598703	0.794057	0.873933
Atad5	23.3259	0.351444	0.520757	0.66285
Atat1	19.8964	1.24567	0.034101	0.0797811
Atcayos	0.192443	-0.243757	0.926339	0.956709
Ate1	53.078	0.148891	0.641206	0.76418
Atf1	67.6059	0.708646	0.0229319	0.0576271
Atf2	159.761	0.703598	0.0107085	0.030429
Atf3	1717.84	0.703883	9.28733e-05	0.000489306
Atf5	7.51404	1.51536	0.0061577	0.0190532
Atf6	128.378	0.247892	0.380884	0.534539
Atf6b	7.47823	1.36328	0.00605038	0.0187652
Atf7	99.6033	0.615225	0.0506412	0.110508
Atf7ip	159.3	0.904657	0.00726635	0.0218794
Atf7ip2	0.467355	-0.375095	0.865601	0.921412
Atg13	56.0354	-0.474	0.233492	0.371644
Atg16l1	37.3288	0.155418	0.75647	0.849122
Atg16l2	23.4463	-0.976684	0.0617692	0.130206
Atg2a	24.4167	0.368836	0.415081	0.566799
Atg3	78.6106	0.855028	0.00963456	0.0277565
Atg4a	12.3451	1.16904	0.0496452	0.108665
Atg4a-ps	8.8264	1.28508	0.0928133	0.180653
Atg4b	108.045	0.173462	0.623595	0.750662
Atg4c	13.2634	-2.81614	0.000130214	0.000661283
Atg4d	7.87719	0.483966	0.459702	0.60787
Atg5	94.319	-0.586839	0.0978925	0.188312
Atg7	28.2055	0.836699	0.0327105	0.0771333
Atg9a	15.0804	1.07284	0.0309926	0.0737762
Atg9b	0.553118	3.26025	0.00158726	0.00591441
Atic	84.4374	0.941355	0.00945548	0.0273053
Atm	35.2744	-0.18358	0.672896	0.78874
Atmin	14.5426	0.0388011	0.945892	0.968566
Atn1	4.13017	0.999544	0.0142528	0.0387637
Atoh1	0.592463	-1.90241	0.54877	0.687127
Atox1	299.616	0.0461722	0.690598	0.802026
Atp10a	4.61141	4.43881	8.56644e-08	8.41675e-07
Atp10b	2.75643	-0.945142	0.250772	0.392621
Atp10d	13.0529	1.32866	0.0253303	0.0625401
Atp11a	207.675	1.5033	2.43412e-07	2.22293e-06
Atp11b	103.377	0.332821	0.289315	0.436403
Atp11c	46.5478	0.773802	0.0578	0.123103
Atp13a2	6.30173	-0.372846	0.505984	0.650081
Atp13a3	356.569	0.519934	0.0061068	0.0189073
Atp13a4	37.7473	-3.55219	3.6986e-10	5.18494e-09
Atp13a5	0.229591	0.0359776	0.988026	0.993686
Atp1a1	79.1667	0.864764	3.92116e-05	0.000227174
Atp1a2	11.3297	13.2347	7.70649e-46	1.22985e-43
Atp1a3	0.248907	0.776328	0.712703	0.818612
Atp1b1	116.104	0.446506	0.104165	0.198134
Atp1b3	148.102	1.42196	9.74032e-09	1.1119e-07
Atp2a2	261.136	1.11177	3.16657e-07	2.8298e-06
Atp2a3	0.358494	2.24116	0.0666272	0.138367
Atp2b2	0.935362	-0.728487	0.719799	0.823528
Atp2b4	54.0974	5.40447	4.78884e-24	2.54743e-22
Atp2c1	108.884	-0.943884	0.000311469	0.00142883
Atp2c2	24.4879	-2.51669	6.09269e-06	4.20343e-05
Atp5a1	1267.9	-0.216703	0.0792426	0.15916
Atp5b	1457.59	0.0354319	0.756715	0.849161
Atp5c1	929.729	0.0593287	0.599542	0.730765
Atp5d	379.29	0.470332	0.00150448	0.00564055
Atp5e	250.196	0.149568	0.151619	0.267169
Atp5f1	560.396	0.254571	0.0419755	0.0947794
Atp5g1	92.1668	0.231519	0.0578075	0.123103
Atp5g2	1.65755	-0.572331	0.0252271	0.0623265
Atp5g3	641.595	0.298783	0.0111958	0.0315974
Atp5h	89.3754	0.798488	9.97784e-13	1.87443e-11
Atp5j	387.605	0.116819	0.239008	0.378403
Atp5j2	359.708	1.02234	1.91539e-25	1.12078e-23
Atp5k	104.657	0.42897	0.000103968	0.000540502
Atp5k-ps2	2.83813	0.557324	4.56688e-13	8.92972e-12
Atp5l	14.6779	-0.440562	0.0318176	0.0754332
Atp5l2-ps	3.11679	0.577182	5.88757e-17	1.70675e-15
Atp5l-ps1	0.62189	-0.0542312	0.72663	0.827866
Atp5l-ps2	0.588145	0.80714	0.00796262	0.023642
Atp5o	446.386	0.0103619	0.924532	0.955935
Atp5sl	15.114	-0.133709	0.814914	0.888654
Atp6ap1	291.121	1.0448	5.41279e-05	0.000304229
Atp6ap1l	0.1774	-0.156329	0.960711	0.977226
Atp6ap2	595.556	0.976395	1.15517e-06	9.2925e-06
Atp6v0a1	31.3104	0.589812	0.179644	0.304245
Atp6v0a2	80.4445	-0.291882	0.38431	0.538129
Atp6v0a4	1.36501	4.75505	5.1023e-08	5.21418e-07
Atp6v0b	329.675	1.44215	1.06948e-11	1.83262e-10
Atp6v0c	20.9613	1.94254	1.47728e-22	7.05123e-21
Atp6v0c-ps1	0.281357	1.0185	0.00186815	0.00681637
Atp6v0d1	79.3117	0.959051	0.00158319	0.00590065
Atp6v0e2	29.3904	1.40919	0.0654577	0.136506
Atp6v1a	423.097	0.497298	0.0303166	0.0723837
Atp6v1b1	37.5477	-5.00903	2.35433e-30	1.81444e-28
Atp6v1b2	247.082	0.651385	0.0149305	0.0402056
Atp6v1c2	201.108	0.291434	0.379649	0.533352
Atp6v1e1	415.816	0.547789	0.00294908	0.0101244
Atp6v1f	349.307	1.02729	3.15723e-13	6.24294e-12
Atp6v1g1	356.007	0.280323	0.0230207	0.0578043
Atp6v1g2	1.20416	0.446126	0.748358	0.842836
Atp6v1h	314.236	0.257142	0.26169	0.40494
Atp7a	66.5583	0.523784	0.231888	0.370061
Atp7b	80.523	-1.41377	0.000329486	0.00150159
Atp8a1	44.4433	1.98178	6.31073e-05	0.000347762
Atp8a2	5.3479	-2.89771	0.000643384	0.00270629
Atp8b2	24.926	3.09155	9.36975e-08	9.11531e-07
Atp8b5	0.682092	2.77706	0.0533318	0.115234
Atp9a	49.498	0.865282	0.0491808	0.107858
Atpaf1	1.75625	-0.333008	0.628224	0.754318
Atpaf2	38.7561	-0.406905	0.342684	0.495385
Atpif1	312.305	-0.0513528	0.588253	0.720684
Atr	42.7574	-0.96494	0.0257605	0.0633269
Atraid	112.007	-0.0159833	0.957804	0.975462
Atrip	1.33279	0.222339	0.862342	0.919712
Atrn	43.3458	0.52394	0.22966	0.367182
Atrx	1137.96	0.584529	2.34284e-05	0.0001422
Atxn1l	18.3028	1.73364	0.00108081	0.00422772
Atxn2	145.526	1.00186	0.000253535	0.00119108
Atxn2l	11.9131	0.316625	0.257026	0.399878
Atxn3	52.6793	-0.4902	0.242032	0.381928
Atxn7l1	53.0492	-0.304305	0.473676	0.620672
Atxn7l1os1	0.562101	1.05885	0.348602	0.5016
Atxn7l2	3.63725	1.67218	0.0602214	0.127436
Atxn7l3	13.7291	0.396403	0.390437	0.544009
Atxn7l3b	108.277	-0.0800669	0.738634	0.836213
AU018091	4.56374	1.70107	0.122205	0.225235
AU019823	80.2135	0.18394	0.5858	0.718784
AU020206	41.249	-0.237487	0.550917	0.68893
AU022252	10.3055	1.36242	0.0133957	0.0367683
AU040320	38.7134	0.594333	0.104184	0.198146
AU040972	0.560226	1.76949	0.228604	0.365965
AU041133	3.04813	0.605325	0.490301	0.635877
Auh	21.0114	0.929678	0.0449506	0.100268
Aunip	0.369264	0.580514	0.758119	0.850225
Aup1	142.979	0.24172	0.355287	0.508671
Aurka	49.6294	2.09435	0.00356169	0.0118791
Aurkaip1	121.607	0.882096	0.000698806	0.00290327
Aurkb	32.5333	1.05677	0.151784	0.267408
Auts2	241.069	1.78983	1.95565e-12	3.58022e-11
AV099323	0.295216	0.344775	0.810123	0.885324
AV356131	0.903239	-0.198218	0.864342	0.920695
Aven	4.94224	-0.839827	0.28637	0.433078
Avl9	68.377	-0.736609	0.0493118	0.108055
Avpi1	73.0496	2.2654	7.3227e-09	8.50047e-08
AW046200	0.788713	3.9097	0.0366749	0.0847847
AW112010	175.32	-1.13193	0.0297824	0.0713686
AW146154	1.99914	-0.588451	0.494624	0.640066
AW554918	13.3481	0.290555	0.594474	0.726007
Awat2	1.72984	1.68514	0.266985	0.411521
Axdnd1	0.228705	0.542295	0.751121	0.845044
Axin1	40.7137	0.350761	0.400991	0.553328
Axin2	0.475358	0.513605	0.675921	0.791111
Axl	133.895	5.51677	1.43298e-23	7.37447e-22
AY074887	0.267403	1.45074	0.125733	0.230341
AY512931	0.268752	0.558801	0.7685	0.857186
Azgp1	0.210402	0.334202	0.916126	0.951477
Azi2	101.989	0.220347	0.470116	0.617557
Azin1	671.942	0.44673	0.0340274	0.0796416
Azin2	12.9825	3.15153	0.00182733	0.00668597
B130021K23Rik	25.6762	0.577325	0.365606	0.519631
B130034C11Rik	0.496319	-1.3706	0.410437	0.562255
B230118H07Rik	47.428	1.64021	0.00110384	0.00430396
B230206H07Rik	0.338692	0.314542	0.759048	0.850873
B230206L02Rik	1.22117	-0.546353	0.62365	0.750662
B230216N24Rik	17.8426	0.957499	0.0648997	0.135592
B230303O12Rik	1.11114	3.17219	0.000742269	0.00306186
B230307C23Rik	8.64289	-0.169714	0.769677	0.857978
B230312C02Rik	0.260525	-0.661277	0.612328	0.741543
B230317F23Rik	0.544598	-0.552641	0.647353	0.768889
B230334C09Rik	0.302038	-0.588604	0.761036	0.851976
B230369F24Rik	21.28	2.08467	0.00255023	0.00890607
B230377A18Rik	0.208832	1.60138	0.405164	0.557275
B2m	5815.26	-0.122017	0.202046	0.333242
B3galnt1	3.85876	6.13364	2.14093e-07	1.96769e-06
B3galt1	0.374543	2.95415	0.322737	0.473098
B3galt2	1.00271	1.08948	0.274199	0.419205
B3galt5	1.23092	2.40107	0.026769	0.0653364
B3galt6	0.457432	1.23539	0.0616002	0.129976
B3gat2	2.02673	3.13451	0.0161791	0.0429156
B3glct	26.8909	0.139415	0.76868	0.857198
B3gnt2	1.19954	0.414188	0.66799	0.784671
B3gnt3	2.94065	3.04099	0.000226054	0.00107541
B3gnt5	0.853937	2.19829	0.346959	0.500101
B3gnt7	0.403139	2.45427	0.0755838	0.153509
B3gnt9	0.562133	3.57246	0.259908	0.403011
B3gntl1	4.86981	1.18358	0.151973	0.267612
B430010I23Rik	7.46784	0.316972	0.618885	0.747193
B430212C06Rik	2.73455	0.147756	0.834196	0.901514
B4galnt4	0.306193	1.94101	0.131412	0.238504
B4galt1	2115.63	-1.06439	6.15151e-20	2.41761e-18
B4galt2	4.03927	5.68015	1.98344e-11	3.28474e-10
B4galt3	113.245	1.38439	0.00236503	0.00833297
B4galt4	20.8763	3.57063	1.63148e-06	1.26787e-05
B4galt5	8.56256	4.94038	1.23802e-18	4.17047e-17
B4galt7	20.6612	0.767936	0.0765872	0.155089
B630019K06Rik	0.534908	3.21028	0.103974	0.19784
B930036N10Rik	5.04579	0.0995945	0.880051	0.930017
B930086L07Rik	5.50157	0.125005	0.818345	0.891412
B930095G15Rik	197.736	-0.422616	0.217495	0.352339
B9d1	34.8525	0.529181	0.297371	0.445282
B9d2	17.8522	2.20748	0.00238812	0.00839912
Babam1	63.7284	1.37885	7.3833e-05	0.000399482
Bace1	167.614	0.552089	0.0759748	0.154165
Bach1	83.5317	-0.233542	0.366566	0.520364
Bach2	14.9949	-0.203801	0.729572	0.830081
Bach2it1	0.528337	1.02656	0.25178	0.39377
Bad	55.6288	0.859627	0.0067561	0.0206101
Bag1	56.8879	-0.0833063	0.793568	0.87381
Bag2	71.881	1.23456	0.00644559	0.0198391
Bag3	184.759	2.35249	1.4659e-14	3.35164e-13
Bag4	25.2784	-0.562081	0.240541	0.380183
Bag5	48.7616	-0.452412	0.376016	0.529873
Bag6	74.8604	1.68395	1.00611e-08	1.14522e-07
Bahcc1	2.5911	0.95227	0.188955	0.316675
Bahd1	2.63502	0.800017	0.176064	0.29981
Baiap2	277.281	1.90972	1.79375e-11	2.97996e-10
Baiap2l1	86.4107	0.400245	0.285143	0.431801
Bak1	1.08462	-1.13993	0.0314681	0.0747054
Banp	30.6884	3.25274	6.9488e-11	1.07174e-09
Bap1	73.5679	1.7267	2.4062e-05	0.000145654
Bard1	6.06626	1.89575	0.00766795	0.0228966
Barx2	4.42644	-2.47317	3.18801e-07	2.84461e-06
Batf	3.27425	1.9698	0.11634	0.216236
Batf3	2.5742	3.04175	0.00902877	0.0262457
Bax	14.6347	0.407655	0.305402	0.454292
Baz1a	179.918	0.713493	0.00215805	0.00770336
Baz1b	147.378	1.73877	6.86301e-08	6.87563e-07
Baz2b	214.744	-0.19147	0.372932	0.526725
BB365896	3.12503	-4.03784	8.31654e-06	5.60311e-05
Bbc3	1.59764	1.25302	0.0139874	0.0381443
Bbof1	0.446699	1.02346	0.452169	0.600725
Bbox1	7.13057	-2.61297	0.00375879	0.0124263
Bbs12	1.41525	4.1454	2.31718e-05	0.000140805
Bbs2	7.26451	1.19815	0.21229	0.346163
Bbs4	9.76664	-0.616362	0.395748	0.548747
Bbs5	4.99952	1.22381	0.164139	0.283941
Bbs7	5.21921	1.45236	0.131874	0.23926
Bbs9	19.4118	0.0667225	0.910027	0.947874
Bbx	172.13	1.31376	4.89945e-08	5.01987e-07
BC002059	3.94118	0.622077	0.346029	0.499256
BC002163	149.491	1.26291	5.47319e-15	1.31017e-13
BC003331	84.6519	0.727907	0.0523809	0.113567
BC004004	107.841	0.447429	0.196159	0.325777
BC005537	309.891	-0.160322	0.347355	0.500307
BC005561	149.165	0.578145	0.0522324	0.113308
BC005624	59.372	0.604445	0.058077	0.123594
BC006965	235.182	0.333104	0.32053	0.470812
BC016548	1.60382	-3.41704	0.00761241	0.0227566
BC017158	5.31531	0.745355	0.321119	0.471326
BC017643	52.1304	1.95996	0.0010008	0.00395341
BC021767	0.765003	0.00589023	0.993246	0.996526
BC021891	0.998557	-2.02708	0.115009	0.214197
BC024978	53.9704	-0.400962	0.372148	0.526042
BC026585	24.3828	1.91105	0.0158234	0.0421434
BC028528	0.370641	0.771159	0.557268	0.693938
BC029214	28.0101	-1.04907	0.0379467	0.0871774
BC029722	1.1052	1.85473	0.029775	0.0713616
BC030336	25.7168	0.439414	0.320992	0.471243
BC030867	4.82016	2.3944	0.0127831	0.035373
BC030870	2.44975	-3.93114	0.00155044	0.00578815
BC034090	0.714946	3.56895	0.0163619	0.0433429
BC037032	0.518232	1.98265	0.2715	0.416288
BC037034	0.75493	2.04009	0.0292093	0.0701655
BC039771	2.95232	-0.636137	0.452219	0.600741
BC048403	0.809136	1.19475	0.245737	0.386348
BC049762	0.502669	-0.95195	0.648248	0.769225
BC051019	1.2859	-2.83587	0.0676066	0.140081
BC051142	0.271678	-0.164603	0.94954	0.970549
BC052040	15.3806	0.343501	0.615938	0.744374
BC055308	0.357834	0.124834	0.95501	0.973683
BC055324	4.43742	1.10829	0.230124	0.367839
BC060293	11.044	-1.89467	0.00147006	0.00552726
BC064078	97.4728	-0.970393	0.00694242	0.0210749
BC065397	1.38188	1.22019	0.161378	0.280146
BC067074	0.232836	-0.297529	0.9036	0.94353
BC085271	0.523347	0.271099	0.483161	0.629252
BC100451	0.443608	1.55737	0.405156	0.557275
BC107364	0.429032	-1.64274	0.477397	0.623906
Bcam	5.17214	0.746991	0.21125	0.344894
Bcap31	764.608	1.23806	4.17017e-15	1.00741e-13
Bcar1	63.5002	1.29936	6.68985e-06	4.58538e-05
Bcar3	81.325	0.692372	0.086703	0.171185
Bcas1	1.5392	1.7968	0.0946331	0.183398
Bcas2	278.256	0.695395	3.29984e-05	0.000194096
Bcas3	50.821	0.775117	0.0727127	0.14848
Bcas3os1	1.1069	0.855279	0.36658	0.520364
Bcat1	1.6569	3.73305	0.000956351	0.00380781
Bcat2	49.8826	-0.0635892	0.901797	0.942841
Bccip	159.403	0.352945	0.168025	0.289081
Bche	31.097	3.00166	5.7089e-05	0.00031871
Bckdha	4.68225	-0.972815	0.122281	0.22535
Bckdhb	13.121	-0.401608	0.408021	0.560063
Bckdk	148.347	0.313086	0.380234	0.533937
Bcl10	181.494	0.00559663	0.980667	0.989055
Bcl11a	25.3976	0.14478	0.781497	0.865843
Bcl11b	0.404006	2.83225	0.0636043	0.133433
Bcl2	44.9518	1.88478	0.000192637	0.000932484
Bcl2a1a	0.422717	-1.01732	0.348698	0.5016
Bcl2a1b	0.437095	0.294871	0.767605	0.856333
Bcl2a1d	1.24282	-2.15752	0.00339701	0.0114166
Bcl2l1	446.629	-0.0733103	0.778105	0.86368
Bcl2l11	93.093	1.11383	0.00106515	0.00417162
Bcl2l12	6.0545	0.868707	0.0830791	0.165224
Bcl2l13	33.4471	-0.29977	0.494856	0.640261
Bcl2l14	22.9441	-2.2758	0.00107786	0.00421826
Bcl2l15	25.2652	-5.53496	1.08092e-49	2.10833e-47
Bcl2l2	13.2301	0.037446	0.942035	0.966505
Bcl3	28.7926	-1.3154	7.10798e-05	0.000386438
Bcl6	24.9223	0.820952	0.051573	0.112108
Bcl7a	9.71366	-0.45291	0.342966	0.495702
Bcl7b	25.7917	1.73774	1.90156e-05	0.000118
Bcl7c	21.1172	0.388581	0.386145	0.539853
Bcl9	22.1426	1.28272	0.00202979	0.00731995
Bclaf1	935.54	0.311501	0.0461522	0.102482
Bcor	35.3415	0.499261	0.27706	0.422516
Bcorl1	10.6842	1.8993	0.00205895	0.00740818
Bcs1l	28.9362	0.297549	0.636004	0.760482
Bdh1	25.1199	-2.16073	5.95174e-08	6.0238e-07
Bdh2	1.88418	4.10645	0.00325679	0.011026
Bdnf	9.12026	2.86451	0.000450192	0.00198288
Bdp1	141.21	0.163814	0.543254	0.682487
Becn1	94.1626	1.38847	0.000206869	0.000993712
Begain	0.424272	1.76821	0.302751	0.451339
Bend3	7.40435	1.82863	0.00300385	0.0102856
Bend4	41.7132	5.2242	1.63407e-08	1.80663e-07
Bend5	8.03154	-2.19503	5.4454e-05	0.00030562
Bend6	2.2977	4.38202	1.89136e-05	0.00011746
Bend7	3.05251	-4.35351	1.85234e-08	2.02808e-07
Best1	1.6353	4.01698	0.000102692	0.000534571
Bet1	87.8808	0.367834	0.255526	0.398209
Bet1l	57.2071	0.841625	0.0151215	0.0406093
Bex1	26.4515	0.628628	0.238652	0.377953
Bex2	3.93249	2.40754	8.54419e-10	1.14012e-08
Bex3	197.337	1.67696	2.43064e-17	7.34259e-16
Bex4	7.37713	0.711418	0.181497	0.306747
Bfar	78.0001	1.1261	0.00380751	0.0125689
Bglap2	0.966222	-2.18512	0.000333316	0.0015176
Bglap3	95.0693	-3.82144	2.95796e-14	6.52693e-13
Bgn	29.4451	1.07306	0.22418	0.360784
Bhlha15	1.72107	0.225446	0.866524	0.921888
Bhlhb9	47.0686	0.760415	0.189343	0.31709
Bhlhe22	0.295569	2.6988	0.171195	0.293352
Bhlhe40	1072.21	1.08304	5.42216e-09	6.42646e-08
Bhlhe41	1771.87	-0.00500332	0.983906	0.991177
Bicc1	1.05071	-0.453343	0.678568	0.793361
Bicd1	7.2277	1.34583	0.0497518	0.108834
Bid	59.4333	1.03764	0.0291973	0.0701655
Birc2	236.98	-0.350815	0.258337	0.401403
Birc3	189.329	-0.547108	0.0522744	0.113383
Birc5	98.6962	1.51551	0.00323385	0.010967
Birc6	616.322	0.543745	0.000221689	0.00105751
Bivm	15.2314	0.952903	0.219772	0.355244
Blcap	107.619	-0.0311943	0.935148	0.961875
Blm	6.47362	-0.179768	0.765238	0.854839
Blmh	128.492	0.782344	0.0378638	0.0870378
Blnk	12.4683	-0.816444	0.248626	0.389881
Bloc1s1	26.9267	1.09184	1.86566e-06	1.43924e-05
Bloc1s2-ps	30.195	0.962682	0.00311549	0.0106219
Bloc1s3	0.183367	-0.106808	0.927359	0.957232
Bloc1s4	2.87314	0.296241	0.635306	0.759876
Bloc1s6	57.5148	1.14445	0.0198895	0.0511044
Blvra	67.3449	0.534703	0.183228	0.309242
Blvrb	76.6893	-0.0813976	0.799719	0.877841
Blzf1	90.7429	0.0487175	0.906439	0.945442
Bmf	1.77653	-0.645047	0.49973	0.644299
Bmi1	44.2803	-0.0596626	0.888361	0.934627
Bmp2	8.44573	3.30839	0.000822685	0.00333785
Bmp2k	69.2799	1.69465	9.78747e-08	9.48082e-07
Bmp3	32.5279	-0.928532	0.367171	0.521057
Bmp4	3.40839	5.98233	0.000543707	0.00234316
Bmp5	0.208654	2.26926	0.474415	0.621239
Bmp7	2.67056	2.50024	0.00124769	0.00477448
Bmper	0.25726	1.10801	0.666433	0.783464
Bmpr1a	187.344	0.540391	0.0297722	0.0713616
Bmpr1b	2.79911	-0.807427	0.374332	0.528183
Bmpr2	209.624	1.08088	9.65602e-05	0.000507166
Bms1	51.2656	0.536808	0.198017	0.327873
Bmt2	25.6908	0.881767	0.025525	0.0629223
Bmyc	9.2598	1.04294	0.0194757	0.0502116
Bnc1	4.22288	6.45244	1.94476e-09	2.45802e-08
Bnc2	11.1434	10.8735	6.37326e-40	7.99136e-38
Bnip1	21.0321	-0.406364	0.459341	0.607596
Bnip2	108.525	2.87342	3.5225e-16	9.48074e-15
Bnip3	49.5374	2.23917	1.07644e-08	1.22e-07
Bnip3l	141.094	0.553022	0.0058539	0.0182418
Bnipl	9.32441	0.936786	0.218375	0.353423
Boc	21.246	-0.805217	0.130959	0.237819
Bod1	117.273	-0.701406	0.0269129	0.0656269
Bod1l	160.971	-0.180087	0.5648	0.700799
Bok	19.254	3.64563	4.95524e-08	5.07374e-07
Bola1	32.5727	1.36959	0.000124035	0.000632547
Bola2	70.2155	0.754622	1.13064e-05	7.3875e-05
Bola3	18.5463	1.00388	0.00179767	0.00659118
Borcs5	18.3947	0.890746	0.136003	0.245259
Borcs6	1.6505	0.562594	0.546896	0.685747
Borcs8	65.893	1.4215	4.34995e-05	0.000249545
Bpgm	111.938	2.25473	5.05942e-06	3.56052e-05
Bpifb1	0.789386	-1.44357	0.460136	0.608149
Bpifb4	0.177949	2.0295	0.513844	0.657186
Bpifb5	0.542989	-0.503735	0.762263	0.852783
Bpifc	0.606745	-1.2033	0.586521	0.719277
Bpnt1	137.876	0.0452851	0.858047	0.917267
Bptf	331.619	0.850526	3.75714e-05	0.000218553
Braf	355.301	0.484051	0.0401871	0.0914206
Brap	40.0398	1.09607	0.000163354	0.000807965
Brat1	3.05132	1.04289	0.181612	0.306842
Brca1	16.0445	1.90531	0.00795439	0.0236225
Brca2	19.5418	0.949433	0.1216	0.224303
Brcc3	114.2	0.577406	0.0453002	0.10093
Brd1	143.984	0.870606	0.000818012	0.00331975
Brd2	349.588	0.254812	0.146717	0.26033
Brd3	140.661	0.234046	0.350202	0.503033
Brd4	438.712	0.628505	0.00016691	0.000823296
Brd7	85.7586	0.598723	0.0684928	0.141527
Brd8	366.605	0.94016	2.88257e-05	0.000171467
Brdt	0.959092	1.49133	0.127852	0.233329
Bre	114.825	1.24344	0.00111146	0.00432937
Brf2	1.70213	1.23262	0.140402	0.251383
Bri3	8.96101	1.89528	2.4737e-08	2.64962e-07
Bri3bp	57.4683	1.57481	4.89819e-05	0.000278469
Brinp1	1.19194	4.45916	0.0176304	0.0460782
Brinp3	116.422	4.88409	1.50118e-09	1.93136e-08
Brip1	10.1071	1.96805	0.000790156	0.00322575
Brip1os	30.2065	2.20488	7.16298e-07	6.01318e-06
Brix1	283.327	1.17293	9.14307e-09	1.04675e-07
Brk1	327.425	0.654415	0.000410602	0.00182632
Brox	56.5966	0.0275396	0.944589	0.967994
Brpf1	46.3731	-0.0140914	0.968751	0.981549
Brpf3	6.46363	0.6895	0.28223	0.428292
Brwd1	621.232	0.374425	0.0388898	0.0890206
Brwd3	49.4826	0.535724	0.186956	0.314092
Bscl2	98.7107	-0.276902	0.458318	0.606548
Bsdc1	95.9115	0.0907864	0.785333	0.868323
Bsg	367.116	1.37548	3.67929e-16	9.86912e-15
Bspry	37.8107	-3.35783	1.865e-14	4.20931e-13
Bst2	34.9802	2.66855	4.68644e-08	4.81411e-07
Btaf1	139.567	0.27613	0.315852	0.46602
Btbd1	17.9347	0.401412	0.336709	0.488671
Btbd10	101.513	0.35787	0.278505	0.424065
Btbd11	4.62839	-0.703687	0.30319	0.451768
Btbd16	0.178092	1.16954	0.651559	0.771721
Btbd18	0.466989	1.88924	0.461678	0.609565
Btbd19	5.99874	0.685562	0.285066	0.431726
Btbd2	17.6683	0.985314	0.0864386	0.170791
Btbd3	32.8403	2.09551	5.81937e-07	4.94835e-06
Btc	7.38712	0.702945	0.314262	0.464151
Btd	38.5025	2.59503	1.56696e-05	9.94631e-05
Btf3	126.856	-0.227909	0.02255	0.0568481
Btf3l4	23.4475	-0.358448	0.225866	0.362685
Btg2	1940.24	0.462249	0.0108871	0.0308584
Btg3	14.1719	0.0533895	0.88664	0.933806
Btla	0.248197	2.3442	0.294774	0.442301
Btn1a1	393.346	-9.57041	4.8982e-181	1.10552e-177
Btn2a2	0.175292	-0.385715	0.892504	0.937594
Bub1	44.121	1.72583	0.0056903	0.0178057
Bub1b	94.2853	2.13714	0.000222991	0.00106307
Bub3	220.279	1.41322	2.276e-06	1.71886e-05
Bud13	26.8684	0.216446	0.709555	0.816487
Bud31	107.048	1.2001	1.20757e-06	9.67467e-06
Bves	0.204717	1.20262	0.592028	0.72383
Bvht	12.3701	0.724476	0.280868	0.426758
Bzrap1	0.600212	-0.404653	0.784441	0.867884
Bzw1	784.92	0.348381	0.0148699	0.0400768
C030005K06Rik	1.84144	-0.349557	0.676213	0.791311
C030013C21Rik	0.57877	0.399228	0.842034	0.906898
C030013D06Rik	0.345649	-0.028759	0.981405	0.989548
C030015A19Rik	4.44065	1.93656	0.0595116	0.126205
C030017G13Rik	0.706129	-1.33529	0.377424	0.531171
C030032O16Rik	0.443161	0.856295	0.412218	0.56406
C030034I22Rik	0.424447	-1.08785	0.374868	0.528563
C030034L19Rik	0.385806	1.09651	0.584859	0.717918
C030037D09Rik	0.269699	0.97395	0.428402	0.578786
C130012C08Rik	0.269591	1.68406	0.288677	0.435745
C130013H08Rik	1.11222	-0.662192	0.674321	0.789845
C130021I20Rik	0.916621	1.19044	0.198022	0.327873
C130023A14Rik	1.11698	1.54117	0.237093	0.375988
C130026I21Rik	1.60934	-0.220686	0.637375	0.761429
C130036L24Rik	0.493036	0.847578	0.301352	0.449793
C130071C03Rik	0.239143	2.40602	0.225055	0.36164
C130074G19Rik	18.7006	-6.59118	1.14798e-36	1.20112e-34
C130075A20Rik	4.0621	5.77712	2.17368e-09	2.73859e-08
C130083A15Rik	2.03742	-2.48061	0.00772664	0.0230414
C130089K02Rik	36.294	1.73459	0.00662918	0.0203052
C1d	144.159	1.18051	1.14776e-06	9.24329e-06
C1galt1	42.2975	0.925143	0.039259	0.0896708
C1galt1c1	50.3849	1.10159	0.0126893	0.0351608
C1qa	0.904164	-0.911048	0.552376	0.690208
C1qb	0.503076	-1.29227	0.683811	0.79725
C1qbp	69.5244	0.910086	0.00225668	0.0079976
C1qtnf1	95.3863	0.678278	0.0800725	0.160378
C1qtnf4	0.691968	1.25326	0.331395	0.482421
C1qtnf6	3.36848	0.667134	0.449494	0.598227
C1ra	14.5834	3.65667	1.03741e-06	8.45283e-06
C1rb	1.33754	3.09052	0.000504109	0.00218803
C1rl	2.51508	4.42233	1.86263e-06	1.4376e-05
C1s1	11.6493	3.10526	2.2636e-05	0.000138133
C1s2	2.35453	-0.00325024	0.997509	0.998647
C2	1.63591	0.884202	0.378252	0.531966
C230024C17Rik	0.462273	-1.03012	0.58774	0.720324
C230031I18Rik	0.289937	0.0220767	0.974811	0.985162
C230035I16Rik	0.306506	0.173614	0.846783	0.910152
C230037L18Rik	0.238294	1.96168	0.416403	0.567988
C230062I16Rik	38.8217	2.24198	9.81735e-49	1.78281e-46
C230071H17Rik	381.407	0.865313	0.0110801	0.0313289
C230096K16Rik	0.436452	-1.4267	0.389662	0.543264
C2cd2l	5.85226	0.715662	0.312862	0.462603
C2cd3	19.1431	-2.64624	1.77538e-08	1.94786e-07
C2cd4b	1.04093	-0.914201	0.227854	0.365172
C2cd5	90.8797	1.04138	0.0230478	0.057829
C3	682.779	-2.42721	1.75731e-19	6.47174e-18
C330006A16Rik	133.27	0.168429	0.479826	0.626097
C330007P06Rik	95.5467	0.634717	0.0896454	0.175939
C330018D20Rik	20.522	1.56007	0.0298074	0.0714176
C330021F23Rik	0.486374	-1.48625	0.374268	0.528183
C330022C24Rik	0.365212	1.32609	0.465939	0.613567
C330027C09Rik	56.6937	0.904283	0.0712426	0.146063
C430019N01Rik	1.14271	4.57952	0.137978	0.247942
C430039J01Rik	0.304233	-0.213842	0.899691	0.941963
C430049B03Rik	0.75128	1.31826	0.172461	0.295106
C4a	1.16302	2.04306	0.00120522	0.00464873
C4b	7.57151	0.768092	0.321681	0.471976
C530005A16Rik	0.309967	-0.337698	0.738026	0.835967
C530043A13Rik	42.707	-4.18565	1.20609e-12	2.24971e-11
C530043K16Rik	254.125	2.41802	1.21359e-07	1.15434e-06
C5ar2	1.05859	-0.338894	0.796068	0.875537
C630004M23Rik	0.228594	1.84545	0.355604	0.508986
C630043F03Rik	1.90912	0.0807729	0.948037	0.969829
C730045M19Rik	10.3204	-0.0347156	0.959371	0.976491
C77080	45.8862	0.465816	0.177617	0.301739
C87436	19.7103	1.1996	0.0431091	0.096947
C8g	1.2692	-1.92308	0.157852	0.275722
C9	0.220385	-0.0753949	0.967064	0.98059
C920006O11Rik	0.538437	0.974215	0.158558	0.276711
C920021L13Rik	0.53257	-1.40694	0.195037	0.324358
CAAA01180111.2	5.14548	2.48074	0.000182424	0.000889815
CAAA01194877.2	6.22398	0.709201	0.394432	0.547682
Caap1	2.45671	0.0728805	0.918802	0.952491
Cab39	209.277	0.161126	0.496705	0.64167
Cables2	33.139	0.963732	0.151379	0.266894
Cabyr	3.13916	3.61821	0.000460967	0.00202301
Cacfd1	40.8352	0.388049	0.411236	0.563155
Cachd1	35.7886	-1.40462	0.00448252	0.0145062
Cacna1a	1.06635	0.268342	0.724489	0.826322
Cacna1c	2.61766	3.31246	0.00045967	0.00201894
Cacna1g	0.460898	1.25029	0.533164	0.674309
Cacna1s	0.201715	-0.412399	0.896602	0.940661
Cacna2d1	15.3089	1.92225	0.0120528	0.0336377
Cacnb1	1.09357	1.59831	0.215302	0.349809
Cacnb2	0.191996	1.59689	0.445634	0.594542
Cacnb4	2.03251	-3.04295	0.00238127	0.00838086
Cacng4	0.509604	-0.540984	0.720431	0.823894
Cacybp	173.062	0.98749	9.20953e-05	0.000486301
Cad	36.2774	-0.512507	0.369102	0.52314
Cadm1	92.3543	1.18632	0.00110385	0.00430396
Cadm4	0.460212	-0.455583	0.699942	0.808953
Cadps2	56.788	-1.23736	0.0103801	0.0296181
Cage1	10.7326	-0.488563	0.505582	0.649729
Calca	92.9561	-1.67437	0.0137567	0.0376247
Calcb	3.61694	6.19156	0.000327628	0.00149385
Calcoco1	46.7791	0.347139	0.376066	0.529873
Calcr	0.178038	-0.380603	0.902978	0.943279
Calcrl	3.23976	0.534913	0.661094	0.779682
Cald1	639.842	2.59946	6.29792e-12	1.09946e-10
Calhm2	0.326076	1.30208	0.164733	0.28475
Calm1	1048.11	1.27143	1.07149e-18	3.63271e-17
Calm2	2091.66	0.579185	2.66678e-09	3.29675e-08
Calm3	42.4678	0.468117	0.033923	0.0794353
Calml4	0.530505	3.21371	0.103637	0.197303
Calr	897.255	1.13446	9.79503e-15	2.28059e-13
Calr3	1.43544	3.18859	0.081962	0.163355
Calr-ps	0.818427	1.8995	1.61686e-11	2.70315e-10
Calu	1153.32	2.27136	6.52031e-34	6.02423e-32
Camk1	38.0707	1.73143	0.00235067	0.00829348
Camk1d	8.48083	4.23004	3.12494e-10	4.42392e-09
Camk2a	0.375976	-1.03794	0.487674	0.633459
Camk2b	0.570021	2.31026	0.0952009	0.184233
Camk2d	200.877	1.29869	6.75681e-07	5.69338e-06
Camk2n1	17.5886	1.34981	0.00972696	0.0279971
Camk2n2	0.183885	1.6916	0.258306	0.401395
Camkk1	1.0078	0.93021	0.437797	0.587242
Camkk2	19.9712	2.62604	5.28265e-10	7.28278e-09
Caml	88.5491	0.00332091	0.991572	0.995678
Camsap1	52.1465	1.09719	0.0101844	0.0291229
Camsap2	88.419	0.737758	0.0374159	0.0862214
Camsap3	2.11561	-0.988144	0.243779	0.384052
Camta1	17.6165	0.597822	0.129804	0.236159
Camta2	6.70185	-0.830021	0.182578	0.308277
Cand1	169.002	1.01641	0.000460168	0.00202006
Cand2	4.89988	-1.64907	0.104449	0.19846
Cant1	39.3423	1.44915	0.00211711	0.00758591
Canx	3425.79	0.399005	0.000351772	0.00159473
Cap1	245.395	1.31086	1.10594e-10	1.66725e-09
Capg	269.037	2.14819	6.53007e-16	1.70245e-14
Capn10	4.5143	-0.320443	0.672306	0.788257
Capn11	0.185682	1.17021	0.601983	0.733117
Capn12	0.281375	-0.460477	0.730907	0.831061
Capn15	24.2536	0.789907	0.125957	0.230612
Capn2	291.209	1.34167	3.6874e-05	0.000214734
Capn5	21.834	-1.69122	0.000473144	0.00207127
Capn6	57.1415	4.63516	6.38408e-11	9.93716e-10
Capn7	96.7987	0.653877	0.102289	0.195201
Capn8	11.8903	-2.84031	0.00698595	0.0211804
Capn9	2.7017	-3.33502	0.000231973	0.00110091
Capns1	440.85	0.950142	2.8293e-07	2.55576e-06
Caprin1	369.339	0.32617	0.103515	0.197135
Caprin2	50.6071	1.24169	0.0102199	0.0292136
Capza1	67.5181	0.874698	1.78337e-05	0.00011163
Capza2	863.147	0.90289	1.52073e-07	1.43012e-06
Capzb	127.912	0.644746	0.00574265	0.0179518
Car12	39.196	5.35683	8.74089e-19	2.98266e-17
Car13	90.408	1.89255	3.22936e-06	2.36426e-05
Car2	820.361	-1.4927	1.00093e-06	8.18089e-06
Car5b	56.0774	-0.79426	0.0606232	0.128166
Car6	2.8715	-0.271955	0.779955	0.864737
Car7	0.214294	1.51035	0.332146	0.483335
Car8	10.0087	2.05761	0.00350943	0.011732
Car9	1.82481	2.99267	0.00197366	0.00714713
Card10	42.5121	2.57712	1.38389e-06	1.0943e-05
Card14	0.659488	-2.21039	0.148769	0.263173
Card6	7.06136	-0.258574	0.769884	0.858149
Carf	20.0663	-0.485679	0.349054	0.501885
Carm1	9.31795	2.28642	6.63455e-05	0.000363844
Carmil1	149.925	0.0905303	0.734932	0.833478
Carmn	0.643876	2.37081	0.109439	0.205811
Cars	70.9854	0.264314	0.438537	0.587754
[truncated: 13,800 more rows]
